# Supplementary material for: Simulation Reveals the Chameleonic Behavior of Macrocycles
Source: J Chem Inf Model. 2022 Dec 23;63(1):138–46. doi: 10.1021/acs.jcim.2c01093 (PMC9832480; doi:10.1021/acs.jcim.2c01093)
Supplement: Supplementary file 2 — ci2c01093_si_002.xlsx [file ci2c01093_si_002.xlsx]

## Sheet: Sheet1
Compound	SMILES
1	O=C(CNC1=O)C(C=C2)=CC=C2OC3=CC=C(C[C@H](NC(OC(C)(C)C)=O)C(N[C@@H](CCC(C)C)C1)=O)C=C3
2	O=C(CNC1=O)C(C=C2)=CC=C2OC3=CC=C(C[C@H](NC(OC(C)(C)C)=O)C(N[C@@H](C4=CC=CC=C4)C1)=O)C=C3
3	O=C(CNC1=O)C(C=C2)=CC=C2OC3=CC=C(C[C@H](NC(OC(C)(C)C)=O)C(N[C@@H](CC4=CC=CC=C4)C1)=O)C=C3
4	O=C(CNC1=O)C(C=C2)=CC=C2OC3=CC=C(C[C@H](NC(OC(C)(C)C)=O)C(N[C@@H](CCC4=CC=CC=C4)C1)=O)C=C3
5	O=C(CNC1=O)C(C=C2)=CC=C2OC3=CC=C(C[C@H](NC(OC(C)(C)C)=O)C(N[C@@H](CC4=NC=CC=C4)C1)=O)C=C3
