# Supplementary material for: Simulation Reveals the Chameleonic Behavior of Macrocycles
Source: J Chem Inf Model. 2022 Dec 23;63(1):138–46. doi: 10.1021/acs.jcim.2c01093 (PMC9832480; doi:10.1021/acs.jcim.2c01093)
Supplement: Supplementary file 3 — ci2c01093_si_003.xlsx [file ci2c01093_si_003.xlsx]

## Sheet: Minimum Energy Conformations
CHCl3								DMSO
Cpd	Proton	Exp	MEC	Method	Solvent	Delta		Cpd	Proton	Exp	MEC	Method	Solvent	Delta
1	NH(I)	6.22	4.8674	MC	CHCl3	-1.3526		1	NH(I)	8.5	5.0847	MC	DMSO	-3.4153
2	NH(I)	5.91	4.9538	MC	CHCl3	-0.9562		2	NH(I)	8.79	5.3287	MC	DMSO	-3.4613
3	NH(I)	4.88	3.4176	MC	CHCl3	-1.4624		3	NH(I)	8.31	3.8041	MC	DMSO	-4.5059
4	NH(I)	5.64	5.0497	MC	CHCl3	-0.5903		4	NH(I)	8.56	5.11	MC	DMSO	-3.45
5	NH(I)	8.15	4.3868	MC	CHCl3	-3.7632		5	NH(I)	8.32	3.6808	MC	DMSO	-4.6392
1	NH(II)	6.28	6.0423	MC	CHCl3	-0.2377		1	NH(II)	6.42	5.4425	MC	DMSO	-0.9775
2	NH(II)	6.89	6.0982	MC	CHCl3	-0.7918		2	NH(II)	7.31	5.922	MC	DMSO	-1.388
3	NH(II)	6.28	6.2841	MC	CHCl3	0.0041		3	NH(II)	6.63	5.6255	MC	DMSO	-1.0045
4	NH(II)	6.27	5.8583	MC	CHCl3	-0.4117		4	NH(II)	6.63	5.514	MC	DMSO	-1.116
5	NH(II)	6.43	6.3703	MC	CHCl3	-0.0597		5	NH(II)	6.88	5.6265	MC	DMSO	-1.2535
1	NH(III)	5.1	4.8286	MC	CHCl3	-0.2714		1	NH(III)	7.32	5.0555	MC	DMSO	-2.2645
2	NH(III)	4.96	4.5621	MC	CHCl3	-0.3979		2	NH(III)	7.27	4.8446	MC	DMSO	-2.4254
3	NH(III)	5.05	4.9035	MC	CHCl3	-0.1465		3	NH(III)	7.2	5.0674	MC	DMSO	-2.1326
4	NH(III)	5.03	4.9966	MC	CHCl3	-0.0334		4	NH(III)	7.32	4.8996	MC	DMSO	-2.4204
5	NH(III)	5.06	4.9509	MC	CHCl3	-0.1091		5	NH(III)	7.17	5.0839	MC	DMSO	-2.0861
					RMSE	1.16949							RMSE	2.70616
Cpd	Proton	Exp	MEC	Method	Solvent	Delta		Cpd	Proton	Exp	MEC	Method	Solvent	Delta
1	NH(I)	6.22	5.102	MC + DFT	CHCl3	-1.118		1	NH(I)	8.5	5.2741	MC + DFT	DMSO	-3.2259
2	NH(I)	5.91	5.0733	MC + DFT	CHCl3	-0.8367		2	NH(I)	8.79	5.3362	MC + DFT	DMSO	-3.4538
3	NH(I)	4.88	3.7527	MC + DFT	CHCl3	-1.1273		3	NH(I)	8.31	3.9769	MC + DFT	DMSO	-4.3331
4	NH(I)	5.64	5.1251	MC + DFT	CHCl3	-0.5149		4	NH(I)	8.56	5.5064	MC + DFT	DMSO	-3.0536
5	NH(I)	8.15	7.0873	MC + DFT	CHCl3	-1.0627		5	NH(I)	8.32	9.8129	MC + DFT	DMSO	1.4929
1	NH(II)	6.28	5.8792	MC + DFT	CHCl3	-0.4008		1	NH(II)	6.42	6.0618	MC + DFT	DMSO	-0.3582
2	NH(II)	6.89	6.7539	MC + DFT	CHCl3	-0.1361		2	NH(II)	7.31	6.7705	MC + DFT	DMSO	-0.5395
3	NH(II)	6.28	6.0585	MC + DFT	CHCl3	-0.2215		3	NH(II)	6.63	6.0795	MC + DFT	DMSO	-0.5505
4	NH(II)	6.27	6.2031	MC + DFT	CHCl3	-0.0669		4	NH(II)	6.63	5.8852	MC + DFT	DMSO	-0.7448
5	NH(II)	6.43	6.3779	MC + DFT	CHCl3	-0.0521		5	NH(II)	6.88	6.5413	MC + DFT	DMSO	-0.3387
1	NH(III)	5.1	4.739	MC + DFT	CHCl3	-0.361		1	NH(III)	7.32	4.8227	MC + DFT	DMSO	-2.4973
2	NH(III)	4.96	4.4874	MC + DFT	CHCl3	-0.4726		2	NH(III)	7.27	4.5525	MC + DFT	DMSO	-2.7175
3	NH(III)	5.05	4.8147	MC + DFT	CHCl3	-0.2353		3	NH(III)	7.2	4.8672	MC + DFT	DMSO	-2.3328
4	NH(III)	5.03	4.9359	MC + DFT	CHCl3	-0.0941		4	NH(III)	7.32	4.6934	MC + DFT	DMSO	-2.6266
5	NH(III)	5.06	4.683	MC + DFT	CHCl3	-0.377		5	NH(III)	7.17	4.8831	MC + DFT	DMSO	-2.2869
					RMSE	0.600593							RMSE	2.38395
Cpd	Proton	Exp	MEC	Method	Solvent	Delta		Cpd	Proton	Exp	MEC	Method	Solvent	Delta
1	NH(I)	6.22	5.406	MD	CHCl3	-0.814		1	NH(I)	8.5	9.822	MD	DMSO	1.322
2	NH(I)	5.91	4.83	MD	CHCl3	-1.08		2	NH(I)	8.79	6.733	MD	DMSO	-2.057
3	NH(I)	4.88	4.3753	MD	CHCl3	-0.5047		3	NH(I)	8.31	6.6503	MD	DMSO	-1.6597
4	NH(I)	5.64	6.1111	MD	CHCl3	0.4711		4	NH(I)	8.56	5.6172	MD	DMSO	-2.9428
5	NH(I)	8.15	5.972	MD	CHCl3	-2.178		5	NH(I)	8.32	4.8341	MD	DMSO	-3.4859
1	NH(II)	6.28	7.0037	MD	CHCl3	0.7237		1	NH(II)	6.42	6.7708	MD	DMSO	0.3508
2	NH(II)	6.89	5.5632	MD	CHCl3	-1.3268		2	NH(II)	7.31	6.7295	MD	DMSO	-0.5805
3	NH(II)	6.28	7.322	MD	CHCl3	1.042		3	NH(II)	6.63	5.9021	MD	DMSO	-0.7279
4	NH(II)	6.27	6.7632	MD	CHCl3	0.4932		4	NH(II)	6.63	8.4459	MD	DMSO	1.8159
5	NH(II)	6.43	4.6649	MD	CHCl3	-1.7651		5	NH(II)	6.88	5.2177	MD	DMSO	-1.6623
1	NH(III)	5.1	5.1689	MD	CHCl3	0.0689		1	NH(III)	7.32	4.714	MD	DMSO	-2.606
2	NH(III)	4.96	5.3239	MD	CHCl3	0.3639		2	NH(III)	7.27	7.4167	MD	DMSO	0.1467
3	NH(III)	5.05	4.6883	MD	CHCl3	-0.3617		3	NH(III)	7.2	6.6654	MD	DMSO	-0.5346
4	NH(III)	5.03	5.0899	MD	CHCl3	0.0599		4	NH(III)	7.32	7.682	MD	DMSO	0.362
5	NH(III)	5.06	4.3835	MD	CHCl3	-0.6765		5	NH(III)	7.17	4.4306	MD	DMSO	-2.7394
					RMSE	0.98344							RMSE	1.84986
Cpd	Proton	Exp	MEC	Method	Solvent	Delta		Cpd	Proton	Exp	MEC	Method	Solvent	Delta
1	NH(I)	6.22	5.1218	MD + Opt	CHCl3	-1.0982		1	NH(I)	8.5	9.2886	MD + Opt	DMSO	0.7886
2	NH(I)	5.91	5.1374	MD + Opt	CHCl3	-0.7726		2	NH(I)	8.79	10.2936	MD + Opt	DMSO	1.5036
3	NH(I)	4.88	3.7384	MD + Opt	CHCl3	-1.1416		3	NH(I)	8.31	9.2451	MD + Opt	DMSO	0.9351
4	NH(I)	5.64	4.6812	MD + Opt	CHCl3	-0.9588		4	NH(I)	8.56	9.3429	MD + Opt	DMSO	0.7829
5	NH(I)	8.15	9.8263	MD + Opt	CHCl3	1.6763		5	NH(I)	8.32	9.2706	MD + Opt	DMSO	0.9506
1	NH(II)	6.28	5.8779	MD + Opt	CHCl3	-0.4021		1	NH(II)	6.42	6.6825	MD + Opt	DMSO	0.2625
2	NH(II)	6.89	6.6688	MD + Opt	CHCl3	-0.2212		2	NH(II)	7.31	6.8617	MD + Opt	DMSO	-0.4483
3	NH(II)	6.28	6.0539	MD + Opt	CHCl3	-0.2261		3	NH(II)	6.63	6.3706	MD + Opt	DMSO	-0.2594
4	NH(II)	6.27	6.0447	MD + Opt	CHCl3	-0.2253		4	NH(II)	6.63	8.6425	MD + Opt	DMSO	2.0125
5	NH(II)	6.43	6.4976	MD + Opt	CHCl3	0.0676		5	NH(II)	6.88	6.4858	MD + Opt	DMSO	-0.3942
1	NH(III)	5.1	4.7399	MD + Opt	CHCl3	-0.3601		1	NH(III)	7.32	8.9279	MD + Opt	DMSO	1.6079
2	NH(III)	4.96	4.5175	MD + Opt	CHCl3	-0.4425		2	NH(III)	7.27	9.1376	MD + Opt	DMSO	1.8676
3	NH(III)	5.05	4.8225	MD + Opt	CHCl3	-0.2275		3	NH(III)	7.2	9.0482	MD + Opt	DMSO	1.8482
4	NH(III)	5.03	4.7488	MD + Opt	CHCl3	-0.2812		4	NH(III)	7.32	8.9379	MD + Opt	DMSO	1.6179
5	NH(III)	5.06	4.8305	MD + Opt	CHCl3	-0.2295		5	NH(III)	7.17	9.1546	MD + Opt	DMSO	1.9846
					RMSE	0.714681							RMSE	1.31306

## Sheet: Average from ensembles
Cpd	Proton	Exp	MCMM	MCMMDFT	MD	MDDFT	Solvent	Energy window	MCMM	MCMMDFT	MD	MDDFT		Cpd	Proton	Exp	MCMM	MCMMDFT	MD	MDDFT	Solvent	Energy Window	MCMM	MCMMDFT	MD	MDDFT
1	NH(I)	6.22	5.10375	5.255	4.88	5.1525	CHCl3	< 5 kcal/mol	-1.11625	-0.965	-1.34	-1.0675		1	NH(I)	8.5	5.06	5.32	8.0925	9.47	DMSO	< 5 kcal/mol	-3.44	-3.18	-0.4075	0.97
2	NH(I)	5.91	4.89333	5.145	5.115	5.21	CHCl3	< 5 kcal/mol	-1.01667	-0.765	-0.795	-0.7		2	NH(I)	8.79	5.355	5.375	7.9	9.954	DMSO	< 5 kcal/mol	-3.435	-3.415	-0.89	1.164
3	NH(I)	4.88	3.836	4.174	4.135	3.82	CHCl3	< 5 kcal/mol	-1.044	-0.706	-0.745	-1.06		3	NH(I)	8.31	4.67	4.775	7.64	9.59	DMSO	< 5 kcal/mol	-3.64	-3.535	-0.67	1.28
4	NH(I)	5.64	5.005	5.14667	5.605	5.05	CHCl3	< 5 kcal/mol	-0.635	-0.493333	-0.035	-0.59		4	NH(I)	8.56	5.485	5.51	5.62	9.14	DMSO	< 5 kcal/mol	-3.075	-3.05	-2.94	0.58
5	NH(I)	8.15	4.39	10.3233	4.56	9.008	CHCl3	< 5 kcal/mol	-3.76	2.17333	-3.59	0.858		5	NH(I)	8.32	4.515	7.71	4.83	8.77333	DMSO	< 5 kcal/mol	-3.805	-0.61	-3.49	0.453333
1	NH(II)	6.28	6.015	5.91833	6.475	6.155	CHCl3	< 5 kcal/mol	-0.265	-0.361667	0.195	-0.125		1	NH(II)	6.42	5.48	6.085	5.8225	6.881	DMSO	< 5 kcal/mol	-0.94	-0.335	-0.5975	0.461
2	NH(II)	6.89	6.21	6.925	6.43	6.8	CHCl3	< 5 kcal/mol	-0.68	0.035	-0.46	-0.09		2	NH(II)	7.31	5.915	6.765	6.905	7.226	DMSO	< 5 kcal/mol	-1.395	-0.545	-0.405	-0.084
3	NH(II)	6.28	6.26	6.01	6.8825	6.122	CHCl3	< 5 kcal/mol	-0.02	-0.27	0.6025	-0.158		3	NH(II)	6.63	5.68333	6.145	5.27	7.1225	DMSO	< 5 kcal/mol	-0.946667	-0.485	-1.36	0.4925
4	NH(II)	6.27	5.845	5.89167	6.245	6.02667	CHCl3	< 5 kcal/mol	-0.425	-0.378333	-0.025	-0.243333		4	NH(II)	6.63	5.22	5.89	8.45	7.945	DMSO	< 5 kcal/mol	-1.41	-0.74	1.82	1.315
5	NH(II)	6.43	6.37	6.51167	5.34667	6.464	CHCl3	< 5 kcal/mol	-0.06	0.0816667	-1.08333	0.034		5	NH(II)	6.88	5.615	6.365	5.22	7.22833	DMSO	< 5 kcal/mol	-1.265	-0.515	-1.66	0.348333
1	NH(III)	5.1	4.79125	4.69333	4.765	4.7025	CHCl3	< 5 kcal/mol	-0.30875	-0.406667	-0.335	-0.3975		1	NH(III)	7.32	4.875	4.625	6.3325	8.626	DMSO	< 5 kcal/mol	-2.445	-2.695	-0.9875	1.306
2	NH(III)	4.96	4.76667	4.555	4.715	4.613	CHCl3	< 5 kcal/mol	-0.193333	-0.405	-0.245	-0.347		2	NH(III)	7.27	4.625	4.34	6.85	8.97	DMSO	< 5 kcal/mol	-2.645	-2.93	-0.42	1.7
3	NH(III)	5.05	4.758	4.626	4.9325	4.792	CHCl3	< 5 kcal/mol	-0.292	-0.424	-0.1175	-0.258		3	NH(III)	7.2	4.91333	4.73	5.79	6.825	DMSO	< 5 kcal/mol	-2.28667	-2.47	-1.41	-0.375
4	NH(III)	5.03	4.78833	4.63667	4.75	4.02	CHCl3	< 5 kcal/mol	-0.241667	-0.393333	-0.28	-1.01		4	NH(III)	7.32	4.995	4.69	7.68	9.05333	DMSO	< 5 kcal/mol	-2.325	-2.63	0.36	1.73333
5	NH(III)	5.06	4.95	4.75667	4.74333	4.791	CHCl3	< 5 kcal/mol	-0.11	-0.303333	-0.316667	-0.269		5	NH(III)	7.17	4.885	4.725	4.43	8.24	DMSO	< 5 kcal/mol	-2.285	-2.445	-2.74	1.07
								RMSE	1.12298	0.734496	1.09616	0.599106										RMSE	2.54244	2.31296	1.66225	1.02223
Cpd	Proton	Exp	MCMM	MCMMDFT	MD	MDDFT	Solvent	Energy window	MCMM	MCMMDFT	MD	MDDFT		Cpd	Proton	Exp	MCMM	MCMMDFT	MD	MDDFT	Solvent	Energy Window	MCMM	MCMMDFT	MD	MDDFT
1	NH(I)	6.22	5.16	5.35556	4.692	5.36	CHCl3	< 10 kcal/mol	-1.06	-0.864444	-1.528	-0.86		1	NH(I)	8.5	5.27	5.4375	7.964	9.47	DMSO	< 10 kcal/mol	-3.23	-3.0625	-0.536	0.97
2	NH(I)	5.91	4.77333	4.93857	5.022	5.21	CHCl3	< 10 kcal/mol	-1.13667	-0.971429	-0.888	-0.7		2	NH(I)	8.79	5.05667	5.18	8.0275	9.803	DMSO	< 10 kcal/mol	-3.73333	-3.61	-0.7625	1.013
3	NH(I)	4.88	4.38625	4.71333	4.156	3.82	CHCl3	< 10 kcal/mol	-0.49375	-0.166667	-0.724	-1.06		3	NH(I)	8.31	4.84	5.17714	7.64	8.747	DMSO	< 10 kcal/mol	-3.47	-3.13286	-0.67	0.437
4	NH(I)	5.64	5.10429	4.895	5.475	5.405	CHCl3	< 10 kcal/mol	-0.535714	-0.745	-0.165	-0.235		4	NH(I)	8.56	5.81667	5.6675	6.62	8.70778	DMSO	< 10 kcal/mol	-2.74333	-2.8925	-1.94	0.147778
5	NH(I)	8.15	6.648	10.501	5.19167	9.008	CHCl3	< 10 kcal/mol	-1.502	2.351	-2.95833	0.858		5	NH(I)	8.32	4.57333	8.555	5.9275	8.007	DMSO	< 10 kcal/mol	-3.74667	0.235	-2.3925	-0.313
1	NH(II)	6.28	6.158	5.98778	5.924	6.381	CHCl3	< 10 kcal/mol	-0.122	-0.292222	-0.356	0.101		1	NH(II)	6.42	5.6975	6.37	5.868	6.881	DMSO	< 10 kcal/mol	-0.7225	-0.05	-0.552	0.461
2	NH(II)	6.89	5.925	6.84571	6.496	6.8	CHCl3	< 10 kcal/mol	-0.965	-0.0442857	-0.394	-0.09		2	NH(II)	7.31	5.99333	6.86	6.6925	7.736	DMSO	< 10 kcal/mol	-1.31667	-0.45	-0.6175	0.426
3	NH(II)	6.28	6.45625	6.21556	6.764	6.122	CHCl3	< 10 kcal/mol	0.17625	-0.0644444	0.484	-0.158		3	NH(II)	6.63	5.595	6.30429	5.27	7.758	DMSO	< 10 kcal/mol	-1.035	-0.325714	-1.36	1.128
4	NH(II)	6.27	5.96	6.1875	5.7275	6.1425	CHCl3	< 10 kcal/mol	-0.31	-0.0825	-0.5425	-0.1275		4	NH(II)	6.63	5.43333	6.05	7.45	8.10222	DMSO	< 10 kcal/mol	-1.19667	-0.58	0.82	1.47222
5	NH(II)	6.43	6.263	6.483	5.56167	6.464	CHCl3	< 10 kcal/mol	-0.167	0.053	-0.868333	0.034		5	NH(II)	6.88	5.71	6.6725	6.125	7.516	DMSO	< 10 kcal/mol	-1.17	-0.2075	-0.755	0.636
1	NH(III)	5.1	4.798	4.65667	4.86	4.699	CHCl3	< 10 kcal/mol	-0.302	-0.443333	-0.24	-0.401		1	NH(III)	7.32	5.205	4.89	6.548	8.626	DMSO	< 10 kcal/mol	-2.115	-2.43	-0.772	1.306
2	NH(III)	4.96	4.59	4.71143	4.734	4.613	CHCl3	< 10 kcal/mol	-0.37	-0.248571	-0.226	-0.347		2	NH(III)	7.27	4.94667	4.62333	7.35	8.593	DMSO	< 10 kcal/mol	-2.32333	-2.64667	0.08	1.323
3	NH(III)	5.05	4.7025	4.66444	5.002	4.792	CHCl3	< 10 kcal/mol	-0.3475	-0.385556	-0.048	-0.258		3	NH(III)	7.2	4.9175	4.95143	5.79	7.84	DMSO	< 10 kcal/mol	-2.2825	-2.24857	-1.41	0.64
4	NH(III)	5.03	4.81429	4.70375	4.12	4.1425	CHCl3	< 10 kcal/mol	-0.215714	-0.32625	-0.91	-0.8875		4	NH(III)	7.32	5.11	4.8625	6.925	8.91444	DMSO	< 10 kcal/mol	-2.21	-2.4575	-0.395	1.59444
5	NH(III)	5.06	4.413	4.654	4.83	4.791	CHCl3	< 10 kcal/mol	-0.647	-0.406	-0.23	-0.269		5	NH(III)	7.17	5.06333	4.995	5.865	8.093	DMSO	< 10 kcal/mol	-2.10667	-2.175	-1.305	0.923
								RMSE	0.688842	0.756321	0.999433	0.542406										RMSE	2.42907	2.16139	1.12643	0.958329
Cpd	Proton	Exp	MCMM	MCMMDFT	MD	MDDFT	Solvent	Temperature	MCMM	MCMMDFT	MD	MDDFT		Cpd	Proton	Exp	MCMM	MCMMDFT	MD	MDDFT	Solvent	Energy Window	MCMM	MCMMDFT	MD	MDDFT
1	NH(I)	6.22	5.16	5.309	4.7425	5.36	CHCl3	< 15 kcal/mol	-1.06	-0.911	-1.4775	-0.86		1	NH(I)	8.5	5.142	5.22667	7.50143	9.47	DMSO	< 15 kcal/mol	-3.358	-3.27333	-0.998571	0.97
2	NH(I)	5.91	4.72444	4.98222	4.92429	5.21	CHCl3	< 15 kcal/mol	-1.18556	-0.927778	-0.985714	-0.7		2	NH(I)	8.79	5.222	5.63125	7.692	9.803	DMSO	< 15 kcal/mol	-3.568	-3.15875	-1.098	1.013
3	NH(I)	4.88	4.678	4.802	4.06889	3.82	CHCl3	< 15 kcal/mol	-0.202	-0.078	-0.811111	-1.06		3	NH(I)	8.31	4.93833	5.09625	6.78167	8.747	DMSO	< 15 kcal/mol	-3.37167	-3.21375	-1.52833	0.437
4	NH(I)	5.64	5.04333	5.05	5.18	5.366	CHCl3	< 15 kcal/mol	-0.596667	-0.59	-0.46	-0.274		4	NH(I)	8.56	5.57889	5.326	6.864	8.671	DMSO	< 15 kcal/mol	-2.98111	-3.234	-1.696	0.111
5	NH(I)	8.15	6.648	10.501	4.85778	9.008	CHCl3	< 15 kcal/mol	-1.502	2.351	-3.29222	0.858		5	NH(I)	8.32	4.62143	6.67375	6.215	8.007	DMSO	< 15 kcal/mol	-3.69857	-1.64625	-2.105	-0.313
1	NH(II)	6.28	6.158	6.061	6.44125	6.381	CHCl3	< 15 kcal/mol	-0.122	-0.219	0.16125	0.101		1	NH(II)	6.42	5.526	6.13333	5.62	6.881	DMSO	< 15 kcal/mol	-0.894	-0.286667	-0.8	0.461
2	NH(II)	6.89	6.17	7.08556	6.15571	6.8	CHCl3	< 15 kcal/mol	-0.72	0.195556	-0.734286	-0.09		2	NH(II)	7.31	6.048	6.49875	6.884	7.736	DMSO	< 15 kcal/mol	-1.262	-0.81125	-0.426	0.426
3	NH(II)	6.28	6.364	6.183	6.65111	6.122	CHCl3	< 15 kcal/mol	0.084	-0.097	0.371111	-0.158		3	NH(II)	6.63	5.38833	6.2775	6.655	7.758	DMSO	< 15 kcal/mol	-1.24167	-0.3525	0.025	1.128
4	NH(II)	6.27	5.98111	6.18556	5.788	5.806	CHCl3	< 15 kcal/mol	-0.288889	-0.0844444	-0.482	-0.464		4	NH(II)	6.63	5.31	5.964	7.32	7.976	DMSO	< 15 kcal/mol	-1.32	-0.666	0.69	1.346
5	NH(II)	6.43	6.263	6.483	5.69222	6.464	CHCl3	< 15 kcal/mol	-0.167	0.053	-0.737778	0.034		5	NH(II)	6.88	5.25857	6.08125	6.07333	7.516	DMSO	< 15 kcal/mol	-1.62143	-0.79875	-0.806667	0.636
1	NH(III)	5.1	4.798	4.69	4.81625	4.699	CHCl3	< 15 kcal/mol	-0.302	-0.41	-0.28375	-0.401		1	NH(III)	7.32	5.116	4.75	6.60571	8.626	DMSO	< 15 kcal/mol	-2.204	-2.57	-0.714286	1.306
2	NH(III)	4.96	4.45111	4.68444	4.76429	4.613	CHCl3	< 15 kcal/mol	-0.508889	-0.275556	-0.195714	-0.347		2	NH(III)	7.27	5.204	4.65125	7.44	8.593	DMSO	< 15 kcal/mol	-2.066	-2.61875	0.17	1.323
3	NH(III)	5.05	4.557	4.632	4.83667	4.792	CHCl3	< 15 kcal/mol	-0.493	-0.418	-0.213333	-0.258		3	NH(III)	7.2	4.9	4.78875	6.38167	7.84	DMSO	< 15 kcal/mol	-2.3	-2.41125	-0.818333	0.64
4	NH(III)	5.03	4.72	4.69222	4.2	4.051	CHCl3	< 15 kcal/mol	-0.31	-0.337778	-0.83	-0.979		4	NH(III)	7.32	4.94667	4.747	6.796	8.998	DMSO	< 15 kcal/mol	-2.37333	-2.573	-0.524	1.678
5	NH(III)	5.06	4.413	4.654	4.88667	4.791	CHCl3	< 15 kcal/mol	-0.647	-0.406	-0.173333	-0.269		5	NH(III)	7.17	5.06143	4.8325	6.28667	8.093	DMSO	< 15 kcal/mol	-2.10857	-2.3375	-0.883333	0.923
								RMSE	0.680273	0.747231	1.07162	0.565846										RMSE	2.45956	2.27298	1.03468	0.95513
Cpd	Proton	Exp	MCMM	MCMMDFT	MD	MDDFT	Solvent	Energy window	MCMM	MCMMDFT	MD	MDDFT		Cpd	Proton	Exp	MCMM	MCMMDFT	MD	MDDFT	Solvent	Energy Window	MCMM	MCMMDFT	MD	MDDFT
1	NH(I)	6.22	5.16	5.309	4.7425	5.36	CHCl3	< 20 kcal/mol	-1.06	-0.911	-1.4775	-0.86		1	NH(I)	8.5	5.14333	5.29875	7.53	9.47	DMSO	< 20 kcal/mol	-3.35667	-3.20125	-0.97	0.97
2	NH(I)	5.91	4.72444	4.98222	4.80778	5.21	CHCl3	< 20 kcal/mol	-1.18556	-0.927778	-1.10222	-0.7		2	NH(I)	8.79	5.37125	5.588	7.68667	9.803	DMSO	< 20 kcal/mol	-3.41875	-3.202	-1.10333	1.013
3	NH(I)	4.88	4.678	4.802	4.06889	3.82	CHCl3	< 20 kcal/mol	-0.202	-0.078	-0.811111	-1.06		3	NH(I)	8.31	4.83714	5.132	6.78167	8.747	DMSO	< 20 kcal/mol	-3.47286	-3.178	-1.52833	0.437
4	NH(I)	5.64	5.04333	5.05	5.23625	5.366	CHCl3	< 20 kcal/mol	-0.596667	-0.59	-0.40375	-0.274		4	NH(I)	8.56	5.57889	5.326	6.864	8.671	DMSO	< 20 kcal/mol	-2.98111	-3.234	-1.696	0.111
5	NH(I)	8.15	6.648	10.501	4.821	9.008	CHCl3	< 20 kcal/mol	-1.502	2.351	-3.329	0.858		5	NH(I)	8.32	4.65	6.46778	5.90143	8.007	DMSO	< 20 kcal/mol	-3.67	-1.85222	-2.41857	-0.313
1	NH(II)	6.28	6.158	6.061	6.44125	6.381	CHCl3	< 20 kcal/mol	-0.122	-0.219	0.16125	0.101		1	NH(II)	6.42	5.53	6.34625	5.58375	6.881	DMSO	< 20 kcal/mol	-0.89	-0.07375	-0.83625	0.461
2	NH(II)	6.89	6.17	7.08556	6.46667	6.8	CHCl3	< 20 kcal/mol	-0.72	0.195556	-0.423333	-0.09		2	NH(II)	7.31	5.93125	6.504	6.85444	7.736	DMSO	< 20 kcal/mol	-1.37875	-0.806	-0.455556	0.426
3	NH(II)	6.28	6.364	6.183	6.65111	6.122	CHCl3	< 20 kcal/mol	0.084	-0.097	0.371111	-0.158		3	NH(II)	6.63	5.38286	6.565	6.655	7.758	DMSO	< 20 kcal/mol	-1.24714	-0.065	0.025	1.128
4	NH(II)	6.27	5.98111	6.18556	5.8125	5.806	CHCl3	< 20 kcal/mol	-0.288889	-0.0844444	-0.4575	-0.464		4	NH(II)	6.63	5.31	5.964	7.32	7.976	DMSO	< 20 kcal/mol	-1.32	-0.666	0.69	1.346
5	NH(II)	6.43	6.263	6.483	5.828	6.464	CHCl3	< 20 kcal/mol	-0.167	0.053	-0.602	0.034		5	NH(II)	6.88	5.18444	6.04667	6.27857	7.516	DMSO	< 20 kcal/mol	-1.69556	-0.833333	-0.601429	0.636
1	NH(III)	5.1	4.798	4.69	4.81625	4.699	CHCl3	< 20 kcal/mol	-0.302	-0.41	-0.28375	-0.401		1	NH(III)	7.32	5.13667	4.72625	6.74125	8.626	DMSO	< 20 kcal/mol	-2.18333	-2.59375	-0.57875	1.306
2	NH(III)	4.96	4.45111	4.68444	4.69889	4.613	CHCl3	< 20 kcal/mol	-0.508889	-0.275556	-0.261111	-0.347		2	NH(III)	7.27	5.16375	4.641	7.28667	8.593	DMSO	< 20 kcal/mol	-2.10625	-2.629	0.0166667	1.323
3	NH(III)	5.05	4.557	4.632	4.83667	4.792	CHCl3	< 20 kcal/mol	-0.493	-0.418	-0.213333	-0.258		3	NH(III)	7.2	4.77286	4.803	6.38167	7.84	DMSO	< 20 kcal/mol	-2.42714	-2.397	-0.818333	0.64
4	NH(III)	5.03	4.72	4.69222	4.4825	4.051	CHCl3	< 20 kcal/mol	-0.31	-0.337778	-0.5475	-0.979		4	NH(III)	7.32	4.94667	4.747	6.796	8.998	DMSO	< 20 kcal/mol	-2.37333	-2.573	-0.524	1.678
5	NH(III)	5.06	4.413	4.654	4.853	4.791	CHCl3	< 20 kcal/mol	-0.647	-0.406	-0.207	-0.269		5	NH(III)	7.17	4.98	4.78778	6.71143	8.093	DMSO	< 20 kcal/mol	-2.19	-2.38222	-0.458571	0.923
								RMSE	0.680273	0.747231	1.0568	0.565846										RMSE	2.47333	2.27987	1.04738	0.95513
