# Supplementary material for: Simulation Reveals the Chameleonic Behavior of Macrocycles
Source: J Chem Inf Model. 2022 Dec 23;63(1):138–46. doi: 10.1021/acs.jcim.2c01093 (PMC9832480; doi:10.1021/acs.jcim.2c01093)
Supplement: Supplementary file 4 — ci2c01093_si_004.xlsx [file ci2c01093_si_004.xlsx]

## Sheet: CHCL3
#Frame	RMSD of all non-hydrogen atoms								RMSD of non-hydrogen atoms (only macrocyclic atoms)
	1	2(Axial)	2(Front)	3	4	5(Axial)	5 (Front)		1	2(Axial)	2(Front)	3	4	5(Axial)	5 (Front)
1	0	0	0	0	0	0	0		0	0	0	0	0	0	0
2	0.7534	0.6187	0.6017	0.8063	0.485	0.9095	0.7113		0.4051	0.5763	0.4102	0.4736	0.5207	0.2486	0.454
3	0.5617	0.53	0.6345	0.6929	0.4633	0.9578	0.7001		0.3203	0.4399	0.5902	0.3041	0.4987	0.2708	0.3791
4	0.4669	0.6254	0.4942	0.6343	0.7516	0.8902	0.5981		0.3949	0.5474	0.4463	0.2971	0.6486	0.3855	0.225
5	0.6447	0.6122	0.398	0.5461	0.7837	1.2723	0.4845		0.3058	0.5157	0.3028	0.1749	0.6741	0.1824	0.3198
6	0.6656	0.4186	0.5347	0.56	0.851	0.9722	0.5427		0.2825	0.3303	0.2458	0.244	0.8217	0.2285	0.358
7	0.5084	0.7948	0.4297	0.4378	0.9491	1.3736	0.566		0.3635	0.4468	0.3629	0.2864	0.7715	0.3973	0.3089
8	0.7794	0.9577	0.5733	0.7845	1.242	0.6914	0.4148		0.3326	0.5422	0.4316	0.3636	0.8805	0.3657	0.3438
9	1.034	0.7773	0.6384	0.8043	1.2819	1.2153	0.8897		0.4041	0.4487	0.5822	0.3361	0.9087	0.2788	0.2364
10	0.9943	0.6319	0.488	0.3932	1.3122	1.1047	1.3189		0.2207	0.5688	0.3196	0.2472	0.8593	0.3499	0.2697
11	1.1862	0.5508	0.4844	0.5312	1.1093	1.2529	1.1414		0.4599	0.3599	0.3681	0.407	0.7135	0.3945	0.231
12	1.0918	0.4473	0.7165	0.2813	1.2127	1.4045	1.3546		0.5396	0.3351	0.5352	0.1816	0.8456	0.3494	0.3528
13	0.484	0.427	0.9063	0.6736	1.1779	1.2991	0.5932		0.2776	0.3966	0.8144	0.3849	0.7986	0.3186	0.4463
14	1.1487	0.7734	0.6284	0.6262	1.2243	1.1836	0.5317		0.5537	0.556	0.5215	0.3576	0.7943	0.2873	0.3226
15	1.188	0.6052	0.8322	0.8877	1.2503	1.0968	0.5874		0.371	0.4055	0.7453	0.3565	0.8022	0.2838	0.406
16	1.0873	0.6306	0.7637	0.4451	1.2998	1.0755	0.3491		0.4021	0.3959	0.4431	0.2528	0.9207	0.3663	0.2475
17	0.978	0.4232	0.8753	0.626	1.0903	1.0922	0.7126		0.5318	0.4345	0.5951	0.2735	0.689	0.3661	0.2636
18	0.8648	0.4305	1.0071	0.8262	1.3448	1.2568	0.452		0.3977	0.2877	0.5633	0.3092	0.9859	0.3345	0.3223
19	0.9525	0.4604	0.6217	0.5176	1.2568	0.9975	0.4496		0.496	0.3478	0.41	0.2915	0.8793	0.2627	0.2326
20	1.2406	0.9402	0.9976	0.8379	1.2658	1.2957	0.6882		0.6035	0.5219	0.7568	0.3018	0.7885	0.2826	0.2146
21	0.8373	0.768	1.0396	0.6076	1.8987	1.2186	0.4713		0.3638	0.3681	0.5096	0.3838	1.333	0.3384	0.2206
22	1.1608	0.725	0.8897	0.467	0.9369	1.2564	0.683		0.3766	0.3767	0.51	0.2556	0.7992	0.2965	0.3392
23	1.4934	0.3689	0.8148	0.5747	0.9548	1.1659	0.5298		0.4528	0.3121	0.4907	0.3386	0.7304	0.3393	0.4249
24	1.3388	0.5967	0.6822	0.5701	1.0692	1.2084	1.0778		0.3231	0.4238	0.4528	0.2573	0.7409	0.3618	0.4326
25	1.4804	0.3599	0.4906	0.6946	1.2061	1.0582	0.7421		0.328	0.2937	0.2841	0.3981	0.8486	0.3315	0.1938
26	1.3477	0.6952	0.3215	0.8242	1.1801	1.0986	0.7171		0.3079	0.5588	0.2902	0.2343	0.8341	0.2419	0.3362
27	1.1936	0.4396	0.7072	0.581	1.3396	1.2205	0.8529		0.4772	0.374	0.6057	0.2642	0.9624	0.2925	0.3172
28	1.2721	0.7551	0.4916	0.6809	1.263	0.5174	0.4093		0.4476	0.4195	0.3841	0.2454	0.8589	0.2835	0.273
29	1.3784	0.6804	0.5903	0.5034	1.1449	0.6921	0.6504		0.5012	0.316	0.233	0.1948	0.7861	0.2507	0.3441
30	1.0093	0.6412	0.5477	0.3993	1.116	0.4261	0.4861		0.3413	0.3289	0.3399	0.259	0.736	0.1975	0.2953
31	1.1863	0.8619	0.6181	0.331	1.1246	0.5495	0.6736		0.5222	0.4767	0.3757	0.1728	0.7421	0.262	0.292
32	1.2884	0.8342	0.5194	0.6403	0.9863	0.7639	0.4182		0.42	0.5362	0.4776	0.3499	0.8014	0.2361	0.3536
33	1.0083	0.5106	0.4534	0.6583	0.9202	0.6241	1.049		0.3518	0.4712	0.3873	0.2875	0.8037	0.2632	0.5285
34	1.3702	0.4434	0.6734	0.6227	0.9348	0.4134	0.554		0.5545	0.3478	0.5498	0.3569	0.8174	0.2141	0.4128
35	0.6798	0.5619	0.4802	0.5686	0.8374	0.6427	0.8842		0.2203	0.4681	0.386	0.2687	0.6798	0.289	0.4257
36	0.7828	0.4276	0.7183	1.0336	1.0279	1.2115	0.7535		0.3618	0.3861	0.5964	0.4197	0.6688	0.1962	0.5472
37	0.9561	0.5381	0.5793	0.8339	1.2646	0.5848	0.4269		0.4985	0.4384	0.3519	0.518	0.8772	0.2079	0.2682
38	1.0927	0.7249	0.4097	0.6545	1.1269	0.32	0.4628		0.5005	0.3627	0.3541	0.3246	0.7164	0.2149	0.3234
39	0.953	0.5934	0.5824	0.7085	1.1577	0.5522	0.5426		0.409	0.3265	0.393	0.3772	0.7945	0.2672	0.2943
40	1.1693	0.3562	0.5999	1.0531	1.2673	1.1107	0.4235		0.3564	0.3118	0.3516	0.2897	0.8808	0.3025	0.2513
41	1.0935	0.5218	0.5035	0.4784	1.3221	0.9362	0.5244		0.2711	0.4272	0.3239	0.2286	0.8877	0.1974	0.4012
42	1.1807	0.5295	0.4354	0.4776	0.6849	1.2106	0.7858		0.4259	0.4847	0.251	0.2297	0.6697	0.2758	0.3467
43	1.0436	0.4851	0.6583	0.8128	1.5022	1.0797	0.5854		0.422	0.2678	0.373	0.4026	1.1021	0.2729	0.3039
44	0.9732	0.4916	0.576	0.6322	1.235	1.0554	0.6495		0.4401	0.4191	0.4555	0.293	1.0736	0.2703	0.3251
45	0.9543	0.6972	0.5633	0.6279	1.1901	1.2271	0.7817		0.3422	0.5213	0.3997	0.2524	0.9836	0.3445	0.5766
46	0.9833	0.8218	0.5212	1.1201	1.3115	1.0793	0.4306		0.4274	0.4893	0.365	0.5793	0.8475	0.2508	0.2705
47	1.0695	0.537	0.4543	0.6153	1.3612	1.295	0.6766		0.4927	0.364	0.2171	0.2269	0.7823	0.3778	0.2874
48	0.4219	0.4702	0.4946	0.4993	1.2979	1.1403	0.4976		0.3119	0.443	0.4433	0.2531	1.0466	0.4726	0.3236
49	0.7569	0.4878	0.5516	0.6639	1.1404	1.1239	0.6961		0.4837	0.3407	0.4993	0.3382	0.8493	0.2613	0.2947
50	0.584	0.766	0.6803	0.5312	1.2958	1.3429	0.637		0.4679	0.4575	0.3637	0.3176	0.882	0.4486	0.3815
51	0.6735	0.5427	0.5441	0.5481	1.1807	1.1666	0.5699		0.2957	0.3724	0.4496	0.2672	0.9408	0.3559	0.4558
52	0.4899	0.4658	0.3911	0.4073	0.7009	0.7734	0.7273		0.2688	0.4179	0.3657	0.2048	0.5706	0.3598	0.2915
53	0.6641	0.4767	0.7264	0.6135	0.966	1.1921	1.0374		0.2659	0.4787	0.5018	0.1517	0.6878	0.2992	0.3272
54	0.6507	0.601	0.5258	0.5455	1.0397	1.3821	1.0605		0.2856	0.5019	0.3759	0.2618	0.8409	0.3378	0.3364
55	0.9887	0.5	0.3697	0.3269	0.7982	1.3513	0.9782		0.3377	0.4412	0.2831	0.238	0.7438	0.37	0.4248
56	1.2205	0.5088	0.8985	0.6524	0.9802	1.2856	1.0449		0.4998	0.4881	0.4355	0.1776	0.8034	0.3791	0.3584
57	1.0166	0.4965	0.8357	0.8283	0.7543	1.4066	1.0809		0.4194	0.4294	0.5078	0.3549	0.635	0.294	0.5115
58	1.1601	0.7347	1.0196	0.4848	0.9581	1.4921	0.8191		0.3559	0.6573	0.7453	0.1919	0.7564	0.407	0.321
59	1.3984	0.5676	0.8052	0.6842	0.8794	1.2994	0.9314		0.3851	0.4014	0.4034	0.2591	0.7511	0.3493	0.2464
60	1.2546	0.5542	1.1094	0.9181	0.9398	1.4315	0.8396		0.5383	0.4406	0.6244	0.5586	0.7778	0.47	0.2973
61	1.1836	0.4434	0.9756	0.6735	0.7048	1.3185	1.2421		0.5251	0.3804	0.4782	0.2906	0.6704	0.3201	0.3323
62	1.1331	0.645	1.0096	0.503	0.9067	1.4435	0.8767		0.315	0.4657	0.5346	0.251	0.7764	0.3534	0.3127
63	1.211	0.8131	1.0304	0.8853	0.8778	1.3494	0.9173		0.4076	0.4328	0.4647	0.3997	0.8414	0.4254	0.2629
64	1.0614	0.6931	1.0714	0.5808	0.9574	1.3097	0.8485		0.3733	0.4093	0.5494	0.2663	0.8504	0.3201	0.4209
65	1.2708	0.926	0.8407	0.6957	0.8207	1.1922	0.6881		0.3916	0.4926	0.4577	0.2755	0.8225	0.2654	0.2356
66	1.0323	0.4061	0.8807	1.0162	0.8088	1.2705	0.8334		0.5501	0.3442	0.4272	0.4712	0.5427	0.2615	0.2267
67	0.6683	0.8766	0.8926	0.8463	0.8135	1.2635	1.1081		0.2897	0.4155	0.5663	0.4116	0.6169	0.3905	0.2384
68	0.6863	0.9223	0.5463	0.5614	0.8219	1.1461	1.7548		0.2998	0.4383	0.3321	0.3316	0.6273	0.272	0.3649
69	0.6947	0.9086	0.4611	0.6748	1.1412	0.9084	1.525		0.4376	0.3429	0.3691	0.3254	0.6477	0.2477	0.4051
70	0.6894	0.3948	0.4545	0.6536	1.3609	0.8276	1.13		0.2541	0.3278	0.3779	0.3255	0.7807	0.272	0.4059
71	0.8592	0.4142	0.3831	0.2675	1.0483	0.8344	1.1064		0.5696	0.3415	0.2355	0.2371	0.722	0.3935	0.3878
72	0.7597	0.5666	0.3961	0.7121	0.9336	0.9118	1.0711		0.4082	0.4806	0.3563	0.2649	0.6859	0.2376	0.3882
73	0.7887	0.5488	0.6222	0.4012	0.8783	0.7711	0.6885		0.3858	0.3801	0.3643	0.1657	0.6863	0.2349	0.2405
74	1.0391	0.4013	0.4672	0.6486	0.822	0.8261	0.9322		0.3658	0.2829	0.3598	0.3691	0.6208	0.2799	0.2506
75	1.2645	0.5727	0.5965	0.9315	0.909	1.1892	1.2029		0.5102	0.5189	0.4181	0.553	0.7337	0.3522	0.3221
76	1.0785	0.8114	0.7104	0.4083	1.0856	1.3423	0.7802		0.479	0.4884	0.6046	0.2741	0.9281	0.1662	0.187
77	1.2573	0.5592	0.6865	0.5761	0.6791	1.4981	0.9203		0.4181	0.3786	0.425	0.2582	0.5732	0.5087	0.3211
78	1.1376	0.6129	0.9323	0.5365	0.8101	1.4066	1.1498		0.3618	0.4102	0.5197	0.193	0.6344	0.3702	0.3073
79	1.0234	0.41	0.3676	0.7708	0.9271	1.4352	1.1412		0.5507	0.3705	0.3033	0.2557	0.7267	0.3998	0.3062
80	1.1673	0.6753	0.526	0.9114	0.9153	1.4362	0.9495		0.5825	0.5264	0.498	0.3577	0.7239	0.2617	0.2307
81	1.0214	0.6132	0.8389	0.5376	0.9298	1.3302	1.369		0.2846	0.5207	0.7188	0.2227	0.7109	0.3295	0.3304
82	1.0729	0.785	0.3832	0.4504	0.9596	1.3683	1.3107		0.5083	0.5515	0.2565	0.2233	0.7525	0.2519	0.2897
83	1.216	0.5687	0.5389	0.5352	0.7488	1.4436	1.521		0.5078	0.4021	0.4747	0.2875	0.5802	0.3778	0.2964
84	0.6731	0.5314	0.3966	0.7722	0.8922	1.2064	1.6238		0.3639	0.3721	0.3496	0.3484	0.8355	0.3063	0.3818
85	0.6375	0.7433	1.0387	1.134	0.8815	1.1927	1.4079		0.3293	0.369	0.5295	0.2105	0.8768	0.178	0.3247
86	0.639	0.6818	0.9819	1.2852	0.822	1.248	1.1448		0.2114	0.4348	0.5485	0.3662	0.8387	0.2529	0.2258
87	0.4083	0.723	1.0028	1.3702	0.9463	1.1053	1.0502		0.3025	0.4661	0.5989	0.2887	0.9596	0.2895	0.2661
88	0.7445	0.9329	0.9867	1.298	1.11	1.291	0.8985		0.3357	0.6074	0.5204	0.2829	0.9293	0.2882	0.4852
89	0.5916	0.5666	0.4109	1.0352	0.889	1.2576	1.143		0.4661	0.4716	0.3335	0.3385	0.7474	0.408	0.3101
90	0.8312	0.7098	0.6369	0.7024	1.0207	1.1181	1.0832		0.3236	0.3647	0.5207	0.3477	0.7685	0.2552	0.1708
91	0.6238	0.9328	0.4921	0.4777	0.8749	0.7284	1.1424		0.3708	0.4841	0.3494	0.2009	0.8823	0.3798	0.3669
92	1.2185	0.5837	0.6428	0.7237	0.8866	0.461	1.051		0.6267	0.3838	0.384	0.2905	0.9841	0.2628	0.2799
93	1.3525	0.711	0.802	0.4967	0.8421	0.6557	1.2532		0.3324	0.3407	0.4437	0.2637	0.751	0.2847	0.4277
94	0.7086	0.8389	0.4234	0.5243	0.7855	0.738	1.6133		0.4109	0.5388	0.3982	0.2603	0.7796	0.2977	0.4271
95	0.9947	0.4402	0.7072	0.4836	0.8578	1.0543	1.1445		0.4017	0.3847	0.3716	0.269	0.7607	0.2681	0.256
96	1.0057	0.6685	0.5389	1.5525	0.8592	1.2146	0.867		0.5867	0.4025	0.516	0.5741	0.737	0.3005	0.4159
97	0.9399	0.5428	0.5908	0.7111	1.2902	1.1759	1.2664		0.4765	0.5375	0.3037	0.3646	0.8381	0.2386	0.3725
98	0.7979	0.5266	0.5227	0.7265	1.1401	1.3507	0.949		0.3513	0.3685	0.3092	0.3095	0.7423	0.3059	0.2202
99	1.0982	0.5654	0.5815	0.4924	1.002	1.332	1.3701		0.2782	0.4821	0.4411	0.2704	0.8709	0.449	0.2495
100	0.7161	0.8157	0.5512	0.4495	1.033	1.136	1.0733		0.2893	0.3913	0.4766	0.1952	0.7274	0.3141	0.2712
101	0.9118	0.6727	0.6131	1.1029	1.2451	1.1422	1.1992		0.4263	0.3958	0.4748	0.5009	0.7824	0.3307	0.3245
102	1.007	0.696	0.5121	0.5704	0.8777	1.0188	1.243		0.4494	0.5259	0.366	0.2111	0.7599	0.2655	0.3331
103	1.0151	0.598	0.4037	0.6907	1.1485	1.2752	1.2261		0.5266	0.376	0.2678	0.2769	0.8072	0.3254	0.3874
104	0.9298	0.3598	0.4431	0.6886	1.3498	0.9913	1.0555		0.4921	0.2177	0.3312	0.2694	0.9964	0.3096	0.4272
105	1.1509	0.7203	0.9467	0.488	1.0013	1.3067	1.5145		0.558	0.3797	0.4544	0.277	0.9342	0.401	0.3501
106	1.0086	0.5208	0.9045	1.0479	0.9373	1.4117	1.2695		0.377	0.4174	0.602	0.2726	0.7261	0.4439	0.3715
107	1.0658	0.7881	0.7646	1.394	1.1239	1.1063	1.1678		0.5138	0.5357	0.4509	0.4829	1.014	0.3088	0.2318
108	1.1876	0.6533	0.9338	1.2507	0.835	0.9518	1.0836		0.3711	0.439	0.5249	0.4955	0.8028	0.3542	0.363
109	1.1174	0.7192	0.545	1.2444	0.8912	1.0086	1.2333		0.4712	0.5453	0.465	0.2486	0.7126	0.3142	0.4121
110	1.0265	0.5554	0.6826	1.4761	0.8725	0.4481	1.0865		0.5344	0.3845	0.5057	0.4365	0.7577	0.3356	0.2899
111	1.1173	0.4989	0.7035	0.6606	0.6925	0.6372	0.8375		0.3305	0.4312	0.6193	0.2635	0.7215	0.2776	0.2776
112	0.9516	0.3232	0.5438	0.937	0.8629	0.7481	1.1376		0.4882	0.3088	0.3885	0.6091	0.9153	0.2995	0.3474
113	1.0908	0.4079	0.5332	0.7643	0.9423	0.6406	1.294		0.6521	0.3419	0.3512	0.3395	0.9462	0.2934	0.2234
114	0.8927	0.5005	0.5727	0.7317	0.9639	0.8167	1.1161		0.3304	0.3548	0.3134	0.3222	0.7878	0.2421	0.2139
115	1.0196	0.6761	0.6699	0.5558	0.7469	1.0374	1.367		0.3613	0.4907	0.5713	0.2401	0.689	0.2549	0.2739
116	0.9662	0.4197	0.4808	0.6335	0.8022	1.1481	1.2029		0.4234	0.3304	0.3244	0.2863	0.6843	0.2895	0.2288
117	1.0468	0.5079	0.5976	0.4758	0.6999	1.2151	1.4144		0.3943	0.4917	0.5089	0.2734	0.5144	0.3534	0.255
118	1.0151	0.5873	0.4541	0.8098	0.7172	1.2367	1.5276		0.3887	0.5572	0.3255	0.3601	0.5045	0.4425	0.5283
119	1.1129	0.4654	0.3648	0.7603	0.8758	0.7271	1.2411		0.5465	0.4488	0.2813	0.321	0.7062	0.2116	0.2382
120	1.0663	0.5099	0.6892	0.8622	0.6508	0.9978	1.1577		0.5382	0.4683	0.4586	0.3392	0.4753	0.2252	0.3427
121	1.0387	0.4438	0.5426	0.4341	0.9889	0.9765	1.2507		0.3226	0.2695	0.4509	0.2047	0.6706	0.2415	0.3466
122	1.0783	0.4423	0.4167	0.5553	0.8784	1.012	0.9742		0.4814	0.2832	0.321	0.2503	0.614	0.2788	0.3025
123	0.9304	0.6773	0.6271	0.8237	0.5991	1.2741	1.2528		0.3821	0.506	0.4277	0.509	0.4143	0.4288	0.23
124	1.1887	1.0116	0.5767	0.5763	1.0133	1.2485	1.0761		0.4617	0.4699	0.465	0.3035	0.8227	0.2507	0.2034
125	1.209	0.6709	0.502	0.8585	1.3646	1.1396	1.0397		0.3198	0.4578	0.3145	0.3431	0.8433	0.4334	0.2257
126	0.6548	0.5113	0.488	0.3137	1.1393	1.3193	1.0675		0.2673	0.4467	0.3535	0.2174	0.5575	0.4824	0.283
127	0.7964	0.4044	0.5374	1.1432	0.8916	1.3877	1.1677		0.4996	0.3123	0.4187	0.2258	0.62	0.3168	0.2633
128	0.7068	0.6193	0.479	0.9612	0.9833	1.4201	1.1303		0.3254	0.5457	0.3491	0.2512	0.7388	0.3899	0.3159
129	0.8882	0.5286	0.415	1.2923	0.7618	1.0434	1.0993		0.4614	0.406	0.2819	0.5499	0.6424	0.3671	0.2772
130	1.1236	0.4323	0.369	1.164	0.5311	1.2189	1.3585		0.5394	0.4337	0.3291	0.373	0.422	0.3013	0.6196
131	1.16	0.8157	0.463	0.5653	0.6402	1.2067	1.078		0.5387	0.3765	0.4212	0.2592	0.381	0.252	0.3152
132	1.2181	0.8266	0.5735	0.7087	0.4539	1.1625	1.0649		0.4119	0.3237	0.3089	0.3785	0.3948	0.3391	0.3653
133	1.1702	0.993	0.6397	0.7268	0.4485	1.2944	1.1154		0.3502	0.5772	0.4364	0.3234	0.3093	0.3115	0.2977
134	1.0397	0.5013	0.6187	0.8566	0.5661	1.3122	1.1643		0.3332	0.4065	0.4571	0.334	0.4405	0.4009	0.2755
135	1.0154	0.4171	0.5615	0.5441	0.6135	1.1676	1.2881		0.3761	0.2996	0.4526	0.1928	0.5983	0.2201	0.4456
136	1.1174	0.988	0.5732	0.7011	0.5016	1.2095	1.2741		0.2088	0.4697	0.4357	0.301	0.4028	0.2973	0.4296
137	1.284	0.7548	0.4959	0.5099	1.0029	1.2988	1.267		0.6558	0.4023	0.4623	0.2572	0.8009	0.3723	0.3558
138	1.1887	0.623	0.6009	0.6847	1.0984	1.3344	1.0925		0.5171	0.3614	0.452	0.2694	0.9459	0.3124	0.2702
139	1.2394	0.7672	0.4743	0.6216	0.9437	1.0697	1.0874		0.5766	0.4622	0.3979	0.2766	0.7976	0.2894	0.2486
140	1.3771	0.6069	0.4883	0.7564	0.8301	1.3146	1.1381		0.6032	0.4863	0.3112	0.2267	0.6523	0.4145	0.4974
141	1.2926	0.5934	0.4097	0.7445	0.7432	1.0427	1.1105		0.5013	0.5511	0.3399	0.2999	0.5033	0.3132	0.3086
142	1.1258	0.5987	0.4884	0.519	0.7949	1.4029	1.1419		0.3542	0.4578	0.2767	0.2339	0.5591	0.3661	0.2944
143	0.9646	0.522	0.4523	0.753	0.8754	1.3927	1.0592		0.5555	0.4545	0.3907	0.3495	0.6907	0.2596	0.3206
144	1.0344	0.5762	0.6818	0.7462	1.1152	1.1798	0.8394		0.471	0.5103	0.4684	0.3138	0.9763	0.3368	0.4572
145	1.1581	0.4884	0.4814	0.6981	1.182	1.1985	1.151		0.5122	0.4461	0.3762	0.2248	1.119	0.3413	0.3621
146	1.0764	0.6976	0.5377	0.5466	1.4638	1.033	1.1388		0.478	0.3115	0.3342	0.2863	1.0636	0.3738	0.3599
147	1.0956	0.5323	0.4661	0.657	1.428	1.2306	1.0218		0.561	0.3891	0.3319	0.1871	1.1699	0.2641	0.3737
148	1.229	0.5585	0.3798	0.4748	1.1344	1.0149	1.108		0.6016	0.4936	0.2536	0.2315	1.0013	0.2728	0.2942
149	1.0921	0.7681	0.7603	0.7645	1.2102	1.2474	1.1746		0.5479	0.5458	0.4158	0.3891	1.0473	0.3654	0.3242
150	1.1584	0.6144	0.6779	0.6759	1.0736	1.3815	1.0151		0.3216	0.5194	0.5093	0.279	0.9422	0.3341	0.2593
151	1.1421	0.8109	0.8014	0.6808	0.9023	1.0767	1.0071		0.3614	0.4036	0.7292	0.1746	0.702	0.2841	0.22
152	1.17	0.5275	0.7472	0.6984	1.0609	1.0441	1.0534		0.3429	0.4713	0.3686	0.2726	0.7603	0.298	0.2119
153	1.096	0.7214	0.9556	0.6983	1.163	0.9059	1.1981		0.3414	0.4328	0.486	0.3012	1.0137	0.2558	0.251
154	0.9777	0.5954	1.0097	0.7372	1.9232	0.8729	1.44		0.4556	0.5374	0.4954	0.337	1.3379	0.2272	0.4604
155	0.7907	0.669	0.9377	0.373	1.2405	1.1246	1.3207		0.3309	0.5401	0.4319	0.1857	1.0619	0.2684	0.3732
156	0.9225	0.6924	0.7197	0.5061	1.3924	1.1263	1.2685		0.4311	0.4462	0.3582	0.3432	1.0726	0.3308	0.4072
157	0.6408	0.6444	0.4951	0.7769	1.3806	0.9744	1.0427		0.3969	0.4459	0.3445	0.3624	1.1121	0.3516	0.3055
158	1.2956	0.8485	0.5971	0.7941	1.3124	1.2768	1.2381		0.5448	0.4853	0.4106	0.3662	1.1011	0.3178	0.3143
159	1.2123	0.9146	0.3892	0.7051	1.3303	1.3351	1.0138		0.3885	0.4305	0.3921	0.4096	1.0953	0.3704	0.2166
160	1.294	0.9053	0.6542	0.5699	1.1007	0.9655	1.1327		0.3804	0.3614	0.5083	0.3607	1.0407	0.4217	0.283
161	1.0339	0.7891	0.6753	0.6881	0.9614	1.2079	1.069		0.3292	0.3802	0.423	0.4188	0.9242	0.4755	0.3288
162	1.0369	0.8011	0.5321	0.665	1.5109	1.3778	0.8998		0.4611	0.3399	0.3227	0.2923	1.1657	0.4063	0.4006
163	1.5273	0.4101	0.7666	0.3817	1.1364	1.0925	1.124		0.4242	0.3368	0.5446	0.254	0.9691	0.3326	0.5576
164	0.9503	0.511	0.6994	0.4109	1.2844	0.4118	1.2126		0.4785	0.3136	0.3752	0.2537	1.0852	0.2628	0.4762
165	0.9804	0.6357	0.6233	0.8143	1.3066	0.4826	1.0228		0.4196	0.547	0.3216	0.2756	1.1218	0.4106	0.2879
166	1.2338	0.6139	0.4493	0.5834	1.4044	0.5507	1.0502		0.4621	0.563	0.3854	0.4147	1.2098	0.2723	0.3365
167	1.0596	0.7331	0.6071	1.1596	1.3182	0.568	1.0824		0.3151	0.5021	0.5207	0.3153	1.1165	0.2799	0.2707
168	0.8782	0.703	1.0814	1.3743	1.2514	0.4378	0.9985		0.3119	0.537	0.7003	0.3522	1.0487	0.2749	0.4262
169	1.2452	0.4993	1.1289	1.296	1.3416	0.7521	0.8215		0.424	0.4418	0.5774	0.2091	1.1009	0.3391	0.2397
170	1.6829	0.4179	0.6172	1.3967	1.4654	0.4623	0.7877		0.3909	0.3421	0.5262	0.5727	1.1888	0.3349	0.2303
171	1.0827	0.4587	0.5775	1.0958	1.3931	0.5297	0.8732		0.3403	0.3142	0.4364	0.2491	1.1204	0.3411	0.353
172	0.9554	0.4509	0.6072	1.0887	1.2618	0.7404	0.7944		0.3684	0.334	0.4272	0.2419	0.9969	0.3247	0.3388
173	1.2202	0.4511	0.6257	1.2634	1.395	1.2021	0.8655		0.5151	0.4101	0.4231	0.3029	1.1716	0.353	0.2756
174	1.1749	0.9256	0.5414	1.2527	1.4363	0.9068	0.9989		0.5981	0.469	0.4415	0.3962	1.1147	0.3119	0.468
175	1.1606	0.7133	0.5019	1.4894	1.4328	1.2005	0.9045		0.3898	0.3369	0.3358	0.4632	1.1906	0.3982	0.2191
176	0.6952	0.499	0.529	1.1262	1.3319	0.4964	0.8458		0.4747	0.5002	0.3783	0.4335	1.0411	0.2546	0.2726
177	0.7442	0.4375	0.5521	0.7578	1.3184	0.5353	0.89		0.2355	0.3946	0.4364	0.2316	1.0839	0.2459	0.4341
178	1.054	0.4636	0.3598	1.0965	1.2339	0.6002	1.2027		0.3396	0.4116	0.2109	0.2837	1.0538	0.2177	0.3972
179	0.9238	0.4228	0.8916	1.0466	1.2763	0.799	0.9666		0.3703	0.2486	0.4507	0.3208	1.1049	0.2153	0.3564
180	1.3942	0.5629	0.874	1.0782	1.3783	1.3117	0.7478		0.4778	0.3241	0.4472	0.4117	1.1025	0.2953	0.2395
181	1.1739	0.5257	1.192	1.6174	1.2125	1.1861	0.874		0.3507	0.5081	0.5221	0.5088	1.0702	0.3133	0.3122
182	0.9138	0.5751	1.0136	1.3803	1.3262	1.2004	0.8764		0.3721	0.542	0.536	0.6104	1.0584	0.2451	0.3405
183	0.8223	0.7297	0.5997	1.3922	1.4637	0.5964	1.1024		0.2911	0.6762	0.5147	0.4372	1.1941	0.2532	0.6363
184	0.9475	0.4308	0.769	1.06	1.3395	0.5248	0.9138		0.2067	0.3865	0.4054	0.2426	1.1095	0.3111	0.2829
185	0.7485	0.5973	0.4632	1.1942	1.5376	0.4801	1.0066		0.3509	0.4509	0.3829	0.3705	1.2825	0.1779	0.4201
186	1.1463	0.5655	0.5599	1.1837	1.6223	0.6358	0.8753		0.4291	0.4786	0.4444	0.2867	1.4445	0.2308	0.3075
187	1.2328	0.5822	0.5626	1.5342	1.314	0.6563	0.8976		0.4201	0.3383	0.3675	0.2748	1.1135	0.2746	0.3659
188	0.9309	0.611	0.5852	1.0589	1.5527	0.4704	0.9949		0.2775	0.472	0.3004	0.3247	1.3232	0.2279	0.3426
189	1.1476	0.4352	0.8272	0.7889	1.3046	0.7055	0.815		0.2694	0.3765	0.6799	0.4071	1.046	0.3228	0.346
190	0.5898	0.3935	0.4986	1.3141	1.4767	0.6968	0.9267		0.3551	0.3675	0.3826	0.5106	1.2782	0.2875	0.4361
191	0.571	0.5968	0.5898	1.3375	1.3661	0.5279	0.8483		0.3388	0.4278	0.4205	0.3378	1.071	0.277	0.34
192	0.4933	0.5112	0.5103	1.3924	1.2581	0.9247	0.9241		0.2894	0.4181	0.3764	0.3551	1.1212	0.3426	0.29
193	0.4438	0.4109	0.3236	1.2721	1.2104	0.7017	0.7319		0.3507	0.3672	0.2029	0.2812	0.9481	0.361	0.3011
194	0.6499	0.3929	0.6379	1.1274	1.2762	0.6034	0.8898		0.5558	0.365	0.3773	0.3582	1.056	0.2982	0.285
195	0.9702	0.4189	0.4737	1.357	1.2951	1.1403	0.8116		0.4785	0.379	0.2803	0.2787	1.1281	0.3338	0.2495
196	1.0661	0.5785	0.4793	1.362	1.2086	1.08	1.048		0.64	0.4789	0.306	0.2718	0.9842	0.3167	0.3854
197	0.9676	0.5649	0.5105	1.4271	1.3897	1.0678	0.8495		0.4847	0.3828	0.4749	0.2581	1.2087	0.2489	0.3907
198	1.1618	0.8559	0.6073	1.3277	1.4453	1.2343	0.7611		0.694	0.4824	0.4701	0.5151	1.1985	0.415	0.3638
199	0.7499	0.6803	0.4662	1.5424	1.2955	1.1235	1.1636		0.4282	0.4033	0.3532	0.4409	1.0347	0.3479	0.4564
200	1.2591	0.4936	0.5941	1.1359	1.357	1.1903	0.942		0.4792	0.4098	0.3857	0.3192	1.137	0.3392	0.2803
201	0.8512	0.5151	0.5553	1.3794	1.4469	1.102	0.9688		0.341	0.4356	0.2888	0.3574	1.2598	0.2979	0.4276
202	1.231	0.5161	0.42	1.4398	0.8957	1.2792	0.9147		0.5354	0.4793	0.394	0.3803	0.557	0.3178	0.2923
203	1.3814	0.6302	0.5391	1.0024	0.7598	1.1643	0.7404		0.6283	0.4354	0.3284	0.2036	0.6615	0.2702	0.177
204	0.8196	0.4277	0.9001	1.2815	0.4415	1.1989	0.8987		0.2745	0.3799	0.5233	0.3179	0.3824	0.2963	0.395
205	0.7864	0.4731	0.4155	1.488	1.5254	1.0271	1.1949		0.2449	0.3649	0.2805	0.5361	1.2834	0.2882	0.2707
206	0.8428	0.8254	0.6835	1.2308	1.2857	1.2955	1.0512		0.3003	0.5413	0.5192	0.3701	1.0482	0.3745	0.2904
207	0.7757	0.7525	0.3291	1.1649	1.3128	0.9965	1.0835		0.4169	0.61	0.2712	0.3129	1.1334	0.3116	0.257
208	0.6902	0.6189	0.4777	0.8369	0.7501	0.9437	1.1496		0.4159	0.3844	0.3688	0.2225	0.6401	0.2414	0.3774
209	0.7844	0.7637	0.2746	1.2384	1.0943	1.2305	0.9679		0.5316	0.4326	0.2241	0.2196	1.1117	0.3786	0.216
210	0.6763	0.3863	0.4426	1.2948	1.0506	1.2115	1.1909		0.4773	0.2838	0.3023	0.2812	0.8648	0.265	0.4474
211	0.8024	0.7976	0.6286	1.7583	0.8172	1.2555	1.0154		0.5263	0.4273	0.5012	0.5995	0.8184	0.5008	0.2974
212	0.738	0.887	0.6424	0.6533	0.8157	1.2479	1.1018		0.4033	0.3484	0.3404	0.2621	0.8219	0.3456	0.2694
213	0.6979	0.984	0.5113	0.6481	1.0047	1.3194	1.1397		0.5312	0.5454	0.345	0.3408	0.9735	0.2667	0.3858
214	0.7832	0.8238	0.4499	0.4414	0.8076	1.3446	1.0296		0.3346	0.3735	0.3405	0.1649	0.8575	0.3053	0.3567
215	0.9721	0.8551	0.5703	0.7327	1.1665	0.5253	1.1334		0.5531	0.528	0.3821	0.4448	1.0692	0.3556	0.3529
216	1.1682	0.914	0.4211	0.5133	1	0.5937	1.1901		0.5796	0.5526	0.2882	0.4176	0.8283	0.4027	0.3891
217	0.97	0.4606	0.4667	0.4776	0.8638	0.6824	1.101		0.4812	0.4133	0.3923	0.1738	0.7007	0.3541	0.3916
218	1.0087	0.7029	0.5188	0.6476	0.9163	1.0181	0.9865		0.4237	0.3677	0.3151	0.2968	0.7054	0.2693	0.4216
219	1.1027	0.6532	0.4501	0.7256	0.5685	0.9422	0.831		0.3873	0.4238	0.3577	0.2682	0.4915	0.3036	0.2824
220	0.9033	0.7944	0.5622	0.6561	0.8792	1.1981	1.147		0.4414	0.391	0.4841	0.3291	0.9217	0.309	0.2484
221	1.0239	0.4076	0.944	0.5233	1.1909	0.4796	1.0443		0.4056	0.3848	0.5582	0.2248	1.1692	0.2666	0.3768
222	1.1804	0.4838	0.5792	0.7107	0.93	1.2974	1.1269		0.6725	0.3535	0.4163	0.2059	0.9395	0.4179	0.2751
223	1.1817	0.543	0.4247	0.484	1.145	1.098	1.0999		0.3991	0.3754	0.3336	0.212	1.1278	0.2759	0.3418
224	1.1448	0.9053	0.4445	0.5936	1.0452	1.0934	1.1152		0.4488	0.5161	0.3019	0.3185	1.0177	0.2893	0.2451
225	1.141	0.6009	0.4613	0.4661	0.8654	1.376	1.1648		0.3404	0.49	0.3183	0.2284	0.8645	0.4067	0.3926
226	1.1809	0.4516	0.6428	0.5482	0.9297	1.3777	1.1602		0.5536	0.4052	0.4797	0.3083	0.8903	0.2878	0.2893
227	1.104	0.9359	0.4618	0.9021	1.1846	1.0632	1.1338		0.46	0.6954	0.3067	0.3785	1.0994	0.2256	0.3542
228	1.2962	0.9053	0.9445	0.5166	1.1207	1.2716	1.2186		0.7822	0.4099	0.7118	0.1527	1.0547	0.2275	0.3776
229	0.9655	0.9242	0.5341	0.5905	1.3951	0.9128	1.1032		0.5178	0.5346	0.5328	0.3274	1.2049	0.1565	0.2218
230	0.7729	0.7947	0.4524	0.8056	0.8915	1.0763	1.0451		0.4921	0.433	0.4052	0.51	0.6693	0.2473	0.2645
231	0.8502	0.8694	0.734	0.6257	0.9199	1.1599	1.0675		0.484	0.3616	0.4078	0.2681	0.8044	0.2904	0.2475
232	0.8954	0.4676	0.8537	0.7714	1.4357	1.2821	1.0887		0.4242	0.3357	0.5263	0.2693	1.2219	0.3207	0.3284
233	1.0915	0.636	0.8988	0.6147	1.1615	1.3821	1.0666		0.7218	0.5329	0.4408	0.3901	0.858	0.3849	0.2922
234	1.474	0.4556	0.6329	0.9301	0.9421	1.3806	1.1192		1.1336	0.4037	0.3376	0.286	0.8642	0.4111	0.3445
235	1.0945	0.3709	0.9316	0.9292	0.8908	1.1571	1.13		0.5329	0.3164	0.5014	0.3626	0.721	0.3518	0.3041
236	1.3966	0.5923	0.9387	0.6679	0.9367	1.2417	1.1165		1.1335	0.5026	0.6305	0.3188	0.6766	0.3146	0.3274
237	1.3294	0.6038	0.9876	0.8184	0.9004	1.2175	1.1884		0.9099	0.4771	0.5021	0.1962	0.7789	0.3457	0.3829
238	1.0422	0.6807	0.6519	0.4074	0.9019	1.339	1.2359		0.4444	0.4323	0.3926	0.2592	0.7924	0.2925	0.3542
239	1.1015	0.7499	0.5052	0.5866	0.8926	1.281	1.3451		0.5181	0.4173	0.457	0.2591	0.8218	0.4715	0.3858
240	1.4093	0.8961	0.6223	0.4515	0.8768	1.2556	1.0558		0.7574	0.5035	0.3491	0.2539	0.7991	0.3388	0.3039
241	1.1427	1.0172	0.6279	0.6877	1.0824	0.8834	1.0701		0.7249	0.5792	0.3367	0.3163	0.989	0.3791	0.435
242	1.1594	0.7441	0.3407	0.8258	0.8644	0.622	1.0923		0.5001	0.4069	0.2494	0.3771	0.8274	0.2712	0.2021
243	0.6952	0.7577	0.3148	0.5164	1.1979	0.6814	1.1696		0.3058	0.4028	0.2879	0.2043	1.081	0.2046	0.2864
244	1.2101	0.4821	0.6917	0.5863	0.4838	1.0034	1.1497		0.5638	0.3819	0.4057	0.2146	0.4782	0.2129	0.3226
245	1.2714	0.4069	0.5364	0.8202	0.8427	1.0303	1.0047		0.4122	0.3913	0.5138	0.3533	0.7218	0.4012	0.2054
246	1.1757	0.6787	0.7171	0.8626	1.0525	1.3541	1.1058		0.7142	0.5661	0.4363	0.4105	0.6806	0.2875	0.2989
247	1.2025	0.5852	1.1769	0.4771	1.1108	1.3695	1.1779		0.4814	0.3571	0.9549	0.2352	0.7411	0.426	0.3012
248	1.1518	0.5853	1.2464	0.5661	1.4974	1.1933	1.3645		0.4774	0.5351	1.1017	0.2166	1.0287	0.2972	0.4241
249	1.2737	0.4021	1.2181	0.4211	1.5365	1.1404	1.2118		0.4316	0.3877	1.0093	0.1775	1.3539	0.3517	0.4421
250	1.0776	0.6353	1.2509	0.8616	0.939	1.1867	1.1387		0.6146	0.4111	0.9747	0.4419	0.8073	0.2316	0.3613
251	1.1052	0.4926	1.4402	0.7231	0.9922	1.2588	1.4452		0.4084	0.4375	1.1646	0.2316	0.7538	0.3162	0.41
252	1.3568	0.6379	1.297	1.3953	1.2641	1.3091	1.3421		0.408	0.5112	1.0999	0.3836	1.2157	0.3443	0.2595
253	1.3247	0.4991	1.3516	1.6523	0.9556	1.3854	1.2777		0.5492	0.4392	1.1751	0.7145	0.8624	0.3566	0.3734
254	1.5677	0.517	0.7389	1.3951	0.8141	0.5718	1.5625		1.1725	0.4341	0.4117	0.5943	0.7632	0.2639	0.3282
255	1.6449	0.6806	0.6497	1.9338	0.3667	0.5214	1.4691		1.1638	0.3237	0.394	0.8363	0.3488	0.2578	0.4694
256	1.0603	0.9277	0.9371	1.9119	1.2154	0.5741	1.527		0.4972	0.34	0.5393	0.8039	0.9408	0.3108	0.2804
257	1.0578	0.8565	0.6364	1.7555	0.7429	0.5661	1.3521		0.4178	0.3897	0.4472	0.7085	0.4957	0.2995	0.3041
258	1.1395	0.7908	0.5058	1.0168	0.8356	1.3869	1.4573		0.3257	0.4321	0.2755	0.1453	0.6703	0.3982	0.3568
259	1.1287	0.4661	0.627	0.4085	1.1653	1.2631	1.2634		0.4952	0.3631	0.5636	0.1936	0.864	0.2634	0.253
260	1.1025	0.7475	0.4139	0.6765	0.7684	1.2457	1.3568		0.4299	0.4655	0.3176	0.3547	0.5473	0.3706	0.304
261	1.1059	0.7911	0.3781	0.5967	1.0999	1.18	1.1951		0.37	0.5535	0.3471	0.3264	0.8948	0.2522	0.3411
262	1.0369	0.5893	0.4881	0.5548	1.4836	1.2634	1.0865		0.5016	0.437	0.4014	0.2951	1.3275	0.2967	0.2782
263	1.0824	0.4792	0.8293	1.1387	1.3369	1.0057	1.3014		0.5483	0.4432	0.4815	0.2528	1.1342	0.3202	0.2189
264	0.9995	0.6602	0.516	1.1882	1.5971	1.2876	1.3748		0.5355	0.6317	0.3596	0.2074	1.3748	0.2167	0.2248
265	1.5084	0.5576	0.5331	1.4023	0.9149	1.1889	1.1311		1.1145	0.5042	0.3475	0.2543	0.7801	0.2638	0.2686
266	1.0443	0.5642	0.3555	1.1856	0.7607	1.2535	1.3233		0.4059	0.4414	0.2672	0.2458	0.626	0.3688	0.2808
267	0.8807	0.663	0.3657	1.4105	1.1683	1.1814	1.2928		0.397	0.5228	0.2421	0.3262	1.0605	0.3322	0.2834
268	0.8626	0.4891	0.5629	0.8662	1.453	0.8226	1.2062		0.4443	0.3749	0.4494	0.3096	1.2008	0.1934	0.3114
269	1.1408	0.5108	0.596	0.5843	1.2393	0.8621	1.1511		0.8569	0.4632	0.4462	0.2522	1.0518	0.2795	0.3818
270	1.529	0.5168	0.6777	0.4711	1.349	0.448	1.132		1.1936	0.4061	0.5336	0.2279	1.1947	0.24	0.3159
271	1.1592	0.8223	0.4312	1.0613	1.1122	0.4648	1.1136		0.4375	0.5941	0.4214	0.2708	0.9454	0.3725	0.2757
272	1.0465	0.555	0.4039	1.1942	0.9227	1.0088	1.0699		0.3466	0.5292	0.2939	0.3512	0.4766	0.2291	0.3901
273	1.3753	0.4059	0.385	1.2196	0.9239	1.1892	1.0979		0.7823	0.4161	0.3373	0.3907	0.7343	0.235	0.2711
274	1.1325	0.3517	0.5555	1.4625	0.8563	1.2058	0.9323		0.4769	0.3399	0.4845	0.5221	0.6584	0.3918	0.3288
275	1.2537	0.3767	0.4793	1.1182	1.0031	0.9282	1.1343		0.4392	0.323	0.3393	0.2905	0.8467	0.4297	0.3343
276	1.1224	0.4486	0.4349	1.1833	0.4555	1.2394	1.3447		0.4951	0.4393	0.3053	0.4572	0.4519	0.401	0.3736
277	1.1825	0.6151	0.5453	1.1164	0.5995	1.2121	1.2898		0.5407	0.5023	0.4004	0.2566	0.6233	0.274	0.2456
278	1.0544	0.566	0.5286	0.4835	0.8892	1.1669	1.0169		0.3459	0.4443	0.4784	0.2415	0.6091	0.2876	0.2889
279	1.2726	0.6776	0.5062	0.4315	0.8956	0.9013	1.1174		0.5829	0.6061	0.4319	0.2791	0.7207	0.2606	0.301
280	1.1338	0.8292	0.4592	0.6282	1.0732	0.9626	1.258		0.4074	0.3833	0.4069	0.2501	0.8702	0.3183	0.505
281	1.5002	0.4611	0.4431	0.6666	0.74	1.2686	1.1404		1.2256	0.3614	0.3093	0.3785	0.4786	0.2706	0.3987
282	1.3576	0.6199	0.4677	0.8592	0.8109	0.9901	1.0313		1.0382	0.3738	0.3468	0.2759	0.7313	0.1915	0.2048
283	1.2197	0.6168	0.7265	0.5321	0.7302	1.1281	1.1087		0.4523	0.4997	0.2263	0.2941	0.7006	0.4594	0.2932
284	1.135	0.5149	0.7072	0.4765	0.7685	1.21	1.0973		0.5051	0.3681	0.4109	0.2998	0.678	0.3223	0.2281
285	1.1697	0.5841	0.8846	0.8308	0.6947	1.3134	1.3422		0.607	0.5203	0.4781	0.354	0.4822	0.495	0.197
286	1.0776	0.5516	0.5132	0.8361	0.597	1.1874	1.3047		0.5642	0.4184	0.4577	0.3855	0.4025	0.2368	0.4186
287	1.4534	0.608	0.5057	0.59	0.8627	1.2934	1.0834		0.9796	0.4585	0.2583	0.2771	0.7069	0.4464	0.2563
288	1.4676	0.8328	0.5918	0.4966	0.8184	1.1659	1.0208		1.1203	0.7182	0.4125	0.2212	0.6908	0.1848	0.3471
289	1.215	0.5054	0.687	0.6001	0.9243	1.1535	1.088		1.0471	0.4331	0.6011	0.224	0.6905	0.2512	0.2826
290	1.185	0.5498	0.6382	0.7082	1.2363	0.9887	1.088		0.6599	0.3446	0.5184	0.2775	1.0288	0.2777	0.3236
291	0.9742	0.8421	0.4868	0.5837	1.3826	1.3384	1.009		0.5044	0.3557	0.3888	0.2231	0.7765	0.3457	0.3091
292	0.8927	0.4571	0.497	0.672	1.5655	1.3011	0.9658		0.5184	0.4194	0.2943	0.3741	1.2085	0.2912	0.2987
293	1.1403	0.4692	0.4683	0.5894	1.1701	1.1942	0.9596		0.4885	0.4212	0.3047	0.2612	0.7876	0.2881	0.3635
294	1.1323	0.4679	0.5715	0.5487	1.1702	1.1372	1.1709		0.6249	0.3445	0.325	0.2887	0.6572	0.3328	0.5318
295	1.3726	0.5568	0.4393	1.2147	1.2313	1.2343	1.1862		0.4992	0.4745	0.393	0.3127	0.9665	0.3636	0.2681
296	1.1458	0.4588	0.4403	1.0115	1.4445	0.4843	1.0672		0.6204	0.3942	0.2466	0.4429	1.0638	0.3164	0.2779
297	1.006	0.6366	0.3513	0.7035	1.0972	0.76	0.8547		0.4427	0.4145	0.3157	0.2936	0.8781	0.2044	0.4283
298	1.1577	0.4594	0.7694	0.7821	1.2823	1.32	0.9927		0.7096	0.4375	0.6318	0.4008	0.7397	0.3598	0.3521
299	1.1073	0.4625	0.5844	1.386	1.13	0.8992	1.2414		0.4246	0.3211	0.2571	0.3338	0.8752	0.3267	0.2577
300	1.0378	0.9606	0.6213	1.3	0.7642	1.1366	1.0294		0.5168	0.4032	0.3883	0.4609	0.7069	0.2774	0.3038
301	1.3107	0.4593	0.3988	1.2676	0.9184	1.3014	0.9234		0.464	0.3759	0.3219	0.2092	0.7919	0.2611	0.2914
302	1.3086	0.6378	0.4738	1.3617	0.379	1.2149	0.8348		0.4019	0.4876	0.3048	0.2589	0.3087	0.4075	0.254
303	1.1928	0.439	0.5148	1.4925	1.2651	1.191	0.9585		0.414	0.3826	0.4005	0.3568	1.1271	0.2866	0.3824
304	1.0366	0.5722	0.5352	1.2976	0.9251	0.8752	0.9206		0.2794	0.3675	0.3675	0.202	0.7859	0.2493	0.2401
305	1.2099	0.6211	0.437	0.9961	0.8154	1.21	0.9677		0.627	0.4649	0.4265	0.3687	0.6294	0.4321	0.4331
306	0.9226	0.7595	0.4707	1.4888	0.8793	1.3538	0.8929		0.3638	0.5268	0.242	0.5188	0.7518	0.4237	0.3588
307	1.1306	0.4258	0.4409	1.2972	1.1042	1.2569	1.1905		0.6153	0.3579	0.3791	0.4529	0.956	0.3312	0.4776
308	1.1119	0.9555	0.2687	1.7348	0.8002	1.3855	0.744		0.2437	0.4591	0.22	0.7337	0.5701	0.3532	0.3116
309	1.142	0.7863	0.4623	1.1192	0.9587	1.3176	0.946		0.4269	0.3561	0.3604	0.3062	0.906	0.2612	0.3129
310	1.1068	0.4727	0.4836	1.2523	0.8666	1.2807	0.9218		0.3853	0.3957	0.4438	0.3026	0.8983	0.2271	0.2796
311	1.1857	0.5805	0.8837	0.5255	1.4033	1.1666	1.1167		0.5745	0.3864	0.8272	0.2391	1.0985	0.3867	0.239
312	1.2293	0.7354	1.1628	1.6503	0.8762	1.3428	1.1022		0.6983	0.5362	0.5686	0.3989	0.8769	0.3786	0.2801
313	1.1673	0.6425	0.829	0.514	0.9213	1.1897	1.1148		0.5626	0.4124	0.4267	0.247	0.8168	0.3382	0.2066
314	1.0931	0.5679	1.0873	0.6901	0.9386	1.1553	1.1709		0.3385	0.4527	0.6753	0.3168	0.7764	0.2876	0.442
315	1.0852	0.5473	0.913	0.5454	1.339	1.3997	1.0368		0.479	0.4772	0.5958	0.299	1.109	0.5018	0.2422
316	1.1274	0.7107	0.8995	0.4439	0.708	1.3035	0.8669		0.3905	0.5493	0.5786	0.1875	0.6305	0.3961	0.3268
317	1.2051	0.5899	0.8674	0.5258	0.9629	1.3594	0.9568		0.5371	0.5186	0.5169	0.456	0.7751	0.3533	0.22
318	1.1347	0.5365	0.8636	0.7455	1.0579	1.252	0.7935		0.4322	0.5099	0.5705	0.3252	0.6845	0.4185	0.2135
319	1.2532	0.7215	1.0076	0.9023	1.2289	1.3969	0.8511		0.4724	0.5174	0.7041	0.3573	0.8512	0.3657	0.2812
320	1.036	0.7822	1.2524	0.763	1.1483	1.3941	0.9709		0.4146	0.5516	0.7424	0.2923	0.7794	0.372	0.3755
321	1.0098	0.422	0.8795	0.4948	1.3086	1.0661	0.8631		0.4692	0.3313	0.4743	0.2608	0.7819	0.2589	0.4127
322	1.1325	0.3664	0.9208	1.3788	1.1303	1.3303	0.8497		0.4495	0.3696	0.6355	0.3617	0.7539	0.3169	0.2065
323	1.2097	0.4664	0.3808	0.9126	1.1332	1.2711	0.9139		0.348	0.41	0.3389	0.3721	0.7349	0.4601	0.421
324	1.079	0.7	0.49	1.2056	1.4164	1.289	0.8876		0.3665	0.4444	0.3501	0.3823	0.9764	0.2681	0.3466
325	1.0776	0.9327	0.5699	1.0278	1.5465	1.2302	1.0079		0.3907	0.4394	0.4531	0.3619	1.008	0.3181	0.5189
326	1.1643	0.8923	0.7103	1.2309	1.2228	1.3733	0.7258		0.4434	0.3836	0.525	0.4019	0.8561	0.2992	0.2881
327	1.5515	0.8024	0.5242	0.8561	1.0944	1.1465	0.6525		1.1033	0.4281	0.4275	0.1964	0.7377	0.3002	0.3372
328	1.9955	0.6782	0.4127	1.0217	1.2131	1.225	0.8416		1.3265	0.6367	0.2496	0.293	0.8325	0.2943	0.4243
329	1.8924	0.4279	0.8757	1.2311	1.1702	1.2823	0.9278		1.2071	0.3285	0.8037	0.3343	0.7771	0.4492	0.204
330	1.8375	0.6319	0.4133	1.5095	1.4336	1.334	0.9927		1.255	0.3922	0.2645	0.259	1.1762	0.347	0.2863
331	1.6374	0.5173	0.5047	1.4749	1.0702	1.3511	0.8145		1.1161	0.3328	0.3284	0.3716	0.9014	0.27	0.3141
332	1.8458	0.4231	0.6834	1.2748	1.2289	1.1449	0.8559		1.1918	0.3264	0.49	0.2461	1.0654	0.262	0.3036
333	1.4435	0.7077	0.5852	1.4164	1.3266	1.2771	0.909		1.023	0.2681	0.5128	0.3938	1.0738	0.3378	0.3164
334	1.2752	0.7226	0.3952	0.6307	1.2428	0.9444	0.9434		0.9949	0.4927	0.2197	0.3243	0.8241	0.3554	0.303
335	1.4521	0.6057	0.4543	0.7646	1.5111	1.3437	0.748		1.2034	0.4785	0.3777	0.3705	0.8855	0.4238	0.2739
336	1.1271	0.6606	0.3206	0.9861	1.5591	1.4152	0.8319		0.5249	0.3455	0.2653	0.3775	0.7889	0.3591	0.3809
337	1.3091	0.4567	0.8549	1.3551	1.6025	1.0044	0.9665		0.5422	0.4283	0.728	0.216	1.0653	0.2501	0.2977
338	0.8669	0.5895	0.3103	1.5053	1.7626	1.2262	0.9396		0.4916	0.52	0.244	0.3526	1.0483	0.2697	0.2697
339	1.1468	0.6377	0.4623	1.3168	1.6819	1.2276	0.746		0.3681	0.4259	0.2306	0.4535	1.1012	0.2583	0.2862
340	1.2279	0.3958	0.5259	1.3648	1.4466	1.1416	1.6815		0.4894	0.2916	0.4589	0.2891	1.0518	0.2812	0.2261
341	1.3339	0.5189	0.6017	0.5101	1.9798	1.182	1.0811		0.8485	0.4329	0.3679	0.2482	1.3408	0.3516	0.2376
342	1.3504	0.4749	0.6678	0.5562	1.784	1.2925	0.9103		1.111	0.4077	0.4653	0.2638	1.5607	0.2803	0.2405
343	1.5187	0.5897	0.6408	0.7011	0.8424	1.1023	0.9612		1.094	0.5379	0.5039	0.3742	0.7798	0.2612	0.3069
344	1.4392	0.6004	0.523	0.7751	1.0772	1.006	0.7944		1.0546	0.4104	0.3624	0.2395	0.8271	0.2807	0.2949
345	1.4781	0.6707	0.5543	0.4882	1.461	1.0028	0.8406		1.0471	0.5771	0.3386	0.4286	1.2225	0.2852	0.345
346	0.787	0.5711	0.6088	0.5432	1.2255	1.1998	0.8285		0.4287	0.4577	0.2887	0.2998	1.0358	0.2305	0.339
347	0.9564	0.6092	0.8492	0.6661	1.409	1.1904	0.9598		0.6229	0.4155	0.6967	0.4008	1.3305	0.2326	0.2296
348	1.2185	0.3763	0.4727	0.6434	0.8175	0.8088	0.9113		0.3686	0.3342	0.2933	0.3161	0.6945	0.2338	0.2917
349	1.1304	0.3837	0.7784	0.4959	1.0046	1.2201	0.8158		0.3572	0.3778	0.6282	0.1656	0.754	0.2886	0.3322
350	1.5031	0.5417	0.5059	0.7087	0.8084	1.0821	0.9843		0.8664	0.4135	0.3686	0.2382	0.6573	0.3567	0.4308
351	1.1669	0.629	0.5679	0.5188	0.8586	0.9886	0.9834		0.4092	0.4435	0.4767	0.2638	0.6559	0.2825	0.3283
352	1.2033	0.6483	0.4008	0.8974	0.8521	1.0988	0.8454		0.3363	0.5255	0.2729	0.1628	0.7848	0.2434	0.3602
353	1.2348	0.3987	0.4521	1.4285	0.9121	1.4141	0.8523		0.5643	0.3119	0.3201	0.4293	0.867	0.2802	0.3076
354	1.1737	0.4955	0.4486	1.5735	0.89	1.0302	0.9886		0.4403	0.3831	0.3306	0.575	0.6604	0.2974	0.3027
355	1.2221	0.4833	0.7108	1.2101	0.9056	1.1354	0.8096		0.4169	0.3955	0.3553	0.2226	0.7775	0.385	0.2599
356	0.9926	0.6048	0.5962	1.4416	0.8132	1.3634	0.9594		0.4537	0.3792	0.3205	0.4501	0.607	0.4329	0.4297
357	1.1276	0.6295	0.5808	1.2742	0.8721	1.0731	0.9117		0.4713	0.5158	0.3313	0.2997	0.7176	0.2896	0.2786
358	1.2532	0.4877	0.4891	1.3387	0.9574	1.461	0.8684		0.4461	0.3465	0.2772	0.2783	0.7363	0.3624	0.2674
359	1.3058	0.4786	0.3789	1.2573	0.756	1.2066	0.8781		0.7689	0.3641	0.2206	0.3545	0.668	0.2928	0.3287
360	1.1795	0.7573	0.9746	1.2341	0.9261	1.1946	1.0098		0.4693	0.5367	0.5143	0.2052	0.8492	0.3303	0.2943
361	1.224	0.7909	0.4548	1.0152	1.0731	1.2666	0.7972		0.4078	0.5834	0.4066	0.4035	0.9002	0.2551	0.3651
362	1.1712	0.9384	0.5205	0.4863	0.8735	1.1916	1.5788		0.4306	0.4327	0.3178	0.2199	0.7445	0.3201	0.3433
363	1.1401	0.3045	0.5249	0.6418	0.7778	0.9925	1.0784		0.5311	0.2479	0.4646	0.2892	0.8009	0.3509	0.2506
364	1.1086	0.4769	0.5308	1.04	0.9718	1.1485	0.9546		0.4462	0.4311	0.3703	0.609	0.8006	0.4001	0.2108
365	1.042	0.6538	0.617	0.8395	0.9499	1.0985	1.2213		0.6056	0.5481	0.4188	0.7611	0.6658	0.3054	0.2033
366	0.9755	0.6661	0.6486	0.9795	0.9271	0.9772	0.7972		0.2865	0.5219	0.4206	0.2941	0.7538	0.235	0.3463
367	1.0683	0.6343	0.5225	1.2008	0.6873	0.9808	0.9533		0.477	0.4536	0.3038	0.2474	0.6283	0.3135	0.2741
368	1.1402	0.9499	0.7097	1.1546	1.0756	1.0852	0.879		0.5652	0.439	0.3368	0.3981	1.0037	0.3631	0.3642
369	1.1491	0.5771	0.5007	1.365	1.0101	1.2771	0.8655		0.4739	0.3411	0.4178	0.3169	0.8508	0.3282	0.2738
370	1.3557	0.3617	0.504	0.8579	0.9158	1.4818	0.9372		1.0756	0.3729	0.3307	0.3151	0.7733	0.3586	0.2499
371	1.3869	0.6088	0.3938	0.4222	1.2055	1.2547	1.03		1.0674	0.4491	0.3508	0.1941	0.8138	0.377	0.3001
372	1.2005	0.4379	0.6331	0.4492	1.0414	1.2133	0.9088		0.697	0.3442	0.351	0.2734	0.7106	0.3353	0.3533
373	1.0047	0.8008	0.5055	0.3774	1.0079	1.1463	0.8461		0.3797	0.432	0.2765	0.1908	0.8625	0.2918	0.3411
374	0.9071	0.6616	0.5293	0.3867	0.9591	1.2494	0.9194		0.4822	0.4065	0.2432	0.257	0.6907	0.3585	0.2576
375	1.3506	0.6281	0.4663	0.5846	0.8694	1.0513	0.7844		0.6828	0.4374	0.3477	0.2633	0.6528	0.2439	0.3489
376	0.6954	0.5419	0.4813	0.5026	0.9403	0.9789	0.9957		0.3464	0.3729	0.3389	0.2756	0.7343	0.2382	0.3383
377	0.5874	0.4736	0.5379	0.5221	0.8152	1.2553	0.8245		0.4063	0.3793	0.2816	0.3152	0.7797	0.4298	0.2272
378	0.9331	0.5167	0.4824	0.5698	0.9362	1.1071	0.8428		0.4332	0.3967	0.3091	0.2544	0.7951	0.2777	0.324
379	1.0156	0.4693	0.4769	0.5368	1.1177	0.9249	0.8346		0.5385	0.41	0.2573	0.3272	0.7991	0.2966	0.4439
380	1.0108	0.4356	0.5222	0.6021	1.3305	1.1596	0.7586		0.4852	0.3374	0.3015	0.2448	1.015	0.3417	0.3572
381	1.287	0.6056	0.3994	0.3703	1.0499	0.7465	0.9057		0.858	0.4546	0.3586	0.2514	0.7035	0.2063	0.4088
382	1.225	0.4196	0.4891	0.4601	1.1083	0.6862	0.8857		0.9041	0.3	0.3803	0.3138	0.7657	0.2783	0.2956
383	1.4458	0.4724	0.605	0.8116	1.3888	0.5874	1.0398		1.162	0.33	0.5195	0.4454	0.9123	0.2392	0.2937
384	1.4874	0.7454	0.8056	0.569	1.2545	0.9127	1.0058		1.1784	0.3751	0.8047	0.3178	0.9262	0.2475	0.3182
385	1.3391	0.8104	0.8108	0.6057	1.0809	0.4387	0.8324		1.0665	0.465	0.8359	0.2653	0.7301	0.3035	0.3426
386	1.5121	0.6703	0.8021	0.6072	1.4311	0.6569	0.8608		1.102	0.3152	0.6973	0.3114	0.8086	0.2703	0.3204
387	1.3933	0.8295	0.6601	0.4716	1.2932	0.4077	0.7959		0.9664	0.372	0.5303	0.2155	0.9081	0.3288	0.256
388	1.0379	0.4547	0.5183	0.6058	1.0661	0.5656	0.7456		0.3881	0.341	0.4074	0.2709	0.7139	0.3188	0.2289
389	0.9704	0.4193	0.6431	0.6029	1.1726	0.9146	0.8587		0.4848	0.3414	0.3607	0.2185	0.7153	0.3582	0.2843
390	1.0971	0.3774	0.7129	0.5974	1.1279	1.0374	1.011		0.2869	0.3287	0.434	0.204	0.8972	0.4447	0.2861
391	0.8842	0.7286	0.8418	0.4854	1.3279	1.1424	0.8224		0.4371	0.4259	0.5819	0.1942	0.9416	0.3072	0.2891
392	1.064	0.643	0.5524	0.5559	0.9984	1.0521	0.7865		0.3207	0.5393	0.3311	0.3575	0.7971	0.2914	0.2079
393	1.1035	0.6987	0.916	0.7147	1.0444	1.2437	0.835		0.5997	0.4985	0.6687	0.3389	0.7427	0.3427	0.369
394	0.9737	0.5552	0.4586	0.7477	1.5739	1.1644	0.7871		0.4441	0.5181	0.3331	0.4037	1.0818	0.4044	0.2887
395	0.8978	0.5139	0.5514	0.567	1.47	0.5139	0.7762		0.3884	0.4011	0.5103	0.3026	1.0924	0.3295	0.2572
396	0.5757	0.3644	0.8669	1.1562	1.2318	0.5448	0.7953		0.2573	0.3269	0.4648	0.3588	0.8144	0.3303	0.2638
397	0.7532	0.4583	0.9161	1.2587	1.2183	0.4544	0.8789		0.3768	0.449	0.4919	0.2688	0.8027	0.2849	0.2914
398	0.5268	0.416	0.8802	1.277	1.293	0.4292	1.0041		0.3986	0.405	0.4618	0.255	0.736	0.2826	0.4604
399	0.4785	0.8004	1.1391	1.0932	1.2048	1.1751	1.5443		0.3376	0.3437	0.6121	0.3863	0.7889	0.2422	0.4573
400	0.3537	0.5839	0.8136	1.2571	1.2569	1.1245	1.5125		0.3409	0.5535	0.4652	0.3572	0.804	0.2475	0.3441
401	1.0647	0.4522	1.0512	0.9318	1.1221	1.1661	0.9758		0.3286	0.4554	0.5497	0.2417	0.7983	0.2952	0.3056
402	1.0704	1.0128	1.0266	0.6505	1.2692	1.2386	1.2355		0.3643	0.5388	0.5553	0.435	0.788	0.3151	0.3673
403	0.7649	0.8182	0.8676	0.745	1.2917	1.3405	1.1431		0.3896	0.4019	0.4327	0.4276	0.7344	0.308	0.3371
404	0.7724	0.7863	0.9174	0.7022	1.2562	0.9953	1.0056		0.464	0.3403	0.4461	0.3222	0.8282	0.3292	0.2155
405	0.7835	0.8512	0.9606	0.5145	1.2259	1.363	0.7565		0.2723	0.3965	0.6109	0.2562	0.7715	0.4256	0.3988
406	1.2435	0.9112	0.6167	0.7355	0.6859	1.1903	0.9261		0.4595	0.4999	0.4825	0.2643	0.5255	0.3077	0.2742
407	1.1527	0.7954	0.7042	0.6744	0.6364	1.0273	1.1907		0.3658	0.4946	0.3569	0.256	0.478	0.3054	0.4233
408	1.1671	0.2657	0.5337	0.6388	0.6247	1.147	0.823		0.5596	0.2304	0.4009	0.2413	0.5454	0.2521	0.1691
409	0.9906	0.5655	0.8019	1.2622	0.9984	1.3618	0.8928		0.3968	0.5013	0.5697	0.3788	0.7446	0.3334	0.2893
410	1.0136	0.4562	0.7501	1.2983	1.2987	1.2941	0.8092		0.3018	0.382	0.5572	0.3115	0.9742	0.2469	0.2464
411	1.0611	0.5804	0.5193	1.0361	0.7739	1.1701	0.9823		0.5164	0.5293	0.4838	0.2211	0.564	0.2681	0.2757
412	0.8986	0.7232	0.5287	1.4047	0.9482	1.237	0.9003		0.3475	0.6051	0.4739	0.3493	0.71	0.4926	0.215
413	1.2435	0.5256	0.8367	1.4886	1.2821	1.2372	0.9616		0.4532	0.4607	0.577	0.4678	1.1567	0.3189	0.4172
414	1.2252	1.0013	0.7484	1.0613	1.572	1.2055	0.7829		0.5592	0.4895	0.3797	0.287	1.1898	0.2766	0.2335
415	1.0741	0.9517	1.1306	1.5853	1.3304	1.2518	1.1675		0.2416	0.4798	0.5506	0.3636	1.1225	0.4108	0.2979
416	1.2007	0.6087	0.9435	1.0507	1.3536	1.3227	1.1593		0.5622	0.5075	0.5099	0.2302	1.1099	0.2981	0.2919
417	1.3103	0.5867	0.7485	1.3111	1.3123	1.1926	1.1556		0.5004	0.4348	0.455	0.3069	1.0556	0.2363	0.2466
418	0.9398	0.3989	0.7299	1.3327	1.359	0.9573	1.1658		0.2582	0.2868	0.5049	0.42	1.1862	0.2746	0.3488
419	0.9188	0.4995	0.9089	1.21	1.3046	0.3611	1.1136		0.4301	0.3653	0.5036	0.2748	1.0567	0.2752	0.4151
420	1.4343	0.4777	0.4567	1.3058	1.3888	1.2296	1.0143		0.5593	0.386	0.4163	0.4776	1.1568	0.3745	0.2381
421	0.8518	0.6006	0.4279	0.7049	1.2995	0.8754	1.0201		0.3026	0.4793	0.2913	0.2308	1.1983	0.2249	0.3061
422	1.1666	0.81	0.5996	0.6265	1.1127	1.0194	1.1114		0.466	0.3011	0.3909	0.2986	1.0477	0.2797	0.2229
423	1.2073	0.8059	0.5414	0.457	1.1488	1.2106	1.1277		0.4694	0.352	0.4369	0.2895	1.1365	0.2573	0.3806
424	1.4071	0.8407	0.5072	0.5288	0.574	1.2832	1.1125		0.3555	0.4587	0.3125	0.3292	0.5436	0.2724	0.3041
425	1.1945	0.4573	0.5094	0.534	0.6404	1.087	1.119		0.4549	0.4206	0.2869	0.184	0.5874	0.4719	0.2769
426	1.1502	0.3759	0.5426	0.4776	0.7841	1.1476	1.1381		0.4818	0.3539	0.4244	0.3434	0.551	0.3354	0.4033
427	1.2166	0.3623	0.3296	0.7792	0.8689	1.311	1.1309		0.4803	0.3417	0.2802	0.3288	0.7904	0.3456	0.3147
428	1.2527	0.4309	0.4721	0.852	0.8529	1.1519	1.2717		0.4561	0.3377	0.3263	0.4395	0.7719	0.3988	0.4349
429	1.0909	0.5539	0.5082	0.6672	1.145	1.1565	1.216		0.4546	0.5268	0.4142	0.2431	1.0186	0.318	0.3989
430	1.1555	0.4282	0.812	0.4527	1.3894	1.1834	1.0659		0.4029	0.3422	0.4811	0.2522	0.9976	0.3836	0.264
431	1.2348	0.5255	0.9532	0.4792	1.6281	1.0998	1.2384		0.3755	0.4028	0.481	0.3054	1.1167	0.325	0.3426
432	1.272	0.555	0.8378	0.9184	1.192	0.9699	1.0571		0.4149	0.5131	0.4782	0.489	0.8281	0.2551	0.301
433	0.7446	0.559	1.0233	0.4942	1.54	0.7529	1.3789		0.2967	0.3304	0.5412	0.2049	0.9853	0.3244	0.2611
434	0.7114	0.6091	0.6636	0.3662	1.5273	0.5403	1.2782		0.3519	0.4914	0.3392	0.2496	1.1972	0.2068	0.4096
435	0.7451	0.499	0.6741	0.3932	1.0429	1.2848	1.3875		0.3788	0.4478	0.5516	0.2683	0.931	0.4346	0.251
436	0.8629	0.5988	0.5714	0.8193	1.2341	1.1968	1.7482		0.4128	0.4595	0.3799	0.3955	0.9555	0.4186	0.3898
437	0.7809	0.6458	0.8021	0.7943	1.1774	1.3153	1.1717		0.288	0.3616	0.4732	0.3369	0.8986	0.3519	0.3855
438	0.8555	0.441	0.4652	0.7421	1.248	1.1995	1.1096		0.3174	0.3147	0.3587	0.2364	1.1252	0.3145	0.2738
439	0.857	0.6154	0.8452	0.4846	0.9403	1.0664	1.1729		0.3983	0.4832	0.3875	0.2675	1.0302	0.3361	0.3577
440	0.7757	0.4943	1.0731	0.9546	0.8885	1.2135	1.0294		0.3739	0.3644	0.5662	0.4661	0.7018	0.2539	0.3051
441	0.9691	0.5787	0.8095	0.5547	1.0998	1.2433	1.3312		0.4199	0.435	0.5262	0.2492	0.9843	0.3585	0.2815
442	0.7204	0.411	0.8479	0.8323	1.5684	1.4082	1.3639		0.2414	0.3526	0.5886	0.4139	1.0713	0.3046	0.4039
443	0.8416	0.7281	0.5448	0.4275	1.2372	1.2788	1.1225		0.3166	0.5235	0.4468	0.2539	0.9449	0.2614	0.3468
444	0.8061	0.4829	0.562	0.5638	1.7458	1.2842	0.7455		0.3629	0.4999	0.4259	0.3043	1.2534	0.3227	0.2247
445	1.0946	0.389	0.5161	0.488	1.8298	1.0452	0.786		0.3224	0.265	0.3742	0.3172	1.359	0.2505	0.2908
446	1.1483	0.7157	0.4321	0.6889	0.951	1.2308	1.0585		0.4803	0.3113	0.2878	0.225	0.7727	0.3285	0.3741
447	1.1176	0.5301	0.4303	0.4433	0.9935	1.22	0.729		0.3492	0.3833	0.3289	0.2455	0.8092	0.3494	0.2568
448	1.07	0.439	0.4811	0.4961	0.8516	1.2601	1.0174		0.4851	0.3859	0.3782	0.256	0.8415	0.3232	0.4131
449	1.2556	0.6619	0.6464	0.4895	1.1595	1.2735	0.7757		0.2554	0.4113	0.4337	0.224	1.0153	0.3349	0.2208
450	0.9286	0.495	0.3376	0.5638	1.102	1.1763	1.0953		0.3695	0.4439	0.2931	0.2816	0.9326	0.2212	0.3462
451	0.7772	0.5199	1.1447	0.7329	0.855	1.2834	1.1657		0.4552	0.4472	0.7355	0.3512	0.7924	0.3915	0.2354
452	0.9458	0.6232	0.7544	0.6196	1.0019	0.9611	0.948		0.368	0.4165	0.4991	0.3339	0.9505	0.2161	0.3062
453	1.43	0.6858	0.6192	0.6347	0.8003	1.3567	1.0418		0.5139	0.5556	0.401	0.3338	0.8417	0.2923	0.3619
454	1.2454	0.6073	0.4795	0.6237	1.2214	1.1431	1.0282		0.3441	0.5723	0.3097	0.4196	1.1063	0.1992	0.5078
455	1.1669	0.4894	0.7976	1.3642	0.8504	1.3959	0.8769		0.4923	0.3744	0.5993	0.4179	0.6834	0.3494	0.2884
456	0.9518	0.7549	0.5873	1.3229	0.8957	1.2518	0.8878		0.2788	0.4885	0.4043	0.4866	0.8555	0.3362	0.2901
457	0.8852	0.8707	0.489	1.3298	0.7106	1.2303	0.968		0.3315	0.4544	0.3194	0.4369	0.6935	0.319	0.2768
458	1.0943	0.6138	0.596	1.6155	1.2072	1.2659	0.7722		0.3237	0.3943	0.4214	0.4673	1.1375	0.3258	0.2715
459	1.0577	0.56	0.5255	1.3525	1.1576	1.337	0.8901		0.2984	0.5629	0.3299	0.2974	1.0178	0.2052	0.3876
460	1.0225	0.4333	0.4189	1.4434	1.8495	1.083	0.9623		0.3664	0.3966	0.3674	0.2984	1.6303	0.2551	0.3767
461	0.9929	0.4237	0.6105	1.2233	2.0082	1.1098	0.8122		0.4568	0.4018	0.3945	0.5491	1.6811	0.2295	0.311
462	1.0951	0.4832	0.6239	0.6464	2.1159	0.7483	0.9531		0.5103	0.3814	0.502	0.3002	1.8716	0.2816	0.3842
463	0.8025	0.6764	0.5478	0.6345	1.8524	1.3649	1.0038		0.3788	0.5253	0.4345	0.2856	1.6371	0.263	0.3422
464	1.176	0.3736	0.5466	1.2946	1.9555	1.3232	0.8912		0.3516	0.3411	0.421	0.4041	1.5964	0.3573	0.2429
465	1.1404	0.4	0.6946	0.8555	1.4015	1.3275	0.9945		0.5835	0.3071	0.4552	0.2468	1.1846	0.3506	0.447
466	1.0395	0.5654	0.5738	0.6637	1.9176	1.3159	1.0772		0.4651	0.4394	0.4178	0.2502	1.537	0.3042	0.5889
467	0.5553	0.5257	0.4955	0.6282	1.7733	1.2748	1.1764		0.3648	0.4144	0.2506	0.2105	1.4099	0.3792	0.4908
468	0.5865	0.5337	0.4903	0.7091	2.1897	1.4654	1.6967		0.4622	0.3585	0.3383	0.3355	1.6172	0.3087	0.3261
469	0.8044	0.3987	0.5668	0.6337	1.4737	1.0076	1.6085		0.4271	0.3807	0.3833	0.4069	1.0945	0.1803	0.3014
470	1.0828	0.8398	0.644	0.9689	1.9593	1.3315	1.157		0.4684	0.4328	0.4091	0.3598	1.7467	0.3948	0.3326
471	0.976	0.5306	0.3378	0.79	1.2465	1.0845	1.3647		0.5055	0.3089	0.2266	0.2728	1.3151	0.3249	0.3173
472	0.8294	0.4694	0.7968	1.1822	1.3708	1.413	1.6771		0.307	0.4692	0.5947	0.4175	1.1231	0.2803	0.4448
473	1.0868	0.5799	0.4402	0.5878	1.6578	1.455	1.5701		0.484	0.4642	0.3539	0.2665	1.1775	0.3367	0.2259
474	1.039	0.5729	0.4284	0.8444	1.2812	1.4456	1.4786		0.3559	0.4174	0.3192	0.3608	0.9259	0.3887	0.4275
475	1.0782	0.821	0.3856	0.6153	1.4612	1.0363	1.4834		0.4048	0.4703	0.2341	0.2863	1.2347	0.2714	0.3888
476	0.7609	0.4845	0.8105	0.2726	1.3311	1.5313	1.355		0.41	0.4525	0.7298	0.2106	1.1709	0.43	0.439
477	1.0335	0.6352	0.4062	1.0137	1.0914	1.1874	1.5168		0.5315	0.4901	0.3286	0.4573	1.047	0.2549	0.4091
478	1.1048	0.6721	0.4943	0.7021	0.8556	1.412	1.5886		0.5423	0.5732	0.3704	0.3495	0.854	0.3827	0.4599
479	0.7838	0.6328	0.4425	0.6446	1.0279	1.4564	1.6193		0.537	0.4264	0.3186	0.2621	0.8569	0.2651	0.6272
480	0.8922	0.5037	0.4983	1.0403	0.973	1.3435	1.3658		0.383	0.3084	0.3584	0.3673	0.9951	0.2827	0.3641
481	1.0591	0.7116	0.4965	0.6697	1.7224	1.4213	1.734		0.4994	0.5486	0.4407	0.3502	1.4623	0.3754	0.3684
482	0.9684	0.7242	0.5079	0.849	1.9798	1.4028	1.6105		0.4651	0.4272	0.2473	0.4034	1.726	0.3864	0.2494
483	1.1336	0.56	0.5498	0.4937	2.0479	1.1068	1.3271		0.2329	0.5403	0.424	0.18	1.5885	0.2675	0.3001
484	1.119	0.4744	0.7706	0.5216	1.8358	0.8349	1.3469		0.4625	0.4598	0.6238	0.2185	1.6223	0.2269	0.3372
485	1.3111	0.5784	0.7002	0.6935	1.5819	1.3058	1.3635		0.4191	0.4419	0.3657	0.3436	1.5145	0.211	0.2321
486	1.4132	0.6361	0.973	0.8091	2.348	1.5539	1.4112		0.281	0.4114	0.5208	0.2341	1.8191	0.3015	0.2931
487	1.1399	0.5445	1.0406	0.8812	1.2241	1.4179	1.4748		0.3704	0.4845	0.7201	0.4064	1.2649	0.3498	0.36
488	1.1664	0.5393	0.7655	0.4581	1.5326	1.4485	1.7549		0.3945	0.3013	0.4255	0.2963	1.3902	0.2237	0.527
489	1.2309	1.0217	0.7537	0.5178	0.7969	1.5102	1.4059		0.2981	0.4379	0.5862	0.2799	0.7101	0.2946	0.2689
490	1.1969	0.7897	0.305	0.9494	0.727	0.9587	1.4958		0.2379	0.3743	0.2989	0.2858	0.6619	0.3434	0.5222
491	1.2106	0.8399	0.5425	0.6018	2.0104	0.9666	1.1735		0.3455	0.3623	0.4923	0.2558	1.4057	0.2599	0.3892
492	1.347	0.6309	0.4912	0.6191	2.1741	1.0581	1.0757		0.3882	0.3673	0.379	0.2488	1.6763	0.4201	0.3289
493	1.1545	0.6105	0.531	1.2421	2.1439	1.0961	1.1399		0.4896	0.4692	0.362	0.3668	1.6725	0.3351	0.3032
494	1.254	0.4198	0.6037	1.3894	1.9128	1.1873	1.055		0.4413	0.3752	0.3525	0.3305	1.4544	0.4041	0.2115
495	1.0238	0.5184	0.5231	0.4515	1.7083	1.4193	1.107		0.4112	0.4571	0.4126	0.2834	1.28	0.3413	0.2669
496	0.9254	0.657	0.5265	0.5789	1.6055	0.9404	0.9463		0.4392	0.461	0.3369	0.2636	1.152	0.1977	0.2055
497	1.1704	0.531	0.5732	0.7202	1.9106	1.2818	1.1573		0.6349	0.4757	0.4572	0.3366	1.5748	0.322	0.2554
498	1.1431	0.5007	0.3261	0.8592	1.5294	1.4857	1.1228		0.665	0.3008	0.3025	0.2346	1.2943	0.3235	0.248
499	1.062	0.7054	0.3525	0.6069	1.4278	1.4336	1.1437		0.2937	0.4262	0.2551	0.3473	1.219	0.4134	0.371
500	1.0689	0.3968	0.7414	0.4685	1.5708	1.5203	1.0693		0.5518	0.3327	0.4939	0.2516	1.2575	0.2842	0.2449
501	0.8334	0.5951	0.4144	0.7613	1.52	1.4128	1.2636		0.2878	0.431	0.3844	0.3866	1.1999	0.1907	0.4735
502	0.9775	0.477	0.399	0.6288	1.5567	1.4531	0.9253		0.4555	0.3869	0.2849	0.3007	1.2717	0.202	0.2115
503	1.0059	0.6483	0.6492	0.741	1.8929	1.2948	1.0467		0.4425	0.4088	0.4288	0.3295	1.4858	0.2778	0.3044
504	1.0697	0.7179	0.7309	0.7635	1.7838	1.2864	1.0599		0.4532	0.3576	0.3884	0.3406	1.3919	0.2059	0.2967
505	0.5403	0.5138	0.5423	0.518	1.0647	1.2914	1.1143		0.3658	0.3928	0.3074	0.143	1.0019	0.2707	0.307
506	1.057	0.4827	0.4517	0.4952	1.5437	1.123	1.0566		0.4867	0.4112	0.2817	0.2933	1.3912	0.2813	0.3351
507	1.012	0.4293	0.5937	0.8552	1.9269	1.4515	1.2471		0.5562	0.3233	0.4939	0.3662	1.6218	0.4351	0.359
508	1.127	0.4312	0.7596	0.6886	2.0712	1.2463	1.1142		0.4546	0.4042	0.5869	0.2987	1.7929	0.2101	0.289
509	1.0067	0.5076	0.6465	0.8951	1.1707	1.3503	1.0725		0.314	0.351	0.3251	0.6126	1.0706	0.3853	0.2134
510	1.5935	0.7262	0.4972	0.6425	1.7849	1.3049	1.0539		0.5648	0.3939	0.3591	0.3606	1.4453	0.2639	0.2518
511	1.1846	0.6228	0.715	0.5701	1.4431	1.4318	1.2014		0.474	0.565	0.6748	0.3466	1.3326	0.3258	0.3976
512	1.0741	0.4408	0.6174	1.1931	1.7098	1.3055	1.0923		0.5643	0.3534	0.5216	0.6014	1.5244	0.2394	0.2781
513	1.1246	0.554	0.6773	1.1576	1.5303	1.2353	1.1299		0.603	0.4666	0.5099	0.3859	1.3299	0.2838	0.3088
514	1.0954	0.39	0.5078	1.3621	1.9796	1.1955	1.1693		0.499	0.2814	0.4149	0.3411	1.6678	0.2907	0.2614
515	0.7682	0.6227	0.5707	1.875	1.258	1.5272	1.0398		0.3504	0.4573	0.4542	0.7973	1.022	0.3411	0.3693
516	1.0465	0.5564	0.5576	1.794	1.6058	1.324	1.316		0.4467	0.4868	0.4497	0.7839	1.4151	0.2271	0.6401
517	1.0496	0.4003	0.5463	1.445	1.767	1.446	1.5212		0.4029	0.3788	0.4462	0.4951	1.505	0.3507	0.3748
518	0.9108	0.4146	0.6836	1.1967	2.077	1.5547	1.1711		0.4088	0.3604	0.4862	0.2796	1.6243	0.2972	0.3237
519	0.8009	0.5753	0.6521	1.2295	1.8668	1.2234	1.137		0.5118	0.5271	0.468	0.3334	1.6464	0.2985	0.3406
520	1.1682	0.6512	0.6414	1.0268	1.577	1.3093	1.2592		0.562	0.4767	0.5099	0.4776	1.3679	0.2187	0.46
521	0.8114	0.619	0.5779	0.5823	1.6808	1.4675	1.405		0.3258	0.3391	0.5218	0.2453	1.1967	0.3243	0.4948
522	0.4913	0.4715	0.619	0.4635	1.4184	1.4247	1.1591		0.2516	0.4387	0.5124	0.2334	1.0397	0.3494	0.4076
523	0.7581	0.696	0.4861	0.439	1.3024	1.1928	1.1302		0.361	0.5986	0.3629	0.2189	1.0309	0.2512	0.3344
524	0.6919	0.5609	0.41	0.7435	1.2869	1.3553	1.145		0.3922	0.5177	0.3011	0.4309	1.2011	0.2753	0.3017
525	0.7817	0.4474	0.6824	0.6578	1.3217	1.3337	1.193		0.3516	0.3547	0.5039	0.3106	1.1759	0.2735	0.2289
526	0.3879	0.3139	0.5756	0.4599	1.7577	1.4184	1.4214		0.2016	0.2806	0.4627	0.2877	1.3874	0.3318	0.3267
527	0.7368	0.5779	0.3607	0.6865	1.7694	1.446	1.1798		0.317	0.3768	0.2411	0.2616	1.3026	0.3249	0.2875
528	1.1783	0.8849	0.4278	0.5775	1.851	1.3023	1.0471		0.4073	0.4889	0.3792	0.3328	1.4928	0.1673	0.3055
529	0.701	0.5821	0.4589	0.5424	1.7637	1.4205	1.1233		0.3905	0.4281	0.2956	0.2302	1.4937	0.4033	0.2811
530	0.8991	0.5264	0.4797	0.4578	1.6873	1.33	0.7915		0.3942	0.4375	0.3402	0.2343	1.4511	0.2286	0.3419
531	1.0853	0.4529	0.6159	0.5187	1.8166	1.2096	0.8411		0.5372	0.431	0.3683	0.1755	1.6252	0.339	0.3983
532	1.0185	0.4812	0.9901	0.4496	2.1282	1.3078	0.8301		0.4492	0.3454	0.6175	0.2637	1.8143	0.3014	0.3408
533	1.0607	0.7371	1.1171	0.4959	2.1707	1.3692	0.9295		0.4164	0.4972	0.7146	0.2494	1.7946	0.3112	0.4399
534	1.0641	0.4902	0.6018	0.4453	1.9282	1.2955	0.9649		0.5255	0.4315	0.3599	0.2565	1.4175	0.2498	0.44
535	1.2105	0.4855	0.5563	0.5435	1.9691	1.3938	0.7127		0.3799	0.4854	0.3418	0.3348	1.489	0.3264	0.2923
536	0.9923	0.427	0.8768	0.7216	1.8147	1.3031	0.7263		0.4117	0.4103	0.6132	0.3869	1.3842	0.2529	0.2995
537	0.959	0.4527	0.5104	0.7226	1.3257	1.4621	0.7238		0.3691	0.4372	0.3054	0.1937	1.1327	0.354	0.287
538	1.0177	0.5883	0.7387	0.6529	1.7698	1.2389	0.9768		0.4176	0.5334	0.4696	0.3491	1.3555	0.4237	0.2664
539	0.9046	0.6157	0.7211	0.5595	2.1143	1.3061	0.7391		0.4296	0.518	0.457	0.2462	1.6436	0.2551	0.2674
540	0.6537	0.7156	0.5147	1.9322	2.1543	1.3202	0.9665		0.4576	0.5547	0.2658	0.9329	1.4264	0.2684	0.2906
541	0.8162	0.5363	0.4764	1.1073	1.8474	1.3225	0.6832		0.2899	0.3739	0.3198	0.2543	1.7264	0.375	0.3352
542	0.5058	1.1689	0.5264	0.9362	1.8121	1.5325	0.9828		0.3559	0.6385	0.4117	0.1595	1.42	0.2775	0.2604
543	0.7498	0.5801	0.4544	1.4724	1.2067	1.3452	1.0093		0.5191	0.427	0.3642	0.3885	1.0316	0.3545	0.5238
544	0.8146	0.5114	0.7078	1.3683	1.119	1.2758	0.8033		0.5269	0.3514	0.4608	0.4044	1.0734	0.3275	0.1841
545	0.7038	0.5788	0.6033	1.3223	1.3565	1.1723	0.8703		0.3536	0.3892	0.3558	0.2944	1.1859	0.2433	0.3807
546	0.5553	0.5918	0.7443	1.111	1.3043	1.4823	0.971		0.3359	0.3355	0.4651	0.3289	1.0599	0.3569	0.2574
547	0.6769	0.5184	0.4783	1.358	1.7243	1.4455	0.9634		0.4968	0.4747	0.3062	0.2759	1.4804	0.2432	0.3954
548	0.8255	0.4223	0.7794	1.3044	1.726	1.4256	0.9872		0.5071	0.2854	0.7137	0.3246	1.4778	0.3309	0.3204
549	1.1954	0.5213	0.4989	0.7834	1.209	1.2645	0.9883		0.5992	0.4522	0.413	0.3909	1.0512	0.3167	0.4245
550	0.9846	0.5175	0.3987	0.5319	1.5071	1.2939	0.7509		0.407	0.4425	0.3579	0.2318	1.1368	0.2911	0.2221
551	0.9328	0.5876	0.3721	0.429	1.4376	1.2264	0.817		0.3085	0.5619	0.3843	0.2382	1.1553	0.4537	0.3171
552	1.0217	0.5432	0.4013	0.4419	1.8889	1.323	0.8431		0.3921	0.3593	0.3476	0.2727	1.5543	0.2758	0.2154
553	1.1505	0.642	0.5011	0.5588	1.9001	1.3696	1.1491		0.4631	0.4071	0.314	0.1604	1.5109	0.3367	0.3382
554	1.0667	0.7011	0.7083	0.6461	1.8174	1.2071	1.0464		0.5319	0.5501	0.5363	0.1921	1.5064	0.3286	0.2781
555	0.9247	0.4946	0.4336	0.6749	1.4149	1.2581	1.1535		0.5473	0.332	0.3411	0.2426	1.2134	0.3004	0.3106
556	0.7374	0.5456	0.7576	0.4754	1.5369	0.7473	0.8955		0.4469	0.484	0.6342	0.2865	1.3185	0.2808	0.3126
557	0.8682	0.6403	0.7565	0.7715	1.3699	1.3061	0.9833		0.3929	0.5932	0.3661	0.2306	1.2022	0.2384	0.3878
558	0.7927	0.4423	0.926	0.6966	1.1841	1.2305	0.9356		0.4846	0.3812	0.4944	0.4826	1.0386	0.2731	0.3175
559	0.8303	0.5094	0.9815	0.4189	1.48	1.3409	0.8116		0.2917	0.3155	0.5772	0.2947	1.2407	0.2762	0.3309
560	0.7948	0.6053	0.6157	0.6721	1.5203	1.2391	0.8014		0.4871	0.3916	0.375	0.3553	1.4438	0.4072	0.2262
561	0.7321	0.5591	0.5496	0.6166	1.7733	1.467	1.1707		0.468	0.4448	0.3091	0.2357	1.6787	0.4538	0.4236
562	0.7884	0.5075	0.7975	0.6478	1.9026	1.3751	1.1684		0.5071	0.4595	0.6453	0.3414	1.6792	0.4002	0.3585
563	1.0475	0.7623	0.4042	0.4194	1.9665	1.1335	1.2496		0.5086	0.6137	0.3207	0.2121	1.6551	0.2697	0.3926
564	0.719	0.4196	1.147	0.5972	2.0794	1.1799	1.2624		0.5306	0.3287	0.5687	0.147	1.4983	0.2764	0.2475
565	0.8955	0.5284	1.0242	0.6051	2.0339	0.9658	0.8551		0.5251	0.4629	0.7542	0.3758	1.6684	0.333	0.281
566	0.7403	0.5706	1.1104	0.4826	1.6331	1.1749	0.9836		0.4432	0.5142	0.543	0.3037	1.5735	0.412	0.2528
567	0.9041	0.5791	1.0096	0.4858	1.9376	1.0757	0.8712		0.5191	0.5793	0.3936	0.2082	1.5376	0.2562	0.2606
568	0.783	0.5405	0.7035	0.7131	1.701	1.1698	0.7944		0.4121	0.3951	0.4494	0.3981	1.5516	0.3322	0.3734
569	1.1543	0.3342	1.0124	0.775	1.9575	1.1121	1.0806		0.5109	0.3075	0.6143	0.3237	1.5221	0.3221	0.3746
570	0.8089	0.8228	0.9831	0.5564	2.2876	1.1896	0.7238		0.5531	0.4135	0.4756	0.2094	1.6682	0.3597	0.3088
571	0.9139	0.5065	0.8777	0.8886	2.8443	1.1407	0.9419		0.2875	0.386	0.5463	0.319	2.2731	0.283	0.3462
572	0.8564	0.561	0.9673	0.7069	2.4513	1.025	0.8753		0.56	0.4915	0.3944	0.3514	1.9112	0.3856	0.3874
573	0.9367	0.4916	0.7841	0.6954	2.0947	1.114	0.9557		0.462	0.4135	0.5588	0.4176	1.731	0.2669	0.2629
574	0.8387	0.5128	0.78	0.6117	2.5421	0.8378	0.8081		0.3654	0.4921	0.5382	0.2539	1.9815	0.2409	0.397
575	0.9381	0.6267	0.5392	0.5585	2.3784	1.1261	0.9052		0.3435	0.5156	0.3358	0.2511	1.8334	0.272	0.4328
576	1.0533	0.7196	0.8079	0.686	2.3663	1.1047	0.7652		0.3598	0.3995	0.3872	0.3531	1.7753	0.2841	0.3528
577	1.1819	0.865	1.1369	0.7695	2.375	1.3776	0.8589		0.3981	0.4035	0.5604	0.4738	1.9086	0.2313	0.2467
578	1.3934	0.8425	1.1382	0.4694	2.4244	1.156	1.0536		0.7424	0.351	0.5428	0.275	2.0361	0.2696	0.3059
579	1.1958	0.8585	1.068	0.8954	2.2154	1.139	1.0309		0.5559	0.3925	0.651	0.3838	1.7576	0.3129	0.3755
580	1.1684	0.5786	1.1538	0.4247	2.5106	1.2447	0.8583		0.4599	0.347	0.6406	0.2198	2.0613	0.3995	0.2871
581	1.292	0.5101	0.839	0.6019	2.8449	0.7798	1.177		0.7108	0.4748	0.4197	0.3157	2.2008	0.2745	0.5686
582	1.1895	0.8332	0.9686	0.7855	2.1949	0.466	0.9895		0.4048	0.3728	0.6043	0.3372	1.7199	0.3131	0.2885
583	1.2539	0.5445	0.9281	0.4544	2.01	1.3023	0.8184		0.5303	0.3474	0.5415	0.256	1.6216	0.3737	0.3881
584	1.1415	0.7073	0.4286	0.3298	2.0857	1.2277	0.9854		0.4541	0.3312	0.313	0.1667	1.6597	0.3694	0.2541
585	1.2368	0.6966	0.9337	0.7434	2.5217	1.1407	0.766		0.4415	0.4258	0.4943	0.285	2.0463	0.2687	0.1862
586	1.307	0.7524	1.0059	0.4809	1.9265	1.3011	0.9615		0.4137	0.3656	0.5865	0.2638	1.5817	0.3106	0.287
587	1.3258	0.6874	0.7355	0.6232	2.4152	1.3168	0.8512		0.4643	0.3863	0.6079	0.2458	1.9855	0.3813	0.2691
588	1.2631	0.4708	0.3882	0.5766	2.3096	1.1	0.9051		0.3876	0.4061	0.3135	0.2647	1.9255	0.3066	0.559
589	1.0952	0.5011	0.8417	0.725	2.1085	1.1778	1.1382		0.4942	0.4529	0.5622	0.3085	1.6519	0.2781	0.3605
590	1.1527	0.491	0.8856	1.0847	2.2409	1.1395	0.9941		0.2569	0.3387	0.5573	0.3188	1.8597	0.2709	0.2853
591	1.1406	0.6208	0.4751	1.0985	2.8115	1.1513	1.0928		0.4964	0.4892	0.3054	0.3454	2.0813	0.2045	0.524
592	1.1115	0.621	0.4661	1.3335	2.5771	1.2551	0.8536		0.4285	0.4044	0.297	0.2808	2.0265	0.3581	0.2836
593	1.1506	0.5364	0.4431	1.2846	2.6858	1.0462	0.8573		0.4399	0.3367	0.3783	0.3572	2.1457	0.3144	0.2672
594	1.2191	0.5234	0.7473	1.286	2.6206	1.3518	0.9306		0.5519	0.3999	0.6218	0.251	2.1604	0.3607	0.2509
595	1.2155	0.5469	0.691	1.2242	2.5391	1.3274	1.1729		0.4475	0.4074	0.4481	0.2985	2.1552	0.2818	0.54
596	1.2862	0.5487	0.3588	1.4215	2.2696	1.2519	0.8843		0.5014	0.4543	0.2829	0.3672	1.7681	0.3298	0.3154
597	1.2499	0.5278	0.6059	1.58	2.7517	1.2253	0.887		0.3172	0.4093	0.4863	0.6258	2.1356	0.3794	0.2262
598	1.1728	0.5718	0.6727	1.124	2.4105	1.1485	0.9526		0.7599	0.4756	0.4798	0.1741	1.889	0.3156	0.3954
599	1.596	0.4682	0.3603	1.4566	1.9726	1.2806	0.805		0.9489	0.3386	0.3096	0.5455	1.6306	0.3096	0.3525
600	1.401	0.3609	0.5214	0.9783	2.5721	1.0242	0.8636		0.8171	0.3196	0.4198	0.2447	1.9801	0.2608	0.3087
601	1.1544	0.9634	0.8393	1.4484	2.5941	0.8766	0.8338		0.4757	0.5237	0.6257	0.3516	2.024	0.2304	0.3141
602	1.1774	0.8316	0.5153	1.258	1.7576	1.1319	0.9252		0.4393	0.5261	0.42	0.237	1.5289	0.1956	0.3411
603	1.2565	0.4415	0.6453	1.3948	1.5188	1.3281	0.9056		0.5776	0.4081	0.476	0.2732	1.2198	0.2931	0.3322
604	1.2395	0.6987	0.3851	1.4848	1.7353	1.262	0.8327		0.44	0.4056	0.3226	0.3986	1.3317	0.3739	0.2463
605	1.1162	0.49	0.4413	1.0031	1.1991	1.2609	1.1016		0.5634	0.3184	0.3107	0.2321	1.0222	0.3503	0.4695
606	1.1168	0.7522	0.6021	1.0809	2.1375	1.2417	1.0002		0.5105	0.4052	0.3905	0.1904	1.7023	0.4254	0.223
607	0.9882	0.8573	0.676	1.3442	2.0268	1.1295	1.31		0.3831	0.477	0.5391	0.2146	1.6755	0.4419	0.4105
608	1.0925	0.8515	0.6118	1.5986	2.0416	1.3089	1.2222		0.7035	0.3165	0.4795	0.5901	1.5958	0.3457	0.3623
609	1.0937	0.7903	0.5411	1.3558	2.0004	1.2229	1.2792		0.6084	0.3554	0.4452	0.261	1.7245	0.3563	0.5101
610	1.2652	0.6978	0.6863	1.205	1.3372	1.1927	1.2015		0.5826	0.5315	0.5132	0.2193	1.3275	0.3941	0.3887
611	1.1701	0.5482	0.3414	1.1626	1.8855	0.6366	1.0629		0.4251	0.473	0.2644	0.2305	1.6212	0.3419	0.1957
612	1.2225	0.5379	0.4677	1.0562	2.063	0.5526	1.0596		0.3311	0.325	0.2639	0.2863	1.6326	0.2911	0.2884
613	1.1347	0.5923	0.6377	1.4903	1.9615	0.4143	1.4633		0.4096	0.324	0.3183	0.4683	1.3875	0.1951	0.4374
614	1.0702	0.736	0.5908	1.3292	2.1465	0.4524	1.2942		0.4017	0.4442	0.424	0.3856	1.7721	0.3448	0.2833
615	1.404	1.056	0.6073	0.4802	1.7669	0.5817	1.445		0.4803	0.5031	0.4301	0.2173	1.587	0.2886	0.3209
616	1.3067	0.6074	0.6139	0.831	1.8753	0.8501	1.3221		0.3928	0.4039	0.4776	0.2533	1.6507	0.2736	0.4154
617	1.1553	0.8916	0.6551	0.5509	1.7325	0.6218	1.0842		0.6065	0.4237	0.3252	0.374	1.6827	0.2739	0.2848
618	1.1953	0.5214	0.527	0.4139	1.1225	0.5268	1.0723		0.5682	0.3309	0.3081	0.1662	0.9994	0.2072	0.2113
619	1.2289	0.7233	0.4848	0.7556	1.483	0.5099	1.0755		0.6888	0.4161	0.3877	0.2166	1.0741	0.2652	0.2925
620	1.34	0.37	0.6944	0.7245	0.8042	0.5769	1.4027		0.8795	0.3325	0.5925	0.324	0.8116	0.2407	0.5892
621	0.9658	0.5207	0.7024	0.8157	1.151	0.6483	1.2569		0.4485	0.4346	0.4563	0.2981	1.0377	0.3061	0.4655
622	1.2861	0.4454	0.5784	0.9878	1.0339	0.741	1.3991		0.8773	0.4195	0.393	0.2793	0.9036	0.3077	0.5157
623	1.6424	0.698	0.5038	1.3741	0.662	0.9197	1.1405		1.1415	0.4503	0.4679	0.3852	0.6918	0.3301	0.3262
624	1.8786	0.8544	0.5587	1.3654	0.9661	1.1628	1.179		1.1953	0.4261	0.3006	0.2748	0.7574	0.3101	0.2781
625	1.4745	0.3874	0.4063	1.1835	1.1541	1.052	1.1592		0.9352	0.3079	0.3253	0.2589	1.0849	0.2758	0.2333
626	1.2878	0.3964	0.5645	1.3381	1.1578	1.329	1.0713		0.8481	0.3634	0.2972	0.4996	0.97	0.3179	0.2371
627	1.5337	0.8127	0.6277	1.2635	1.4226	1.2293	1.1733		1.1927	0.3768	0.4206	0.235	1.0526	0.3301	0.2198
628	1.3346	0.8658	0.6224	1.1912	1.983	1.0463	1.0593		0.988	0.3728	0.3452	0.1975	1.5062	0.3067	0.2533
629	1.5581	1.1962	0.5541	1.3618	1.9499	1.0589	1.1463		1.1337	0.5784	0.4245	0.3871	1.3843	0.304	0.447
630	1.2605	0.885	0.7437	1.3215	1.7339	0.9779	1.054		1.0873	0.4686	0.5424	0.4466	1.5287	0.3894	0.1512
631	0.5693	0.8783	0.3716	0.5579	1.4421	1.1149	1.0942		0.3252	0.5328	0.3409	0.2701	1.2074	0.2174	0.338
632	0.7922	0.834	0.5497	0.4447	1.4766	1.1709	1.0856		0.395	0.407	0.3579	0.2562	1.3554	0.2845	0.1998
633	0.9555	0.8829	0.4982	0.3188	1.8059	1.0687	1.0856		0.377	0.4245	0.265	0.2174	1.4103	0.3063	0.2559
634	1.0328	0.7434	0.4711	0.5538	2.0211	1.2005	1.1255		0.666	0.3804	0.4712	0.1823	1.5195	0.4809	0.3084
635	0.596	0.5876	0.6982	0.585	1.8956	1.11	1.0578		0.4849	0.5184	0.4314	0.2239	1.403	0.2482	0.215
636	0.7611	0.5917	0.594	0.529	1.7006	1.1123	1.0649		0.4238	0.4111	0.5014	0.3103	1.3926	0.2886	0.3177
637	0.8009	0.8525	0.4059	0.4778	2.0356	1.1057	1.2245		0.4387	0.5349	0.3236	0.2929	1.7711	0.3017	0.4444
638	0.7162	0.8115	0.4726	0.5698	2.1118	1.087	1.1638		0.4646	0.3807	0.4121	0.3062	1.632	0.2886	0.3122
639	0.731	0.7972	0.5932	0.8002	2.03	1.1819	1.141		0.525	0.4631	0.4251	0.417	1.495	0.4184	0.3651
640	0.8239	1.0012	0.6167	0.4394	1.5134	1.0565	1.166		0.3701	0.5172	0.3478	0.2239	1.222	0.4591	0.3975
641	0.9273	0.4558	0.5878	0.537	1.8171	1.1245	1.0965		0.4929	0.3773	0.3514	0.2351	1.4147	0.3201	0.359
642	0.8999	0.465	0.6481	0.3919	2.0923	0.9682	1.1709		0.4216	0.437	0.5391	0.2345	1.6249	0.2262	0.4456
643	1.1039	0.3713	0.6652	0.7273	1.5539	1.2089	0.9452		0.5899	0.3145	0.6103	0.1875	1.2066	0.3151	0.2703
644	0.9435	0.6682	0.4453	0.6989	1.3807	1.3526	0.9525		0.6286	0.3799	0.2584	0.2558	1.3411	0.3191	0.2509
645	0.6565	0.3738	0.7409	0.3614	1.1287	1.3525	1.2694		0.3471	0.348	0.37	0.2083	1.1083	0.3132	0.4033
646	1.1629	0.7466	0.6595	0.7364	1.3147	0.5372	1.1324		0.4938	0.5321	0.4978	0.4139	1.1116	0.33	0.5228
647	1.0351	0.633	0.671	0.5284	1.511	0.6287	0.9716		0.4628	0.3253	0.5021	0.2905	1.2414	0.2666	0.2121
648	1.1194	0.4622	0.4376	0.6597	1.4488	0.4549	1.0463		0.6088	0.4251	0.2969	0.2544	1.1988	0.2881	0.3977
649	1.1869	0.6696	0.4481	1.036	1.5369	0.8721	1.4053		0.459	0.5822	0.3242	0.2719	1.2485	0.3133	0.3028
650	1.0615	0.4248	0.506	1.1683	1.8047	0.5544	1.1083		0.3805	0.3542	0.397	0.6014	1.5085	0.2852	0.2012
651	1.3591	0.6154	0.4418	1.1439	2.1083	1.2184	1.2903		0.584	0.5455	0.254	0.2175	1.5092	0.4042	0.4657
652	1.4348	0.5235	0.4931	1.4101	1.9225	0.9564	1.305		0.869	0.242	0.2875	0.3957	1.6702	0.3767	0.3557
653	1.0847	0.7003	0.4086	1.5188	1.9838	1.097	1.2755		0.3077	0.6051	0.2993	0.2293	1.7129	0.2629	0.296
654	1.3042	0.6809	0.3949	1.3195	1.6363	1.161	1.3743		0.7667	0.5662	0.2946	0.2461	1.5443	0.3453	0.4291
655	1.1126	0.6274	1.0506	1.0846	1.9804	1.0996	1.4064		0.6013	0.3804	0.4728	0.3174	1.6143	0.3043	0.3425
656	1.1321	0.6101	0.7562	1.0711	0.9375	1.0609	1.1444		0.4315	0.4338	0.5247	0.3658	0.8925	0.3115	0.2109
657	1.3272	0.7092	0.8252	1.1058	1.2255	1.1072	1.1629		0.5066	0.4622	0.3828	0.2383	1.0033	0.3866	0.2831
658	1.1618	0.6063	0.8968	1.4086	1.5523	1.298	1.5363		0.397	0.4877	0.5121	0.623	1.494	0.3133	0.4624
659	1.2942	0.5722	0.6616	1.3853	1.2138	1.0696	1.343		0.6571	0.3902	0.4448	0.2859	1.0737	0.2966	0.3598
660	1.7411	0.6128	0.5756	1.4582	1.1626	1.2375	1.1475		0.9521	0.456	0.3303	0.3847	1.0478	0.2944	0.3115
661	1.5165	0.4799	0.5635	0.6392	1.4828	1.2255	1.1556		0.9887	0.452	0.4727	0.2443	1.2937	0.2245	0.3665
662	1.4284	0.6151	0.4737	0.718	2.1442	1.2379	1.4172		0.8852	0.5432	0.3937	0.4415	1.7722	0.337	0.4438
663	1.4402	0.6084	0.5981	0.4263	2.0263	1.1143	1.4073		1.2054	0.3996	0.4369	0.3011	1.5807	0.2679	0.2989
664	1.4096	0.4038	0.5279	0.4152	1.9842	1.2091	1.2714		1.1969	0.3965	0.4114	0.1808	1.6913	0.3379	0.2644
665	1.0242	0.6275	0.6225	0.625	1.8357	1.0961	1.2323		0.7796	0.4352	0.3587	0.2159	1.5215	0.4986	0.2232
666	0.9638	0.5397	0.5518	0.3447	1.6757	0.4517	1.4141		0.5221	0.4496	0.336	0.2094	1.3329	0.2323	0.4868
667	0.9826	0.5849	0.7106	0.6275	1.378	1.3379	1.2102		0.3061	0.4862	0.4055	0.2925	1.2376	0.3502	0.2786
668	1.2829	0.7552	0.6055	0.6627	1.4392	0.8604	1.339		0.675	0.5317	0.5213	0.33	1.1326	0.2304	0.3388
669	0.8831	0.7093	0.479	0.4966	2.128	0.9789	1.0433		0.674	0.507	0.3295	0.2746	1.7945	0.2202	0.3261
670	0.9223	0.5173	0.4115	0.6372	1.0539	1.0833	1.1402		0.5305	0.3734	0.3237	0.2605	0.7005	0.2607	0.3261
671	0.8078	0.4659	0.7731	0.7264	1.8595	1.0995	1.1009		0.5958	0.3632	0.519	0.2871	1.4421	0.2574	0.3365
672	0.9022	0.4078	0.4569	0.7375	1.8167	1.0873	1.0719		0.4724	0.3849	0.3317	0.3388	1.5595	0.3142	0.2676
673	1.0065	0.7426	0.4327	0.6947	1.7477	0.6979	1.209		0.6866	0.4989	0.2735	0.3075	1.5785	0.2469	0.2277
674	1.2131	0.511	0.3208	0.6659	2.0811	0.4731	1.086		0.5601	0.3813	0.2796	0.3024	1.8599	0.2277	0.3088
675	1.3608	0.7213	0.5613	0.6105	1.4931	0.5009	1.0595		0.4444	0.4029	0.4521	0.3565	1.3379	0.1736	0.2276
676	1.2353	0.6731	0.4869	0.3411	2.0585	0.8008	0.8791		0.3899	0.4885	0.3675	0.2031	1.6703	0.3147	0.3318
677	1.1721	0.5646	0.5103	0.5598	1.9588	0.7618	0.805		0.635	0.4323	0.3503	0.3178	1.6737	0.3291	0.2992
678	1.1593	0.3529	0.8077	0.6138	1.729	0.5731	0.9215		0.299	0.3222	0.7425	0.2939	1.4305	0.2583	0.4117
679	1.0444	0.8776	0.6888	0.365	2.1858	0.4624	1.0442		0.6912	0.4639	0.4954	0.1729	1.7932	0.2868	0.3875
680	1.2295	0.8692	0.4929	1.0502	2.2471	0.6805	0.7869		0.3986	0.4693	0.2011	0.3667	1.8532	0.2477	0.2509
681	1.0469	0.7236	0.6982	1.477	1.8069	0.6023	0.979		0.4096	0.4117	0.4603	0.4694	1.6887	0.3496	0.5315
682	1.1537	0.7079	0.4774	1.5768	0.94	0.6782	0.9504		0.4109	0.4074	0.4466	0.3438	0.9129	0.2202	0.3788
683	1.059	0.8018	0.5295	1.1739	1.4866	1.1287	0.8518		0.555	0.4174	0.3861	0.3677	1.3818	0.2875	0.3412
684	0.5166	0.47	0.535	0.9084	1.5834	1.2138	0.8431		0.3304	0.3741	0.3442	0.3231	1.3479	0.4579	0.2963
685	0.7665	0.6182	0.6738	1.4819	1.7889	1.37	0.6369		0.4892	0.4599	0.3923	0.4135	1.3963	0.3382	0.3353
686	0.8115	0.6032	0.6489	1.3676	1.4528	1.3107	0.7717		0.6013	0.4266	0.5546	0.5656	1.2337	0.2968	0.3501
687	0.8517	0.5679	0.3842	1.8601	1.8556	1.3172	0.7175		0.5764	0.4362	0.3212	0.6732	1.5199	0.2552	0.4069
688	1.037	0.5281	0.5478	1.4244	1.7801	0.6904	0.971		0.8201	0.4386	0.4112	0.6498	1.4187	0.2478	0.311
689	1.4062	0.7132	0.6596	1.2539	1.7529	0.6209	1.1184		0.8893	0.5317	0.4371	0.2751	1.5942	0.2827	0.3504
690	1.307	0.4459	0.3105	1.34	2.1035	0.5305	1.0054		1.0992	0.431	0.1908	0.2912	1.6059	0.2976	0.3607
691	1.1924	0.5576	0.6956	1.4312	1.5932	0.5982	0.913		0.5519	0.4529	0.544	0.4839	1.3111	0.328	0.2449
692	1.1562	0.659	0.4511	1.0594	1.9406	0.5346	0.89		0.6655	0.5073	0.3229	0.248	1.4566	0.3444	0.3586
693	1.0244	0.5001	0.5536	1.2703	1.9786	0.4693	0.7348		0.3929	0.3232	0.41	0.1997	1.6815	0.2885	0.2407
694	0.8932	1.0574	0.4847	1.1129	2.2546	1.1062	1.0517		0.5489	0.4568	0.3725	0.3539	1.733	0.3047	0.4334
695	1.2535	0.4969	0.4597	1.1935	2.0055	0.6675	0.807		0.4915	0.4606	0.265	0.424	1.6986	0.349	0.3569
696	1.0896	0.5104	0.6566	1.29	1.7181	1.1245	0.8147		0.6204	0.5035	0.4533	0.3583	1.5527	0.3169	0.3502
697	0.8484	0.7229	0.7429	1.4036	2.044	1.2984	0.6862		0.6013	0.3664	0.3474	0.3587	1.5586	0.3153	0.2972
698	0.7065	0.83	0.5218	1.1927	1.9418	1.2052	0.9586		0.2997	0.3811	0.3712	0.3469	1.6405	0.2515	0.297
699	0.6711	0.5597	0.4384	1.2031	1.4263	1.4074	0.973		0.3957	0.3904	0.3774	0.2049	1.3277	0.3544	0.4407
700	0.7703	0.4682	0.9838	1.1189	0.7699	1.0733	1.1309		0.5635	0.3952	0.7428	0.3832	0.5317	0.3703	0.6653
701	1.0952	0.5344	0.5415	1.1842	1.1499	1.0452	0.8997		0.3965	0.4456	0.4017	0.3667	0.9776	0.2654	0.3231
702	1.0347	0.4842	0.3573	1.1459	0.9965	1.1789	1.1775		0.382	0.4562	0.3478	0.2206	0.802	0.2701	0.3556
703	1.1089	0.4859	0.6354	0.7442	1.2101	0.8921	1.0238		0.4346	0.3072	0.443	0.2358	0.891	0.2323	0.3806
704	1.3193	0.4712	0.4561	1.3199	0.9573	1.1767	0.7981		0.619	0.3726	0.3655	0.2222	0.7426	0.3587	0.2882
705	1.1443	0.6053	0.8683	1.3149	0.6382	0.8352	0.85		0.4813	0.5018	0.8	0.3657	0.4846	0.2726	0.2696
706	1.0628	0.5766	0.4941	1.1664	0.7333	0.5764	1.1796		0.4711	0.4916	0.411	0.4298	0.5042	0.2586	0.4612
707	1.2787	0.3885	0.5876	1.0582	1.3932	0.4446	0.9808		0.8809	0.3413	0.4777	0.2096	1.1693	0.2548	0.307
708	1.0595	0.3654	0.5817	1.0332	1.3803	0.6534	1.0037		0.5185	0.3338	0.2401	0.3287	1.2708	0.2243	0.3255
709	1.3293	0.5444	0.4722	1.5496	1.1622	1.355	0.6448		0.745	0.4586	0.256	0.5862	0.9952	0.4556	0.1934
710	1.2227	0.4679	0.3339	1.3361	1.2957	1.2106	1.0219		0.7823	0.4392	0.2888	0.589	1.0607	0.3181	0.2735
711	1.4045	0.6859	0.6517	0.9811	1.2474	1.3581	0.9466		0.9555	0.377	0.358	0.3097	1.1038	0.335	0.247
712	1.3046	0.5424	0.6815	1.1742	1.4174	1.3206	1.2006		1.0882	0.4076	0.319	0.3615	1.1993	0.4679	0.4869
713	1.2611	0.6985	0.7185	1.0569	1.373	1.0254	1.1912		1.1061	0.4751	0.5318	0.2259	1.1581	0.2901	0.2921
714	1.1806	0.5207	0.5656	0.8426	1.2962	1.0704	1.1108		0.8161	0.4186	0.3349	0.3273	1.1124	0.2558	0.2984
715	0.529	0.7637	0.4871	0.8648	1.4145	1.1931	1.0899		0.3726	0.3102	0.3975	0.4105	1.1861	0.2441	0.3144
716	0.6983	0.8473	0.4376	0.7818	1.5563	1.188	1.2925		0.3647	0.4505	0.3672	0.3525	1.3199	0.3088	0.5839
717	0.6872	1.1035	0.5403	0.6356	1.4069	1.2366	1.257		0.4303	0.5901	0.3469	0.233	1.2042	0.3368	0.3955
718	0.9005	0.7231	0.6953	0.8405	1.2683	1.2244	1.1901		0.3883	0.4405	0.3187	0.316	1.0208	0.3286	0.4532
719	0.9406	1.0001	0.8641	0.596	1.0569	1.1598	1.0799		0.539	0.4752	0.687	0.246	0.9541	0.2103	0.3517
720	0.8632	1.007	0.6016	0.7409	1.4926	1.2777	1.2487		0.6337	0.4337	0.4766	0.3922	1.1812	0.3637	0.1965
721	0.7247	0.8961	0.731	0.6125	1.1912	0.8113	1.1328		0.3605	0.4132	0.6679	0.4256	1.0997	0.2893	0.2247
722	0.8903	1.0325	0.5121	1.1633	1.5287	0.5641	1.1746		0.4863	0.5433	0.4271	0.2245	1.2652	0.3017	0.2499
723	0.8408	0.6995	0.5563	1.5517	1.4097	1.065	1.5489		0.4744	0.5506	0.3927	0.2938	1.1551	0.2324	0.4526
724	1.1739	0.5087	0.2797	1.3515	1.3343	0.4268	1.4778		0.4467	0.392	0.2104	0.3051	1.1254	0.3515	0.4151
725	1.0851	0.7691	0.4154	1.5246	1.3004	0.8629	1.6678		0.4826	0.5074	0.2918	0.3191	1.1412	0.2724	0.4351
726	1.1855	0.549	0.7385	1.571	1.1879	1.0497	1.4376		0.4014	0.4296	0.5825	0.3621	1.0529	0.2508	0.3034
727	1.3055	0.8605	0.3635	1.1683	1.4246	0.6141	1.6791		0.5319	0.4158	0.2147	0.4151	1.204	0.453	0.4344
728	1.0668	0.9573	0.423	1.2454	1.3673	0.4535	1.4508		0.3624	0.4354	0.2888	0.2995	1.1625	0.3701	0.3194
729	1.0991	0.8846	0.6918	1.2523	1.2521	0.9941	1.1667		0.4419	0.4362	0.6472	0.4121	1.0628	0.2548	0.4405
730	1.2454	0.7547	0.5663	1.5035	1.4967	1.1593	1.3257		0.5966	0.3715	0.4191	0.9399	1.1964	0.2956	0.3334
731	0.9806	0.5912	0.4574	1.3382	1.3067	1.1557	1.0535		0.5832	0.4613	0.3977	0.9522	1.1308	0.216	0.3055
732	1.235	0.8895	0.5866	0.9175	1.3522	1.2565	1.3032		0.3774	0.3503	0.4236	0.9231	1.1739	0.2852	0.3714
733	1.1378	0.7674	0.4553	0.4916	1.3285	1.4275	1.237		0.4525	0.3886	0.3834	0.1819	1.1265	0.3047	0.3603
734	1.1178	0.8843	0.6238	0.4441	1.2428	1.2766	1.1415		0.5202	0.395	0.459	0.2504	1.1179	0.3511	0.3986
735	1.0413	0.761	0.7234	1.2873	1.1064	1.1209	0.8866		0.5583	0.4884	0.6002	0.4443	1.0412	0.3414	0.3371
736	1.0183	0.578	0.5123	1.6228	1.244	1.2168	0.7203		0.3538	0.468	0.3423	0.7241	1.0143	0.3016	0.2341
737	1.1653	0.5628	0.4356	1.4311	1.3711	1.1896	0.9245		0.5916	0.5285	0.3345	0.4416	1.2117	0.3125	0.3348
738	1.0847	0.7566	0.6504	1.0978	1.5088	1.0854	0.8642		0.524	0.5097	0.5328	0.3651	1.2556	0.2139	0.3261
739	1.171	0.4775	0.4798	1.6057	1.2669	1.0693	0.882		0.6444	0.4416	0.2917	0.5698	1.0883	0.3375	0.2858
740	0.9363	0.4103	0.6596	0.8854	1.3857	1.3219	0.9046		0.3327	0.3985	0.5357	0.2719	1.2035	0.4034	0.3311
741	1.0563	0.6592	0.5173	0.7135	1.3025	1.2285	0.7842		0.4171	0.376	0.3235	0.1621	1.2102	0.3114	0.3365
742	1.1579	0.3736	0.5887	0.6942	1.2816	1.3524	1.0098		0.4291	0.3225	0.367	0.3019	1.1211	0.3008	0.391
743	1.236	0.5321	0.4734	0.8228	1.1723	1.2373	0.8297		0.5152	0.4559	0.346	0.25	1.0006	0.342	0.3169
744	1.0757	0.4787	0.4844	0.5017	0.7686	1.323	0.7379		0.4825	0.396	0.3648	0.165	0.5037	0.3412	0.2092
745	1.1176	0.4725	0.4015	0.421	0.7962	1.2869	1.0873		0.3859	0.4133	0.2804	0.1946	0.6628	0.3683	0.3481
746	0.7691	0.5509	0.5472	1.067	1.0009	1.2269	1.092		0.5155	0.399	0.4415	0.2541	0.7134	0.29	0.2581
747	1.1639	0.7154	0.4213	0.4145	0.7278	1.2917	0.8917		0.519	0.4654	0.312	0.208	0.5442	0.2395	0.281
748	0.9887	0.7146	0.4072	0.8502	0.749	1.1354	1.1208		0.4003	0.3415	0.3262	0.3529	0.5963	0.3177	0.3633
749	1.0525	0.4284	0.4445	0.5342	0.7138	1.0599	1.0781		0.4214	0.352	0.3924	0.3691	0.5736	0.277	0.3316
750	1.0572	0.4151	0.7678	0.6795	1.0702	1.0842	0.9603		0.4586	0.3994	0.6513	0.4133	0.8417	0.2329	0.2532
751	1.0584	0.5395	0.811	0.6735	1.4305	1.3783	0.9576		0.4784	0.4587	0.5896	0.3703	1.1905	0.4306	0.5217
752	1.0102	0.9362	0.6669	0.8494	1.2914	1.3031	0.8447		0.379	0.5718	0.6159	0.4221	1.1208	0.308	0.414
753	1.1401	0.7143	0.5678	0.7942	1.4033	0.9407	0.9408		0.5202	0.3885	0.3278	0.4007	1.0765	0.2404	0.2876
754	1.2824	0.7959	0.5511	0.5938	1.3781	1.1588	1.0186		0.5784	0.4743	0.3666	0.2237	1.1865	0.2515	0.5749
755	1.0661	0.8704	0.5027	0.6498	1.4612	1.067	1.345		0.434	0.4442	0.2788	0.2989	1.2975	0.2996	0.3788
756	0.7173	0.7324	0.4998	0.7157	1.2418	1.0414	1.0524		0.3621	0.4462	0.2565	0.3604	1.0266	0.3043	0.2979
757	1.2715	0.9319	0.3869	0.4161	1.1959	0.6925	0.9156		0.8863	0.4207	0.2817	0.2184	0.9808	0.2428	0.3136
758	1.4145	0.8001	0.4168	0.6932	1.3693	0.3591	1.0017		0.5204	0.2992	0.3448	0.4132	1.2229	0.2304	0.3734
759	1.0834	0.8976	0.4828	0.4538	1.0948	0.7021	1.0687		0.3615	0.4258	0.3805	0.2852	0.8724	0.2489	0.3146
760	1.0804	0.3737	0.5427	0.6126	1.2463	0.607	1.1208		0.5939	0.3434	0.4177	0.3727	1.123	0.2422	0.3034
761	0.7875	0.3677	0.909	0.7912	1.2184	0.5468	0.9386		0.4532	0.2785	0.7527	0.4043	1.0134	0.277	0.2559
762	1.2009	0.5004	0.566	0.3962	1.1455	0.407	1.0113		0.7935	0.4441	0.4483	0.2088	0.9362	0.3047	0.3053
763	0.8495	0.5054	0.649	0.6835	0.7145	0.6025	0.7803		0.5347	0.3293	0.3899	0.28	0.5427	0.3141	0.3047
764	0.7964	0.6029	0.5176	0.9775	0.787	1.0811	0.8189		0.4441	0.5801	0.3743	0.483	0.471	0.2773	0.2558
765	0.8128	0.6064	0.5761	0.9902	0.4222	0.9517	0.8269		0.5311	0.4615	0.4978	0.3798	0.3171	0.3534	0.3157
766	0.6106	0.6794	0.6615	0.5686	0.7735	1.1816	0.9094		0.43	0.5363	0.633	0.2285	0.5988	0.1975	0.3469
767	0.9215	0.565	0.5986	0.4978	0.8557	1.0621	1.1507		0.4696	0.4774	0.5466	0.3963	0.5653	0.3603	0.3227
768	0.8087	0.4313	0.6875	0.6002	0.8217	1.4622	1.0236		0.5142	0.3751	0.4898	0.3617	0.5986	0.4132	0.2906
769	0.7796	0.5323	0.4902	0.8433	0.737	1.3256	1.022		0.5573	0.4297	0.3576	0.4577	0.5982	0.3951	0.3677
770	0.8995	0.469	0.498	0.8859	0.7922	0.6157	1.0186		0.6614	0.361	0.3488	0.454	0.637	0.3553	0.2749
771	1.0532	0.4465	0.5005	0.5886	0.9977	0.5177	1.1046		0.4766	0.3665	0.3021	0.2812	0.8311	0.2865	0.257
772	1.1019	0.4779	0.5072	0.6058	1.0178	0.5958	0.9812		0.5717	0.4248	0.4571	0.1531	0.8147	0.3241	0.3563
773	1.1937	0.711	0.4809	0.8084	1.0267	0.9052	1.0508		0.6767	0.5934	0.3178	0.1739	1.0055	0.3079	0.3778
774	1.1729	0.5562	0.5462	0.865	0.9031	1.3094	0.8494		0.47	0.443	0.4058	0.343	0.7184	0.3537	0.3607
775	1.088	0.4015	0.5998	0.6727	1.0741	1.2281	0.9531		0.4694	0.2951	0.3908	0.2494	0.7937	0.4529	0.2644
776	1.1539	0.5988	0.5141	0.6177	1.0906	1.1307	1.1707		0.7223	0.4015	0.3462	0.259	0.8714	0.267	0.2528
777	1.1469	0.5223	0.5734	0.5821	1.3343	1.3928	1.4769		0.3946	0.3918	0.3115	0.2474	1.0217	0.2663	0.2725
778	1.0993	0.5354	0.6579	0.819	1.2242	1.2862	1.3859		0.4508	0.4977	0.6265	0.3569	1.0175	0.4591	0.3029
779	1.0291	0.6269	0.4973	0.6108	1.3673	1.2848	1.5107		0.4768	0.5445	0.2975	0.2522	1.1323	0.2366	0.3434
780	0.9129	0.9715	0.9023	0.8536	1.5192	1.2566	1.0564		0.4066	0.4549	0.6198	0.4016	1.313	0.4248	0.2487
781	1.0967	0.4899	0.3554	0.6241	1.4681	1.2254	1.1446		0.3137	0.4557	0.2609	0.2847	1.148	0.2673	0.4084
782	0.8212	0.4233	0.5686	0.9607	1.4775	1.2201	1.18		0.4626	0.3236	0.3208	0.4782	1.3433	0.2624	0.2897
783	0.9226	0.5075	0.5152	0.826	1.7742	1.3436	1.1399		0.4864	0.3703	0.3644	0.3882	1.4798	0.3383	0.2951
784	0.9723	0.864	0.5184	0.5904	1.7734	1.1852	1.2243		0.5224	0.4365	0.3321	0.276	1.3586	0.3181	0.3597
785	1.1772	1.0416	0.8771	0.7053	1.8095	1.3103	1.0255		0.5589	0.5635	0.8345	0.2109	1.3885	0.2917	0.2682
786	1.163	0.786	0.5687	0.6756	1.6703	1.234	0.9188		0.4655	0.363	0.4979	0.3048	1.3522	0.375	0.3722
787	1.0927	0.6638	0.3854	1.3783	1.3887	0.8539	0.9279		0.4805	0.5114	0.276	0.37	1.2084	0.3454	0.2648
788	1.1446	0.6484	0.4824	1.052	1.3504	0.9105	1.0299		0.4246	0.4671	0.3695	0.2388	1.1569	0.3022	0.2969
789	1.4386	0.6594	0.5666	1.313	1.3532	0.5412	0.934		0.7927	0.5323	0.4388	0.3186	1.2317	0.3228	0.2668
790	1.546	0.4388	0.6947	0.9363	1.4012	1.2797	1.0057		0.5675	0.4101	0.3114	0.4495	1.2351	0.2743	0.2588
791	1.0109	0.46	0.4264	1.3338	1.3941	1.191	1.1319		0.5685	0.3693	0.2813	0.4914	1.1905	0.3188	0.2465
792	0.6997	0.4768	0.7732	1.4824	1.2676	1.1066	1.1095		0.2855	0.3299	0.5165	0.2753	1.1125	0.3583	0.3627
793	0.8254	0.5203	0.6505	1.454	1.4433	0.9559	1.0002		0.3658	0.5151	0.4538	0.4359	1.1618	0.2184	0.4082
794	0.7246	0.5973	0.7633	1.1459	1.227	1.2727	1.377		0.5183	0.5077	0.5416	0.3664	1.0216	0.3397	0.3789
795	0.7091	0.7196	0.8451	1.178	1.2408	1.0691	1.1108		0.2516	0.3324	0.5832	0.279	1.0457	0.2855	0.2801
796	0.8218	0.589	0.5733	1.1072	1.4312	1.1087	1.0713		0.3475	0.382	0.3745	0.3306	1.0485	0.2704	0.2808
797	1.1792	0.5469	0.6376	1.3425	1.3039	0.972	1.308		0.5549	0.3752	0.5452	0.3669	1.0936	0.3031	0.36
798	1.0522	0.6241	0.4955	1.1924	1.2076	0.5938	1.1952		0.6217	0.5243	0.4403	0.351	1.0456	0.31	0.2784
799	1.1905	0.3164	0.5078	1.7404	1.4982	0.5179	1.4209		0.7216	0.3001	0.4636	0.4187	1.212	0.2182	0.2884
800	1.149	0.5058	0.5895	0.8802	1.6237	0.6033	1.2335		0.5798	0.4184	0.5949	0.5424	1.2649	0.3689	0.32
801	1.122	0.64	0.6992	0.5197	1.2516	0.3588	1.4752		0.6982	0.5496	0.5152	0.2808	1.0212	0.265	0.3078
802	1.113	0.4426	0.6832	0.7841	1.4987	0.6136	1.3091		0.561	0.4015	0.5048	0.3858	1.2167	0.3596	0.2527
803	1.1056	0.4316	0.5038	0.584	1.3033	1.0235	1.2859		0.3846	0.3885	0.2875	0.1968	1.0954	0.277	0.1785
804	1.1498	0.4719	0.6151	0.5336	1.4406	1.1827	1.334		0.4572	0.4126	0.5729	0.3455	1.237	0.2884	0.3462
805	0.9682	0.5765	0.4162	0.4151	1.6619	1.3957	1.47		0.3954	0.3855	0.3164	0.1755	1.2559	0.3678	0.3347
806	1.1536	0.5878	0.6276	1.0761	1.4842	1.2545	1.1195		0.414	0.4902	0.4053	0.3325	1.1454	0.2609	0.2721
807	1.199	0.5287	0.4462	0.3892	0.9818	1.2136	1.3799		0.446	0.467	0.3849	0.2225	0.8146	0.3458	0.38
808	1.0378	0.584	0.4972	0.4739	0.8455	0.6068	1.5157		0.4475	0.5412	0.3336	0.348	0.6328	0.2955	0.4085
809	1.1835	0.6911	0.4653	0.6632	1.0581	0.5936	1.4241		0.459	0.4135	0.2906	0.2442	0.4812	0.2709	0.2961
810	1.041	0.6113	0.4738	0.5622	0.4734	0.4305	1.269		0.411	0.4164	0.396	0.1951	0.4237	0.2264	0.2073
811	1.0831	0.4105	0.6344	0.5653	0.4983	0.961	1.148		0.5367	0.3587	0.3658	0.247	0.2837	0.2774	0.3033
812	1.1098	0.6063	0.7565	0.665	0.8605	1.0962	1.6911		0.5376	0.4983	0.4071	0.5074	0.6424	0.2948	0.4382
813	1.0673	0.6298	0.607	0.6901	0.9359	1.1102	1.3349		0.5272	0.3861	0.5611	0.3027	0.8521	0.2176	0.2236
814	1.0583	0.7866	0.5073	1.4615	0.7377	1.3277	1.4008		0.4276	0.4967	0.3221	0.4344	0.6621	0.2566	0.3125
815	1.1603	0.5418	0.4819	0.4495	0.6831	1.2112	2.0098		0.3537	0.3303	0.4204	0.2811	0.495	0.3039	0.4124
816	1.1502	0.4676	0.4633	0.9701	0.7029	1.3391	2.1413		0.5112	0.3421	0.3322	0.3871	0.5132	0.3053	0.5093
817	1.0577	0.917	1.0244	0.5966	0.8583	1.0045	1.8779		0.4855	0.4611	0.5406	0.2702	0.8724	0.2222	0.4908
818	0.9366	0.5607	0.8496	0.6983	0.9554	1.1374	1.5654		0.3489	0.4364	0.4878	0.4138	0.8547	0.2426	0.3127
819	1.1827	0.561	0.9675	0.5756	0.9544	1.3722	1.6315		0.6029	0.4673	0.5778	0.2361	0.9151	0.2251	0.438
820	1.2816	0.3999	0.4552	0.6126	1.1141	1.3877	1.7621		0.8142	0.3654	0.4079	0.289	1.0146	0.3819	0.3968
821	1.2903	0.8739	0.5506	0.3684	1.0836	1.3374	1.7599		0.95	0.4931	0.4108	0.2218	1.0024	0.4032	0.5221
822	1.3635	0.732	0.6258	0.5097	1.3576	1.2896	1.9226		1.0967	0.5105	0.5457	0.2406	1.2076	0.3451	0.497
823	1.5679	0.8347	0.3986	0.5593	1.1948	1.2412	2.4217		1.1565	0.4283	0.258	0.2085	0.9961	0.288	0.6373
824	1.4629	0.5641	0.4752	0.4866	1.154	1.1066	2.0587		1.1139	0.4324	0.3319	0.3765	0.9129	0.2855	0.7385
825	1.2259	0.5727	0.4726	0.5876	1.9616	1.3303	1.4928		0.6817	0.4583	0.2279	0.3242	1.4689	0.3504	0.4306
826	0.966	0.4859	0.4432	0.9299	1.6436	1.2044	1.8038		0.4225	0.4303	0.3636	0.4581	1.2954	0.2953	0.2846
827	1.0659	0.562	0.5025	0.3924	1.9974	1.3	2.0311		0.4368	0.4628	0.475	0.2215	1.6968	0.3072	0.3
828	1.0959	0.5283	0.6003	0.5711	2.1059	1.1162	1.4546		0.4246	0.446	0.4666	0.2851	1.7572	0.4044	0.3227
829	1.1158	0.4426	0.343	0.6292	1.7892	1.2169	1.6593		0.4624	0.3625	0.3175	0.2915	1.4483	0.3863	0.6741
830	1.0033	0.4361	0.396	0.3522	2.0479	1.0563	1.5476		0.3543	0.4084	0.2995	0.2007	1.7025	0.2505	0.2825
831	1.0005	0.5702	0.4482	0.8711	1.3234	1.0772	1.7314		0.4869	0.5371	0.3156	0.3446	1.1251	0.2732	0.3252
832	1.1213	0.5255	0.6103	0.6108	1.3729	0.8951	1.7937		0.3816	0.447	0.4676	0.2418	1.1859	0.3827	0.5225
833	1.0261	0.4283	0.6601	0.5316	1.5223	0.5627	1.8663		0.4493	0.3825	0.4294	0.2783	1.3845	0.3479	0.2866
834	1.025	0.4913	0.7138	0.7063	1.5855	0.6779	1.4179		0.5332	0.4861	0.4658	0.2858	1.4927	0.2615	0.41
835	0.9534	0.5561	0.4802	1.0255	1.9904	0.6601	1.8026		0.6065	0.4	0.3821	0.3163	1.7828	0.2875	0.3284
836	0.6802	0.3787	0.8869	0.6614	1.7361	0.9824	1.8976		0.5049	0.3548	0.6527	0.1751	1.6001	0.2338	0.4504
837	1.0955	0.4588	0.9547	0.7542	1.9053	0.7296	2.2419		0.6887	0.3541	0.8308	0.3592	1.6118	0.331	0.3575
838	1.0518	0.4323	0.7034	0.4546	1.9581	1.1801	1.7334		0.5993	0.3276	0.3502	0.1875	1.6012	0.2936	0.378
839	0.9662	0.6586	0.5533	0.4122	1.7026	1.3768	1.8862		0.4288	0.4571	0.4061	0.2908	1.4267	0.2871	0.3087
840	1.1549	0.5055	0.5431	0.414	2.0832	1.0187	2.0011		0.6918	0.4158	0.348	0.174	1.7155	0.2649	0.3337
841	1.0776	0.6996	0.462	0.4821	1.5564	1.1483	1.7887		0.4594	0.4545	0.2479	0.2165	1.4982	0.3284	0.346
842	1.0363	0.4826	0.7121	0.7367	1.6118	1.0775	1.5919		0.3873	0.4222	0.4568	0.4063	1.3934	0.2412	0.3096
843	1.0264	0.6889	0.475	0.8564	2.1102	1.2652	1.8585		0.2923	0.4046	0.2943	0.3408	1.8091	0.3439	0.2229
844	0.9776	0.979	0.3953	0.5727	1.1014	1.1911	1.7957		0.5249	0.4312	0.3474	0.3309	1.0604	0.302	0.2954
845	0.8829	0.8911	0.722	0.7733	1.067	1.3304	1.8314		0.3774	0.3322	0.5431	0.3158	0.9326	0.3279	0.2994
846	1.1652	1.0661	0.6579	0.7563	1.6666	1.0739	1.7995		0.5592	0.5046	0.5106	0.3081	1.2425	0.2273	0.3468
847	0.9414	0.8767	0.6639	0.5242	1.6541	1.2273	1.5751		0.5205	0.3857	0.3008	0.2833	1.4716	0.3137	0.3007
848	1.0735	0.8338	0.4213	0.6862	1.0289	1.1188	1.4182		0.3068	0.4168	0.3319	0.2972	0.9581	0.2665	0.2893
849	1.2207	0.9222	0.4424	0.5358	1.2598	0.5047	1.2177		0.5391	0.4779	0.3713	0.3037	1.1807	0.2538	0.2742
850	1.2408	0.7445	0.465	0.3991	1.1774	0.5445	1.2034		0.4162	0.3914	0.3591	0.2211	1.1461	0.2417	0.2355
851	1.2474	0.5042	0.4308	0.521	1.392	0.5587	1.2904		0.2626	0.3784	0.277	0.1795	1.3324	0.2176	0.5083
852	1.1785	0.4494	0.5224	0.5877	1.2776	0.8125	1.3662		0.5518	0.357	0.3407	0.2627	1.1527	0.3954	0.3088
853	1.0241	0.4982	0.4561	0.6523	1.7268	1.1078	1.5563		0.4451	0.3658	0.3283	0.1971	1.5009	0.3522	0.4041
854	1.1313	0.5369	0.385	0.5208	1.8264	1.1909	1.2193		0.4525	0.354	0.3297	0.2713	1.655	0.2753	0.2564
855	0.9945	0.6782	0.5578	0.432	1.5986	1.1237	1.1155		0.3447	0.4747	0.4076	0.2146	1.4002	0.2762	0.258
856	0.9645	0.6132	0.4268	0.6803	1.4921	1.2516	1.3202		0.3981	0.3952	0.2876	0.3221	1.4255	0.2417	0.2936
857	1.1115	0.6767	0.4506	0.5505	1.0712	1.3892	1.4974		0.4936	0.5114	0.2716	0.2637	1.0141	0.3437	0.3737
858	1.127	0.6144	0.4832	0.656	0.9384	1.3847	0.9934		0.6411	0.3401	0.3727	0.3261	0.8394	0.327	0.3617
859	1.1597	0.2777	0.7354	0.7108	1.6456	1.2072	0.8966		0.644	0.2235	0.3358	0.3098	1.4741	0.2984	0.2991
860	1.1695	0.3383	0.4659	0.51	1.6932	0.9843	0.8492		0.6326	0.3152	0.3107	0.1776	1.5689	0.2769	0.2528
861	1.0756	0.5152	0.5631	0.6846	1.4497	1.3389	1.0367		0.5594	0.3924	0.3046	0.1833	1.3172	0.44	0.3713
862	1.1256	0.4928	0.8103	0.693	1.0769	1.0885	0.9634		0.5543	0.4035	0.3948	0.2021	1.1116	0.2408	0.3794
863	1.1282	0.4097	0.6634	0.6204	0.9525	1.302	1.1576		0.6014	0.3604	0.5361	0.2355	0.9605	0.4627	0.3823
864	1.1012	0.4907	0.3438	0.6335	1.2946	1.1562	1.1961		0.4461	0.4112	0.2452	0.4277	1.1542	0.2411	0.293
865	1.0754	0.3797	0.4321	0.4559	2.2333	1.1111	0.9719		0.3422	0.3704	0.3767	0.2877	1.4844	0.3449	0.2396
866	0.9298	0.4755	0.3452	0.3694	1.247	1.3241	1.3674		0.3579	0.4202	0.2571	0.2506	1.1474	0.3441	0.47
867	1.0278	0.4891	0.4766	0.663	1.341	1.0836	1.0898		0.5351	0.4864	0.2842	0.281	1.1591	0.225	0.3749
868	1.0918	0.4914	0.9317	1.0659	0.7872	1.2061	1.0938		0.3014	0.3236	0.5394	0.3541	0.8172	0.3366	0.2537
869	1.2475	0.4526	0.3691	1.1648	1.1662	1.2411	1.0682		0.4687	0.4118	0.2997	0.533	0.8917	0.2633	0.2838
870	1.1727	0.3943	0.475	0.8152	1.3189	1.0352	1.1976		0.708	0.2905	0.2971	0.2395	1.2206	0.3472	0.3733
871	1.1418	0.8682	0.4175	0.4164	1.4622	1.0976	1.026		0.4996	0.5591	0.3487	0.3562	1.2388	0.3285	0.338
872	0.9459	0.4733	1.2248	0.6118	1.5102	1.158	1.0431		0.4089	0.3653	0.9978	0.2782	1.2108	0.2589	0.2943
873	1.2822	0.4435	0.4531	0.8628	1.5111	1.086	1.1014		0.6064	0.3591	0.3748	0.4061	1.2198	0.1994	0.2394
874	0.9864	0.561	0.5473	0.6035	1.7375	1.0008	1.2234		0.4672	0.4448	0.2413	0.285	1.4621	0.3378	0.3628
875	1.1572	0.6176	0.4873	0.6676	1.7987	1.1457	1.1398		0.4498	0.4411	0.3336	0.3012	1.5014	0.2919	0.3488
876	1.3228	0.537	0.5194	0.5329	1.6957	1.2157	1.3264		0.3973	0.3579	0.27	0.2901	1.2202	0.418	0.4699
877	1.0425	0.6266	0.5253	0.9516	2.2872	1.3256	1.0583		0.4032	0.5405	0.4176	0.4113	1.8578	0.3036	0.3401
878	1.0385	0.5553	0.5079	0.732	1.6045	0.9651	1.0811		0.4797	0.4667	0.4208	0.3986	1.3127	0.2699	0.3128
879	1.1618	0.5186	0.6666	0.4498	0.9774	1.167	1.0789		0.6456	0.4109	0.5117	0.2047	0.8769	0.3391	0.2356
880	0.9877	0.3659	0.7043	0.6859	0.9011	1.4576	1.118		0.4537	0.3084	0.5895	0.2691	0.8447	0.3992	0.2536
881	1.324	0.7136	0.8516	0.5698	0.8972	1.2378	1.1715		0.9241	0.5604	0.7144	0.2141	0.8296	0.2818	0.428
882	1.2252	0.4201	0.4535	0.5964	1.2621	1.1774	1.0559		0.7796	0.3803	0.309	0.353	1.0917	0.2705	0.2652
883	0.996	0.837	0.53	0.6105	1.2424	1.2054	1.0456		0.4696	0.4244	0.3962	0.3306	1.145	0.2692	0.1996
884	1.099	0.393	0.5661	0.8884	1.2779	0.5086	1.0133		0.4647	0.3209	0.465	0.2604	1.2265	0.2196	0.2381
885	1.3523	0.4732	0.467	0.6239	1.9907	0.439	1.0837		0.4785	0.4027	0.3545	0.2609	1.5635	0.2846	0.3392
886	1.0824	0.4634	0.733	0.614	1.981	0.489	1.1242		0.4809	0.3588	0.5016	0.2498	1.4604	0.2482	0.2692
887	1.293	0.6589	0.4639	0.9058	2.34	0.5594	1.0519		0.6113	0.4423	0.3968	0.4075	1.6368	0.2693	0.1576
888	1.1313	0.7082	0.5256	0.7226	2.3532	0.5198	0.8858		0.2804	0.429	0.2721	0.287	1.7499	0.2779	0.2722
889	1.0973	0.624	0.6405	0.647	2.3075	0.4815	0.9307		0.5599	0.4618	0.4238	0.3292	1.9211	0.3009	0.2996
890	0.9666	0.4337	0.3258	0.3165	1.7967	1.0604	0.9367		0.5581	0.2595	0.3004	0.2432	1.3583	0.3703	0.2703
891	1.0303	0.6915	0.5931	0.4077	1.6096	1.2179	0.9791		0.3942	0.5735	0.4919	0.2963	1.3403	0.2995	0.254
892	1.0765	0.5951	0.7271	0.5335	1.2669	1.1606	0.7944		0.3919	0.4207	0.5219	0.2982	1.0721	0.2874	0.3274
893	1.0962	0.8194	0.4459	0.5206	1.9077	0.9885	0.9497		0.4858	0.5607	0.39	0.1977	1.6388	0.2458	0.4807
894	0.8247	0.3526	0.5606	0.4871	1.2173	1.2752	0.7441		0.5733	0.3507	0.3316	0.2251	0.9088	0.2995	0.2754
895	0.8011	0.9462	0.5341	0.9621	1.8259	1.0274	0.8765		0.5721	0.5228	0.4141	0.3838	1.585	0.2889	0.2914
896	0.8427	0.9686	0.4853	0.6818	1.4926	1.3354	0.8529		0.5631	0.4153	0.3696	0.3698	1.2086	0.2592	0.3624
897	0.6673	1.0934	0.4822	0.8907	1.312	1.0044	0.7732		0.3946	0.5226	0.3308	0.2498	1.2443	0.3403	0.2823
898	0.7131	0.76	0.3371	1.3675	1.584	0.6085	0.8141		0.4417	0.3805	0.3088	1.0107	1.3094	0.3218	0.3001
899	0.7744	0.4458	0.3783	1.028	1.4313	0.9829	0.839		0.481	0.3504	0.2406	0.7938	1.1916	0.2204	0.5082
900	0.8446	0.4636	0.5891	0.4023	1.2319	1.2781	0.8911		0.4165	0.3831	0.3934	0.1723	1.0366	0.361	0.2578
901	1.0749	0.434	0.4199	0.6297	1.2971	1.2113	0.6376		0.6611	0.342	0.3729	0.1729	1.0632	0.2121	0.2473
902	0.6167	0.4912	0.5619	0.7224	1.3872	1.2591	0.9151		0.2506	0.3432	0.4825	0.2502	1.2447	0.4632	0.2966
903	0.6866	0.4963	0.4676	0.4413	1.5932	0.9842	1.0344		0.393	0.403	0.3866	0.1777	1.3033	0.3696	0.3052
904	0.993	0.5824	0.6891	0.8525	1.9718	1.1334	1.1501		0.4172	0.5165	0.4727	0.4635	1.4713	0.3772	0.5618
905	0.8796	0.6377	0.4637	0.3041	1.8615	1.2488	0.8439		0.3145	0.5064	0.2762	0.1855	1.6381	0.2467	0.3196
906	0.9572	0.6305	0.5885	0.663	2.0995	1.2546	0.8627		0.6149	0.6079	0.5157	0.2351	1.6672	0.2749	0.3187
907	0.7068	0.5685	0.452	0.5751	2.0826	1.3164	1.1138		0.3419	0.3446	0.3286	0.2724	1.6915	0.3061	0.3372
908	1.1834	0.6128	0.5154	0.6912	2.017	1.0925	0.9442		0.3897	0.303	0.2624	0.2837	1.4941	0.322	0.3426
909	1.4437	0.7122	0.4629	0.5418	1.9766	1.2392	0.8191		0.4687	0.4805	0.334	0.2251	1.4587	0.2734	0.3266
910	1.1838	0.6692	1.0061	0.334	1.6191	1.3479	0.7971		0.4184	0.467	0.4827	0.2511	1.4472	0.3685	0.3762
911	1.2469	0.6887	1.0332	0.9693	1.7421	1.0689	0.9216		0.6697	0.4207	0.5545	0.4419	1.5289	0.2605	0.4254
912	1.2231	0.4242	0.9183	0.9615	2.5679	1.3588	0.8606		0.5065	0.4099	0.6108	0.348	2.2683	0.3546	0.4652
913	1.1156	0.4337	0.8698	0.4859	2.304	1.1391	0.9935		0.3848	0.3709	0.5258	0.207	2.0455	0.2197	0.368
914	1.3147	0.5312	0.9811	1.017	2.3798	1.1471	0.8765		0.7292	0.5203	0.4712	0.3584	2.0582	0.2785	0.3606
915	1.1377	0.4878	1.0364	0.3796	1.7008	1.3162	0.7557		0.5324	0.3971	0.6149	0.2747	1.5179	0.2711	0.307
916	1.4052	0.4634	0.9598	0.596	1.0296	0.8764	0.8708		0.9136	0.4105	0.4678	0.4161	0.9255	0.2125	0.4092
917	1.5672	0.4695	0.8866	0.7743	1.3965	1.2153	0.7953		1.0964	0.364	0.497	0.465	1.3479	0.346	0.2976
918	1.4892	0.7388	0.3708	0.7415	1.1879	1.2325	0.8846		0.9197	0.3942	0.2619	0.35	1.1797	0.4073	0.3872
919	1.3668	0.7179	0.4905	0.4081	1.0622	1.0407	1.2861		1.083	0.4639	0.4112	0.2644	1.0009	0.3017	0.4636
920	1.3569	0.613	0.5444	0.6861	1.1616	1.3008	1.2188		1.0719	0.5542	0.4392	0.3829	1.1104	0.2634	0.4472
921	1.3398	0.5672	0.592	0.7325	0.8907	1.352	1.4131		1.1397	0.4259	0.3235	0.4181	0.8667	0.4461	0.7151
922	1.3724	0.4198	0.5673	0.7058	1.0196	1.2872	1.42		0.6101	0.3293	0.3353	0.2736	0.9826	0.2825	0.4211
923	1.147	0.5346	0.6361	0.6991	1.8462	1.2221	1.3275		0.4606	0.4673	0.4653	0.2675	1.5395	0.3573	0.2481
924	1.284	0.4496	0.3806	0.3793	1.5207	1.06	1.2055		0.7919	0.3697	0.2463	0.1961	1.1307	0.3044	0.2892
925	1.0293	0.3555	0.4136	1.3392	1.9063	1.1061	1.4859		0.4466	0.316	0.2798	0.5596	1.6863	0.1778	0.4058
926	1.1115	0.6916	0.5113	1.3892	1.6396	1.1617	1.5366		0.3519	0.5319	0.3849	0.5483	1.338	0.4167	0.5528
927	1.1189	0.497	0.379	1.6111	1.3848	1.2505	1.295		0.4524	0.3689	0.3489	0.3537	1.1513	0.3109	0.4227
928	1.2068	0.3817	0.4395	1.0503	1.2199	1.1484	1.321		0.6302	0.3064	0.2849	0.3048	1.1567	0.2266	0.3064
929	1.0137	0.5009	0.5267	1.0214	1.9636	1.3842	1.0501		0.4223	0.2635	0.3753	0.3226	1.7958	0.2939	0.294
930	0.8633	0.5282	0.7172	0.9721	2.4679	1.0881	1.2888		0.2867	0.4789	0.5741	0.2693	2.1809	0.3716	0.2773
931	0.9898	0.6387	0.437	1.0064	2.6076	1.1668	1.0941		0.5515	0.5312	0.2453	0.2088	2.3303	0.3208	0.3707
932	1.0769	0.5067	0.5394	0.8343	2.5523	1.323	1.0596		0.5075	0.3581	0.4385	0.199	2.1913	0.4637	0.2637
933	1.0803	0.4883	0.4304	1.3604	2.603	1.1986	1.0183		0.3904	0.4168	0.3504	0.4034	2.2609	0.3041	0.2375
934	1.3315	0.8116	0.4721	0.9497	2.6888	0.6857	1.2329		0.498	0.4062	0.3582	0.2354	2.2709	0.4201	0.4119
935	1.2516	0.8147	0.8853	1.2273	2.2455	1.2864	1.038		0.456	0.3835	0.7604	0.3219	2.0174	0.2319	0.26
936	0.9109	0.6798	0.3997	1.3306	2.3593	1.285	1.1787		0.4852	0.345	0.3604	0.3475	2.1298	0.345	0.3683
937	1.2107	0.8511	0.4708	1.1926	2.7387	0.7008	1.1602		0.4716	0.3604	0.4193	0.7245	2.3551	0.2188	0.3312
938	1.1811	0.5045	0.5067	0.9293	2.8094	1.3685	1.0875		0.4807	0.3425	0.3581	0.5359	2.2028	0.4124	0.304
939	1.153	0.5113	0.4299	0.6742	2.4118	1.3193	1.1936		0.2991	0.2949	0.3074	0.2692	1.8812	0.2336	0.2819
940	1.348	0.5144	0.5674	0.6782	2.3426	1.2699	1.0649		0.6615	0.461	0.3847	0.302	1.9671	0.4177	0.3157
941	1.0892	0.6083	0.6113	1.3372	2.263	1.029	1.1657		0.5099	0.4341	0.3598	0.4376	1.8908	0.3063	0.2814
942	1.0478	0.5474	0.5073	0.7764	2.714	1.3267	1.0831		0.3593	0.3767	0.35	0.2634	2.2138	0.2731	0.3711
943	0.9764	0.4803	0.5874	0.5882	2.3291	1.1637	1.1425		0.4595	0.4516	0.294	0.2516	1.6441	0.2292	0.3075
944	1.0609	0.4792	0.3518	0.6881	2.6013	1.1903	1.2197		0.3196	0.3726	0.2666	0.3283	1.9645	0.2799	0.306
945	1.0473	0.4816	0.3829	0.5874	2.5447	1.1767	1.1898		0.3322	0.4084	0.2731	0.2072	1.8347	0.2672	0.2732
946	0.9695	0.5016	0.594	0.5968	2.1904	1.2822	1.0862		0.3324	0.3842	0.4197	0.2788	1.761	0.2577	0.3929
947	1.1389	0.6066	0.4561	0.5636	1.8728	1.3095	1.017		0.5376	0.4625	0.3045	0.3504	1.5293	0.3245	0.2255
948	1.226	0.6917	0.8416	0.6087	2.3176	1.2211	1.1304		0.4778	0.4944	0.5123	0.2683	1.8346	0.3158	0.2993
949	1.2532	0.7159	0.9361	0.6275	2.8043	1.3456	0.7219		0.5775	0.3683	0.5078	0.2735	2.2736	0.4387	0.2859
950	0.6995	0.5374	1.2346	0.4508	2.478	1.5041	1.0002		0.3396	0.4798	0.7255	0.1627	1.7767	0.3589	0.4342
951	0.9932	0.4307	0.8502	0.5234	2.7215	0.8005	1.1425		0.3486	0.3264	0.5214	0.2993	1.7374	0.3361	0.1821
952	1.2697	0.804	1.0058	0.4923	2.7259	0.438	0.9722		0.5934	0.6335	0.5872	0.176	1.932	0.2984	0.4084
953	1.1287	0.4365	1.0393	0.472	2.7551	1.1358	1.0306		0.4683	0.3289	0.6993	0.2535	2.2469	0.3884	0.2919
954	1.1927	0.4425	0.8684	0.457	2.5896	1.2601	1.0365		0.7956	0.3401	0.6174	0.1525	1.9203	0.3339	0.455
955	1.1949	0.4339	0.8739	0.6243	2.7937	1.0942	1.0727		0.5641	0.3885	0.4757	0.4284	2.1697	0.3877	0.3411
956	0.939	0.5961	0.8949	1.3595	2.3243	1.4348	1.0997		0.3788	0.4349	0.4681	0.5763	1.7885	0.3367	0.4637
957	1.2081	0.5365	1.1623	0.632	3.024	0.9966	1.1425		0.7146	0.4974	0.5189	0.3832	2.3786	0.2101	0.2359
958	1.1146	0.9056	0.6316	0.5272	3.2544	1.319	1.1425		0.5445	0.5808	0.4521	0.2249	2.5592	0.3749	0.2528
959	1.0106	0.5939	0.9162	0.4898	3.0403	1.148	1.0003		0.2817	0.3877	0.6328	0.2292	2.3652	0.2189	0.244
960	1.1006	0.4508	1.1556	0.4732	3.3697	1.3831	1.1972		0.5552	0.3776	0.5437	0.2633	2.6286	0.3659	0.4021
961	1.0024	0.5344	0.8078	0.7441	3.2823	1.1226	1.0856		0.4388	0.5031	0.6365	0.304	2.5946	0.367	0.3529
962	1.1821	0.6272	0.4808	0.4276	2.8897	1.3576	1.1491		0.4506	0.506	0.4034	0.2547	2.3939	0.5687	0.7448
963	0.9925	0.5463	0.4858	1.0682	3.1896	1.2961	1.2641		0.458	0.4338	0.3726	0.5203	2.616	0.3383	0.7185
964	1.2085	0.3645	0.5295	1.1225	3.3616	1.2758	1.1385		0.7554	0.2915	0.2869	0.6808	2.6806	0.3386	0.4876
965	0.971	0.8501	0.3538	0.7449	2.8283	1.184	1.1618		0.4202	0.4939	0.1939	0.2817	2.1501	0.2534	0.2018
966	1.2641	0.6994	0.5003	0.5403	3.3421	1.231	1.1657		0.9105	0.2822	0.3408	0.2869	2.5581	0.3364	0.3052
967	1.0941	0.7332	0.4532	0.6384	3.4381	1.1855	1.1365		0.6153	0.4201	0.2925	0.2409	2.5659	0.2531	0.3723
968	0.9254	0.7169	0.4511	0.455	3.2618	1.2505	1.024		0.586	0.5209	0.3225	0.2767	2.6089	0.3714	0.3379
969	1.0038	0.6912	0.5207	0.5705	3.4294	1.2931	1.3029		0.4776	0.507	0.2906	0.3139	2.6555	0.2414	0.3308
970	1.0901	0.4885	0.6014	0.8009	3.5942	1.2993	1.1067		0.3278	0.398	0.4275	0.4819	2.6394	0.3636	0.2933
971	1.0617	0.4717	0.4946	1.0008	3.8188	1.0546	1.2118		0.3391	0.4448	0.4081	0.3606	2.7393	0.3221	0.4745
972	1.1476	0.6197	0.5769	1.1249	3.3045	1.2074	1.0585		0.4619	0.4545	0.4053	0.2482	2.6078	0.1997	0.2604
973	1.0775	0.7405	0.525	0.5771	3.1325	1.4071	1.1164		0.438	0.6883	0.3513	0.2791	2.3732	0.326	0.3164
974	1.1665	0.5265	0.5523	0.5619	3.0982	1.3782	1.2666		0.6296	0.4229	0.3528	0.237	2.413	0.4828	0.4829
975	0.9207	0.4848	0.5976	0.8405	3.5108	1.2248	1.2124		0.3672	0.4646	0.4958	0.3349	2.737	0.3016	0.3679
976	1.258	0.6509	0.4192	0.6629	3.2725	0.9954	1.1426		0.3497	0.6122	0.3246	0.2647	2.5025	0.2866	0.2757
977	1.1473	0.6401	0.4446	0.9317	3.2576	1.0545	1.0389		0.5243	0.5309	0.3567	0.4709	2.4118	0.3105	0.2468
978	0.8473	0.4336	0.5505	0.3903	3.5542	1.1658	1.1612		0.4807	0.3728	0.3826	0.2464	2.6653	0.3013	0.3506
979	1.2356	0.4872	0.4233	0.6247	3.2879	1.2376	1.2695		0.5397	0.3223	0.3269	0.2662	2.5339	0.3181	0.3875
980	1.2916	0.6739	0.5383	0.4184	3.3237	1.3189	1.0579		0.4695	0.4252	0.4303	0.2751	2.5963	0.2757	0.2046
981	1.1889	0.488	0.4015	0.5066	3.6376	1.2309	1.0745		0.618	0.3851	0.3371	0.2394	2.6537	0.2869	0.3034
982	0.9439	0.6412	0.4091	0.6979	3.3764	1.322	1.1876		0.5015	0.4006	0.3912	0.4065	2.5094	0.2284	0.3613
983	1.2344	0.4391	0.4348	0.8865	2.8704	1.1176	1.181		0.55	0.3799	0.2496	0.3788	2.4193	0.3489	0.3041
984	1.285	0.5554	0.7477	0.7907	3.2649	0.5818	1.1291		0.6797	0.5419	0.6784	0.2076	2.5306	0.297	0.4128
985	1.0115	0.5331	0.4447	1.1639	2.8801	0.4806	1.2473		0.6136	0.4949	0.2906	0.257	2.2573	0.2911	0.2557
986	0.7405	0.452	0.644	1.2788	3.1524	0.562	1.0774		0.3769	0.4179	0.4099	0.3746	2.3829	0.2432	0.3822
987	0.8544	0.589	0.6818	0.8544	3.2698	1.0611	1.0203		0.5553	0.506	0.3298	0.1998	2.6648	0.2882	0.2332
988	0.9236	0.7092	0.29	1.4433	3.1761	0.7176	1.0016		0.4071	0.411	0.251	0.3275	2.4892	0.1984	0.2981
989	0.8406	0.6373	0.5826	1.3871	3.6032	1.1052	1.1152		0.4523	0.5492	0.4862	0.3841	2.7488	0.3357	0.3924
990	0.7789	0.5262	0.4482	1.3738	3.1021	0.9405	1.107		0.5229	0.4629	0.2768	0.4599	2.3925	0.3886	0.2393
991	1.1059	0.7619	0.6754	1.4169	2.9727	1.292	1.1049		0.536	0.3506	0.6243	0.4555	2.4711	0.4036	0.3327
992	0.8507	0.3817	0.5335	1.0973	3.2554	0.9639	1.0886		0.4135	0.3748	0.3921	0.3639	2.4631	0.2772	0.2494
993	1.3237	0.4463	0.4616	0.7107	3.2537	1.1548	1.0952		0.8133	0.4096	0.3598	0.4616	2.5197	0.3668	0.2186
994	1.0894	0.4165	0.4575	0.8383	3.303	1.1654	1.1471		0.5356	0.3877	0.3466	0.346	2.5936	0.3959	0.2021
995	1.2806	0.5181	0.5026	1.234	3.1868	1.3853	1.2357		0.7747	0.3944	0.2624	0.229	2.5164	0.2704	0.3769
996	1.1272	0.4611	0.5721	0.4347	3.7644	0.6656	1.1852		0.4634	0.3267	0.3466	0.221	2.7298	0.3276	0.2937
997	1.6297	0.5989	0.9123	0.6234	3.2571	1.0183	1.0631		0.8593	0.5574	0.923	0.2231	2.4369	0.3235	0.2377
998	1.0831	0.4001	0.4965	1.2449	3.1146	1.2034	1.0531		0.4327	0.3789	0.4433	0.4329	2.531	0.4081	0.3305
999	1.2693	0.5825	0.5347	0.4951	3.1528	0.5316	1.6507		0.5029	0.4901	0.3555	0.1543	2.5178	0.3065	0.8756
1000	0.9332	0.7835	0.8191	0.8887	3.4434	0.5339	1.2554		0.2659	0.6468	0.7603	0.2971	2.7145	0.2096	0.5363
1001	1.1146	0.5129	0.9349	0.6268	3.1424	0.5171	1.23		0.4678	0.4606	0.695	0.2602	2.3404	0.4007	0.3552
1002	1.1733	0.5585	0.5867	0.8226	3.0999	0.4663	1.2533		0.5756	0.5143	0.5116	0.2279	2.5276	0.1787	0.5274
1003	1.1749	0.5263	0.5272	1.214	3.1856	0.63	0.9597		0.5237	0.3986	0.3873	0.3909	2.5625	0.2984	0.1981
1004	1.2515	0.5747	0.544	0.5471	3.0222	0.4287	1.0694		0.4938	0.4424	0.303	0.2067	2.4662	0.2677	0.27
1005	1.1276	0.4905	0.5648	0.4601	3.35	0.7529	1.1423		0.5257	0.3819	0.4955	0.2093	2.6372	0.2751	0.4336
1006	1.245	0.5757	0.4748	0.4903	3.1375	1.2949	0.8771		0.6606	0.5151	0.349	0.2398	2.343	0.3839	0.391
1007	1.3019	0.5955	0.4352	1.0171	2.6611	1.1679	0.7675		0.4341	0.4858	0.338	0.2241	2.1657	0.2559	0.3088
1008	1.2553	0.6619	0.579	1.2877	3.0873	1.3465	0.9181		0.7204	0.5157	0.3817	0.3737	2.4177	0.3357	0.274
1009	1.2909	0.487	0.5655	1.3305	3.1402	1.1141	0.8654		0.5226	0.4142	0.3793	0.3682	2.464	0.2814	0.3335
1010	1.2727	0.3898	0.4219	1.0098	2.8883	1.2239	0.7624		0.715	0.3953	0.3855	0.2824	2.2619	0.2923	0.2382
1011	1.0856	0.3993	0.4183	1.0279	2.9807	1.0702	0.732		0.3929	0.3982	0.2807	0.3929	2.3252	0.329	0.2895
1012	1.4111	0.4597	0.5604	1.2073	3.2766	1.1441	1.4899		0.4718	0.3978	0.4918	0.375	2.5748	0.3642	0.3285
1013	1.2066	0.5322	0.4946	1.4253	3.1662	0.879	1.1456		0.5284	0.4898	0.3556	0.4102	2.5613	0.2739	0.3111
1014	1.1484	0.5819	0.4775	1.1624	2.7176	1.1713	1.403		0.5119	0.3301	0.4599	0.4533	2.1562	0.2786	0.4081
1015	1.3942	0.7148	0.4701	1.2864	3.0534	1.0073	1.0239		0.6993	0.589	0.2983	0.3129	2.424	0.2652	0.2269
1016	1.1808	0.516	0.4833	1.2645	2.4171	1.3334	1.0487		0.5958	0.4844	0.3958	0.2066	1.9014	0.2419	0.2966
1017	1.1283	0.596	0.4983	0.9842	1.8469	1.3132	1.3853		0.4293	0.573	0.2809	0.1872	1.3747	0.3312	0.3151
1018	1.4277	0.9217	0.6391	0.4035	2.4079	1.5689	1.2966		0.5907	0.414	0.4257	0.2292	1.8475	0.3337	0.356
1019	1.1632	0.5207	1.0155	0.6565	2.6508	0.9134	1.1312		0.4069	0.4542	0.5492	0.2754	2.0822	0.2134	0.2971
1020	1.3411	0.6191	1.2079	0.6427	2.0411	1.0998	1.1315		0.6857	0.4864	0.7401	0.2464	1.5793	0.3306	0.3481
1021	1.1703	0.5137	1.0154	0.4062	1.3218	1.1529	0.9925		0.4794	0.4136	0.6165	0.1885	1.0064	0.2834	0.3346
1022	1.212	0.5171	1.0365	0.3565	1.2365	1.1125	1.1158		0.4299	0.4274	0.5814	0.1767	0.995	0.3332	0.3786
1023	0.9767	0.5288	1.0112	0.4277	1.0572	1.1204	1.2855		0.512	0.5052	0.5643	0.2223	0.9027	0.3123	0.3028
1024	1.3966	0.5009	0.9871	0.4451	1.213	1.312	0.835		0.6924	0.3184	0.5206	0.1768	0.9811	0.4137	0.3764
1025	1.4342	0.7098	1.0711	0.54	0.8229	1.1995	0.828		0.595	0.2832	0.5799	0.3022	0.7957	0.3339	0.2746
1026	0.9512	0.7671	0.7319	0.649	1.4022	1.181	0.8476		0.3181	0.3637	0.3875	0.3095	1.2017	0.2673	0.3839
1027	1.2169	0.6124	1.0297	0.7955	1.5274	0.8723	0.8342		0.5549	0.5578	0.5174	0.268	1.4113	0.3181	0.2935
1028	1.3108	0.5531	0.5814	0.6686	1.6237	0.8324	0.9044		0.4087	0.3613	0.4577	0.2941	1.4867	0.2202	0.4712
1029	1.0248	0.569	1.0093	0.4975	1.8671	0.5849	0.921		0.3506	0.5313	0.6535	0.2222	1.6698	0.2792	0.4114
1030	1.0609	0.5935	0.9107	0.6302	1.8297	0.5218	0.8326		0.5147	0.4515	0.4892	0.2666	1.653	0.3906	0.2484
1031	0.9605	0.4317	0.5505	0.7982	1.9645	0.6502	1.0656		0.3424	0.3944	0.4328	0.254	1.549	0.267	0.3411
1032	0.7911	0.9621	0.5069	0.7482	1.6855	0.4281	1.0932		0.4352	0.3901	0.407	0.3095	1.3492	0.2542	0.3923
1033	0.8161	0.8496	0.5062	0.4681	1.4077	0.7735	1.1265		0.3756	0.5086	0.3381	0.249	1.2985	0.3341	0.252
1034	0.9672	0.8683	0.6703	0.5415	1.5971	1.2962	1.0983		0.5859	0.4067	0.5837	0.1734	1.2957	0.3432	0.2584
1035	1.0949	0.8944	0.4519	0.6057	1.0392	1.0517	1.2428		0.54	0.3738	0.3681	0.309	0.9732	0.2701	0.4908
1036	0.6932	0.8782	0.6374	0.7816	0.896	1.2838	1.4711		0.3992	0.413	0.6015	0.2715	0.7699	0.679	0.2983
1037	0.8323	0.9722	0.9813	0.5828	1.0685	1.0875	1.3663		0.4498	0.4806	0.5998	0.3572	0.9928	0.3823	0.4931
1038	0.7431	0.6366	0.7192	0.9356	0.8926	1.1087	1.1906		0.2973	0.4491	0.653	0.3641	0.8533	0.2463	0.3236
1039	1.1289	0.7681	0.451	1.0969	0.8723	1.2648	1.1286		0.2885	0.3561	0.2611	0.3911	0.8469	0.3875	0.3357
1040	1.2439	0.8917	0.4812	0.7212	1.6728	1.0829	1.1673		0.4246	0.3812	0.4298	0.2597	1.4536	0.2433	0.3486
1041	1.1786	0.709	0.455	0.7938	0.845	1.2227	0.9422		0.3286	0.5333	0.3225	0.4224	0.7359	0.3524	0.1618
1042	1.0022	0.7017	0.4912	0.2687	1.0902	1.2138	1.4483		0.552	0.4019	0.3858	0.21	0.9259	0.4132	0.465
1043	0.9256	0.645	0.4896	0.6702	1.0611	1.0054	0.8845		0.4067	0.345	0.31	0.2349	0.8992	0.29	0.3115
1044	1.2009	0.5518	0.4469	1.0362	1.3016	1.2524	0.7811		0.3153	0.4335	0.3753	0.2003	1.1705	0.3601	0.3632
1045	1.2622	0.6207	0.7427	1.2218	1.4304	1.0697	0.9502		0.4169	0.387	0.4341	0.3378	1.3398	0.1862	0.302
1046	1.2462	0.4919	0.4246	1.5149	2.0097	1.1073	1.0881		0.8274	0.3935	0.3333	0.6302	1.5967	0.4164	0.304
1047	1.1761	0.3431	0.6788	1.0504	1.6542	1.2354	0.8388		0.5026	0.2885	0.6491	0.2772	1.3755	0.3431	0.3714
1048	1.2041	0.4881	0.5895	0.4886	2.0876	1.2597	1.0809		0.3943	0.3978	0.3836	0.2114	1.5983	0.3995	0.3515
1049	0.9996	0.7177	1.0881	0.6136	1.7813	1.1988	0.9617		0.3485	0.4425	0.9491	0.3273	1.2907	0.3228	0.3267
1050	1.1196	0.5384	0.5237	0.6445	1.499	1.2995	0.8302		0.4688	0.4312	0.4694	0.3799	1.2578	0.2978	0.3506
1051	1.2726	0.6411	0.4417	0.3774	1.3054	1.1842	0.8246		0.4611	0.4422	0.2827	0.2244	1.0942	0.3086	0.3394
1052	1.0736	0.6743	0.4831	0.6928	1.9836	1.254	0.8914		0.5716	0.447	0.2827	0.3387	1.5456	0.4145	0.2753
1053	0.8631	0.5497	0.4949	0.6366	1.9636	1.065	0.9324		0.4804	0.4663	0.3391	0.2834	1.5009	0.3747	0.297
1054	0.8234	0.5746	0.6519	0.5944	2.3881	1.0006	1.0102		0.4796	0.2567	0.5806	0.2473	1.8653	0.2724	0.2639
1055	0.9013	0.7244	0.403	0.8323	2.2291	0.6743	0.8735		0.3419	0.5792	0.334	0.3608	1.8734	0.3293	0.3182
1056	0.7299	0.948	0.4451	0.3415	2.6337	1.1471	0.7882		0.4541	0.4858	0.2882	0.3051	1.9922	0.3805	0.3009
1057	0.8433	0.7178	0.3844	0.6397	2.4645	1.2265	0.7537		0.3391	0.59	0.2448	0.3164	1.9191	0.4243	0.2888
1058	1.3186	0.5392	0.4552	0.4869	2.1933	0.8077	0.863		1.1315	0.3525	0.3401	0.2193	1.5686	0.3931	0.4096
1059	1.2124	0.4052	0.5373	1.48	1.9642	0.5022	0.8431		0.967	0.2922	0.3567	0.3493	1.4047	0.3146	0.3594
1060	1.5921	0.5524	0.3748	1.1158	2.1351	0.6534	0.6673		1.2088	0.3918	0.3522	0.327	1.551	0.2696	0.2056
1061	1.4598	0.4369	0.5396	1.2363	1.981	1.3086	0.7915		1.2201	0.3342	0.3253	0.2688	1.302	0.319	0.214
1062	0.7563	0.9409	0.4826	1.112	2.0914	1.0176	1.097		0.2711	0.3833	0.4582	0.3078	1.6417	0.3342	0.3252
1063	0.647	0.423	0.6115	1.0822	2.6103	0.5789	1.3558		0.3968	0.4076	0.4883	0.2574	1.9991	0.2533	0.3929
1064	0.7207	0.5248	0.525	1.3953	3.1409	0.9242	1.3319		0.4355	0.3506	0.5054	0.4357	2.5513	0.3055	0.3648
1065	0.995	0.3247	0.6033	1.485	2.6057	1.1505	0.8511		0.4363	0.2791	0.3715	0.5049	2.1141	0.2933	0.3151
1066	1.0234	0.4679	0.5655	1.2416	3.2207	1.3664	0.8027		0.4544	0.3653	0.3657	0.5044	2.4316	0.5061	0.2932
1067	0.8449	0.3794	0.6168	1.3313	3.3283	1.1187	0.9145		0.3121	0.3302	0.507	0.4194	2.4799	0.2729	0.3094
1068	1.3876	0.5629	0.5255	1.5883	3.4645	1.088	0.9058		0.9598	0.4799	0.3997	0.4563	2.5532	0.2401	0.3613
1069	1.3465	0.6377	0.8049	1.3404	3.2808	1.041	0.8532		1.1135	0.5103	0.6357	0.397	2.3269	0.2841	0.2013
1070	1.3585	0.6424	0.989	1.1364	3.2478	0.9922	0.8739		0.9377	0.4271	0.4359	0.3096	2.554	0.2395	0.4351
1071	1.164	0.6142	0.9917	1.5046	2.9841	1.2896	1.0126		0.5165	0.4513	0.562	0.2423	2.5396	0.3045	0.2491
1072	1.2628	0.4492	0.638	1.1013	3.0693	1.2499	1.2354		0.5101	0.4022	0.4362	0.3249	2.413	0.4108	0.3043
1073	1.0569	0.5773	1.0649	1.2119	3.3322	1.2002	1.4906		0.5965	0.3525	0.7745	0.2232	2.6461	0.3418	0.2962
1074	1.1853	0.6304	0.77	1.3215	3.0006	1.3265	1.1723		0.5397	0.3961	0.4228	0.3762	2.3791	0.3874	0.372
1075	0.9631	0.5818	1.0973	1.3309	3.2484	1.2613	1.4203		0.4432	0.4408	0.6764	0.3689	2.5833	0.3169	0.3212
1076	0.9415	0.5776	0.922	1.4474	3.2675	1.4104	0.975		0.4131	0.421	0.6146	0.4135	2.5776	0.3908	0.2311
1077	1.3704	0.7601	0.742	1.0284	3.4333	1.0203	1.1607		0.6463	0.498	0.4825	0.136	2.5688	0.2532	0.2606
1078	1.1293	0.4504	0.7468	1.1716	3.1259	1.2154	1.0456		0.4816	0.2919	0.4276	0.3013	2.4008	0.2996	0.3395
1079	1.2618	0.4764	1.1586	1.3677	3.0429	1.4528	1.2327		0.68	0.3708	0.5168	0.328	2.4011	0.3557	0.4086
1080	1.268	0.6618	0.9813	1.2993	3.2599	1.3019	1.2094		0.6042	0.4343	0.629	0.4262	2.4324	0.3323	0.3982
1081	1.1951	0.6963	0.8569	1.1266	3.1098	1.1159	1.163		0.4316	0.3853	0.4539	0.1982	2.5086	0.3583	0.3613
1082	1.0017	0.5369	1.1843	0.9385	3.3364	1.3727	1.2965		0.5014	0.4263	0.4832	0.3781	2.411	0.3506	0.4722
1083	1.1125	0.533	1.1737	1.3816	3.3266	1.2078	1.4164		0.5333	0.3568	0.4413	0.4094	2.67	0.2717	0.3595
1084	0.9044	0.6609	0.9828	1.2391	3.4004	1.2282	1.2567		0.5353	0.3971	0.4495	0.2164	2.5509	0.3061	0.4304
1085	0.7006	0.5179	0.9759	1.066	3.1378	1.1687	1.4254		0.4272	0.4024	0.4711	0.2463	2.4189	0.4194	0.2996
1086	0.7087	0.6307	0.8849	0.5504	3.4335	1.2261	1.2615		0.4119	0.413	0.6415	0.3229	2.5733	0.3877	0.5151
1087	0.7815	0.5704	0.8147	0.5467	3.3138	1.1427	1.5207		0.3708	0.5392	0.5051	0.2385	2.4925	0.3483	0.3911
1088	0.9731	0.6894	0.8962	0.4427	3.3597	1.2659	1.45		0.5478	0.4877	0.7275	0.1687	2.5932	0.2258	0.5398
1089	0.8054	0.6999	0.3523	0.5545	3.2717	1.0599	1.4807		0.4133	0.4041	0.3381	0.2036	2.454	0.3285	0.2506
1090	0.8134	0.7146	0.5645	0.7957	3.5082	1.0932	1.5905		0.4397	0.4004	0.3883	0.3124	2.588	0.1896	0.3639
1091	0.9007	0.8586	0.4444	0.4532	2.802	1.0386	1.2901		0.3958	0.3713	0.3082	0.2198	2.312	0.3278	0.2492
1092	0.8839	0.789	0.7628	0.5503	2.9167	1.078	1.2556		0.5004	0.474	0.607	0.2048	2.2681	0.2326	0.4036
1093	0.7982	0.6322	0.5182	0.5719	3.2674	1.3087	0.9314		0.4895	0.4351	0.4273	0.2662	2.5927	0.3873	0.34
1094	0.781	0.4202	0.448	0.6383	3.6295	0.8428	1.1798		0.3597	0.2284	0.3727	0.2669	2.6245	0.2904	0.2141
1095	0.9375	0.6768	0.3259	0.5675	3.2626	1.2715	1.0368		0.3271	0.5925	0.2855	0.2875	2.5474	0.4803	0.2599
1096	1.0849	0.4537	0.3757	0.519	3.3829	1.2537	1.2334		0.445	0.3924	0.3203	0.2416	2.5218	0.3414	0.3722
1097	0.8504	0.5442	0.368	0.4065	3.6606	1.3404	0.9592		0.4523	0.4311	0.2615	0.2494	2.766	0.2616	0.4241
1098	0.7597	0.4302	0.7117	0.6284	3.1826	1.447	1.0295		0.4338	0.4066	0.5245	0.3361	2.6541	0.309	0.4518
1099	1.0992	0.5371	0.3022	0.5798	3.3878	1.0432	1.1687		0.5689	0.4131	0.2379	0.3007	2.5946	0.2953	0.4993
1100	0.9931	0.3966	0.4972	0.446	3.3077	1.03	0.9575		0.4823	0.3348	0.4401	0.2931	2.4986	0.2939	0.3565
1101	1.0164	0.5229	0.5304	0.7012	3.3641	1.2075	1.3226		0.5005	0.303	0.4186	0.3549	2.6535	0.2978	0.4014
1102	0.8044	0.519	0.5136	0.9102	3.4412	1.3579	1.0681		0.524	0.4718	0.3579	0.3235	2.6252	0.4066	0.3731
1103	1.0703	0.4563	0.5174	0.9412	3.3102	1.278	1.2667		0.3018	0.3704	0.3505	0.5212	2.574	0.4465	0.2094
1104	1.0179	0.499	0.409	0.6954	3.2365	1.3115	1.0551		0.431	0.4907	0.3346	0.2334	2.4862	0.3271	0.276
1105	0.9434	0.4583	0.3891	0.6672	3.4607	1.1862	1.1428		0.5047	0.3535	0.2703	0.2341	2.4774	0.2846	0.3642
1106	1.1806	0.4584	0.3813	0.417	3.1049	1.0624	1.0529		0.4204	0.3697	0.3134	0.2401	2.3909	0.4119	0.3909
1107	1.0326	0.5446	0.4507	0.5026	3.0875	1.1421	1.1033		0.5358	0.3128	0.2499	0.2677	2.406	0.2966	0.3003
1108	1.1239	0.3703	0.4892	0.4427	3.1541	1.2229	1.1395		0.5399	0.3164	0.389	0.1831	2.5986	0.2974	0.3696
1109	1.1485	0.726	0.4307	0.5574	2.9779	1.3681	1.256		0.4207	0.3502	0.2627	0.2448	2.3132	0.2866	0.4813
1110	1.1241	0.8251	0.4477	0.6697	3.0195	1.2097	1.096		0.3665	0.6094	0.3768	0.2322	2.4005	0.3992	0.2726
1111	1.2507	0.5564	0.4055	0.7244	2.6939	1.4241	0.8176		0.6205	0.3858	0.3348	0.3696	2.0429	0.393	0.4008
1112	1.2717	0.4309	0.6103	0.47	2.3722	0.3171	0.8527		0.3937	0.3518	0.4913	0.2744	1.8274	0.1779	0.2755
1113	1.167	0.5604	0.4838	0.6914	2.5819	0.5973	0.8484		0.4661	0.4958	0.368	0.3105	1.8574	0.364	0.2459
1114	1.2206	0.6091	0.5775	0.5133	2.7065	0.4787	0.8556		0.5827	0.2652	0.485	0.2309	1.9276	0.275	0.4027
1115	1.2357	0.7249	0.5494	0.6837	2.546	0.5368	0.8433		0.5945	0.5853	0.2238	0.1928	2.0268	0.4069	0.3296
1116	1.1517	0.4822	0.679	0.8172	2.8835	1.1866	0.9768		0.4356	0.4198	0.6052	0.3035	2.4128	0.2613	0.4614
1117	1.1099	0.6675	0.5352	0.5626	2.9321	0.4096	0.9485		0.6187	0.5595	0.4273	0.4035	2.3265	0.1855	0.2535
1118	1.0097	0.7038	0.541	0.9147	2.231	0.5269	0.8337		0.4208	0.5464	0.3019	0.4648	1.7281	0.2263	0.3213
1119	1.1868	0.7582	0.5062	0.4775	2.0417	1.1147	0.943		0.4838	0.3409	0.4045	0.3023	1.6761	0.2809	0.298
1120	1.0829	0.935	0.6955	0.693	2.1099	1.2507	0.8994		0.5324	0.5267	0.4647	0.2661	1.5114	0.3038	0.2599
1121	1.239	0.7786	0.4432	0.4762	2.5624	0.8491	1.0202		0.4716	0.3813	0.3337	0.2593	1.9404	0.2307	0.2182
1122	1.1255	1.061	0.352	0.3511	2.4805	1.174	0.8558		0.4569	0.5095	0.2885	0.235	1.872	0.2923	0.2476
1123	1.2781	0.8152	0.3935	0.4726	3.2063	1.114	0.7692		0.4458	0.3871	0.3617	0.1797	2.5489	0.299	0.3205
1124	1.075	0.6207	0.4233	0.3463	3.288	1.1805	1.1195		0.5638	0.3642	0.3239	0.1814	2.4489	0.3383	0.3302
1125	1.2624	0.5011	0.5224	0.7258	3.3864	0.9792	0.7766		0.7551	0.421	0.4508	0.379	2.6559	0.346	0.2139
1126	1.1007	0.66	0.4669	0.5012	3.1439	1.1617	0.9489		0.5709	0.3946	0.3772	0.1621	2.3189	0.3623	0.4513
1127	1.2138	1.0081	0.4685	0.8133	2.7562	1.2544	0.9535		0.6076	0.4294	0.3868	0.3427	2.2112	0.5029	0.4088
1128	1.1081	0.6201	0.5538	0.6154	3.0322	1.0462	0.7907		0.4922	0.4093	0.4022	0.3132	2.5119	0.3188	0.31
1129	1.174	0.6264	0.6352	0.6974	2.9849	1.1067	0.9901		0.5589	0.3342	0.5096	0.2715	2.3254	0.272	0.3134
1130	1.1306	0.5058	0.4871	0.5002	3.096	1.1682	0.9312		0.6755	0.4571	0.4262	0.3225	2.3498	0.4315	0.3161
1131	1.1312	0.5193	0.4563	1.2948	3.3775	1.263	0.9872		0.4183	0.4037	0.3867	0.2581	2.6404	0.3432	0.2936
1132	1.2397	0.4392	0.4445	1.2598	3.1713	1.1711	0.95		0.518	0.3989	0.3555	0.2831	2.424	0.2798	0.3226
1133	1.2943	0.5253	0.5268	1.1341	3.1532	1.2202	0.8063		0.8136	0.4822	0.3461	0.2593	2.5108	0.3625	0.4007
1134	1.1454	0.7509	0.7794	1.47	2.8748	1.2297	1.0965		0.5115	0.535	0.5366	0.2024	2.1813	0.2695	0.3935
1135	1.2298	0.7499	0.7504	1.2249	3.1504	1.2314	1.0534		0.752	0.3272	0.3635	0.2464	2.4716	0.3617	0.3512
1136	1.0508	0.7337	0.3803	0.357	3.0257	1.2982	1.0765		0.3835	0.3337	0.2877	0.2472	2.4892	0.3936	0.2561
1137	1.0575	0.5721	0.3944	1.0323	3.4864	1.3733	1.3511		0.4444	0.496	0.2687	0.2155	2.6457	0.2771	0.3651
1138	1.1076	0.4412	0.5517	1.2212	3.2228	1.1295	1.202		0.518	0.3879	0.3627	0.5156	2.5219	0.2416	0.2934
1139	0.9073	0.5443	0.4943	1.4775	3.0876	0.907	1.0002		0.4708	0.4022	0.452	0.279	2.4181	0.1984	0.2619
1140	0.7876	0.5489	0.7778	1.5087	3.2201	1.0991	1.0433		0.505	0.5149	0.6882	0.4096	2.6051	0.3774	0.2873
1141	1.4449	0.4731	0.4531	1.1764	3.8513	1.1341	1.0471		1.122	0.4037	0.3004	0.3042	2.6476	0.3213	0.29
1142	0.9832	0.6465	0.5367	0.9733	3.3952	1.2495	1.0393		0.4983	0.4324	0.3952	0.2005	2.7304	0.3703	0.2912
1143	0.8489	0.5048	0.4303	1.2735	3.5746	0.8885	1.221		0.4922	0.3893	0.408	0.2288	2.6619	0.2826	0.319
1144	1.0675	0.4423	0.5892	1.2644	3.5694	1.2232	1.3125		0.4501	0.4323	0.3579	0.2989	2.5322	0.2689	0.3652
1145	1.2169	0.4728	0.7891	1.0111	3.7509	1.1696	1.368		0.4848	0.3325	0.5441	0.1868	2.73	0.3578	0.4223
1146	1.1356	0.4488	0.5467	0.7871	3.4187	1.4215	1.3239		0.4766	0.4437	0.3671	0.2555	2.5444	0.3903	0.4737
1147	1.2348	0.5142	0.6538	0.6622	3.3921	1.0551	1.03		0.5238	0.4216	0.4761	0.3421	2.5867	0.3705	0.2041
1148	1.1371	0.4737	0.5787	0.7307	3.0726	1.3055	1.1949		0.663	0.3761	0.4175	0.3215	2.4393	0.3201	0.3085
1149	1.0314	0.4573	0.6378	0.9195	3.2324	1.1568	1.299		0.3695	0.3483	0.527	0.2241	2.5437	0.2666	0.2987
1150	1.0557	0.4492	0.6025	1.2888	3.2979	1.1984	1.1527		0.4928	0.359	0.4715	0.2848	2.6873	0.3399	0.3872
1151	1.072	0.5403	0.4128	1.4419	2.8574	1.1727	1.3378		0.4281	0.4726	0.3567	0.4611	2.453	0.2413	0.3806
1152	1.2804	0.7231	0.5954	0.4641	2.5442	0.987	1.4265		0.4452	0.3252	0.3971	0.2622	2.14	0.2963	0.5355
1153	0.5832	0.8614	0.6461	0.285	2.2499	1.2181	1.188		0.3634	0.3456	0.4039	0.1989	1.7209	0.2975	0.2334
1154	1.404	0.8238	0.5503	0.3392	2.3601	1.06	1.7313		1.008	0.4809	0.391	0.1752	1.8509	0.3089	0.4324
1155	1.5173	0.8192	0.5309	0.6191	2.3231	1.2325	1.3397		1.2691	0.4829	0.4156	0.2763	1.7596	0.3081	0.4004
1156	1.4939	0.9872	0.4361	0.7831	2.4933	1.2718	1.3583		1.2275	0.5031	0.3739	0.2318	1.7937	0.3024	0.2779
1157	0.9589	0.8625	0.4699	1.2113	2.4323	1.1931	1.5961		0.5563	0.4834	0.3919	0.2392	1.9884	0.3197	0.3964
1158	0.8726	0.5738	0.4904	0.8501	2.4679	1.0187	1.1863		0.3507	0.4671	0.3928	0.2509	2.0505	0.2541	0.2543
1159	0.965	0.4374	0.669	0.5641	2.5371	0.6263	1.8588		0.3922	0.3394	0.5585	0.2412	1.9758	0.3074	0.6436
1160	0.896	0.3621	0.6864	0.8131	2.754	0.6057	1.5549		0.4128	0.3335	0.4834	0.2805	2.2154	0.2994	0.6591
1161	1.0013	0.6148	0.6607	0.3187	2.6573	0.561	1.4031		0.5156	0.558	0.4109	0.1956	1.959	0.2466	0.5994
1162	0.8348	0.3895	0.3308	0.5103	2.595	0.5832	1.3584		0.4065	0.3745	0.1799	0.2939	2.0635	0.287	0.3012
1163	1.1343	0.5251	0.4006	0.4223	2.3097	1.389	1.2642		0.5501	0.4374	0.292	0.218	1.8694	0.388	0.2601
1164	1.0661	0.3403	0.7927	0.6845	3.2269	1.1138	1.294		0.5798	0.2817	0.7128	0.2626	2.6517	0.2922	0.311
1165	1.0809	0.8676	0.5923	0.5348	2.5328	1.3707	1.5083		0.2413	0.3706	0.4551	0.3534	2.2219	0.5859	0.5139
1166	1.0652	0.8492	0.4609	0.4974	2.5825	1.0891	1.3654		0.6599	0.3921	0.395	0.2235	2.1068	0.698	0.2499
1167	1.2328	0.9255	0.558	1.0374	2.5	0.8007	1.2571		0.7839	0.4282	0.3341	0.6121	2.1585	0.2379	0.2489
1168	1.3927	0.6318	0.6609	1.1072	1.826	0.794	1.6175		0.8506	0.3635	0.4332	0.2851	1.6683	0.325	0.3517
1169	1.508	0.5086	0.4776	0.3798	2.5904	1.1934	1.2619		0.9618	0.3316	0.3452	0.2846	2.1008	0.2625	0.3269
1170	1.5308	0.942	0.5203	0.5011	2.3291	1.0598	1.2693		0.9942	0.4516	0.386	0.2332	1.9926	0.2774	0.3131
1171	1.4989	0.6612	0.5732	0.3363	2.3446	0.9699	1.0338		1.1632	0.4894	0.3695	0.2154	2.1324	0.2594	0.2799
1172	1.3093	0.6326	0.7283	0.5106	2.4793	1.2018	1.3754		1.1885	0.5303	0.5174	0.2441	2.2651	0.306	0.3384
1173	1.5046	0.418	0.5581	0.5618	2.7347	1.1512	1.2795		1.0583	0.3961	0.4407	0.2552	2.2225	0.3481	0.2714
1174	1.2732	0.5831	0.4006	0.6235	2.4836	1.1635	1.2908		1.033	0.4337	0.3239	0.3495	2.1906	0.2378	0.3176
1175	1.0483	0.4129	0.6935	0.8409	2.5314	1.2685	1.536		0.8646	0.3322	0.4525	0.3748	2.1874	0.489	0.268
1176	1.0833	0.456	0.8258	0.378	2.6395	1.2788	1.3172		0.5816	0.3405	0.4386	0.1559	2.2545	0.3146	0.3469
1177	1.133	0.5647	1.2257	1.0709	2.2545	1.198	1.4083		0.5873	0.4973	0.6604	0.4089	1.9285	0.3544	0.375
1178	1.1102	0.875	1.1231	0.6766	2.4891	1.2324	1.1133		0.3179	0.4938	0.6152	0.2395	2.1881	0.4013	0.3042
1179	1.0326	0.6881	0.85	0.6457	2.5186	1.4655	0.9929		0.4537	0.3505	0.4491	0.2155	2.1736	0.3419	0.2808
1180	0.9003	0.9863	0.7319	0.4959	2.5462	1.3619	1.2766		0.4154	0.4328	0.3887	0.3961	2.1318	0.3135	0.4399
1181	1.0755	0.7983	0.9074	0.6553	1.7384	1.0771	0.9716		0.4343	0.334	0.5162	0.304	1.5024	0.256	0.2526
1182	1.0636	0.6512	0.9974	0.3905	2.4519	1.1821	1.1157		0.388	0.4884	0.6819	0.2467	2.0112	0.2317	0.2773
1183	1.0925	0.4805	0.5475	0.8191	2.2904	1.3428	1.4173		0.446	0.3615	0.2737	0.3658	2.0375	0.4571	0.3902
1184	1.0422	0.8245	0.6344	0.6888	2.3397	1.209	1.146		0.6298	0.6341	0.2616	0.3394	2.0517	0.2967	0.3233
1185	1.1795	0.3398	0.4176	0.6592	2.3805	1.307	1.0906		0.4437	0.3024	0.3103	0.2903	2.145	0.3617	0.2894
1186	1.1866	0.5942	0.3229	0.6744	2.5467	1.2023	1.189		0.4981	0.393	0.2927	0.4139	2.0898	0.3318	0.3337
1187	1.0959	0.5257	0.5308	0.5265	2.5434	1.2756	1.0776		0.5587	0.379	0.402	0.2738	2.2123	0.4552	0.3045
1188	1.0882	0.3681	0.6703	0.4503	2.4057	1.0034	1		0.5377	0.3548	0.5638	0.3259	2.098	0.258	0.205
1189	1.2276	0.6252	0.2952	0.7798	2.6493	1.1132	1.0393		0.4163	0.377	0.2761	0.3259	2.2379	0.3393	0.3006
1190	0.8753	0.608	0.5738	0.7559	1.9571	0.6608	1.1391		0.4473	0.4151	0.3507	0.3995	1.791	0.2181	0.2166
1191	1.1488	0.7726	0.3802	0.7316	1.8627	0.3363	0.9724		0.5312	0.6004	0.3462	0.3759	1.5691	0.2201	0.2622
1192	1.096	0.485	0.5541	0.7269	1.9369	0.7254	1.1721		0.34	0.3808	0.4108	0.3964	1.4915	0.2803	0.2527
1193	1.0357	0.6954	0.6274	0.5832	1.9922	0.3845	1.1456		0.2997	0.4551	0.3117	0.2302	1.5746	0.2272	0.3157
1194	1.0054	0.4718	0.4662	0.7825	2.1366	0.5378	1.139		0.4448	0.3897	0.3148	0.2771	1.9469	0.2121	0.3549
1195	1.112	0.781	0.5928	0.819	1.7763	0.5497	1.4391		0.3769	0.4835	0.5487	0.3502	1.3687	0.2621	0.5642
1196	0.9508	0.3559	0.5999	0.8658	1.8741	0.6619	0.9963		0.4947	0.2751	0.4776	0.3262	1.6094	0.2429	0.2732
1197	0.9388	0.6937	0.5389	0.8759	0.859	0.5084	0.9526		0.3517	0.4668	0.4802	0.2462	0.7869	0.2749	0.3662
1198	0.7108	0.3941	0.6424	0.7308	0.8126	0.3672	0.9614		0.3715	0.3515	0.4417	0.2979	0.8455	0.2205	0.2769
1199	0.4817	0.5651	0.8271	0.6504	1.5912	0.7943	1.0239		0.2666	0.4865	0.7272	0.2794	0.8908	0.2924	0.249
1200	0.5152	0.3877	0.8094	0.6768	1.4281	0.841	1.0691		0.3531	0.3768	0.6413	0.3539	1.1303	0.1892	0.2853
1201	0.4957	0.8419	0.8128	1.0515	1.3556	0.9817	1.1391		0.3301	0.5943	0.5556	0.3989	1.2236	0.2333	0.2588
1202	1.149	0.6727	0.4336	0.6187	1.1442	1.0336	1.2018		0.5962	0.5974	0.3063	0.2569	1.0613	0.3533	0.3905
1203	1.2932	0.4804	0.5672	0.5707	1.0984	1.2041	1.1052		0.7123	0.4413	0.4671	0.2697	1.017	0.4076	0.38
1204	0.8641	0.6718	0.6874	0.8119	1.2026	1.2224	1.1286		0.5955	0.5017	0.6184	0.3977	0.711	0.2659	0.4485
1205	1.2481	0.7732	0.5094	0.5393	0.8461	1.105	0.9765		0.6293	0.3608	0.3761	0.2717	0.7425	0.2526	0.3702
1206	0.7194	0.8296	0.4857	0.8059	1.0526	1.226	1.2277		0.4645	0.4787	0.3872	0.3013	0.9477	0.2364	0.4578
1207	0.8481	0.9237	0.4534	0.7756	0.6794	1.3577	1.1338		0.5011	0.4232	0.1976	0.2096	0.5901	0.3286	0.2008
1208	1.4789	0.5124	0.5808	0.7463	0.9656	1.4148	1.1596		1.1294	0.4205	0.3258	0.2485	0.8611	0.3589	0.3501
1209	1.2739	0.4615	0.3418	0.6249	1.1554	1.2937	1.0604		0.8317	0.3904	0.1992	0.2445	0.7372	0.4182	0.2954
1210	1.3124	0.4421	0.4803	0.6159	0.831	1.3802	0.9832		0.777	0.3458	0.2369	0.3125	0.7867	0.3201	0.1958
1211	1.2013	0.54	0.4058	0.554	0.8749	1.0997	1.1798		0.5372	0.4731	0.3199	0.2716	0.7705	0.2693	0.3178
1212	1.066	0.5131	0.5029	0.4917	0.9429	1.5432	1.1733		0.7372	0.392	0.4099	0.2454	0.8996	0.2832	0.2642
1213	1.005	0.5018	0.5276	0.5848	0.9375	1.3461	1.1262		0.3971	0.5017	0.4464	0.2698	0.7659	0.3301	0.327
1214	1.1218	0.6165	0.4529	0.3245	0.9407	1.6189	1.0786		0.5747	0.3032	0.4134	0.2821	0.8605	0.448	0.3405
1215	1.0285	0.3822	0.4373	0.6837	0.7888	1.3794	1.1321		0.4835	0.2628	0.2609	0.3139	0.6052	0.2626	0.2492
1216	1.0998	0.5413	0.4474	0.5998	0.8701	1.5745	1.1588		0.3934	0.5279	0.444	0.5114	0.8157	0.3646	0.2621
1217	1.3567	0.5298	0.7696	0.3643	1.1476	1.4186	1.1478		1.181	0.486	0.6596	0.222	1.1139	0.349	0.2536
1218	1.302	0.5847	0.6624	0.4854	0.6649	1.3319	1.1759		0.5443	0.4497	0.3861	0.2432	0.635	0.5932	0.429
1219	1.0834	0.7446	0.4261	0.6757	0.8579	1.3968	1.2821		0.4543	0.6959	0.3781	0.3817	0.793	0.3792	0.3999
1220	1.4903	0.5233	0.6304	0.4451	1.2102	1.3475	1.6348		1.1239	0.4556	0.3148	0.3478	1.1742	0.3295	0.3642
1221	1.5801	0.8356	0.5356	0.3937	1.5393	1.3653	1.3884		1.1502	0.3707	0.3293	0.276	1.2966	0.2602	0.5243
1222	1.1253	0.5306	0.678	0.5536	0.7815	1.3317	1.549		0.4371	0.3689	0.4277	0.162	0.8315	0.3474	0.3422
1223	1.3319	0.5584	0.4335	0.4477	1.0058	1.4444	1.1921		0.6219	0.4073	0.3471	0.2473	0.8281	0.36	0.2706
1224	1.2125	0.6021	0.5667	0.8625	0.4975	1.1011	1.5384		0.4945	0.4668	0.5296	0.3231	0.3637	0.3661	0.324
1225	1.1404	0.4587	0.511	0.9698	0.5332	1.4962	1.6035		0.5712	0.3903	0.4174	0.3906	0.4827	0.3323	0.3449
1226	1.4972	0.5552	0.5136	0.442	0.4882	1.1792	1.5149		1.0355	0.4908	0.3013	0.2156	0.4954	0.3342	0.2462
1227	1.4807	0.5794	0.5425	0.4759	0.7354	1.501	1.3353		0.9573	0.3316	0.3635	0.2095	0.5692	0.3923	0.2828
1228	1.5635	0.5615	0.4963	0.8534	0.8802	1.2907	1.3017		1.1362	0.3129	0.2848	0.4593	0.638	0.2197	0.3536
1229	1.2385	0.6945	0.9125	0.6753	0.9327	1.5593	1.3869		0.5423	0.5143	0.6279	0.2555	0.8959	0.3213	0.2479
1230	1.2284	0.4597	0.7694	0.8019	0.391	1.4705	1.483		0.6073	0.4271	0.6536	0.2063	0.3294	0.2766	0.4106
1231	1.2028	0.558	0.5468	0.885	0.4444	1.3426	1.4619		0.4954	0.4373	0.331	0.3448	0.3487	0.2813	0.3427
1232	1.1951	0.7728	0.5818	1.1357	0.673	1.2514	1.2734		0.4127	0.5346	0.4577	0.2901	0.4808	0.3033	0.2492
1233	1.4576	0.5058	0.5105	1.125	0.9045	1.4002	1.5243		0.4727	0.3933	0.321	0.3701	0.7863	0.3819	0.3322
1234	1.4774	0.6021	0.5237	1.0899	0.795	1.4496	1.4746		0.5234	0.4462	0.275	0.1856	0.6363	0.364	0.2897
1235	1.3653	0.9133	0.682	0.9947	0.9339	1.4102	1.4455		0.4934	0.528	0.5258	0.2936	0.6944	0.2426	0.3632
1236	1.1746	0.7745	0.3883	1.1511	1.0728	1.4726	1.3937		0.3697	0.5181	0.3236	0.29	0.8969	0.4162	0.3151
1237	1.4269	0.604	0.5555	1.1871	0.8114	1.3975	1.4875		0.4641	0.4648	0.3971	0.3491	0.7436	0.3939	0.2036
1238	1.4133	0.5833	0.6811	1.2568	0.9988	1.268	1.2152		0.6054	0.444	0.3703	0.3756	1.0806	0.2632	0.3843
1239	1.5947	0.7953	0.4287	1.2245	0.9831	1.4241	1.1727		0.7623	0.4104	0.268	0.3846	0.7125	0.5335	0.1886
1240	1.2493	0.6063	0.6254	0.8988	0.9045	1.2232	1.5421		0.393	0.4276	0.3354	0.2888	0.7071	0.2682	0.3753
1241	1.4546	0.8812	0.4789	1.1107	0.759	1.2203	1.2056		0.5118	0.6068	0.4229	0.3706	0.6154	0.3855	0.2968
1242	1.4143	0.6759	0.4359	0.8966	1.147	1.4269	1.428		0.3925	0.6795	0.3683	0.3512	0.9414	0.3258	0.4215
1243	1.3704	0.4739	0.3641	1.0836	1.413	1.4311	1.0413		0.3736	0.4188	0.3524	0.3113	1.2395	0.3372	0.1924
1244	1.2839	0.3838	0.5264	1.2491	1.6591	1.2358	1.1325		0.4322	0.324	0.4347	0.3848	1.3541	0.3605	0.3173
1245	1.2976	0.6609	0.783	1.4414	0.8311	1.2506	1.0733		0.5171	0.446	0.7223	0.5236	0.784	0.5017	0.4035
1246	1.3545	0.5517	0.3297	1.2037	1.1436	1.4212	1.034		0.4964	0.4532	0.2998	0.2521	0.8313	0.2639	0.2787
1247	1.157	0.5422	0.7743	1.2807	1.0431	1.3537	1.0637		0.2699	0.4381	0.6791	0.2398	0.8806	0.1723	0.2881
1248	1.3219	0.6889	0.6037	0.9921	0.8807	1.2517	1.0604		0.5369	0.3428	0.3787	0.2862	0.7915	0.3623	0.4522
1249	1.306	0.4644	0.4219	1.4709	1.2543	1.3622	1.1583		0.547	0.403	0.2903	0.421	1.1283	0.3579	0.4069
1250	1.4017	0.8712	0.5373	1.2182	1.0574	1.2307	1.1808		0.62	0.3594	0.349	0.2785	0.8325	0.2202	0.3767
1251	1.2272	0.4923	0.5143	1.0368	1.0472	1.2917	1.0926		0.5669	0.436	0.3775	0.4523	0.927	0.4	0.2862
1252	1.3889	0.4944	0.5467	0.683	0.7563	1.2717	0.9421		0.4868	0.3883	0.4455	0.3992	0.5839	0.3638	0.2665
1253	1.1928	0.7175	0.4938	0.8015	0.9341	1.3311	0.8406		0.3639	0.4545	0.3059	0.2306	0.6527	0.3012	0.2764
1254	1.3377	0.7924	0.229	0.5987	0.9528	1.1522	0.8759		0.5364	0.5493	0.2232	0.2756	0.9278	0.3139	0.3231
1255	1.324	0.5252	0.8855	0.4108	0.6754	1.3171	1.0745		0.3379	0.3353	0.7425	0.1566	0.6459	0.3423	0.3855
1256	1.2416	0.6472	0.4468	0.4815	1.3438	1.3454	0.9164		0.3013	0.4769	0.3663	0.2174	0.7792	0.2182	0.4226
1257	1.4288	0.5455	0.4003	0.9364	0.9311	1.3616	1.2544		0.7117	0.4658	0.2888	0.419	0.786	0.3446	0.4125
1258	1.3884	0.4261	0.4201	0.3145	1.2917	1.5378	1.105		0.412	0.3616	0.2932	0.1746	0.9553	0.4021	0.4374
1259	1.2618	0.2873	0.5967	1.2152	1.1857	1.47	0.9836		0.4736	0.2489	0.4216	0.521	0.8448	0.4922	0.3731
1260	1.2015	0.5168	0.7037	0.8199	1.1496	1.5499	1.1038		0.4669	0.3896	0.5333	0.3564	0.7826	0.3147	0.2332
1261	1.4581	0.7079	0.5884	0.9922	1.0902	1.2597	1.1779		0.4841	0.4427	0.404	0.4463	0.7951	0.2688	0.2639
1262	1.2286	0.4156	0.5569	0.6354	1.5059	1.3537	1.0367		0.2654	0.3091	0.3375	0.2524	1.0999	0.3645	0.1957
1263	1.5079	0.6891	0.5164	0.5276	1.0149	1.2588	0.9998		0.6243	0.566	0.32	0.2305	0.841	0.3845	0.3378
1264	1.304	0.7714	0.6331	0.5403	1.2745	1.2542	0.9247		0.4278	0.616	0.4525	0.4385	1.0962	0.2441	0.3877
1265	1.3426	0.554	0.5267	0.4439	1.3301	1.2329	0.9508		0.4254	0.4372	0.3831	0.257	1.0982	0.2237	0.2891
1266	1.5807	0.5052	0.5999	1.0924	1.3116	0.493	1.0512		0.9518	0.3303	0.4665	0.2457	1.0208	0.2472	0.2963
1267	1.6421	0.4572	0.4761	1.2911	1.4487	0.6067	0.8977		0.9921	0.3095	0.3322	0.3642	1.1944	0.2918	0.3931
1268	1.6045	0.8388	0.4127	1.2507	1.3212	1.0423	0.8483		1.0609	0.5414	0.2814	0.2649	1.2377	0.2477	0.305
1269	1.5085	0.4989	0.468	0.9337	1.3772	1.2836	0.8396		0.9569	0.3432	0.3602	0.2154	1.1583	0.3558	0.1876
1270	1.5768	0.4628	0.5874	1.2052	1.2628	1.0812	0.9801		1.1987	0.4195	0.5054	0.2144	1.0358	0.2956	0.2662
1271	1.6646	0.4224	0.3358	1.4603	1.5159	1.0879	1.2439		0.9417	0.3616	0.2585	0.4927	1.3127	0.2255	0.4402
1272	1.5852	0.5961	0.6826	1.3828	1.4065	0.8487	1.0792		1.0182	0.3784	0.4693	0.3069	1.2109	0.3277	0.4666
1273	1.6149	0.5464	0.5766	1.2886	1.3844	1.2147	1.5249		0.9644	0.4963	0.3191	0.3665	1.1255	0.3067	0.4571
1274	1.5456	0.3698	0.6176	1.3143	1.3992	1.1581	1.1373		1.0472	0.3603	0.3293	0.2987	1.1731	0.3074	0.31
1275	1.7594	0.7227	0.4461	1.2706	1.2078	1.4081	1.0239		0.9868	0.3836	0.2524	0.2937	1.0681	0.3986	0.2819
1276	1.3871	0.7584	0.4181	1.4484	1.3063	1.1792	1.0453		0.6128	0.3073	0.2729	0.2882	1.1279	0.2316	0.4088
1277	1.6791	0.754	0.6751	1.5512	1.2718	0.7364	0.9017		1.0091	0.5148	0.4487	0.5595	1.1444	0.2397	0.3687
1278	1.5881	0.911	0.7084	1.3584	1.2263	0.8034	1.154		1.1417	0.455	0.3613	0.4944	1.059	0.2296	0.3308
1279	1.5974	0.9735	0.6426	1.4713	1.309	0.6789	0.9466		1.0304	0.4886	0.472	0.5362	1.1335	0.3286	0.3422
1280	1.5841	0.9637	0.4907	1.3883	1.3061	0.3845	0.7699		1.0123	0.426	0.3451	0.3777	1.1265	0.2208	0.2434
1281	1.4568	1.0185	0.6174	1.1675	1.3819	1.1497	0.9529		0.9775	0.4877	0.4979	0.2167	1.1732	0.4058	0.3337
1282	1.3953	0.7332	0.687	1.5729	1.3753	0.6641	1.1761		0.6943	0.4559	0.3998	0.3159	1.122	0.2625	0.4532
1283	1.264	0.7221	0.6484	1.2148	1.4095	0.5566	0.8674		0.4237	0.4015	0.4441	0.3417	1.1496	0.3122	0.2796
1284	1.3269	0.726	0.5395	1.4134	1.3857	0.9882	0.989		0.7611	0.4546	0.271	0.3872	1.1733	0.3275	0.2404
1285	1.5435	0.7446	0.5478	1.1451	1.4269	0.5527	0.9832		0.9618	0.4117	0.4844	0.2151	1.0291	0.3569	0.3816
1286	1.3419	0.6719	0.6092	0.6662	1.0309	0.9792	0.8496		0.621	0.4102	0.4244	0.2627	0.9142	0.3713	0.4194
1287	1.3717	0.8421	0.4505	0.4626	1.2761	1.3072	0.9011		0.3185	0.375	0.2983	0.3252	1.1643	0.3682	0.3148
1288	1.3505	0.7533	0.4171	0.774	1.2648	1.1495	0.8476		0.4435	0.45	0.2687	0.3757	1.1009	0.3396	0.2975
1289	1.4293	0.6827	0.4057	0.6786	1.3608	1.1514	0.8974		0.3886	0.479	0.2825	0.2129	1.1136	0.4891	0.3347
1290	1.4396	0.6966	0.4729	0.8263	1.4081	1.0223	0.9956		0.7531	0.4847	0.4182	0.3025	1.1554	0.2873	0.3599
1291	0.9476	0.5613	0.5251	0.6006	1.5263	1.254	0.9887		0.3996	0.4296	0.4338	0.2846	1.2437	0.1982	0.3806
1292	1.0711	0.395	0.6897	0.7265	1.3277	1.1166	1.0626		0.4707	0.3613	0.5781	0.2332	1.1444	0.3203	0.4831
1293	0.9778	0.4771	0.6502	0.3991	1.4297	0.972	1.0771		0.4627	0.3579	0.3872	0.2086	1.1803	0.2806	0.2713
1294	1.0163	0.4845	0.5296	0.3206	1.4758	1.2149	0.8925		0.3707	0.3914	0.3821	0.2654	1.2419	0.3672	0.2482
1295	0.8578	0.6818	0.4933	0.6459	1.2721	1.255	1.0964		0.4497	0.4584	0.4142	0.4062	1.169	0.3118	0.2361
1296	0.9394	0.5983	0.4317	0.6479	1.4333	1.1734	0.9951		0.3617	0.5144	0.3364	0.2587	1.1138	0.4145	0.2878
1297	1.2591	0.516	0.4541	0.4456	1.1104	0.8049	0.7558		0.6911	0.4462	0.4207	0.2736	1.0427	0.2058	0.1898
1298	1.258	0.645	0.5997	0.7616	1.2472	1.1087	0.8882		0.6874	0.5512	0.3787	0.3742	1.0824	0.2717	0.3085
1299	1.2867	0.6795	0.615	0.687	1.2768	1.3525	0.8795		0.652	0.5491	0.5225	0.3466	1.0895	0.3915	0.3203
1300	1.3472	0.7369	0.4763	1.0014	1.4918	1.2785	0.9132		0.4873	0.3681	0.3344	0.4687	1.3159	0.3955	0.2568
1301	1.4405	0.7547	0.4632	0.6353	1.6379	1.1819	0.9411		0.6053	0.4506	0.3791	0.5405	1.3925	0.4277	0.2299
1302	1.2618	0.5971	0.3118	0.888	1.3394	1.1283	1.0085		0.3496	0.4241	0.314	0.4557	1.1506	0.3154	0.2138
1303	1.3971	0.829	0.5377	0.6496	1.7189	1.3431	1.1208		0.4263	0.4701	0.4581	0.2587	1.3313	0.3969	0.3109
1304	1.4103	0.7471	0.4474	0.3721	1.2595	1.4172	0.996		0.5024	0.4472	0.2599	0.2078	1.0829	0.3268	0.4061
1305	1.4411	0.4043	0.3374	0.7723	1.345	1.3336	1.0763		0.4378	0.4006	0.2672	0.4128	1.154	0.3084	0.343
1306	1.2436	0.5157	0.5929	0.6721	1.4258	1.2035	1.1738		0.3997	0.4163	0.3817	0.2271	1.2338	0.4443	0.326
1307	1.1436	0.3674	0.4491	0.7581	1.4106	1.4941	1.2917		0.7112	0.3559	0.3102	0.3358	1.0294	0.3926	0.4444
1308	1.1769	0.9037	0.6069	0.6839	1.7757	1.2108	0.9975		0.5114	0.4225	0.5428	0.3229	1.0751	0.3115	0.2859
1309	1.517	0.7701	0.6154	0.514	1.4315	1.2935	1.0272		0.6151	0.4297	0.3438	0.2055	1.188	0.3204	0.1675
1310	1.4307	0.3321	0.6078	0.6581	1.0475	1.1216	1.0823		0.5845	0.295	0.3892	0.2243	0.9965	0.3424	0.281
1311	1.3282	0.9009	0.5032	1.359	1.4058	1.0128	1.1827		0.3094	0.4642	0.3409	0.391	1.1382	0.1954	0.3573
1312	1.4772	0.7826	0.3137	1.03	1.5559	1.0457	1.1575		0.6233	0.3811	0.2465	0.2802	1.3081	0.2734	0.2807
1313	1.3213	0.6878	0.4391	0.9133	1.3114	1.25	1.088		0.581	0.3563	0.3151	0.3334	1.0934	0.3666	0.2323
1314	1.5935	0.8747	0.8905	1.4858	1.2279	1.1764	1.1392		0.7428	0.4107	0.4831	0.3534	1.0518	0.2918	0.319
1315	1.3405	1.0206	0.8428	1.2615	1.3751	1.0217	1.2089		0.5013	0.4645	0.3819	0.2969	1.097	0.2339	0.4197
1316	1.2384	0.7125	0.8067	1.4189	1.1571	1.3395	0.9246		0.4038	0.3646	0.3974	0.3267	1.0244	0.2567	0.2512
1317	1.1309	0.6995	0.4813	1.5154	1.4046	1.2442	0.7795		0.316	0.4374	0.3542	0.7934	1.134	0.2906	0.3434
1318	1.4855	0.7885	0.6598	1.5363	1.1776	1.2327	0.8471		0.7164	0.513	0.4712	0.4305	1.0677	0.3442	0.4229
1319	1.3422	0.5367	0.2532	1.3459	1.186	1.4169	0.886		0.4823	0.4534	0.2166	0.392	1.0291	0.3941	0.2636
1320	1.3426	0.455	0.4164	1.316	0.9708	1.3253	0.9119		0.5398	0.336	0.2497	0.3907	0.8853	0.2496	0.3095
1321	1.5158	0.5811	0.5154	1.3699	1.2009	1.094	0.7329		0.8038	0.4864	0.4859	0.2776	0.978	0.2589	0.2148
1322	1.0291	0.6041	0.2846	1.4821	1.3853	0.8618	0.9078		0.5189	0.4915	0.2647	0.3051	1.0675	0.2626	0.4354
1323	1.42	0.3123	0.773	1.4457	1.37	1.273	1.0784		0.6192	0.2732	0.5074	0.365	1.2186	0.4136	0.4651
1324	1.5962	0.4193	0.4894	1.245	1.587	1.1887	1.1134		1.07	0.2736	0.3189	0.2512	1.3675	0.2491	0.4395
1325	1.6256	0.5008	0.4535	0.707	1.4278	1.0507	1.1011		1.0642	0.4435	0.3798	0.3506	1.2164	0.2787	0.4092
1326	1.4414	0.4483	0.5952	0.6426	1.5206	1.1253	0.8278		0.7319	0.3595	0.5168	0.3455	1.2186	0.2009	0.4366
1327	1.4803	0.4985	0.3726	0.417	1.3816	0.9649	0.8493		0.8687	0.3245	0.3546	0.2624	1.1808	0.2285	0.3073
1328	1.2418	0.5624	0.5702	0.4818	1.2528	1.1411	0.8518		0.4646	0.5167	0.3975	0.2278	1.0491	0.2741	0.3701
1329	1.5228	0.494	0.4652	0.3662	1.5118	1.194	1.1907		0.793	0.4698	0.3773	0.163	1.2681	0.3	0.3293
1330	1.3254	0.6828	0.8226	0.7185	1.4351	1.0508	1.1259		0.5957	0.48	0.6567	0.3447	1.2484	0.2791	0.3372
1331	1.4105	0.5327	0.6915	0.5416	1.2582	1.1038	1.1145		0.8699	0.4029	0.4991	0.3828	0.9943	0.262	0.2626
1332	1.3148	0.5346	0.351	0.4348	1.313	1.1048	0.9121		0.5904	0.4862	0.2794	0.2278	1.1388	0.3133	0.2311
1333	1.2211	0.4568	0.4183	0.8071	1.0819	1.0529	0.8325		0.4629	0.4046	0.3299	0.4188	0.8789	0.2567	0.3098
1334	1.2713	0.7235	0.3546	1.2613	1.2454	1.1128	1.3323		0.4292	0.4825	0.2412	0.3246	1.018	0.3573	0.2795
1335	1.2256	0.4154	0.4868	1.4652	1.5166	1.2222	1.6339		0.5243	0.3954	0.3523	0.4447	1.1722	0.3116	0.3275
1336	1.3913	0.3284	0.4765	1.2875	1.474	1.286	1.4707		0.5211	0.2992	0.4012	0.4495	1.1522	0.2836	0.3613
1337	1.2654	0.5058	0.4992	1.0733	1.3563	1.3339	1.2794		0.4019	0.4333	0.3994	0.2217	1.1207	0.2893	0.2655
1338	1.4333	0.8043	0.8909	1.4557	1.2386	1.2705	1.3152		0.5855	0.5498	0.5384	0.4644	1.1324	0.4636	0.3171
1339	1.5013	0.9617	1.0665	1.1178	1.1603	1.2813	1.2461		0.5701	0.5209	0.5551	0.2445	0.9223	0.3886	0.2365
1340	1.3598	0.6438	0.6792	0.9734	1.216	1.2605	1.3556		0.4925	0.5408	0.3909	0.2043	1.0253	0.3385	0.2375
1341	0.8642	0.4764	0.5619	1.5325	1.2424	1.3587	1.1271		0.5254	0.3678	0.2889	0.362	1.0172	0.2803	0.2826
1342	1.175	0.4914	0.548	1.2934	1.3154	0.9229	1.1359		0.5621	0.4591	0.4035	0.2476	1.0156	0.2053	0.2924
1343	1.2308	0.418	0.542	1.2447	1.3072	0.8285	1.0921		0.5761	0.4171	0.3084	0.3266	1.1824	0.3218	0.3507
1344	0.9018	0.514	0.5242	1.0614	1.3659	0.941	1.0994		0.4096	0.3705	0.4033	0.3531	1.1071	0.3804	0.4573
1345	1.0664	0.7034	0.454	1.0218	1.3955	1.1282	1.2501		0.5944	0.4289	0.3361	0.2464	1.1027	0.2519	0.3408
1346	1.413	0.4545	0.4665	1.1165	1.0648	1.0349	1.1113		0.7518	0.341	0.3221	0.2125	0.7829	0.2925	0.2407
1347	1.508	0.7324	0.4184	1.3856	0.5077	1.2184	1.2127		0.4694	0.4985	0.2393	0.3061	0.5209	0.3606	0.3125
1348	1.425	0.7909	0.3666	1.2629	0.6764	1.3457	1.0618		0.4771	0.713	0.37	0.2873	0.5094	0.339	0.2569
1349	1.3856	0.7127	0.7024	1.14	0.8304	1.3096	1.1485		0.4609	0.3389	0.4801	0.2142	0.6664	0.3204	0.3877
1350	1.1687	0.4457	0.4353	1.442	0.5059	1.3721	1.1135		0.2508	0.3971	0.2973	0.3731	0.3184	0.3046	0.2239
1351	1.3484	0.5852	0.395	0.6788	1.1051	1.2758	1.1802		0.4955	0.4565	0.3791	0.2845	0.9101	0.3805	0.373
1352	1.3543	0.4876	0.8949	0.5043	1.2343	1.2287	1.0475		0.4762	0.4092	0.4714	0.3043	0.9906	0.2431	0.3422
1353	1.5223	0.4395	0.9877	0.7373	1.1544	1.0863	1.0678		0.7637	0.4277	0.5908	0.2698	0.9062	0.3537	0.3731
1354	1.2192	0.7981	0.8871	0.4543	0.9199	1.0382	1.3805		0.3147	0.3836	0.4051	0.2891	0.6553	0.2997	0.5386
1355	1.391	0.5718	0.4145	0.8555	0.9656	1.272	1.093		0.5537	0.3496	0.214	0.4003	0.5875	0.3394	0.2365
1356	1.3923	0.4513	0.6681	0.5384	0.8598	0.6307	1.0152		0.4748	0.3552	0.3593	0.207	0.6104	0.3018	0.1885
1357	1.3302	0.5467	0.6698	0.4658	0.8761	0.6872	1.2369		0.4038	0.4512	0.4654	0.2213	0.7654	0.2684	0.5088
1358	1.2693	0.9049	0.5146	0.6844	0.4056	0.9929	1.2009		0.456	0.4654	0.3611	0.2418	0.3467	0.1947	0.3201
1359	1.4572	0.9579	0.8179	1.1559	0.3885	1.2114	1.4238		0.5221	0.4826	0.7197	0.4558	0.3193	0.2592	0.321
1360	1.3868	0.8805	0.7705	0.6832	0.7229	1.0571	1.4939		0.3729	0.3675	0.7065	0.2512	0.6238	0.2162	0.3559
1361	1.5119	0.9268	0.5453	0.7319	0.6279	1.1337	1.6672		0.3892	0.3811	0.413	0.3503	0.566	0.305	0.38
1362	1.2358	0.7338	0.4401	0.7962	1.4171	1.1886	1.3218		0.3982	0.3041	0.3566	0.3245	1.1412	0.3723	0.3906
1363	1.5135	0.9627	0.416	0.5625	1.1371	1.3791	1.3461		0.7569	0.3379	0.2675	0.2217	1.0092	0.4976	0.2745
1364	1.3746	0.524	0.7351	0.6283	1.0169	1.2286	1.2355		0.5118	0.4961	0.5323	0.3101	0.9815	0.2497	0.2988
1365	1.4279	0.5711	0.9959	1.3849	1.0125	1.3179	0.9223		0.551	0.4741	0.9941	0.3276	1.0868	0.3422	0.3182
1366	1.3733	0.7255	0.8301	1.15	1.1737	1.1423	1.1363		0.2787	0.5313	0.8074	0.3523	1.0118	0.2362	0.3228
1367	1.4094	0.8497	0.712	0.8439	1.7442	1.2224	1.0507		0.5105	0.4184	0.4518	0.2214	1.5577	0.2654	0.3071
1368	1.7165	0.5117	0.6431	0.6969	1.0601	1.2272	1.5412		1.1798	0.3455	0.5222	0.2681	0.9278	0.4282	0.543
1369	1.5765	0.651	0.7626	0.499	1.0914	1.2482	1.2584		0.7906	0.4157	0.3625	0.2709	0.8698	0.2664	0.2963
1370	1.3968	0.463	0.6753	0.3841	1.1749	1.1297	1.1535		0.5386	0.3795	0.4542	0.1466	1.0725	0.2751	0.3783
1371	1.4962	0.638	0.6372	0.7703	1.2234	1.1896	1.1993		0.5816	0.4649	0.3824	0.3841	1.0317	0.2135	0.2358
1372	1.4372	0.5307	0.4991	0.5444	1.5524	1.2465	1.2331		0.4942	0.413	0.2836	0.257	1.3548	0.279	0.4075
1373	1.3046	0.412	0.5359	0.5622	0.8945	0.5354	1.2069		0.4172	0.3927	0.3982	0.2293	0.8285	0.3307	0.3854
1374	1.4022	0.5397	0.6643	0.69	1.0823	1.1293	1.0861		0.5556	0.3796	0.4208	0.3011	0.9426	0.2234	0.4115
1375	1.3763	0.4973	0.4504	0.8505	1.3203	1.2264	1.5005		0.5642	0.3858	0.4206	0.2178	0.8586	0.2944	0.4607
1376	1.2884	0.7873	0.476	0.9597	1.2355	1.1882	0.9107		0.4284	0.3172	0.2606	0.2956	0.8121	0.2893	0.4251
1377	1.2774	0.6324	0.4853	0.9187	1.2165	1.3714	0.9863		0.4138	0.4841	0.3178	0.1901	0.826	0.4576	0.342
1378	1.2736	0.6258	0.6744	1.2316	1.0982	1.1294	0.956		0.5725	0.4396	0.4209	0.3509	0.7429	0.2719	0.2507
1379	1.3269	0.6625	0.5195	1.1393	1.4368	1.4627	1.0529		0.7758	0.5782	0.3981	0.1855	1.0684	0.3563	0.2721
1380	1.3728	0.581	0.5411	1.1534	1.2071	1.2154	1.1518		0.5478	0.4806	0.2767	0.319	0.8946	0.2656	0.2648
1381	1.3164	0.3369	0.5217	1.2958	1.4369	1.3918	1.0712		0.4997	0.3121	0.3936	0.2142	1.0219	0.2656	0.3396
1382	1.2627	0.6691	0.6292	1.1883	1.4158	1.1854	1.3266		0.3518	0.5579	0.553	0.2698	1.0182	0.2022	0.3009
1383	1.3729	0.4436	0.7693	0.8908	1.1628	1.1865	1.0611		0.4705	0.434	0.423	0.3576	0.7871	0.2269	0.2587
1384	1.2864	0.8892	1.0739	0.7691	1.0414	1.3477	1.0939		0.3458	0.6204	0.5055	0.4003	0.6933	0.3617	0.3436
1385	1.3079	0.3805	0.5095	0.8381	1.1404	1.0478	1.161		0.4061	0.3371	0.35	0.373	0.8296	0.2556	0.3163
1386	1.2949	0.4414	0.4596	1.1224	1.248	1.0004	1.0906		0.5441	0.3837	0.361	0.4952	0.8522	0.2418	0.2916
1387	1.3905	0.7343	0.3849	0.64	1.0936	0.956	1.209		0.5563	0.571	0.2789	0.2829	0.7258	0.1985	0.4014
1388	1.1172	0.5233	0.5238	1.2423	1.0778	1.2559	1.2437		0.5763	0.4422	0.4046	0.3851	0.7336	0.3343	0.3154
1389	1.3793	0.4612	0.4279	1.4169	1.115	1.1141	1.7827		0.5724	0.4895	0.336	0.266	0.7345	0.2917	0.5209
1390	1.305	0.6058	0.7513	1.3762	1.378	1.1369	1.3847		0.5235	0.4457	0.4315	0.2787	1.0885	0.35	0.3477
1391	1.4218	0.5802	0.6248	0.9927	1.3946	1.2177	1.1625		0.689	0.3285	0.4019	0.2525	0.8413	0.2284	0.2714
1392	1.274	0.5081	0.3968	1.201	1.1027	1.3332	1.5114		0.4638	0.4832	0.3639	0.2543	0.7763	0.35	0.3107
1393	1.331	0.6902	0.5026	0.4871	0.9812	0.5154	1.1985		0.5289	0.5869	0.3005	0.3537	0.7067	0.2276	0.4866
1394	1.2202	0.4817	0.5253	0.5691	1.2349	0.5881	1.156		0.4832	0.4376	0.3987	0.2345	0.8336	0.289	0.3638
1395	1.0829	0.41	0.5136	0.6753	1.1906	0.4671	1.1778		0.4824	0.2852	0.4156	0.3627	0.6715	0.2206	0.4619
1396	1.0587	0.4268	0.4585	0.7258	1.1296	0.4168	1.1182		0.4748	0.3502	0.3582	0.3225	0.766	0.3106	0.2103
1397	1.3806	0.5283	0.6202	0.421	0.9409	0.4731	1.0859		0.4265	0.316	0.3579	0.2124	0.6619	0.2542	0.2837
1398	1.4682	0.5965	0.5976	0.614	0.9648	1.1043	1.1078		0.4817	0.4003	0.4348	0.2312	0.6899	0.2738	0.2978
1399	1.3937	0.5232	0.4793	0.4125	1.0946	1.0682	1.1495		0.3205	0.4065	0.3919	0.2603	0.7752	0.2985	0.3161
1400	1.4371	0.4088	0.5353	0.5263	1.7441	1.4139	0.9857		0.4259	0.3758	0.429	0.2407	1.3145	0.2426	0.2908
1401	1.4553	0.4629	0.4474	0.58	1.2471	1.2031	1.0589		0.3805	0.335	0.3509	0.2997	0.7578	0.312	0.3456
1402	1.5388	0.5455	0.6223	0.4878	1.3692	1.258	1.0837		0.6789	0.5266	0.3484	0.24	0.7946	0.3734	0.2232
1403	1.091	0.6778	0.5926	1.5729	1.0694	1.2444	1.6255		0.343	0.4288	0.4127	0.4597	0.7548	0.335	0.2979
1404	1.1104	0.6058	0.4924	0.9761	1.1706	1.2275	2.0694		0.4982	0.4386	0.4153	0.3395	0.7961	0.3023	0.5335
1405	0.9512	0.6854	0.3911	0.6134	1.2291	1.5354	1.41		0.2271	0.5432	0.3013	0.3421	0.8494	0.374	0.4093
1406	0.9147	0.4502	0.592	1.1301	1.7641	1.2423	1.1089		0.3331	0.4242	0.3642	0.2977	1.3158	0.1471	0.2125
1407	1.1462	0.4054	0.4011	1.0512	1.397	1.0915	1.1217		0.3227	0.346	0.3331	0.3292	0.9712	0.2227	0.168
1408	0.9594	0.8003	0.5461	0.7988	1.7078	1.0296	1.0927		0.2137	0.5321	0.4073	0.3664	1.5015	0.2335	0.3861
1409	0.9494	0.656	0.8282	0.3709	1.6664	0.938	1.1892		0.3125	0.3767	0.6435	0.2248	1.3998	0.2353	0.2858
1410	0.9733	0.507	0.5387	0.7609	1.318	1.2224	1.0938		0.2576	0.3995	0.3368	0.3618	1.0716	0.2784	0.2428
1411	0.958	0.5774	0.4915	0.6934	1.7923	1.2886	1.1089		0.3501	0.5821	0.4273	0.1684	1.5048	0.4181	0.2379
1412	1.2958	0.5375	0.7019	0.4885	1.8587	1.4138	1.1509		0.4858	0.4615	0.5492	0.3154	1.654	0.2978	0.5111
1413	1.3359	0.4392	1.0702	0.7057	1.8575	1.289	1.1432		0.3968	0.34	0.5347	0.2989	1.5241	0.2946	0.4452
1414	1.209	0.8198	0.9536	1.2305	1.886	1.2488	1.0464		0.2661	0.3694	0.6877	0.278	1.6805	0.3071	0.2882
1415	1.4236	0.8251	0.7365	1.2847	1.599	1.2769	1.1462		0.3214	0.4714	0.4386	0.4295	1.2617	0.3216	0.2375
1416	1.4749	0.6936	0.7883	0.368	1.614	1.0731	1.0823		0.4298	0.459	0.4568	0.2801	1.079	0.2159	0.2834
1417	1.8065	0.5169	0.4815	0.6027	1.656	1.1564	1.2493		0.4823	0.4549	0.3078	0.2888	1.4083	0.2803	0.8683
1418	1.6032	0.6143	0.4778	0.8171	1.3383	1.3612	1.1375		0.4309	0.408	0.3197	0.4333	1.1999	0.2618	0.4614
1419	1.3259	0.3972	0.8725	0.4581	1.5867	1.2098	1.0343		0.2847	0.3551	0.5021	0.1703	1.3746	0.2393	0.1935
1420	1.4511	0.4958	0.9381	0.3388	1.1017	1.1082	1.2507		0.4879	0.3479	0.6673	0.2069	1.0804	0.3499	0.435
1421	1.2709	0.4291	0.7709	0.7367	1.09	1.2207	1.1349		0.4146	0.3614	0.4212	0.2074	1.091	0.2208	0.3252
1422	1.5155	0.5236	0.6773	0.5538	0.6665	1.0125	1.1602		0.3758	0.4784	0.348	0.3527	0.6667	0.3418	0.2959
1423	1.5022	0.9333	0.3549	0.5982	1.0262	1.2481	1.0889		0.4749	0.4822	0.28	0.3058	1.0663	0.3007	0.3662
1424	1.3584	0.6547	0.7765	0.4602	1.5662	0.9436	1.1392		0.4529	0.3778	0.363	0.2608	1.4487	0.3654	0.401
1425	1.4131	0.5368	0.4806	0.4081	2.1366	1.0713	1.1887		0.3276	0.4694	0.41	0.1916	1.6114	0.2436	0.2851
1426	1.3352	0.6394	0.5363	0.5647	1.748	0.6095	1.0109		0.4828	0.5677	0.3224	0.2682	1.4918	0.3787	0.5479
1427	1.2749	0.4516	0.7517	0.5689	2.0768	0.7782	0.9593		0.445	0.4221	0.5803	0.2671	1.7487	0.2576	0.4232
1428	1.3108	0.4926	0.9137	0.5301	1.3455	0.612	1.0523		0.4437	0.496	0.7224	0.1934	1.2586	0.4098	0.3437
1429	1.6027	0.5001	0.4594	0.7259	1.2886	0.7422	0.8711		0.5524	0.4427	0.354	0.3845	1.174	0.2666	0.3804
1430	1.3423	0.5806	0.4927	0.5001	1.2319	1.0683	1.0423		0.5313	0.461	0.2668	0.2504	1.0905	0.3105	0.3675
1431	1.459	0.3902	0.3746	0.5636	1.2154	0.9312	0.8477		0.4147	0.3938	0.281	0.2962	1.1935	0.2846	0.3166
1432	1.3362	0.6514	0.5909	0.9026	1.6221	0.8261	0.8603		0.3687	0.6127	0.2903	0.167	1.4461	0.2487	0.3548
1433	1.4488	0.584	0.5885	1.16	1.6502	1.1245	0.8474		0.4305	0.5552	0.2553	0.5049	1.5693	0.256	0.4118
1434	1.6865	0.5769	0.4902	1.3359	1.9135	1.3023	0.9022		0.483	0.4994	0.2775	0.3016	1.7051	0.3438	0.2045
1435	1.4448	0.5706	0.5935	1.2344	1.658	1.4841	0.899		0.2516	0.4517	0.2842	0.3443	1.4467	0.4388	0.3132
1436	1.544	0.542	0.4486	1.2833	1.2258	1.275	0.7702		0.3982	0.376	0.2626	0.2551	1.1447	0.3314	0.2468
1437	1.2342	0.9207	0.5826	1.3092	1.8689	1.3454	0.9983		0.5023	0.3616	0.3933	0.3006	1.474	0.2769	0.4248
1438	1.2956	0.7275	0.4844	0.4354	1.4493	1.1845	0.817		0.5745	0.5765	0.2339	0.2818	1.3165	0.2832	0.3359
1439	1.1796	0.6684	0.7804	0.4559	1.5301	1.1873	0.8441		0.4415	0.5342	0.6279	0.1877	1.3538	0.2554	0.2343
1440	1.0478	0.4637	0.8051	0.5317	1.4945	1.2621	0.7555		0.2787	0.3693	0.5741	0.3995	1.3707	0.3277	0.2862
1441	1.5401	0.6242	0.6552	0.556	2.2863	1.3318	0.7365		0.4401	0.5645	0.4374	0.3411	1.663	0.3502	0.2727
1442	1.347	0.6019	0.7861	0.7693	1.8447	1.1606	0.8947		0.4832	0.4189	0.2994	0.3338	1.3938	0.3862	0.2819
1443	0.9532	0.6305	0.4299	0.9965	2.0464	1.3902	0.8815		0.2836	0.4226	0.3192	0.4165	1.4989	0.3983	0.3508
1444	1.0029	0.4634	0.6171	0.3144	1.7261	1.2905	0.7078		0.3063	0.3751	0.3622	0.2028	1.2861	0.3401	0.2799
1445	1.0474	0.5631	0.3426	0.605	2.2163	1.112	1.3446		0.2842	0.5028	0.3082	0.2507	1.6408	0.35	0.3127
1446	1.3279	0.5516	0.401	0.4079	1.8386	1.1778	1.1115		0.3395	0.3002	0.2441	0.1741	1.4502	0.2362	0.3909
1447	1.2585	0.5266	0.6225	0.5534	1.9315	1.2324	1.1715		0.3964	0.3778	0.3819	0.2714	1.4771	0.2644	0.3113
1448	1.3869	0.7543	0.5886	0.4759	1.5752	0.976	1.0929		0.5099	0.369	0.5004	0.243	1.4007	0.3359	0.3429
1449	1.3563	0.7808	0.5882	0.4583	1.4617	1.1942	1.2328		0.4314	0.4376	0.5464	0.3047	1.2396	0.3483	0.2641
1450	1.3438	0.5554	0.5579	0.514	1.4653	1.2594	0.9739		0.3927	0.5043	0.4538	0.2801	1.2745	0.3005	0.5786
1451	1.2728	0.5848	0.5533	0.6732	1.9826	1.341	0.9368		0.4806	0.4937	0.3535	0.2841	1.3185	0.3403	0.3283
1452	1.4385	0.6804	0.8675	0.6462	1.9727	1.1781	0.9099		0.3726	0.5198	0.4652	0.2653	1.4927	0.2778	0.2923
1453	1.1617	0.5779	0.3619	0.7025	1.8644	1.3061	0.8951		0.425	0.4207	0.2826	0.3345	1.2962	0.2444	0.3559
1454	1.2727	0.4747	0.7138	0.5173	1.8289	1.1502	0.9124		0.5127	0.425	0.4762	0.1609	1.2289	0.2274	0.3266
1455	1.2925	0.4925	0.7991	0.7844	2.1151	1.1979	0.809		0.6026	0.4404	0.6246	0.3403	1.3846	0.2945	0.2718
1456	1.3559	0.5674	0.9231	0.5875	1.6285	1.2781	0.8539		0.5577	0.319	0.6451	0.2547	1.2627	0.4191	0.4176
1457	0.999	0.4123	0.528	0.4347	1.5767	1.2333	0.9633		0.4083	0.3434	0.3055	0.1606	1.3031	0.472	0.3772
1458	0.8104	0.4889	0.5008	0.5028	1.8293	1.2195	0.8382		0.3028	0.4115	0.3247	0.287	1.4699	0.2875	0.4089
1459	1.1136	0.5779	0.5229	0.7474	1.2695	1.2132	0.9114		0.4624	0.5111	0.4501	0.4382	1.0733	0.2749	0.4572
1460	1.1348	0.499	0.7884	1.3702	1.0971	1.3519	0.8605		0.4976	0.4647	0.3993	0.3937	1.0774	0.2232	0.2953
1461	1.2784	0.5349	0.5302	1.3365	1.0599	1.2871	0.8261		0.5228	0.5101	0.2679	0.3948	0.989	0.351	0.2277
1462	1.268	0.5826	0.4001	1.0262	1.194	1.2079	0.8887		0.3742	0.4828	0.2935	0.3924	1.0884	0.3099	0.3268
1463	0.9226	0.5844	0.6622	1.3305	1.3096	1.0946	0.8879		0.371	0.425	0.4924	0.3495	0.9824	0.364	0.3294
1464	1.0054	0.8705	0.4392	0.875	1.4477	1.4536	1.0584		0.2553	0.54	0.2441	0.3286	1.2753	0.46	0.4752
1465	1.273	0.7733	0.8283	1.198	1.282	1.4117	0.9294		0.4602	0.5133	0.6999	0.3532	1.0264	0.3538	0.3176
1466	1.2198	0.6822	0.8094	1.3968	1.1705	1.1984	0.7087		0.3703	0.5402	0.5445	0.2895	1.0654	0.2958	0.2977
1467	1.3221	0.6524	0.5796	1.0159	1.362	0.9184	0.797		0.3131	0.4431	0.5244	0.3055	1.1991	0.2991	0.2401
1468	1.2411	0.5388	0.4244	1.1058	1.0448	1.1903	0.8681		0.3527	0.4556	0.3109	0.2744	0.9441	0.2341	0.4399
1469	1.3583	0.5534	0.6697	1.5066	1.2485	0.9079	0.9843		0.4609	0.3623	0.3416	0.51	1.0079	0.2826	0.2494
1470	1.2861	0.7223	1.0257	0.8229	1.514	1.2986	0.8497		0.3775	0.5453	0.5351	0.3401	1.2004	0.2715	0.3369
1471	1.2975	0.5339	1.1865	0.9062	2.0607	1.3632	0.9048		0.3456	0.3824	0.5416	0.5152	1.5007	0.2977	0.2827
1472	1.2896	0.7431	1.4136	0.635	1.9195	1.3772	0.8215		0.4162	0.4628	0.9457	0.211	1.3326	0.3497	0.3538
1473	1.2328	0.6317	1.0688	0.8951	2.1382	1.1736	0.8451		0.3134	0.4014	0.8101	0.3958	1.5415	0.3253	0.3764
1474	1.24	0.6433	1.1987	0.6958	2.093	1.2626	0.9502		0.47	0.5913	0.8819	0.4076	1.4519	0.3786	0.4089
1475	1.2049	0.6751	1.0667	0.7572	2.0366	1.0572	0.8603		0.4268	0.5887	0.8328	0.4366	1.4459	0.3428	0.188
1476	1.2373	0.7198	1.1939	0.7871	2.0044	0.9351	0.7977		0.3657	0.5655	0.8794	0.2554	1.5552	0.3542	0.2771
1477	1.2002	0.4756	0.8941	0.8406	2.2335	1.3385	0.8943		0.4688	0.349	0.9216	0.3177	1.5366	0.2548	0.3922
1478	1.283	0.3692	0.4583	0.6345	2.0946	1.2715	0.8462		0.3792	0.3425	0.3684	0.2637	1.5641	0.3794	0.3034
1479	1.1578	0.7152	0.4639	0.6425	2.2611	1.0773	0.979		0.3006	0.5718	0.3322	0.2605	1.6194	0.3246	0.4471
1480	1.1547	0.6754	0.5203	0.6458	1.9218	1.0536	1.1677		0.4088	0.6197	0.3883	0.3572	1.5196	0.4894	0.3953
1481	0.9434	0.4672	0.7041	0.4225	2.2124	1.0337	1.1631		0.3049	0.3512	0.5133	0.2621	1.4909	0.3622	0.3553
1482	0.9584	0.5359	0.4964	0.6639	2.2141	1.057	1.1271		0.3434	0.5301	0.2993	0.3043	1.6238	0.269	0.4061
1483	0.985	0.5164	0.6292	0.6989	2.6386	1.018	1.2558		0.2471	0.4736	0.4516	0.318	2.0634	0.3581	0.3906
1484	1.0706	0.464	0.5777	0.6042	2.1826	1.1659	0.7244		0.252	0.3861	0.4932	0.2236	1.5135	0.2909	0.3563
1485	1.0948	0.7077	0.3876	0.435	2.1158	1.3365	1.0511		0.3065	0.3857	0.359	0.2241	1.6049	0.2861	0.2188
1486	0.9919	0.4083	0.5396	0.7579	2.1841	1.5573	1.1028		0.3507	0.3177	0.2851	0.2964	1.6873	0.281	0.2743
1487	0.9467	0.5428	0.7827	0.6342	2.3632	1.0079	1.0959		0.4257	0.4637	0.59	0.2993	1.5914	0.2898	0.3735
1488	0.9718	0.5914	0.5786	0.4496	2.8493	1.0737	1.0285		0.4647	0.5062	0.5402	0.2486	1.9545	0.2848	0.2929
1489	1.2438	0.6154	0.5077	0.4433	1.9094	1.094	1.1225		0.3322	0.5603	0.3418	0.2753	1.3293	0.2729	0.2457
1490	1.0903	0.4489	0.4399	0.8531	2.0883	1.1866	1.1979		0.426	0.3534	0.252	0.4336	1.5019	0.2315	0.2933
1491	1.0976	0.4491	0.4878	0.3806	2.2283	0.5264	1.2584		0.4612	0.3591	0.4391	0.1535	1.6063	0.2517	0.2225
1492	1.1896	0.5409	0.4518	0.5184	2.091	0.9148	1.1329		0.337	0.3515	0.3918	0.3198	1.7238	0.3533	0.3369
1493	1.2109	0.5966	0.6046	0.5577	2.0354	1.0945	1.1723		0.4463	0.3808	0.3099	0.3231	1.6789	0.2947	0.4212
1494	0.9254	0.7282	0.6134	0.5359	1.7987	1.0424	1.1363		0.4752	0.4992	0.331	0.2218	1.5628	0.2783	0.2924
1495	0.8717	0.9169	0.7994	0.5662	1.8778	1.0966	1.2073		0.1953	0.5112	0.4915	0.3123	1.4998	0.2704	0.392
1496	1.151	0.8697	0.5317	0.5994	1.706	1.2397	1.1003		0.4364	0.4738	0.3172	0.4696	1.3936	0.3113	0.2075
1497	1.0392	0.4791	0.8412	0.561	1.828	1.1223	1.1439		0.3299	0.4106	0.6269	0.2391	1.5401	0.4224	0.1983
1498	1.0872	0.3935	0.5272	0.771	1.7626	0.647	1.5443		0.3214	0.3787	0.2893	0.4014	1.5119	0.4194	0.448
1499	0.9854	0.8958	0.3901	0.5382	1.5545	0.6094	1.2938		0.2199	0.5197	0.3071	0.2273	1.3469	0.1928	0.2668
1500	1.3598	0.5053	0.7534	0.6779	1.7096	0.5527	1.3017		0.5414	0.4632	0.468	0.2086	1.4686	0.3072	0.3991
1501	1.1191	0.7353	0.8059	1.3325	1.7332	0.9587	1.2886		0.3277	0.4313	0.5059	0.4535	1.5013	0.2822	0.3272
1502	0.8763	0.5464	0.4591	1.4424	1.8084	1.1951	1.3134		0.3505	0.2751	0.3121	0.5575	1.5845	0.4219	0.277
1503	1.2263	1.0344	0.5315	1.3241	1.9946	1.1938	1.3741		0.4736	0.5197	0.3548	0.6337	1.6681	0.3201	0.3835
1504	1.0646	0.683	0.4683	0.9083	1.7347	1.0717	1.3952		0.319	0.3652	0.3506	0.2767	1.4052	0.3123	0.3036
1505	1.2135	0.6008	0.6901	1.0978	1.8596	1.4435	1.1261		0.2586	0.552	0.6214	0.3097	1.6211	0.4173	0.234
1506	0.9462	0.7069	0.4157	1.1531	2.0558	1.1433	1.4982		0.3526	0.5366	0.2886	0.3269	1.6676	0.2623	0.2824
1507	0.8602	0.5496	0.4233	1.0851	1.8342	1.1491	1.2215		0.3259	0.4747	0.3409	0.3533	1.5776	0.3435	0.2462
1508	0.9014	0.4521	0.6121	1.0593	2.0422	1.2884	1.5771		0.24	0.3956	0.4153	0.2027	1.7458	0.3407	0.3179
1509	0.8615	0.4372	0.5704	1.1589	1.7188	1.0724	1.5204		0.3027	0.3813	0.4604	0.4053	1.4203	0.407	0.3586
1510	1.0596	0.5288	0.5522	1.541	3.1607	1.4331	1.3978		0.3588	0.3563	0.4409	0.4264	2.3486	0.2863	0.4872
1511	1.0196	0.7224	0.8168	1.5168	2.8363	1.191	1.307		0.2808	0.4063	0.6555	0.5169	2.1697	0.381	0.274
1512	1.1969	0.7285	0.4523	1.048	3.1108	1.1734	1.6118		0.5377	0.5041	0.3588	0.2787	2.1346	0.3722	0.3122
1513	1.2546	0.4662	0.4107	1.2574	3.2437	1.1044	1.3819		0.4866	0.4711	0.3141	0.1897	2.4412	0.328	0.3558
1514	1.2997	0.4546	0.5782	1.222	3.1362	1.0087	1.4115		0.364	0.3776	0.2798	0.4008	2.3453	0.2752	0.326
1515	1.4583	0.4314	0.523	1.211	2.8941	1.2768	1.4455		0.6928	0.4144	0.4768	0.2954	2.1408	0.3003	0.4137
1516	1.1024	0.5083	0.6439	1.3887	2.8085	1.3365	1.3661		0.3779	0.3639	0.2803	0.3973	2.0921	0.3643	0.4247
1517	1.0295	0.5025	0.55	0.8804	3.1662	0.8884	1.3309		0.3231	0.4601	0.4119	0.2463	2.2787	0.2616	0.5726
1518	1.2016	0.5518	0.4973	0.6252	3.1262	0.6027	1.3692		0.5299	0.2697	0.3844	0.3719	2.4675	0.1948	0.3462
1519	0.9668	0.5511	0.4926	1.4156	2.7897	0.818	1.3703		0.3829	0.4184	0.3658	0.3696	2.2892	0.2564	0.2999
1520	0.8649	0.5052	0.5727	1.1546	2.7865	0.5724	1.1258		0.2743	0.4457	0.3937	0.3163	2.0471	0.2509	0.2299
1521	1.0165	0.4855	0.4051	1.2392	3.0749	0.4026	0.8914		0.4653	0.3932	0.3264	0.2916	2.2824	0.1897	0.263
1522	0.8695	0.7841	0.7006	0.6162	3.0983	1.1553	0.8468		0.3252	0.6465	0.591	0.2293	2.1857	0.3424	0.3059
1523	1.0591	0.565	0.5784	0.6149	2.9432	1.5764	0.8788		0.2772	0.4691	0.5387	0.3534	2.2107	0.2693	0.2945
1524	1.0517	0.4134	0.4157	0.4366	2.822	1.0074	0.8813		0.5478	0.3675	0.3001	0.1566	2.2159	0.2807	0.4304
1525	0.8425	0.5246	0.5504	0.3958	2.0336	0.4092	0.6941		0.2751	0.4454	0.4135	0.24	1.7828	0.1858	0.3074
1526	1.0372	0.7207	0.5252	0.4773	2.268	0.6994	0.6894		0.4547	0.4187	0.4039	0.2613	1.96	0.3394	0.2302
1527	0.7795	0.8176	0.9502	0.6277	2.6412	0.8516	0.8062		0.3099	0.4039	0.6028	0.3154	2.1299	0.3639	0.3245
1528	0.9273	0.7398	0.7327	0.6608	1.6965	0.5204	0.8973		0.363	0.5752	0.4538	0.3309	1.4205	0.2428	0.377
1529	1.0925	0.6259	0.6009	0.7747	1.5907	0.8068	1.2273		0.4021	0.5177	0.3486	0.3485	1.4061	0.2916	0.387
1530	1.2145	0.5287	0.5464	0.5489	1.5887	0.5726	1.1508		0.4033	0.4739	0.4174	0.3142	1.354	0.2704	0.3148
1531	1.1011	0.5841	0.7096	0.4773	1.4998	0.7656	1.1335		0.3164	0.4605	0.5257	0.1916	1.3083	0.2363	0.2021
1532	1.0245	0.497	0.6817	0.4767	1.381	0.6447	1.11		0.3625	0.3981	0.4823	0.1523	1.1757	0.2295	0.3445
1533	0.7415	0.6643	0.6174	0.4623	1.5006	0.6715	1.2056		0.4215	0.5715	0.4896	0.228	1.1838	0.3096	0.4707
1534	1.1454	0.5932	0.5377	0.4266	1.4535	0.4739	1.0672		0.3785	0.3845	0.2312	0.239	1.1504	0.236	0.2697
1535	1.4552	0.4372	0.5347	0.7795	1.5916	0.4746	1.1989		0.3953	0.3962	0.3362	0.4612	1.0187	0.2405	0.324
1536	1.4063	0.4294	0.744	0.8056	2.14	0.756	1.0705		0.4135	0.3974	0.4517	0.4094	1.7763	0.3345	0.2899
1537	1.4096	0.3656	0.5569	0.4806	1.5802	0.6028	1.2198		0.3907	0.3164	0.2968	0.1964	1.3646	0.2605	0.3801
1538	1.3082	0.5467	0.4104	0.4915	1.8489	1.1394	0.9348		0.3956	0.4573	0.3902	0.238	1.4829	0.2585	0.2578
1539	1.3322	0.602	0.3772	0.5618	1.6942	1.1545	1.0853		0.2389	0.4066	0.3133	0.2575	1.5041	0.3037	0.3204
1540	1.2425	0.5499	0.5346	0.4837	1.7512	0.883	1.063		0.4223	0.4017	0.4189	0.2365	1.4706	0.2223	0.3502
1541	1.1842	0.6179	0.5218	0.655	1.7937	1.3205	1.1392		0.3433	0.3961	0.3828	0.3566	1.4338	0.3442	0.318
1542	1.4887	0.3457	0.4223	0.369	1.6535	0.8	1.0155		0.4572	0.3095	0.3249	0.2368	1.3699	0.2405	0.3759
1543	1.4357	0.4589	0.4725	0.6263	1.6158	1.0706	1.1433		0.3823	0.4043	0.2115	0.3511	1.4534	0.2967	0.3157
1544	1.365	0.7447	0.5785	0.6748	1.5997	0.4138	1.1479		0.3261	0.4695	0.4197	0.2457	1.4424	0.2325	0.4007
1545	1.3788	0.3311	0.464	0.6277	1.6912	0.58	1.0653		0.3858	0.265	0.3466	0.2299	1.3684	0.2403	0.1961
1546	1.4319	0.5053	0.3261	0.6421	1.3669	1.1995	1.1516		0.5013	0.4256	0.2768	0.3542	1.3773	0.4245	0.3093
1547	1.6655	0.4837	0.5052	0.7414	1.302	1.2149	1.2137		1.1498	0.4745	0.4036	0.3173	1.2491	0.2562	0.2298
1548	1.6356	0.5757	0.6375	0.7646	1.4116	1.2528	1.0482		1.169	0.4794	0.4285	0.3142	1.4054	0.2727	0.3704
1549	1.6687	0.5992	0.759	1.1924	1.46	1.1656	1.2558		1.1259	0.5053	0.5031	0.3234	1.2972	0.4003	0.3022
1550	1.2969	0.6799	0.5733	0.597	1.7718	0.9395	1.1097		0.8232	0.338	0.3553	0.2869	1.5195	0.2467	0.3061
1551	1.31	0.5146	0.5792	0.5841	1.602	1.1079	1.0563		0.4412	0.3356	0.4046	0.1977	1.4118	0.2766	0.1561
1552	1.2476	0.5412	0.9557	0.5193	1.4389	1.2977	0.9651		0.3645	0.4598	0.7888	0.3014	1.2418	0.289	0.3282
1553	1.3921	0.4944	0.5046	0.8642	1.1465	1.0707	0.9871		0.5349	0.41	0.3166	0.3419	1.1572	0.2215	0.2995
1554	1.3641	0.5677	0.4688	0.543	1.0928	1.325	1.0292		0.6671	0.5647	0.4368	0.302	1.134	0.2031	0.4111
1555	1.302	0.447	0.5474	0.6742	1.0779	1.1439	1.2879		0.4884	0.4193	0.4348	0.1695	1.11	0.3121	0.3283
1556	1.4112	0.5952	0.7367	0.447	1.3549	1.4592	1.1285		0.4095	0.471	0.6239	0.3278	1.3288	0.2733	0.4025
1557	1.3233	0.6682	0.538	0.5086	1.5018	1.1936	1.0471		0.3128	0.5698	0.489	0.3051	1.3308	0.3491	0.3512
1558	1.2232	0.5277	0.4586	0.6232	1.4322	1.1906	1.1147		0.3409	0.3201	0.3351	0.2125	1.2509	0.3587	0.3002
1559	1.0543	0.5997	0.4538	0.5709	1.7472	1.1282	1.1494		0.3643	0.5177	0.3761	0.2821	1.5201	0.2966	0.3243
1560	1.0644	0.4309	0.6445	0.6964	1.8056	1.3079	1.0747		0.326	0.3463	0.4927	0.3887	1.5431	0.3327	0.3411
1561	1.068	0.7305	0.612	0.4182	1.7747	1.1901	1.1552		0.6128	0.4077	0.2696	0.2894	1.4796	0.2846	0.2318
1562	0.9962	0.6518	0.6768	0.3723	1.3768	1.1338	1.4244		0.2707	0.4416	0.4994	0.195	1.217	0.3163	0.401
1563	1.2137	0.6387	0.3629	0.4972	1.2635	1.0101	1.5871		0.4347	0.4643	0.3123	0.1351	1.0267	0.2766	0.3867
1564	1.2476	0.4199	0.2989	0.6482	2.0519	1.2757	1.1302		0.5611	0.2865	0.2903	0.2654	1.8575	0.2297	0.2727
1565	1.3715	0.4468	0.6244	0.5662	2.7422	1.4702	1.2643		0.4497	0.3423	0.2576	0.2253	2.1597	0.4333	0.323
1566	1.7925	0.6486	0.5957	0.4883	2.9719	0.9795	1.3705		0.3164	0.6152	0.3781	0.2219	2.2491	0.2169	0.3062
1567	1.5391	0.5537	0.5629	0.5137	3.0784	1.2333	1.2007		0.5253	0.5143	0.2521	0.1807	2.2003	0.302	0.2981
1568	1.5461	0.674	0.8632	0.4366	3.0376	0.7148	1.2322		0.4508	0.5103	0.5477	0.2179	2.2586	0.2924	0.3257
1569	1.4152	0.4112	0.3723	0.4409	3.2332	0.9814	1.3706		0.4213	0.3177	0.3238	0.2705	2.4207	0.3492	0.4154
1570	1.4606	0.4734	0.3853	0.7775	2.9662	0.5691	1.152		0.4618	0.3822	0.3223	0.2307	2.2345	0.3326	0.2124
1571	1.581	0.4948	0.4048	0.3661	2.6527	0.652	1.4051		0.7845	0.4637	0.3067	0.1838	1.7697	0.2589	0.3617
1572	1.615	0.4576	0.551	0.9637	2.1834	0.4054	1.5724		1.1423	0.4074	0.3201	0.2708	1.6969	0.2121	0.3382
1573	1.6062	0.757	0.5937	0.4997	2.2785	0.6274	1.2207		0.9579	0.3278	0.3508	0.1919	1.6416	0.1971	0.4795
1574	1.7545	0.9285	0.4933	0.6612	2.3216	0.4718	1.2051		1.017	0.3758	0.3485	0.2895	1.6714	0.3071	0.5738
1575	1.5105	1.0275	0.5103	0.5074	2.4747	0.8248	1.112		1.0694	0.5058	0.4305	0.2185	1.7227	0.1855	0.2511
1576	1.7615	0.8287	0.6801	0.427	2.1878	0.9995	1.0968		1.3161	0.4214	0.4919	0.3047	1.5743	0.2454	0.2786
1577	1.8179	0.7699	0.6568	0.7622	2.0641	1.15	1.4461		1.3808	0.4302	0.5177	0.252	1.5683	0.3186	0.3166
1578	1.9083	0.7762	0.2733	1.1559	2.0052	1.3428	1.4415		1.3619	0.5171	0.2495	0.1899	1.6341	0.2872	0.3288
1579	1.8143	0.8253	0.6785	1.2583	1.8638	1.1211	1.4147		1.367	0.311	0.3498	0.2396	1.4933	0.3485	0.2754
1580	1.6845	0.8305	0.5283	0.968	2.1598	1.2649	1.3916		1.2574	0.375	0.413	0.2141	1.5478	0.2751	0.3891
1581	1.7639	0.8137	0.3546	0.8469	2.2718	0.9612	1.3419		1.2964	0.3673	0.341	0.3425	1.6865	0.2341	0.2293
1582	1.8321	0.6727	0.5894	0.7317	2.1619	0.615	1.3771		1.4455	0.445	0.443	0.3971	1.657	0.3547	0.2705
1583	1.6514	0.6941	0.6672	0.6305	1.9353	0.537	1.4025		1.1088	0.4559	0.4043	0.3861	1.6796	0.2397	0.4109
1584	1.8076	0.9194	0.3861	0.386	2.0032	0.9123	1.3726		1.3017	0.462	0.2888	0.218	1.6142	0.2509	0.2799
1585	1.8147	0.5455	1.199	0.7847	2.4575	1.0235	1.3362		1.2988	0.4343	0.9207	0.344	1.684	0.294	0.3391
1586	1.8761	0.6011	0.9629	0.6444	2.2175	1.0018	1.0503		1.2945	0.4565	0.5286	0.4072	1.5571	0.4823	0.202
1587	1.8034	0.3822	0.668	0.7731	1.973	1.1258	1.146		1.2462	0.3166	0.4149	0.2107	1.5184	0.3082	0.2839
1588	1.758	0.4274	0.9063	0.3114	1.6906	1.246	1.1549		1.2491	0.3728	0.4742	0.2046	1.5893	0.2583	0.259
1589	1.9208	0.3029	0.3987	0.7115	1.5344	1.0773	1.2329		1.2308	0.2466	0.2514	0.2887	1.317	0.3603	0.3208
1590	1.9416	0.9396	0.6316	0.5272	1.5947	1.205	1.068		1.3846	0.4221	0.3587	0.3402	1.3566	0.5412	0.2348
1591	1.8315	0.9625	0.6315	0.4681	1.7795	1.1876	1.0999		1.2284	0.518	0.5068	0.3318	1.3664	0.2875	0.3161
1592	1.847	0.5972	1.0454	0.6281	1.826	1.2502	1.0883		1.3051	0.4743	0.5863	0.3203	1.6288	0.3602	0.3384
1593	1.8122	0.5201	0.4911	0.837	1.7163	1.3492	0.9759		1.2586	0.4687	0.3894	0.4332	1.4331	0.5064	0.4853
1594	1.8671	0.4725	0.4502	0.4965	1.6096	1.2188	1.0446		1.3688	0.4275	0.2205	0.1951	1.3301	0.3197	0.5782
1595	1.7639	0.4834	0.503	0.8296	1.7684	1.4851	0.8933		1.1919	0.4285	0.441	0.3221	1.5453	0.4853	0.2683
1596	1.7907	0.587	0.4801	0.4665	1.5906	1.1797	1.1389		1.3004	0.4916	0.373	0.1776	1.4328	0.2768	0.4468
1597	1.81	0.6525	0.4864	0.81	1.7549	1.5279	1.0946		1.2587	0.4652	0.4019	0.4076	1.5262	0.3909	0.3189
1598	1.7315	0.694	0.558	0.7397	1.7243	1.2525	0.9755		1.2908	0.4945	0.4785	0.3531	1.5543	0.2813	0.3994
1599	1.7863	0.6528	0.3501	0.7634	2.0301	1.4525	0.8814		1.4475	0.4215	0.2516	0.4758	1.6857	0.2843	0.331
1600	1.8416	0.7668	0.717	0.3934	1.7648	1.2172	0.8704		1.2676	0.5229	0.4175	0.2058	1.5374	0.3139	0.3219
1601	1.7512	0.5734	0.5403	0.3512	1.9786	1.1638	0.9061		1.2303	0.4433	0.3564	0.203	1.7214	0.251	0.412
1602	1.7967	0.6133	0.4545	0.5445	2.5391	1.0853	0.9074		1.2827	0.5469	0.3706	0.2153	1.9227	0.2791	0.2384
1603	1.8358	0.5943	0.54	0.8052	3.1972	1.3212	0.8732		1.3262	0.5374	0.4714	0.3272	2.3619	0.3493	0.272
1604	1.8688	0.5323	0.3377	0.4588	3.1107	1.0519	0.9552		1.2919	0.4808	0.3208	0.1858	2.3562	0.3128	0.3107
1605	1.6762	0.5261	0.5684	0.6538	3.0615	1.3476	0.892		1.2464	0.3987	0.3625	0.2381	2.358	0.42	0.3989
1606	1.7288	0.5583	0.5129	0.7463	2.9456	1.0306	0.8543		1.2308	0.4642	0.4124	0.2838	2.2044	0.6322	0.3163
1607	1.7447	0.6173	0.5793	0.6176	2.8784	1.3124	0.8494		1.2254	0.5138	0.3163	0.3085	2.311	0.6052	0.3698
1608	1.7361	0.5378	0.6485	0.5374	2.6	1.2021	0.9499		1.2152	0.4666	0.5279	0.2379	2.1556	0.6759	0.2208
1609	1.7583	0.5204	0.9953	0.569	2.5756	1.2243	0.7967		1.2341	0.4228	0.6005	0.2099	2.1936	0.7825	0.4114
1610	1.8107	0.5926	0.7762	0.6851	2.7811	1.0045	1.2224		1.2906	0.4017	0.3562	0.4304	2.2607	0.6246	0.6178
1611	1.8286	0.4598	0.8442	1.2904	3.4143	1.0714	0.8766		1.3969	0.3849	0.4939	0.2796	2.5726	0.5993	0.3737
1612	1.7979	0.4624	0.7144	0.9159	2.7239	1.2233	0.8446		1.2628	0.3753	0.4779	0.266	2.1816	0.6257	0.3546
1613	1.8719	0.5587	0.6102	0.7512	2.5458	1.152	0.8941		1.1977	0.5317	0.3715	0.2828	2.0655	0.6581	0.482
1614	1.9189	0.4738	1.0337	0.6579	2.5044	1.2441	0.8839		1.3938	0.4656	0.8643	0.2349	2.1052	0.3049	0.4024
1615	1.8613	0.4526	0.5071	0.5197	2.6502	1.1616	0.891		1.2624	0.444	0.3915	0.2605	2.0785	0.2767	0.467
1616	1.8631	0.7782	0.5158	0.5496	2.6571	1.2607	0.9499		1.3402	0.6226	0.3471	0.2112	2.1732	0.3329	0.3403
1617	1.736	0.4375	0.4453	0.4783	2.7094	1.2716	0.8567		1.2429	0.4221	0.3263	0.2886	2.2042	0.201	0.2202
1618	1.8727	0.8352	0.4259	0.5509	2.7029	1.3111	1.3018		1.3454	0.3274	0.2678	0.2075	2.2717	0.2411	0.2837
1619	1.6955	0.8904	0.7147	0.5365	2.5073	1.2993	1.0187		1.2627	0.3991	0.4772	0.2682	2.229	0.2625	0.3441
1620	1.7923	0.9211	1.0111	0.4664	2.6547	1.2921	1.3533		1.2957	0.4149	0.5342	0.2227	2.1327	0.426	0.4539
1621	1.8497	0.9783	0.6333	0.7425	2.835	1.3422	1.0603		1.3175	0.4939	0.5401	0.2496	2.3635	0.355	0.3584
1622	1.8497	0.759	0.4948	0.5247	2.7282	1.2966	1.4045		1.3965	0.3639	0.3447	0.2274	2.2086	0.3756	0.2805
1623	1.883	0.3835	0.4445	0.429	2.598	1.3058	1.1015		1.418	0.3694	0.386	0.1755	2.0529	0.3649	0.3409
1624	1.8015	0.5261	0.6568	0.6126	2.1668	1.1669	1.3036		1.2503	0.4517	0.2794	0.2644	1.839	0.3408	0.3686
1625	1.9227	0.5891	0.3914	0.6119	1.7394	0.9827	1.1588		1.3894	0.5388	0.2625	0.3044	1.4533	0.2236	0.4131
1626	1.8326	0.5321	0.4607	0.6151	1.6045	1.1569	1.1124		1.2419	0.5127	0.3788	0.3427	1.3999	0.1968	0.3696
1627	1.9209	0.5777	0.7099	0.4764	2.0104	1.109	0.8183		1.3218	0.4404	0.6561	0.2957	1.7089	0.3131	0.2691
1628	1.8355	0.431	0.511	0.6983	1.8315	1.3378	0.8135		1.2583	0.3856	0.4509	0.3019	1.6229	0.3068	0.3555
1629	1.9489	0.7261	0.7424	0.5389	1.8753	1.0546	0.9444		1.3985	0.5003	0.6436	0.2158	1.6256	0.248	0.403
1630	1.8525	0.5852	0.5241	0.5337	1.7567	1.1671	0.9429		1.3564	0.5533	0.3857	0.2353	1.4927	0.3288	0.2861
1631	1.9014	0.4673	0.5882	0.548	2.294	1.3267	1.0724		1.2677	0.4655	0.3043	0.2701	1.7901	0.3541	0.2819
1632	1.8993	0.5227	0.4779	0.7858	2.1895	0.8206	1.8002		1.348	0.4563	0.3789	0.3684	1.8486	0.2525	0.2939
1633	1.8912	0.5885	0.5217	0.437	1.7282	1.0618	1.012		1.4386	0.3783	0.3727	0.2268	1.5051	0.2414	0.3003
1634	1.7319	0.5097	0.4453	0.5786	1.9275	1.1693	1.4498		1.1567	0.4474	0.3287	0.29	1.6054	0.3641	0.3839
1635	1.6979	0.505	0.4605	0.4453	1.9246	1.1559	1.1509		1.3963	0.4152	0.3118	0.2418	1.6486	0.3191	0.3879
1636	1.7467	0.5758	0.5394	1.1355	1.8322	0.8564	1.1425		1.2199	0.3748	0.4729	0.3339	1.5086	0.3239	0.3428
1637	1.8524	0.6142	0.7204	1.1159	2.1576	1.4872	1.1477		1.3273	0.4028	0.5423	0.3924	1.715	0.4198	0.3059
1638	1.799	0.5553	0.4567	1.0029	1.7678	0.9485	1.2052		1.2498	0.4555	0.403	0.1898	1.4813	0.2522	0.5005
1639	1.8149	0.5235	0.5864	0.5693	2.1588	1.2954	1.2443		1.2652	0.4679	0.5124	0.363	1.5292	0.3564	0.2012
1640	1.8178	0.54	0.4838	0.3584	1.7076	1.4468	1.2786		1.354	0.469	0.3316	0.182	1.4031	0.451	0.238
1641	1.769	0.5969	0.6142	0.7591	1.7342	1.4647	1.7085		1.4258	0.3919	0.475	0.388	1.4257	0.2364	0.6207
1642	1.6684	0.6114	0.5951	0.6393	1.1941	1.2526	1.3654		1.2268	0.4534	0.536	0.2779	1.0411	0.2196	0.3501
1643	1.909	0.5152	0.4186	0.4975	1.6025	1.3247	1.2814		1.292	0.4327	0.3956	0.2083	1.241	0.3301	0.3979
1644	1.5938	0.9217	0.8908	0.4531	1.8372	1.5604	1.1331		1.2224	0.4484	0.5868	0.2227	1.5115	0.353	0.3508
1645	1.6612	0.7628	0.8538	0.2525	1.7665	1.4497	1.0399		1.3303	0.4832	0.4499	0.146	1.3393	0.3088	0.1677
1646	1.8724	0.5081	0.9527	0.5555	1.5059	1.3247	1.1861		1.324	0.4512	0.4411	0.3082	1.1092	0.2309	0.2929
1647	1.8377	0.6101	0.8149	1.5611	1.7334	1.3086	1.1253		1.4129	0.5433	0.3711	0.4323	1.3263	0.2163	0.3605
1648	1.573	0.7469	0.8998	1.3937	2.2657	0.9591	1.1062		1.1855	0.5649	0.5343	0.2541	1.5595	0.2182	0.3134
1649	1.7612	0.7681	0.9557	1.5078	1.8547	0.93	1.1751		1.3771	0.5701	0.4816	0.3618	1.2369	0.3336	0.8219
1650	1.8796	0.6393	0.8553	1.2204	1.3429	0.9999	0.9499		1.3834	0.4577	0.4208	0.4171	0.9447	0.3821	0.3473
1651	1.5823	0.6567	0.9695	1.1408	1.5947	1.2158	1.0438		1.2739	0.4515	0.5548	0.3069	1.0739	0.3885	0.3414
1652	1.8448	0.4818	1.0469	0.8928	1.7868	1.3573	0.8326		1.2655	0.3375	0.7635	0.3118	1.2187	0.4518	0.3757
1653	1.8219	0.535	0.5446	1.1647	1.5906	1.1313	1.1616		1.2714	0.2846	0.453	0.1739	1.089	0.3978	0.3775
1654	1.7841	0.5476	0.3873	1.0625	2.1032	1.191	0.9503		1.4217	0.4319	0.3509	0.3263	1.3733	0.3491	0.3697
1655	1.8583	0.6807	0.4896	0.9877	1.7576	1.3954	0.8735		1.2964	0.5349	0.4126	0.2017	1.2466	0.2626	0.3614
1656	1.8714	0.559	0.3966	1.2475	1.7266	1.1227	1.0085		1.3774	0.4552	0.2729	0.2607	1.0737	0.252	0.3087
1657	1.8367	0.5642	0.5314	1.2024	1.2662	1.0476	0.9085		1.3185	0.4868	0.2449	0.1962	1.0609	0.2745	0.3174
1658	1.7575	0.481	0.7528	1.2511	1.2308	1.2894	0.8411		1.286	0.501	0.7017	0.2761	1.0094	0.2997	0.3526
1659	1.8548	0.5437	0.4195	1.3899	1.2744	1.234	1.1281		1.2977	0.4894	0.3432	0.5678	0.9166	0.3246	0.3122
1660	1.755	0.4791	0.3911	1.2014	1.5336	1.2632	0.7599		1.2124	0.3425	0.3365	0.2436	1.2683	0.3743	0.4311
1661	1.9434	0.4431	0.5414	1.099	1.6074	1.1158	0.8212		1.4355	0.3695	0.3306	0.3235	1.3049	0.4063	0.2483
1662	1.7713	0.6698	0.7073	1.3311	1.1291	1.0919	1.164		1.3823	0.4563	0.384	0.433	0.9884	0.3054	0.3601
1663	1.8033	0.3882	0.6021	1.6184	1.1173	1.134	0.8028		1.279	0.3554	0.3866	0.6447	0.9323	0.2071	0.1956
1664	1.7472	0.5913	0.4788	1.5705	1.3634	1.0384	0.9434		1.2918	0.4432	0.4043	0.5537	1.2024	0.2534	0.2929
1665	1.7577	0.8732	0.7034	0.8611	1.6952	1.2264	0.9086		1.1767	0.4847	0.4784	0.4254	1.2333	0.4041	0.3514
1666	1.722	0.5736	0.7297	0.9867	1.08	1.1027	1.039		1.3436	0.3531	0.3928	0.5072	0.8021	0.2228	0.4882
1667	1.6061	0.5718	0.6362	0.4282	1.4031	1.2213	0.8974		1.2598	0.4654	0.5437	0.1762	1.1424	0.2608	0.3517
1668	1.7273	0.6375	0.4373	0.6656	1.3615	1.3671	1.0141		1.4319	0.5322	0.2787	0.2203	0.9916	0.2832	0.6997
1669	1.6874	0.6238	0.4766	0.7018	1.3925	1.2448	0.7332		1.2882	0.4792	0.4121	0.3737	0.9949	0.3247	0.3589
1670	1.8381	0.5051	0.4714	0.7315	1.4909	1.1435	0.8298		1.4349	0.4364	0.3122	0.3514	1.1816	0.2994	0.4667
1671	1.811	0.7426	0.4072	0.6758	1.0888	1.2577	0.9049		1.2093	0.6006	0.2517	0.2675	0.7506	0.2341	0.3017
1672	1.8783	0.5388	0.521	1.2052	1.028	1.2478	0.9747		1.3222	0.4286	0.3939	0.356	0.762	0.3745	0.3504
1673	1.8371	0.6231	0.3697	1.1652	0.7274	1.3657	0.9398		1.2718	0.4723	0.3138	0.4368	0.3491	0.3095	0.4818
1674	1.6243	0.5244	0.4553	1.4528	0.7088	1.1052	0.7458		1.2985	0.4168	0.3015	0.3492	0.3681	0.2829	0.3087
1675	1.6564	0.4239	0.8486	1.15	1.0982	1.5271	0.8597		1.4158	0.3168	0.4862	0.2256	0.545	0.3369	0.2779
1676	1.6995	0.4559	0.6649	0.3836	0.6589	1.3145	0.9452		1.2665	0.3886	0.368	0.3067	0.2626	0.3728	0.4257
1677	1.7187	0.3725	0.9823	0.4478	0.7474	1.0968	0.7266		1.4122	0.3344	0.5055	0.2359	0.4795	0.2744	0.2577
1678	1.6118	0.5352	0.449	0.3644	0.7985	1.0674	1.1007		1.3266	0.365	0.2561	0.2435	0.4362	0.3486	0.3168
1679	1.6267	0.528	0.3266	0.6206	0.9337	1.297	1.2694		1.4231	0.3744	0.2035	0.3605	0.4484	0.3803	0.5533
1680	1.7701	0.5608	0.5514	0.4221	1.426	1.457	1.1509		1.4337	0.4702	0.3349	0.1555	1.0383	0.3909	0.4252
1681	1.801	0.7454	0.8427	0.5412	1.541	1.2905	0.9342		1.3753	0.5766	0.7047	0.289	1.1812	0.3943	0.2981
1682	1.8601	0.7751	0.5053	0.5091	1.5008	1.3023	0.8264		1.4019	0.4874	0.3609	0.2503	1.1646	0.3394	0.2715
1683	1.7556	0.5429	0.3957	0.5192	1.4495	1.4315	0.9198		1.3361	0.4767	0.3025	0.3449	1.0137	0.3353	0.2394
1684	1.9405	0.4116	0.5174	0.6294	1.5397	1.0346	0.8082		1.4642	0.3633	0.3531	0.3339	1.129	0.2803	0.2801
1685	1.7922	0.5201	0.4332	0.7438	1.4407	1.2107	1.1492		1.2567	0.4178	0.3362	0.2602	0.9649	0.4884	0.5136
1686	1.863	0.5083	0.5477	0.9973	1.7157	1.2512	0.9015		1.415	0.4448	0.548	0.4458	1.3841	0.5067	0.2911
1687	1.5886	0.8662	0.4893	0.5667	1.6007	1.4293	1.1048		1.4082	0.4614	0.4676	0.263	1.2417	0.3467	0.3093
1688	1.878	0.737	0.8265	0.4848	1.5194	0.9817	1.4261		1.3866	0.2866	0.5054	0.35	1.19	0.2523	0.293
1689	1.9092	0.4455	0.5426	0.9023	1.6037	1.1164	1.4689		1.3078	0.2827	0.3768	0.4159	1.1879	0.3816	0.4493
1690	1.9423	0.59	0.5225	0.8945	1.7453	1.3578	1.3579		1.3296	0.2695	0.4176	0.3523	1.27	0.3036	0.4112
1691	1.8373	0.3887	0.5017	0.5071	1.4237	1.1288	1.288		1.4199	0.291	0.3843	0.222	1.1007	0.3417	0.2923
1692	1.817	0.432	0.4546	0.3773	0.8502	0.7781	1.3148		1.2619	0.3403	0.3543	0.1509	0.5872	0.2529	0.2962
1693	1.844	0.7348	0.8675	0.5275	0.959	0.6604	1.153		1.3975	0.3363	0.724	0.2279	0.6549	0.2685	0.3888
1694	1.8088	0.5347	0.8132	0.8065	0.9148	1.204	1.1004		1.2953	0.2942	0.7053	0.222	0.5523	0.2963	0.3498
1695	1.8402	0.8049	0.4002	1.2126	0.7635	1.4527	0.8118		1.3592	0.4173	0.3466	0.2466	0.3584	0.4497	0.2783
1696	1.7562	0.6321	0.4726	0.8392	0.9024	1.2022	0.7877		1.2076	0.4357	0.3387	0.3604	0.6406	0.2636	0.3743
1697	1.8456	0.4701	0.6117	0.5197	0.7357	1.3324	1.0461		1.3925	0.3857	0.3739	0.2035	0.4007	0.2317	0.2112
1698	1.8855	0.5057	0.4924	0.6736	0.9205	0.9692	1.0242		1.2579	0.4796	0.3081	0.1636	0.5811	0.1985	0.4563
1699	1.847	0.6128	0.5269	0.612	0.9752	1.2266	1.0644		1.2616	0.4459	0.3252	0.2177	0.7074	0.267	0.5035
1700	1.7794	0.5662	0.7675	1.198	1.0121	1.4885	0.8768		1.3734	0.4569	0.489	0.2548	0.7102	0.3588	0.2786
1701	1.6872	0.6596	0.676	1.2288	1.0415	1.4087	0.8656		1.1713	0.3492	0.4042	0.3977	0.7464	0.4499	0.334
1702	1.8675	0.3823	0.5555	1.2656	1.3778	1.2838	0.7849		1.2314	0.2892	0.2971	0.4334	0.9707	0.3364	0.2787
1703	1.7779	0.6572	0.3875	0.4888	1.4526	0.8259	0.832		1.268	0.4632	0.2893	0.1742	0.9378	0.3208	0.2802
1704	1.828	0.5841	0.4273	0.6524	1.4103	1.41	1.0152		1.3843	0.3558	0.3386	0.1774	0.8358	0.4141	0.2692
1705	1.8315	0.4876	0.5788	0.5566	1.1204	1.4705	0.9249		1.2659	0.3634	0.4933	0.3307	0.6307	0.2669	0.2752
1706	1.8871	0.6554	0.5524	0.4644	0.952	1.2815	1.0124		1.4477	0.6266	0.4597	0.2951	0.6138	0.2483	0.4938
1707	1.8492	0.6318	0.9771	0.7392	0.8784	1.4016	0.7516		1.3992	0.6009	0.919	0.3714	0.4939	0.3858	0.3583
1708	1.9672	0.5172	0.7837	0.5423	0.9097	1.0786	0.9746		1.3191	0.4469	0.6515	0.1998	0.614	0.3936	0.4519
1709	1.7818	0.6198	0.5837	0.5691	0.9558	1.4113	1.1336		1.4466	0.5349	0.5035	0.2362	0.7721	0.2738	0.5433
1710	1.9219	0.7059	0.4143	1.0394	0.9538	1.4894	0.8051		1.4519	0.324	0.3991	0.4938	0.5786	0.2551	0.3723
1711	1.8555	0.7082	0.7435	1.242	0.9267	1.4965	0.8016		1.302	0.6091	0.6733	0.4044	0.51	0.3978	0.3538
1712	1.8059	0.7861	0.6699	1.2783	1.4963	1.4344	1.101		1.2079	0.4528	0.5966	0.2705	1.1265	0.2538	0.3025
1713	1.8578	0.6299	0.5942	1.271	0.705	1.2089	1.0536		1.3785	0.5754	0.3453	0.4458	0.2329	0.4193	0.357
1714	1.7903	0.4259	0.6101	1.5495	0.6616	1.2166	0.8176		1.3544	0.3327	0.3981	0.434	0.3128	0.2611	0.3227
1715	1.8666	0.6065	0.6756	1.3336	0.7664	1.4473	0.8111		1.3795	0.434	0.5502	0.3573	0.3364	0.3058	0.4265
1716	1.7909	0.4374	0.4854	1.1597	0.6509	1.3802	0.8224		1.2502	0.3805	0.3433	0.3088	0.3369	0.3269	0.3109
1717	1.8633	0.4782	0.6637	0.935	0.9231	1.168	1.2604		1.4359	0.3045	0.4259	0.3193	0.6843	0.1874	0.3192
1718	1.7786	0.6328	0.3657	1.3201	1.2231	1.3037	1.3182		1.3294	0.5769	0.2695	0.4523	0.8452	0.293	0.5376
1719	1.8318	0.7722	0.4336	1.1136	1.4094	1.2042	1.2679		1.4304	0.4843	0.3437	0.1956	0.9969	0.337	0.4408
1720	1.8222	0.4801	0.4739	1.3693	1.2245	1.396	1.135		1.3165	0.3875	0.3928	0.4591	0.9005	0.4732	0.3644
1721	1.8755	0.5536	0.5199	0.7575	1.0702	1.2429	1.6171		1.3583	0.4876	0.3982	0.3005	0.7795	0.312	0.2953
1722	1.7804	0.6516	0.3641	0.5535	1.1236	1.4085	1.1828		1.3491	0.5376	0.3137	0.2212	0.8299	0.3646	0.4565
1723	1.5204	0.5898	0.4742	0.2515	1.1244	1.2584	0.8905		1.223	0.4849	0.4299	0.1899	0.7076	0.2726	0.2889
1724	1.821	0.5254	0.5334	0.6094	0.9932	0.8359	0.9974		1.3188	0.4884	0.2831	0.2045	0.6813	0.1598	0.2394
1725	1.8273	0.4241	0.6489	0.3595	1.6402	0.9819	0.9535		1.3438	0.3267	0.5531	0.2102	0.8631	0.1945	0.3189
1726	1.761	0.5691	0.5165	0.495	1.3131	1.0218	0.7299		1.2357	0.4421	0.3603	0.2293	0.8607	0.2978	0.2358
1727	1.7126	0.7834	0.5097	0.4386	1.291	0.8554	0.7699		1.1736	0.6175	0.3508	0.337	0.6605	0.2284	0.21
1728	1.7722	0.5303	0.5708	0.6886	1.0481	1.095	0.9562		1.2018	0.376	0.4134	0.2815	0.7057	0.2174	0.354
1729	1.8651	0.4369	0.6844	0.6183	1.2345	1.1968	0.8617		1.3567	0.3495	0.4359	0.3654	0.935	0.181	0.3386
1730	1.8622	0.5138	0.4383	0.3267	0.8701	1.1746	1.0056		1.3871	0.3847	0.3976	0.2014	0.5117	0.2208	0.3407
1731	1.8163	0.6623	0.6671	0.6672	0.9178	1.4876	1.0515		1.2114	0.4786	0.6063	0.3812	0.554	0.1872	0.1825
1732	1.7291	0.5361	0.6406	0.7828	0.89	1.12	1.2358		1.1999	0.5177	0.3122	0.3805	0.6795	0.3331	0.503
1733	1.8065	0.6091	0.7777	0.733	1.1837	1.4597	1.1712		1.3375	0.4976	0.6564	0.3821	0.9635	0.3199	0.4314
1734	1.8468	0.5923	0.6042	0.6869	1.3889	1.3991	1.0904		1.4193	0.4713	0.3699	0.3307	1.0195	0.2388	0.2819
1735	1.8372	0.7387	0.4287	0.8074	1.5845	1.172	1.2117		1.3045	0.3696	0.4094	0.3159	0.9051	0.288	0.4947
1736	1.7283	0.5964	0.4365	0.5267	1.4605	1.3311	1.6295		1.3013	0.4041	0.4248	0.1962	0.9262	0.381	0.631
1737	1.7332	0.5461	0.4443	0.4003	1.8635	1.3742	1.0798		1.2359	0.4706	0.3616	0.2155	1.5065	0.2836	0.4005
1738	1.6738	0.4492	0.4332	0.6503	1.6871	1.3277	1.115		1.2412	0.3935	0.382	0.3482	1.2095	0.2583	0.3905
1739	1.8771	0.4835	0.5139	0.5491	1.2607	1.4272	1.1352		1.4806	0.399	0.3738	0.2571	1.0834	0.3558	0.3064
1740	1.7799	0.5979	0.8625	1.0036	1.3406	1.4525	0.9703		1.3514	0.5463	0.6943	0.6007	0.8925	0.341	0.2528
1741	1.8832	0.4894	1.0862	0.4379	1.4085	1.2814	1.108		1.3932	0.4184	0.5315	0.2209	1.055	0.2751	0.28
1742	1.6766	0.9381	0.8326	0.6059	1.2917	1.3898	0.988		1.3393	0.4442	0.5171	0.3644	0.9999	0.3395	0.2525
1743	1.9115	0.893	0.9678	0.4896	1.5107	1.3537	0.8582		1.4746	0.406	0.4003	0.3342	1.1871	0.4089	0.3325
1744	1.5738	0.7412	0.8309	0.2984	1.3726	1.4091	0.7247		1.2362	0.4718	0.4815	0.1878	1.0809	0.3416	0.32
1745	1.5128	0.8473	0.91	0.3693	1.6218	1.3206	0.8543		1.2082	0.3846	0.5107	0.1813	1.3158	0.3321	0.3848
1746	1.6077	0.9289	1.0574	0.5068	1.3792	1.5433	0.9875		1.3135	0.5114	0.5727	0.2349	1.0662	0.2224	0.2742
1747	1.6392	0.5458	0.7855	0.8396	1.5381	1.1641	1.3833		1.3177	0.4576	0.6216	0.3399	1.2008	0.3697	0.824
1748	1.5519	0.446	0.6088	0.5244	1.5997	0.6005	1.2581		1.3812	0.3785	0.3143	0.2693	1.2563	0.2557	0.3514
1749	1.5311	0.4783	0.6435	0.7501	1.4456	0.9935	1.0537		1.1743	0.457	0.3731	0.4266	1.0385	0.312	0.368
1750	1.8558	0.5248	0.4463	0.7265	1.5256	1.1946	1.1132		1.2191	0.4373	0.3213	0.2592	1.2529	0.3093	0.3337
1751	1.7644	0.351	0.4829	0.466	1.2696	1.027	1.3087		1.296	0.3203	0.2903	0.2148	1.0226	0.3588	0.4606
1752	1.8826	0.5743	0.4549	0.5836	1.6277	1.0783	1.2022		1.3158	0.4284	0.3642	0.2794	1.1338	0.3177	0.4705
1753	1.8101	0.7256	0.4158	0.4915	1.4718	1.0809	1.4304		1.2678	0.3266	0.2535	0.2607	1.1581	0.2991	0.509
1754	1.8875	0.5982	0.6179	0.543	0.867	1.3114	1.6076		1.4796	0.3277	0.5891	0.1947	0.4931	0.2329	0.5027
1755	1.8372	0.5504	0.5089	1.2139	1.0325	1.1333	1.3435		1.3031	0.4244	0.4264	0.4789	0.657	0.3823	0.4272
1756	1.8562	0.5553	0.6151	0.8089	0.7305	1.2928	1.3751		1.3557	0.5087	0.508	0.3024	0.342	0.3382	0.576
1757	1.8058	0.489	0.783	0.5758	0.7389	1.1607	1.4505		1.268	0.3938	0.63	0.2156	0.3196	0.2646	0.3685
1758	1.8081	0.4597	0.635	1.0087	0.9659	0.846	1.462		1.2451	0.3305	0.5782	0.3256	0.6297	0.3305	0.3568
1759	1.815	0.3868	0.7039	1.3767	1.0635	0.884	1.1488		1.2864	0.3599	0.5775	0.4106	0.8855	0.234	0.2376
1760	1.7712	0.4409	0.3771	1.1246	0.973	0.795	1.1551		1.3305	0.3792	0.2332	0.2451	0.8857	0.3273	0.3828
1761	1.8196	0.6554	0.4966	1.0608	1.0155	0.4204	1.1305		1.3427	0.3474	0.3339	0.2259	0.8733	0.3107	0.3663
1762	1.8967	0.4704	0.3668	1.0693	1.3924	0.6249	1.1945		1.4269	0.4304	0.2456	0.2831	1.2156	0.3055	0.3575
1763	1.8047	0.647	0.5071	0.955	1.404	0.9229	1.2382		1.2357	0.531	0.3777	0.2055	1.2605	0.3046	0.2686
1764	1.6781	0.6122	0.6643	1.5267	1.0633	1.3429	1.2009		1.2505	0.3762	0.4755	0.3984	0.9395	0.2652	0.2243
1765	1.8063	0.5579	0.5819	1.2581	1.2279	0.9965	1.1902		1.2622	0.5421	0.337	0.3055	0.9884	0.2622	0.2298
1766	1.7548	0.3804	0.6405	1.2752	1.1462	1.4502	1.0114		1.2974	0.3311	0.3618	0.4752	0.9943	0.3553	0.2746
1767	1.9017	0.514	0.641	1.0259	1.0224	1.134	1.1122		1.3731	0.4882	0.4004	0.2223	0.8981	0.3158	0.3181
1768	1.8849	0.9598	0.5725	0.5622	1.372	1.0768	1.0673		1.3477	0.4423	0.3781	0.2618	1.084	0.4245	0.3101
1769	1.8773	0.7832	0.7991	0.5873	1.0213	1.3426	1.1808		1.3554	0.3444	0.4955	0.2453	0.8378	0.3211	0.3437
1770	1.8234	0.7774	0.8046	1.0846	1.0928	1.0605	1.1619		1.3249	0.4247	0.4658	0.429	0.9431	0.361	0.4116
1771	1.8955	0.6397	0.7883	0.4353	0.9024	1.2946	1.1533		1.318	0.5335	0.4762	0.3314	0.5407	0.3404	0.2787
1772	1.8499	0.665	0.849	0.4616	0.8742	1.1273	1.3379		1.3493	0.5947	0.7407	0.1466	0.4322	0.3197	0.2976
1773	1.8329	0.574	0.7241	0.7583	1.3754	1.3491	1.6727		1.336	0.4849	0.3507	0.2738	0.9303	0.3352	0.4852
1774	1.6527	0.6852	0.8447	0.6302	1.7394	1.2294	1.333		1.215	0.4199	0.4795	0.3031	1.2696	0.2828	0.2609
1775	1.8577	0.6563	1.1517	0.7471	0.8989	1.1419	1.0817		1.3833	0.5477	0.6215	0.2867	0.5835	0.2924	0.3521
1776	1.8371	0.3769	0.8549	0.6242	1.5231	1.2371	1.0277		1.311	0.3174	0.4378	0.2046	1.0194	0.238	0.2867
1777	1.8318	0.5925	1.0039	0.5727	1.2494	1.0859	1.2484		1.2486	0.5684	0.7021	0.2852	0.8521	0.2319	0.3662
1778	1.893	0.8009	1.0323	0.6705	1.2724	1.1395	1.1256		1.3027	0.4208	0.5787	0.2774	0.9244	0.1917	0.3437
1779	1.8321	0.3573	0.977	1.5092	1.5486	0.9114	1.0035		1.4024	0.3619	0.4286	0.5367	1.3395	0.3395	0.2551
1780	1.8283	0.5087	0.6461	0.9986	1.3609	1.012	1.0755		1.3827	0.2938	0.4813	0.2345	1.1713	0.2387	0.2008
1781	1.8281	0.4108	0.8599	0.8099	1.3521	1.3194	1.1241		1.3886	0.4175	0.3914	0.2138	1.1245	0.3776	0.3067
1782	1.8476	0.5649	0.4429	1.1928	1.2242	1.2619	1.0445		1.3713	0.4183	0.332	0.2574	1.1195	0.369	0.2493
1783	1.8859	0.4559	0.5495	0.9752	1.548	1.1491	1.2618		1.4157	0.3841	0.4295	0.2544	1.2629	0.2912	0.4114
1784	1.8831	0.6493	0.4407	1.1208	1.2042	1.103	1.0966		1.3052	0.6014	0.3794	0.2176	1.0494	0.2558	0.2726
1785	1.9234	0.4571	0.4677	0.572	1.2988	1.4406	1.0834		1.4391	0.4144	0.4033	0.2164	0.9226	0.281	0.3474
1786	1.8198	0.7328	0.4896	0.3406	1.291	1.4128	1.1444		1.4394	0.453	0.3719	0.2215	1.1258	0.1582	0.2936
1787	1.7472	0.6031	0.727	0.4503	1.4931	1.0949	1.2022		1.2128	0.4215	0.3996	0.23	1.2682	0.2412	0.2962
1788	1.7371	0.5049	0.4914	0.4261	1.118	1.1539	1.5246		1.2991	0.4626	0.2816	0.2886	0.8923	0.3258	0.3185
1789	1.909	0.6493	0.4173	0.7896	1.4388	1.1184	1.5641		1.3535	0.4941	0.3875	0.4063	1.1555	0.2703	0.3664
1790	1.8338	0.5133	0.7152	0.5177	1.0372	1.1212	1.484		1.2891	0.4486	0.4701	0.2215	0.686	0.2878	0.3842
1791	1.8463	0.5937	0.5146	0.932	1.163	0.9912	1.4853		1.347	0.3818	0.3562	0.3869	0.8886	0.2448	0.2468
1792	1.7569	0.7981	0.4525	0.6166	1.1426	1.213	1.4644		1.2982	0.3934	0.4522	0.3743	0.8043	0.3134	0.2934
1793	1.4919	0.4261	0.5853	0.5821	1.1289	1.2954	1.7388		1.243	0.3325	0.4055	0.1645	0.7268	0.2219	0.7164
1794	1.6732	0.375	0.4423	0.4926	0.8938	1.2205	1.4619		1.1619	0.344	0.4069	0.2144	0.653	0.3448	0.5072
1795	1.7356	0.6842	0.4908	0.7139	0.9779	1.0937	1.5658		1.3509	0.5459	0.3037	0.3641	0.6336	0.2135	0.513
1796	1.8751	0.6049	0.5985	0.6054	0.8564	0.4611	1.4863		1.5074	0.442	0.417	0.2624	0.5422	0.2251	0.3975
1797	1.7045	0.5422	0.5631	0.4092	0.917	0.6115	1.4551		1.2914	0.4512	0.3734	0.2281	0.5086	0.3173	0.3725
1798	1.7804	0.7824	0.5442	0.5687	0.9923	0.4457	1.1913		1.4526	0.3762	0.3295	0.1983	0.7319	0.2383	0.3031
1799	1.6887	0.4133	0.6347	0.6818	1.1764	0.57	1.1071		1.3883	0.396	0.5304	0.3496	0.8094	0.2156	0.2801
1800	1.7403	0.4509	0.4306	0.6232	1.2582	0.6238	1.163		1.3872	0.3723	0.2273	0.2175	0.9548	0.3644	0.2116
1801	1.9622	0.6076	0.5026	0.7319	1.3201	0.607	1.4842		1.4707	0.5134	0.3862	0.3513	1.0032	0.2034	0.357
1802	1.8658	0.5731	0.3714	0.5684	1.5624	0.67	1.1476		1.2936	0.4477	0.2438	0.2098	1.1656	0.2534	0.4729
1803	1.4085	0.5284	0.4729	0.7099	1.4557	0.5821	1.0991		1.1428	0.3675	0.2947	0.2672	1.1641	0.2821	0.2829
1804	1.551	0.6145	0.4489	0.6645	1.6439	0.7451	1.1118		1.3904	0.4664	0.2987	0.2232	1.299	0.2762	0.3435
1805	1.3738	0.4636	0.552	0.5789	1.4929	0.6188	1.1518		1.2226	0.3852	0.2667	0.1845	1.1384	0.309	0.2424
1806	1.5878	0.4472	0.5064	0.7295	1.369	0.5339	1.063		1.1091	0.3111	0.2423	0.2942	1.0438	0.3254	0.2914
1807	1.8507	0.4998	0.5061	0.6114	1.3336	0.459	1.0646		1.3962	0.3851	0.2906	0.2773	1.0639	0.2759	0.3402
1808	1.7937	0.9564	0.6575	0.6649	1.2825	0.5264	1.0372		1.3502	0.5747	0.3048	0.2333	1.0824	0.3066	0.3216
1809	1.684	0.5242	0.4689	0.2346	1.4057	0.6489	1.3568		1.1863	0.4462	0.3832	0.1193	0.9654	0.4866	0.3787
1810	1.5602	0.6214	0.4645	0.5599	1.3328	0.7074	1.1232		1.2351	0.5233	0.3145	0.1791	1.0337	0.4069	0.2309
1811	1.5999	0.6505	0.556	0.4652	1.4037	0.7651	1.1563		1.2682	0.5197	0.4766	0.2366	1.0912	0.3499	0.2649
1812	1.7661	0.4752	1.0738	0.7008	1.4613	1.2623	1.0524		1.3985	0.405	0.5923	0.253	1.1167	0.3252	0.2941
1813	1.646	0.6409	0.4329	0.5467	1.3919	1.0783	1.2154		1.248	0.3769	0.3478	0.3165	1.1151	0.3288	0.3682
1814	1.7919	0.8051	0.81	0.4888	1.257	0.9506	1.1137		1.311	0.5187	0.6342	0.1562	0.9949	0.2264	0.25
1815	1.7216	0.5542	0.5314	0.4746	1.2963	1.3049	1.316		1.2113	0.4993	0.466	0.23	0.9668	0.2926	0.4131
1816	1.7242	0.822	0.5429	0.64	1.5584	0.9667	1.0252		1.3178	0.4744	0.4943	0.3178	1.108	0.2594	0.3024
1817	1.6602	0.4546	0.6922	0.5166	1.6188	1.2242	1.2214		1.2786	0.4034	0.5365	0.2877	1.2938	0.3257	0.3105
1818	2.0331	0.9255	0.4183	0.5776	1.4782	1.1095	1.1062		1.4918	0.4117	0.3225	0.3127	1.0949	0.2553	0.3599
1819	1.7757	0.6165	0.5321	0.5605	1.4603	1.1792	0.7563		1.3501	0.3818	0.4322	0.2611	1.0904	0.2938	0.3152
1820	1.6628	0.7646	0.5691	0.6205	1.5007	1.3564	0.9025		1.2414	0.5309	0.4749	0.3587	1.0482	0.3525	0.2878
1821	1.8473	0.6002	1.0892	0.2375	1.5705	1.2215	0.9997		1.3749	0.3882	0.7017	0.2109	1.205	0.2989	0.3806
1822	1.9073	0.4373	0.735	0.9716	1.4126	1.0438	1.0558		1.2758	0.3405	0.3661	0.3956	1.1041	0.2375	0.4127
1823	1.751	0.6334	0.9034	0.4225	1.4133	1.2035	1.1237		1.3343	0.5293	0.5048	0.1882	1.0324	0.2863	0.5989
1824	1.7065	0.6511	0.8062	0.6553	1.2991	1.3759	0.7903		1.3409	0.485	0.4166	0.2992	1.0462	0.2974	0.3088
1825	1.7523	0.5936	1.0287	0.603	1.5151	1.1372	0.9394		1.4489	0.4478	0.508	0.3401	1.2436	0.3078	0.3633
1826	1.7861	0.5954	0.546	0.5164	1.4726	1.1711	0.9954		1.3953	0.402	0.2772	0.3669	1.1719	0.3189	0.3192
1827	1.596	0.6909	0.6388	0.8204	1.7277	1.0219	0.8367		1.1784	0.5554	0.4758	0.2709	1.2321	0.2585	0.2285
1828	1.6853	0.4499	0.7363	0.6971	1.5913	1.1979	1.0539		1.2553	0.4045	0.401	0.3476	1.1256	0.3363	0.4742
1829	1.7082	0.6161	0.3986	0.5462	1.3402	1.3234	0.7336		1.3203	0.4759	0.319	0.2417	1.0921	0.2564	0.2139
1830	1.7993	0.7202	0.6259	0.5082	1.4835	1.0754	0.8928		1.2715	0.5016	0.354	0.1907	1.1177	0.3144	0.3849
1831	1.6554	0.6692	0.5054	0.5895	1.7263	1.2401	0.8971		1.1736	0.5409	0.3174	0.1788	1.2087	0.2534	0.2291
1832	1.7992	0.4547	0.4435	0.7559	1.3657	0.9949	0.8696		1.2725	0.3211	0.1977	0.4656	1.145	0.3418	0.29
1833	1.8683	0.6946	0.4747	0.6561	1.4491	1.3543	0.8032		1.1651	0.5849	0.3311	0.3594	1.1313	0.2783	0.2781
1834	1.7788	0.5616	0.5483	0.7234	1.3449	1.3822	0.7676		1.3735	0.3936	0.3857	0.2572	0.9839	0.3412	0.3516
1835	1.7284	0.5518	0.4708	0.566	0.888	1.0418	0.7779		1.4042	0.5427	0.3822	0.2424	0.613	0.2938	0.3328
1836	1.7564	0.7215	0.4245	0.477	1.1696	1.3392	0.7297		1.3258	0.6477	0.3463	0.1743	0.8263	0.3055	0.2879
1837	1.8512	0.3845	0.4629	0.6879	1.0416	1.2065	0.7383		1.3654	0.2935	0.234	0.4865	0.7436	0.2666	0.3085
1838	1.6671	0.4849	0.7116	0.6356	0.7549	1.1917	0.7727		1.2704	0.4343	0.3718	0.2278	0.3943	0.4432	0.2974
1839	1.8058	0.3836	0.6411	0.6989	0.9235	1.233	0.7847		1.3171	0.3546	0.2825	0.2758	0.5544	0.3855	0.2449
1840	1.6658	0.6065	0.5063	0.6669	1.0692	1.3839	0.8281		1.4827	0.4034	0.3328	0.2624	0.6463	0.4439	0.3221
1841	1.8182	0.5131	0.4844	0.7135	0.9776	0.9223	0.8291		1.3499	0.3513	0.2935	0.3029	0.6614	0.1853	0.3209
1842	1.7781	0.6201	0.7898	0.6904	0.8426	1.2056	0.8638		1.3945	0.4778	0.6569	0.3343	0.4232	0.3059	0.352
1843	1.6932	0.5777	0.8309	0.8664	0.9748	1.0745	0.8352		1.2668	0.5491	0.617	0.352	0.4804	0.2025	0.2785
1844	1.8431	0.5418	0.4227	0.5306	0.7146	0.9583	1.0592		1.3776	0.3499	0.314	0.3314	0.3014	0.3691	0.5063
1845	1.8328	0.5147	0.4566	0.3873	1.1526	1.2203	0.823		1.3903	0.4265	0.3717	0.1989	0.65	0.3487	0.3107
1846	1.7062	0.6552	0.4123	0.6946	1.1072	1.1731	1.0877		1.3258	0.3899	0.3156	0.3581	0.9353	0.3764	0.4965
1847	1.7851	0.4616	0.569	0.5571	1.1351	1.1165	0.9248		1.398	0.3589	0.2877	0.2892	0.7476	0.2314	0.3923
1848	1.7676	1.0298	0.3365	0.7421	1.2187	1.0489	1.0264		1.4	0.5577	0.2818	0.3757	0.68	0.2825	0.3002
1849	1.8214	0.5744	0.5849	0.9077	1.607	1.1534	1.1131		1.3734	0.4112	0.4172	0.6369	1.1448	0.3356	0.4204
1850	1.4964	0.6278	0.7087	0.7758	1.6705	0.9466	0.8846		1.253	0.4865	0.5677	0.2688	1.17	0.3074	0.3432
1851	1.5264	0.621	0.6955	0.6169	1.3356	1.1499	1.0262		1.1307	0.5823	0.4582	0.2262	0.7925	0.2789	0.2219
1852	1.7445	0.4133	0.6088	0.5717	1.358	1.1887	0.7539		1.2169	0.387	0.4426	0.3874	0.8693	0.3154	0.2746
1853	1.7414	0.5943	0.8524	0.6121	1.373	1.3284	1.3313		1.3224	0.6083	0.5753	0.3284	0.9197	0.3809	0.3318
1854	1.7003	0.5023	0.8209	0.5203	1.4227	1.3436	1.1439		1.1994	0.4726	0.3968	0.2441	0.9449	0.2473	0.2345
1855	1.9583	0.3934	0.5604	0.5239	1.4114	1.2217	0.9961		1.4254	0.3273	0.3286	0.4292	0.8804	0.2538	0.2862
1856	1.6601	0.6574	0.4096	0.806	1.0757	1.2161	1.0618		1.2065	0.5404	0.3529	0.4558	0.8384	0.2548	0.2674
1857	2.0789	0.5951	0.6453	0.5051	1.0456	1.2693	1.7415		1.4341	0.3618	0.3911	0.2671	0.7089	0.313	0.3423
1858	1.8361	0.6283	0.6154	0.8289	1.1512	1.3677	1.1359		1.4901	0.3516	0.4707	0.3574	0.7215	0.433	0.3486
1859	1.7962	0.4206	0.6284	0.9475	0.9053	1.2487	1.1139		1.1952	0.412	0.317	0.2586	0.6705	0.3406	0.4235
1860	1.4487	0.4515	0.4388	1.2787	0.9508	1.2982	1.3933		1.2051	0.333	0.4072	0.2957	0.7455	0.3712	0.4128
1861	1.8656	0.4203	0.5577	0.6185	1.05	0.6446	1.5213		1.2772	0.3298	0.3002	0.2166	0.7233	0.2061	0.4432
1862	1.8856	0.5516	0.8627	1.0794	1.078	0.5887	1.784		1.35	0.3858	0.8747	0.3435	0.7666	0.2693	0.2316
1863	1.7787	0.4576	0.8809	1.4424	1.1026	0.5846	1.6456		1.4599	0.3275	0.8864	0.4423	0.8502	0.2899	0.2953
1864	1.7804	0.5294	0.5611	1.6001	1.2652	1.044	1.378		1.3215	0.4657	0.4828	0.3955	0.8788	0.2266	0.4183
1865	1.8779	0.6203	0.5727	1.3379	0.8682	1.2512	1.3413		1.5078	0.556	0.3914	0.3047	0.5124	0.3527	0.4266
1866	1.8417	0.6886	0.6078	1.5149	1.1901	1.2758	1.3681		1.36	0.6283	0.3127	0.4519	0.8164	0.2892	0.3642
1867	1.9342	0.5489	0.7698	1.1663	1.5193	1.0638	1.2188		1.3869	0.4424	0.4463	0.4364	1.1221	0.2887	0.333
1868	1.6882	0.7489	0.8365	1.1721	1.6114	1.0068	1.0216		1.2646	0.55	0.4223	0.2611	1.179	0.214	0.4656
1869	1.8832	0.5582	0.868	1.1627	1.3094	1.1918	0.8311		1.3392	0.4315	0.6486	0.2607	0.72	0.2867	0.2599
1870	1.5513	0.434	0.7629	1.3422	1.2178	1.3081	0.8456		1.2663	0.3423	0.3807	0.4485	0.6397	0.2267	0.2878
1871	1.8521	0.5619	0.4908	0.8622	1.4519	1.2372	0.8668		1.2458	0.4596	0.3712	0.3499	0.7455	0.3531	0.3224
1872	1.5784	0.5671	0.5338	0.4791	1.1781	0.8466	0.8816		1.1638	0.4903	0.4658	0.2935	0.7043	0.3037	0.3277
1873	1.7517	0.507	0.3839	0.5458	1.0214	1.0261	0.932		1.4135	0.4471	0.3518	0.3237	0.7157	0.3749	0.2727
1874	1.7596	0.3985	0.4632	0.8673	0.9419	1.1572	0.941		1.3874	0.3828	0.4138	0.3412	0.5427	0.2146	0.2163
1875	1.879	0.7283	0.5974	1.1897	0.8305	0.9244	0.9158		1.4919	0.3717	0.5398	0.365	0.4298	0.2193	0.3411
1876	1.8192	0.7724	0.3765	0.9414	1.0708	1.161	0.9743		1.3671	0.3832	0.2445	0.2821	0.9494	0.3005	0.209
1877	1.7442	0.8697	0.4114	0.7284	0.9545	0.9845	1.1048		1.364	0.4126	0.3216	0.3416	0.726	0.2592	0.4507
1878	1.7658	0.9894	0.4035	0.6542	1.0379	1.3771	1.2009		1.3509	0.389	0.3609	0.3037	0.8938	0.472	0.2841
1879	1.5095	1.0759	0.4183	0.347	1.2118	1.3216	1.3531		1.106	0.5407	0.3218	0.2595	0.9961	0.2817	0.4221
1880	1.6325	0.9116	0.3922	0.6706	1.0666	1.1825	1.4455		1.1284	0.3793	0.3769	0.3642	0.8803	0.3497	0.3629
1881	1.8395	0.342	0.5533	0.7624	1.2785	1.2243	1.1702		1.1591	0.3224	0.4046	0.3526	1.1027	0.3753	0.2891
1882	1.5774	0.3589	0.7725	0.8862	1.412	1.2835	1.271		1.0994	0.3723	0.4702	0.2992	1.2868	0.3294	0.2656
1883	1.5987	0.3024	0.5827	1.662	1.2997	1.0939	1.2307		1.391	0.2361	0.3676	0.5168	1.1582	0.3475	0.1974
1884	1.7985	0.4831	0.4259	1.4056	1.2248	0.6552	1.5511		1.4035	0.3188	0.331	0.2436	1.1276	0.359	0.3467
1885	1.8019	0.4947	0.7125	0.9315	1.111	0.5825	1.0915		1.3994	0.4453	0.3943	0.3162	0.9812	0.2753	0.3866
1886	1.7664	0.6865	0.7479	0.8482	1.3944	0.4251	0.9469		1.3927	0.5324	0.4303	0.2979	1.2387	0.2425	0.2938
1887	1.7077	0.4457	0.6046	0.9864	1.7162	0.5363	1.0918		1.2514	0.4428	0.3709	0.3727	1.4332	0.3688	0.3205
1888	1.7308	0.5423	0.4786	0.6224	1.0935	0.5434	0.7491		1.4324	0.4718	0.4093	0.381	0.7853	0.2809	0.2834
1889	1.7802	0.6377	0.559	0.537	1.1464	0.7151	0.8059		1.4491	0.4945	0.4222	0.328	0.7334	0.4049	0.2614
1890	1.6702	0.6445	0.4833	0.5383	1.7564	1.1639	0.8654		1.2543	0.4474	0.3479	0.3083	1.1891	0.2367	0.3612
1891	1.7109	0.4777	0.5926	0.5288	1.3281	0.8713	1.103		1.2463	0.405	0.3781	0.2707	0.963	0.2889	0.4764
1892	1.8695	0.6028	0.4745	0.4679	1.2745	1.2444	1.3781		1.3835	0.4959	0.292	0.3192	0.9104	0.3779	0.332
1893	1.7844	0.5139	0.5295	0.4936	1.5178	1.169	1.2398		1.314	0.4277	0.3251	0.2975	1.178	0.4274	0.2904
1894	1.7364	0.337	0.6088	0.5571	1.1373	1.1664	1.1128		1.2829	0.3315	0.3153	0.221	0.9489	0.28	0.2708
1895	1.8517	0.3296	0.5515	0.6314	1.237	1.13	1.0142		1.3927	0.2929	0.3069	0.2693	1.0635	0.3339	0.3074
1896	1.686	0.6444	0.4191	0.5908	1.4919	1.1899	1.0786		1.2381	0.4089	0.2783	0.2418	1.1903	0.3997	0.3752
1897	1.8082	0.6214	0.4323	0.318	1.136	1.2563	1.1788		1.3042	0.5028	0.284	0.1954	0.9614	0.31	0.3745
1898	1.6721	0.3875	0.5275	0.4028	1.2163	1.0378	1.1745		1.1891	0.3092	0.2978	0.2636	0.9445	0.2912	0.3165
1899	1.7478	0.8828	0.3932	0.5594	0.9706	1.2081	1.1289		1.3593	0.6483	0.2559	0.3498	0.7353	0.3973	0.3305
1900	1.6743	0.6857	0.3223	0.5126	1.8401	1.2521	1.077		1.281	0.4626	0.2487	0.297	1.4185	0.326	0.4448
1901	1.7624	0.6053	0.5634	0.4745	1.4474	1.3038	0.9088		1.3138	0.3398	0.4298	0.2518	0.9304	0.2958	0.2934
1902	1.7419	0.4124	0.5283	0.4928	1.4354	1.1698	1.1506		1.3068	0.3847	0.4202	0.3443	0.7845	0.3037	0.3932
1903	1.7795	0.6735	0.5893	0.5415	1.1964	1.3475	1.1814		1.4715	0.409	0.3481	0.2727	1.0559	0.3453	0.3635
1904	1.6054	0.8283	0.5334	0.5948	1.2791	0.9758	1.3573		1.1823	0.5311	0.4811	0.3436	1.0776	0.2883	0.3325
1905	1.8157	0.5104	0.3905	0.8484	1.387	1.329	1.0626		1.3263	0.4762	0.3296	0.3478	1.0723	0.3696	0.2449
1906	1.7123	0.5212	0.6058	0.6624	1.4115	0.9538	1.0452		1.3706	0.5019	0.5543	0.3587	1.0987	0.3735	0.3021
1907	1.7538	0.4203	0.6405	0.7308	1.3034	1.2361	1.1133		1.2857	0.4004	0.5746	0.4726	1.1404	0.2826	0.3013
1908	1.6884	0.7385	0.5995	1.8242	1.0131	1.2469	1.0221		1.4599	0.4766	0.4723	0.7063	0.6592	0.4344	0.3563
1909	1.6869	0.4628	0.4355	1.2827	0.9892	1.1776	1.0844		1.4635	0.4165	0.2921	0.3594	0.6071	0.3117	0.3066
1910	1.7077	0.552	0.4479	1.1471	1.1291	1.1131	1.1671		1.1954	0.4666	0.2961	0.312	0.6901	0.3546	0.3456
1911	1.8278	0.5196	0.5459	1.0071	1.0631	1.2246	1.0034		1.2939	0.4716	0.4079	0.3506	0.7527	0.3663	0.2959
1912	1.8304	0.3823	0.744	1.0997	1.0763	1.1046	1.1797		1.4764	0.3629	0.5609	0.2008	0.7535	0.5384	0.2454
1913	1.8185	0.6508	0.4095	0.9808	1.0408	1.1356	1.3423		1.3883	0.4643	0.2684	0.2284	0.8398	0.2314	0.4387
1914	1.7447	0.4053	0.59	1.0923	0.9458	1.1046	1.5698		1.3113	0.3489	0.4694	0.3396	0.5916	0.2224	0.5713
1915	1.514	0.5344	0.6627	1.3043	1.2822	1.2016	1.0494		1.1381	0.4129	0.5392	0.3099	0.7765	0.2899	0.2562
1916	1.6485	0.3967	0.5801	1.3256	1.5544	0.8546	1.1535		1.2555	0.3566	0.433	0.3616	0.9873	0.2636	0.2514
1917	1.6007	0.5476	0.4432	1.4598	1.3487	1.1162	1.1357		1.3688	0.4805	0.3813	0.4248	0.8279	0.3805	0.3642
1918	1.5249	0.7842	0.5239	1.3075	1.3145	0.6217	1.039		1.324	0.4319	0.3015	0.4978	0.8198	0.2505	0.3086
1919	1.7609	0.6704	0.6223	1.189	1.4529	0.4129	0.9314		1.4529	0.3683	0.5546	0.291	0.8985	0.1991	0.5916
1920	1.8429	0.4752	0.6636	0.922	1.2321	1.325	0.8056		1.425	0.4726	0.5419	0.2907	0.7612	0.3086	0.4455
1921	1.9443	0.9066	0.5343	1.0771	1.4486	0.8849	0.9736		1.3855	0.4086	0.4146	0.2829	0.7463	0.3597	0.3597
1922	1.7371	0.4086	0.587	0.9909	1.3727	1.2791	0.9172		1.3715	0.3329	0.3653	0.3082	0.7282	0.2796	0.531
1923	1.5487	0.6634	0.5368	1.3277	1.2535	1.2469	0.8602		1.2088	0.4225	0.3129	0.3009	0.7806	0.3643	0.4153
1924	1.8413	0.4514	0.5091	1.3268	1.3712	1.0523	1.0131		1.275	0.379	0.4426	0.3142	0.8398	0.1893	0.5093
1925	1.6578	0.432	0.6494	1.1146	1.2722	1.2091	0.8181		1.1963	0.3855	0.4933	0.1626	0.7626	0.4065	0.3115
1926	1.8174	0.6209	0.5785	0.9826	1.3091	1.2521	0.8427		1.3936	0.4865	0.3369	0.323	0.7977	0.3517	0.3049
1927	1.865	0.521	0.8861	1.0974	1.2522	1.2082	0.7831		1.4297	0.4464	0.5022	0.3283	0.7635	0.3281	0.3059
1928	1.7543	0.4973	0.995	1.3401	1.3921	1.2724	0.8485		1.1987	0.3351	0.6661	0.3912	0.8341	0.2753	0.3798
1929	1.621	0.6271	0.8154	1.5788	1.2668	1.3308	0.7354		1.2039	0.5436	0.4965	0.5129	0.7447	0.3438	0.3424
1930	1.7018	0.4373	0.8891	1.5381	1.4292	1.3098	0.9479		1.2333	0.3442	0.462	0.3316	0.6836	0.3191	0.3377
1931	1.7503	0.6063	0.9582	1.1407	1.3269	1.0613	0.8014		1.3241	0.3064	0.5445	0.2509	0.6397	0.2839	0.3188
1932	1.6482	0.9315	0.9323	1.1238	1.1472	1.1051	0.8855		1.2345	0.3942	0.67	0.3448	0.7877	0.377	0.2707
1933	1.7501	0.6724	0.4359	1.2949	1.074	1.0765	0.9105		1.3633	0.4747	0.356	0.5283	0.7861	0.3581	0.3584
1934	1.8532	0.9514	0.5636	1.5742	1.0999	1.0385	1.1394		1.4589	0.4766	0.4331	0.3795	0.6527	0.2436	0.3891
1935	1.9801	0.7274	0.5032	1.4	0.8981	1.3479	0.9441		1.3515	0.3586	0.3683	0.8287	0.6233	0.3271	0.3296
1936	1.8512	0.5683	1.0839	1.6439	1.1811	1.1147	0.7944		1.3403	0.3762	0.9399	0.5094	0.8073	0.2745	0.3368
1937	1.869	0.7107	0.668	1.4951	1.1339	1.0763	1.0544		1.2856	0.3379	0.5448	0.3675	0.7352	0.3688	0.272
1938	1.6415	0.5287	0.7423	1.2415	1.4765	1.3434	1.1125		1.2218	0.3619	0.4392	0.225	1.0886	0.3084	0.3299
1939	1.772	0.6734	0.563	1.4707	1.0494	1.3888	1.1184		1.4057	0.4602	0.2822	0.4245	0.6617	0.409	0.3534
1940	1.7427	0.6228	0.5461	1.1987	0.9046	1.4376	1.0968		1.4016	0.561	0.4346	0.3577	0.5812	0.3943	0.3433
1941	1.7499	0.6576	0.3999	1.2691	0.7291	0.9134	0.8795		1.3495	0.5878	0.3736	0.5239	0.3598	0.3813	0.4224
1942	1.6933	0.6043	0.5532	1.2242	0.7924	0.8908	0.8733		1.2917	0.4577	0.3838	0.3353	0.5961	0.2662	0.3208
1943	1.7857	0.7877	0.4905	1.378	0.8861	1.1563	0.8843		1.4576	0.4869	0.4875	0.5633	0.5569	0.386	0.361
1944	1.8137	0.5071	0.4933	1.0733	1.1502	1.3202	0.9623		1.3492	0.4484	0.4127	0.3352	0.806	0.3692	0.3008
1945	1.8611	0.5271	0.5052	0.6171	1.2152	1.0143	1.2598		1.2728	0.4091	0.3341	0.2209	0.9485	0.303	0.3998
1946	1.8251	0.4332	0.6546	0.9055	0.9615	0.7023	1.1737		1.4948	0.3626	0.4729	0.2322	0.6548	0.2773	0.3619
1947	1.7615	0.4508	0.6819	0.5687	1.2223	0.6651	0.9259		1.4258	0.3435	0.4289	0.2437	0.8961	0.1832	0.3157
1948	1.7625	0.5405	0.5353	0.4276	1.3542	0.5641	1.0739		1.34	0.4777	0.3979	0.2057	0.9777	0.267	0.369
1949	1.7489	0.4663	0.5687	0.4362	1.3991	1.0292	1.0621		1.3698	0.4584	0.4253	0.2681	0.8071	0.316	0.2931
1950	1.8743	0.6267	0.4607	0.3797	0.8493	1.3651	1.0299		1.4375	0.6238	0.323	0.1897	0.5377	0.5142	0.3394
1951	1.7838	0.4858	0.589	0.6549	0.9191	1.1268	1.932		1.3014	0.3754	0.2917	0.3851	0.5683	0.3075	0.2832
1952	1.6757	0.5934	0.5132	0.6779	1.0694	1.2151	1.6921		1.2895	0.486	0.3637	0.1779	0.7325	0.2971	0.2204
1953	1.9509	0.7106	0.7479	1.2069	0.7707	1.2851	1.7787		1.4981	0.4259	0.4903	0.3702	0.4969	0.3574	0.3079
1954	1.8936	0.5261	0.3518	1.2812	0.6769	1.217	1.6981		1.3794	0.5003	0.279	0.3145	0.3322	0.3126	0.3975
1955	1.8872	0.6538	0.3228	0.8124	1.1109	1.0676	1.7816		1.401	0.4772	0.2599	0.2944	0.7727	0.4484	0.3268
1956	1.9756	0.5442	0.6077	0.5813	0.7997	0.995	1.0829		1.4729	0.4817	0.5345	0.2521	0.2868	0.2534	0.3615
1957	1.7899	0.6099	0.4558	0.583	1.1672	0.8142	1.0292		1.4414	0.5057	0.4269	0.4223	0.5587	0.3499	0.4348
1958	1.8445	0.5187	0.4716	0.6246	0.9665	1.1194	1.0042		1.3838	0.4986	0.2962	0.3167	0.6552	0.2997	0.3215
1959	1.7086	0.4568	0.5441	0.7579	1.0407	0.5118	0.6303		1.1956	0.3703	0.401	0.3101	0.5711	0.2409	0.3185
1960	1.8176	0.3161	0.4181	0.7473	1.4874	0.4899	0.8242		1.2998	0.2451	0.3845	0.4271	1.1084	0.2394	0.2878
1961	1.8825	0.3875	0.3991	0.6805	1.2852	0.4782	0.9866		1.376	0.2907	0.326	0.2587	1.0534	0.3002	0.2775
1962	1.8787	0.3578	0.5578	0.5049	1.2625	1.1991	1.0189		1.4624	0.2976	0.3921	0.2417	0.9321	0.2377	0.3128
1963	1.8127	0.5587	1.2757	0.7059	1.3474	1.2228	1.0848		1.362	0.4666	1.0768	0.3082	0.9849	0.2592	0.3664
1964	1.8704	0.4758	0.6215	0.665	1.4455	1.24	0.9489		1.3266	0.4315	0.368	0.3608	1.0542	0.3436	0.2793
1965	1.7294	0.7839	0.4773	0.8112	1.6057	1.0811	1.1885		1.3347	0.3959	0.3087	0.4129	1.257	0.2447	0.3412
1966	1.8435	0.3239	0.686	0.7152	1.4323	0.9343	1.2791		1.3369	0.2313	0.4884	0.4515	1.0802	0.253	0.5129
1967	1.3528	0.3929	0.4456	0.9069	1.6272	0.7077	1.0412		1.1342	0.3838	0.3777	0.3754	1.3004	0.2491	0.1984
1968	1.6195	0.7705	0.3918	0.9601	1.6761	0.7338	1.1849		1.1997	0.6092	0.3269	0.4273	1.2866	0.3243	0.4727
1969	1.8323	0.4466	0.6255	1.1988	1.5757	1.3129	1.1821		1.2655	0.3499	0.3567	0.3021	1.195	0.3585	0.4178
1970	1.8672	0.4773	0.5458	1.0431	1.2064	1.1225	1.184		1.3664	0.3176	0.2837	0.1773	0.9862	0.2441	0.3852
1971	1.858	0.485	0.4325	1.3254	1.5564	0.8896	1.0271		1.217	0.3603	0.3389	0.3465	1.1738	0.287	0.1832
1972	1.7642	0.6749	0.4992	1.2502	1.6603	1.2056	1.0892		1.2876	0.3815	0.4289	0.2796	1.2673	0.3911	0.2083
1973	1.7314	0.3603	0.5892	1.7451	1.3883	0.8605	1.299		1.2105	0.3113	0.4993	0.5101	1.045	0.2402	0.3833
1974	1.7778	0.763	0.559	1.4856	1.3799	1.2261	1.1697		1.2776	0.5341	0.3742	0.3226	1.0792	0.2936	0.5526
1975	1.7449	0.8843	0.5059	1.4167	1.3041	1.1698	1.1071		1.269	0.4323	0.4198	0.4171	0.9962	0.351	0.3443
1976	1.9003	0.8664	0.4934	1.2772	1.536	0.9834	1.1157		1.3659	0.4053	0.2345	0.3275	1.204	0.254	0.289
1977	1.883	0.7901	0.4839	1.3086	1.4432	1.4316	1.0578		1.3455	0.4404	0.2658	0.2869	1.0497	0.3847	0.2282
1978	1.8037	0.7534	0.9112	1.0986	1.2848	1.172	1.1741		1.5239	0.4596	0.7125	0.1974	1.0295	0.3454	0.4538
1979	1.8292	1.2063	0.3156	1.2743	1.38	1.1608	1.1501		1.2736	0.5042	0.2959	0.2799	1.0733	0.28	0.3468
1980	1.766	0.8486	0.8272	1.2274	1.7016	1.2979	1.1413		1.2224	0.4317	0.6329	0.4014	1.2131	0.2428	0.4012
1981	1.7705	0.7444	0.4369	1.122	1.4618	1.3477	1.5565		1.3853	0.4712	0.3428	0.245	1.0691	0.4162	0.3448
1982	2.0085	0.5349	0.8217	0.908	1.3735	0.5599	1.722		1.4376	0.437	0.5725	0.1437	1.1328	0.3773	0.35
1983	1.8005	0.4899	0.5775	1.2601	1.4334	0.7146	1.576		1.2281	0.3718	0.3944	0.2603	1.1052	0.2216	0.2584
1984	1.7446	0.5684	0.5159	1.5144	1.3885	0.4943	1.3831		1.2506	0.4395	0.4571	0.3647	0.9741	0.2498	0.3105
1985	1.7508	0.7374	0.4332	0.6393	1.4622	1.0005	1.4705		1.2982	0.4068	0.3973	0.3459	1.1281	0.2187	0.2644
1986	1.7658	0.9772	0.4122	0.4446	0.9967	1.1426	1.5132		1.2723	0.6199	0.3437	0.3115	0.6433	0.4203	0.334
1987	1.8855	0.765	0.7698	0.6746	0.9254	1.2003	1.4092		1.4102	0.4427	0.3852	0.2537	0.4913	0.3123	0.1881
1988	1.8669	0.4074	0.7576	0.5815	0.9839	1.093	1.6532		1.3899	0.3976	0.4769	0.273	0.5841	0.2638	0.6131
1989	1.9056	0.6914	0.4249	0.4982	0.9062	1.3211	1.2397		1.3713	0.438	0.3329	0.2271	0.5767	0.2446	0.2055
1990	1.737	0.9347	0.5236	0.7961	1.1815	1.3928	1.0984		1.262	0.4859	0.3493	0.574	0.8863	0.3095	0.2128
1991	1.9147	0.4593	0.7094	0.8765	1.7014	1.358	1.2723		1.2878	0.3784	0.4438	0.425	1.2958	0.2861	0.2516
1992	1.8925	0.4199	0.5684	0.7156	1.6205	1.0971	1.4397		1.4098	0.3377	0.3606	0.2306	1.1964	0.2907	0.3114
1993	1.6986	0.5548	0.633	0.6282	1.2868	1.2709	1.5549		1.2296	0.362	0.3768	0.3229	0.9052	0.2149	0.3547
1994	1.5008	0.3534	0.6979	0.6026	1.4169	1.0123	1.342		1.1287	0.3392	0.3797	0.2733	0.9407	0.252	0.3729
1995	1.8106	0.5148	0.58	0.6864	1.5226	1.1075	1.1415		1.3739	0.3826	0.4671	0.3891	0.9887	0.2976	0.3013
1996	1.7471	0.4885	0.603	0.7252	1.4014	1.3906	1.1498		1.4042	0.4043	0.2506	0.2374	0.7694	0.3681	0.2878
1997	1.7347	0.6173	0.3794	0.5799	1.4059	0.571	1.478		1.2931	0.4607	0.2472	0.2826	0.8849	0.2348	0.1889
1998	1.7156	0.604	0.935	0.2654	1.1904	0.5985	1.6028		1.2521	0.5235	0.8276	0.1926	0.6079	0.2699	0.5362
[truncated: 3,002 more rows]

## Sheet: DMSO
	RMSD of all non-hydrogen atoms								RMSD of non-hydrogen atoms (only macrocyclic atoms)
#Frame	1	2(Axial)	2(Equatorial)	3	4	5(Axial)	5 (Equatorial)		1	2(Axial)	2(Equatorial)	3	4	5(Axial)	5(Equatorial)
1	0	0	0	0	0	0	0		0	0	0	0	0	0	0
2	0.42	0.4253	0.6697	0.928	0.7001	0.4109	0.3925		0.187	0.3034	0.3744	0.352	0.4664	0.275	0.2822
3	0.4805	0.4231	0.6767	1.0527	0.6441	0.4205	0.4154		0.3761	0.3315	0.3574	0.4726	0.6037	0.2339	0.3787
4	0.6226	0.4579	0.3179	1.47	0.7396	0.6141	0.5947		0.452	0.2517	0.2426	0.7341	0.2946	0.2592	0.3938
5	0.4918	0.3728	0.9996	1.3188	0.3914	0.3867	0.67		0.286	0.2313	0.4957	0.7284	0.2933	0.2029	0.5049
6	0.6326	0.4932	1.0191	0.9293	0.6186	0.7658	0.6112		0.3944	0.2468	0.4454	0.5597	0.4191	0.2501	0.4858
7	1.0294	0.6616	0.7098	0.8514	0.6785	0.4107	0.5448		0.3904	0.4791	0.2929	0.4296	0.5241	0.3239	0.3563
8	0.8303	0.8601	0.6341	1.0949	1.1516	0.6214	0.882		0.2147	0.6386	0.43	0.4402	0.576	0.268	0.358
9	1.0738	0.4799	1.0677	1.1166	0.945	0.4032	0.7389		0.3893	0.2797	0.7166	0.673	0.7058	0.2609	0.3614
10	0.926	0.432	0.9958	0.7761	1.036	0.4273	0.9018		0.4592	0.3174	0.5104	0.3726	0.7274	0.2224	0.3862
11	0.839	0.5643	1.1601	0.8176	1.2696	0.4926	1.016		0.349	0.4039	0.6423	0.3343	0.819	0.265	0.4047
12	0.8573	0.469	0.9525	0.9751	0.7863	0.4031	0.9189		0.3204	0.3325	0.4174	0.2958	0.6498	0.3069	0.47
13	0.8129	0.8254	0.8921	1.0218	0.6797	0.3834	0.9339		0.2599	0.6006	0.5721	0.7035	0.5776	0.2962	0.4113
14	0.914	0.714	1.0089	0.8642	0.7741	0.3266	0.9032		0.2782	0.5967	0.5516	0.3824	0.7381	0.262	0.4778
15	0.9875	0.6983	1.1267	1.2291	0.8587	0.394	0.9151		0.3054	0.4152	0.7377	0.5295	0.6603	0.1768	0.4167
16	0.9471	0.4065	0.9487	0.9623	0.7665	0.4071	0.8638		0.3686	0.2646	0.511	0.5674	0.5396	0.2405	0.3095
17	0.7464	0.4625	0.6807	1.0033	0.6329	0.443	0.9627		0.3185	0.3302	0.4119	0.5947	0.5725	0.2049	0.4025
18	1.0007	0.4971	0.828	1.3703	0.6501	0.3445	0.8416		0.5155	0.3608	0.4151	0.65	0.6269	0.2285	0.236
19	0.768	0.5081	0.9875	1.1395	0.7756	0.3621	1.0412		0.3177	0.353	0.4454	0.3795	0.695	0.2085	0.2586
20	0.961	0.8884	0.7719	0.9602	0.6718	0.3819	0.9658		0.6609	0.6184	0.4128	0.3094	0.6333	0.2869	0.4256
21	1.079	0.7372	0.8113	1.1664	0.7665	0.4211	0.9013		0.5292	0.6233	0.3994	0.4305	0.5677	0.1773	0.4315
22	0.9454	0.3789	0.7216	1.0119	0.9776	0.4199	1.0529		0.2829	0.2413	0.3387	0.4653	0.6688	0.2968	0.5355
23	0.9284	0.4042	0.8889	0.9673	0.9626	0.4084	1.082		0.3518	0.2692	0.5606	0.4418	0.6979	0.2038	0.6643
24	1.0918	0.4022	1.274	1.0193	0.8799	0.4989	0.8829		0.5798	0.2928	0.6375	0.3468	0.542	0.3112	0.3922
25	1.1938	0.4062	1.3259	1.0691	1.127	0.7691	0.9424		0.5294	0.288	0.612	0.3928	0.6858	0.3463	0.415
26	1.1463	0.8335	1.263	0.9622	1.1652	0.9228	0.9591		0.3518	0.6831	0.6367	0.3896	0.8755	0.2173	0.4077
27	1.1915	0.6655	1.3278	0.6975	1.1643	1.2276	0.8961		0.4605	0.583	0.7167	0.3684	0.7283	0.2175	0.4073
28	1.2761	0.9697	1.3154	1.0204	0.9195	0.9693	0.8922		0.5239	0.5794	0.704	0.5812	0.6741	0.1768	0.4273
29	1.2694	0.9802	1.1249	1.1366	1.0837	0.6913	0.9132		0.3565	0.7324	0.6072	0.8526	0.7465	0.2446	0.4018
30	1.3065	0.9642	0.796	0.992	0.8347	0.9291	0.8639		0.4919	0.6768	0.4818	0.4421	0.4417	0.2364	0.3114
31	1.3874	1.0054	0.9938	0.951	0.8711	0.9903	0.8201		0.5062	0.7381	0.555	0.4937	0.2836	0.2321	0.3167
32	1.3732	1.1576	1.0038	0.8302	0.8246	0.7506	0.8803		0.4995	0.8402	0.5877	0.3679	0.2301	0.2683	0.3305
33	1.172	1.0986	0.9999	0.9318	0.8342	0.5986	0.9102		0.3891	0.7917	0.5915	0.4925	0.4272	0.2358	0.4628
34	1.1403	0.962	0.6553	0.7653	0.9484	0.9048	1.0191		0.3721	0.714	0.3929	0.4537	0.4218	0.3957	0.2877
35	1.133	0.994	0.8349	0.6803	0.8846	1.0012	1.4259		0.5195	0.7521	0.4064	0.4639	0.3271	0.4553	0.3572
36	1.328	0.9845	0.931	0.7707	0.9831	0.8725	1.3204		0.7327	0.7538	0.466	0.3749	0.3902	0.3618	0.3359
37	0.9054	1.0455	0.7888	0.8054	0.9203	0.8187	0.9284		0.4505	0.756	0.4235	0.513	0.4424	0.332	0.3322
38	1.151	1.1577	0.9639	0.7785	0.9391	0.9531	0.9863		0.437	0.8794	0.4035	0.4163	0.5819	0.1982	0.3654
39	1.1749	1.1032	0.8773	0.8831	1.0549	1.1034	1.1163		0.499	0.8297	0.3947	0.639	0.7051	0.2943	0.3137
40	1.0409	1.0378	0.7458	0.9154	1.3987	1.1716	1.0444		0.5529	0.7608	0.3449	0.5762	1.0253	0.4074	0.4115
41	1.1348	1.0397	0.6566	0.6247	1.3143	1.2413	1.0188		0.5019	0.81	0.3431	0.3174	0.9445	0.2354	0.4152
42	0.9676	1.1176	0.6673	0.8917	1.27	0.9256	1.1114		0.4766	0.8613	0.4113	0.4435	0.9275	0.2789	0.4176
43	1.0125	1.0311	0.8959	0.974	1.1779	0.7775	1.0753		0.3897	0.7259	0.4664	0.4849	0.9792	0.2487	0.3837
44	1.0149	0.6308	1.0235	1.1886	1.06	0.7255	1.2328		0.3796	0.4486	0.5333	0.5276	0.8598	0.2353	0.4704
45	0.9568	0.4694	1.24	1.7585	1.1622	0.916	1.6808		0.36	0.3224	0.7051	0.4068	0.762	0.1531	0.4135
46	1.0836	0.9191	0.8336	1.6831	1.1199	0.8738	1.2961		0.3715	0.6729	0.5098	0.4528	0.9031	0.2303	0.3299
47	1.0222	1.0664	0.7641	1.7102	1.178	0.7015	1.3093		0.3373	0.7536	0.4174	0.5149	0.9737	0.2001	0.4221
48	1.0644	1.157	0.554	1.6763	1.1083	0.3777	1.2494		0.4416	0.8661	0.3483	0.4612	0.8865	0.2397	0.2768
49	1.157	1.0608	0.6195	1.8493	0.9527	0.3397	1.393		0.3804	0.8357	0.3301	0.238	0.7119	0.2945	0.5205
50	1.0688	1.1232	0.7531	1.8038	0.9981	0.5417	1.2203		0.1865	0.8744	0.3911	0.3559	0.8222	0.3279	0.3068
51	1.1786	1.0226	0.7717	1.7788	1.4223	1.0717	1.2532		0.2841	0.8033	0.5032	0.5419	1.1377	0.2817	0.2952
52	1.0393	1.0664	0.4785	1.3687	1.3145	0.7982	1.616		0.2066	0.7909	0.3319	0.4401	0.9877	0.2378	0.3726
53	1.1905	1.1107	0.9902	1.6825	1.2457	0.6844	1.4072		0.2638	0.7966	0.6971	0.3135	0.7738	0.3129	0.4289
54	1.3348	0.8355	1.4403	1.6763	1.4958	1.0917	1.4634		0.2642	0.59	0.584	0.4655	1.0007	0.2059	0.3913
55	1.3819	0.8172	1.1155	1.8008	1.4445	0.7002	1.1615		0.3659	0.6052	0.6085	0.2394	1.0181	0.2596	0.3683
56	1.1152	1.0683	0.9705	1.6214	1.4362	0.7833	1.035		0.2408	0.9205	0.4984	0.3185	0.9827	0.1677	0.3863
57	1.3686	0.8549	0.7727	1.7983	1.1627	0.8154	1.369		0.3259	0.7429	0.3888	0.3903	0.8993	0.1717	0.4191
58	1.1657	1.0701	0.7036	1.8712	1.436	0.6612	1.1482		0.3619	0.9498	0.3891	0.4442	1.138	0.2453	0.3572
59	1.2023	0.9026	0.9891	1.6953	1.0878	0.7696	1.5587		0.4193	0.7873	0.5176	0.2863	0.9222	0.2539	0.2977
60	1.2886	0.7077	0.8668	1.62	1.344	0.6474	1.5329		0.3258	0.6661	0.3978	0.5347	0.9907	0.2633	0.3659
61	1.1279	0.9027	1.048	1.6075	1.2917	1.0908	1.2025		0.2541	0.8348	0.4969	0.3295	0.9256	0.1496	0.4068
62	1.2574	0.9389	0.8736	1.6648	0.9988	1.1034	1.3735		0.2586	0.8202	0.4373	0.2693	0.77	0.3025	0.3782
63	1.2377	1.1108	0.7751	1.9143	1.2168	1.1221	1.4035		0.2558	0.9166	0.3661	0.3774	0.9815	0.338	0.3034
64	1.2019	0.9832	0.9022	1.882	1.1683	1.1036	1.3797		0.311	0.8805	0.3883	0.3323	1.0335	0.2057	0.429
65	1.2817	0.8134	1.0863	1.9034	1.0505	1.0122	1.2675		0.2925	0.7407	0.5224	0.3304	0.8392	0.3196	0.3238
66	1.1485	1.1819	1.2324	1.9721	1.095	0.8449	1.379		0.1773	1.0127	0.4843	0.3877	0.9172	0.3729	0.3569
67	1.2898	1.035	1.1784	1.9496	1.1732	0.8973	1.3581		0.2313	0.881	0.5756	0.3657	0.8847	0.1479	0.3569
68	1.0532	0.9108	0.9719	1.6274	1.2464	0.9312	1.3568		0.3737	0.8332	0.5141	0.2913	0.9159	0.2057	0.4205
69	1.0432	0.9659	0.9838	1.7867	1.3064	0.9358	1.4852		0.4415	0.8577	0.5934	0.3256	1.0172	0.274	0.3827
70	0.8235	1.149	0.9605	1.914	1.2456	0.785	1.498		0.321	0.9981	0.5479	0.3463	0.9287	0.2702	0.2869
71	0.9403	1.2334	0.8053	1.383	1.4842	0.9081	1.576		0.3163	1.1013	0.4681	0.389	1.0649	0.3096	0.3739
72	0.8454	1.223	0.85	1.4532	1.4316	0.9802	1.4003		0.2995	1.0848	0.4488	0.3665	0.9835	0.3087	0.3022
73	0.7614	0.9445	1.0041	1.3256	1.1989	0.4582	1.534		0.3891	0.8391	0.521	0.5029	0.8846	0.1722	0.3838
74	0.9787	1.1997	0.6066	1.4073	1.1263	0.8439	1.463		0.3964	1.0421	0.4634	0.3366	0.8266	0.3316	0.3667
75	0.4964	1.2434	1.042	1.6007	1.3369	0.6969	1.3166		0.2169	1.0323	0.6005	0.2448	1.0462	0.2712	0.2929
76	0.7816	1.1394	1.6177	1.648	1.1239	0.768	1.5704		0.3234	0.9224	0.7891	0.3116	0.8845	0.2301	0.3368
77	0.9952	1.2201	1.441	1.6889	1.2634	0.7909	1.3843		0.5216	1.0381	0.7319	0.2184	0.9374	0.2799	0.3013
78	1.1035	1.2802	1.6034	1.6766	1.1504	1.0995	1.4848		0.5942	1.0882	0.7168	0.276	0.8748	0.1911	0.3176
79	0.9619	1.0578	1.0265	1.4652	1.3307	0.9388	1.2601		0.4217	0.9104	0.5105	0.1448	1.0474	0.2307	0.4222
80	0.6452	1.092	1.0862	1.7779	1.1849	0.7664	1.4268		0.2504	0.9857	0.4948	0.2195	0.8763	0.27	0.4961
81	1.0438	1.2114	0.7669	1.6248	1.106	1.0915	1.3242		0.4648	1.0326	0.4116	0.3213	0.8957	0.2917	0.6539
82	0.9632	1.0491	1.0119	2.229	1.1808	0.7801	1.3999		0.5285	0.9744	0.5152	0.3888	0.9778	0.2956	0.5878
83	0.7728	1.1514	0.9166	1.6831	1.194	0.9179	1.4141		0.3677	1.0209	0.4317	0.3016	0.8938	0.3085	0.5268
84	1.0641	1.1757	0.903	1.8158	1.0176	0.6791	1.2787		0.4043	0.9786	0.4599	0.425	0.918	0.2213	0.5024
85	1.0331	1.1973	0.8255	1.8423	1.3155	0.9294	1.3939		0.5581	1.0435	0.3981	0.2836	0.9087	0.2346	0.4723
86	0.9982	1.0652	0.874	1.9567	1.1903	1.0086	1.4203		0.4561	0.9108	0.3966	0.3545	0.9828	0.4955	0.4588
87	0.9281	1.0037	0.7674	1.625	1.1801	0.7997	1.4203		0.3907	0.904	0.359	0.3017	0.9165	0.397	0.5594
88	1.4985	1.104	0.7918	1.6196	0.9535	0.8146	1.3249		0.5464	0.9727	0.3772	0.4026	0.8029	0.3563	0.4473
89	1.3249	1.2771	0.8815	1.7597	0.9407	0.9741	1.3233		0.2687	0.9784	0.4186	0.3534	0.8548	0.2498	0.3039
90	1.2608	1.1326	1.0016	1.6715	0.8816	1.0135	1.5709		0.4551	0.9384	0.4295	0.3654	0.8344	0.3123	0.4306
91	1.4439	1.2077	0.8441	1.4	0.7857	1.0533	1.5693		0.3402	1.0488	0.3575	0.21	0.6769	0.2929	0.4326
92	0.971	1.3964	0.7747	1.5253	0.9736	0.9124	1.5633		0.2684	1.1416	0.3484	0.3338	0.8381	0.4265	0.4121
93	1.3324	1.0513	0.5369	1.626	0.8874	0.7255	1.6672		0.3753	0.9359	0.2762	0.3236	0.8866	0.34	0.3038
94	1.1928	1.1724	0.5006	1.5326	0.8047	0.8447	1.4197		0.3546	1.0303	0.2842	0.2653	0.8558	0.3619	0.4997
95	1.1056	1.3939	0.9182	1.7526	0.8129	0.611	1.3011		0.3099	1.1476	0.4599	0.4076	0.8084	0.3661	0.3806
96	1.2659	1.1814	0.6831	1.895	0.9816	0.6961	1.3658		0.3625	0.9805	0.3296	0.2545	0.8373	0.2637	0.4967
97	1.2611	1.1616	0.6948	1.9663	0.9264	1.0566	1.5701		0.395	0.9899	0.3833	0.3016	0.8315	0.5028	0.5587
98	1.2849	1.424	0.7006	2.1123	0.9344	0.8452	1.3422		0.3359	1.0944	0.2997	0.5143	0.9437	0.2341	0.4357
99	1.3077	1.2266	0.9876	1.887	1.0453	0.9023	1.417		0.2172	1.0574	0.5007	0.4514	0.8145	0.2954	0.2841
100	1.079	1.1062	0.8979	1.8732	0.8586	0.9905	1.5077		0.1884	0.957	0.3675	0.4158	0.8757	0.3182	0.3575
101	1.3243	1.2865	0.8616	1.902	0.7972	0.9561	1.5231		0.2882	1.0808	0.4216	0.3972	0.8188	0.264	0.46
102	1.0251	1.3495	0.9962	1.8443	0.9043	0.9173	1.6369		0.274	1.1058	0.3678	0.3897	0.8583	0.2461	0.6952
103	1.4093	1.2254	0.8099	1.7096	0.7669	1.0104	1.6734		0.4469	1.0261	0.3758	0.3789	0.8124	0.3087	0.7281
104	1.2994	1.1017	1.0295	1.6261	1.1362	0.9545	1.2824		0.4341	1.0098	0.4752	0.269	0.8035	0.3228	0.4402
105	1.218	0.9965	0.4985	1.9754	1.2078	0.8972	1.4737		0.3813	0.8497	0.264	0.4331	0.8658	0.2693	0.367
106	1.0838	1.0907	0.8376	1.6273	0.859	0.8053	1.4801		0.4661	0.9116	0.4329	0.4206	0.8674	0.2438	0.3455
107	1.2646	1.075	0.7507	1.6986	0.8523	1.0745	1.547		0.3241	0.9484	0.4286	0.3135	0.7362	0.4115	0.3111
108	1.0902	1.2417	0.9475	1.858	0.9606	0.867	1.5068		0.3448	1.0294	0.4689	0.3684	0.829	0.3114	0.3776
109	1.2982	1.0164	1.1852	1.712	1.0034	0.9044	1.4325		0.4983	0.8532	0.4438	0.3571	0.8383	0.1721	0.3348
110	1.3606	1.04	0.9083	1.6905	1.1804	1.0703	1.497		0.4095	0.9666	0.4101	0.2399	0.9457	0.2969	0.3383
111	1.3567	1.2565	0.8748	1.727	1.0125	0.9329	1.3895		0.3188	0.9305	0.3021	0.4378	0.7973	0.223	0.3502
112	1.4463	1.2146	0.9166	1.7913	0.9511	1.042	1.5255		0.505	1.0508	0.4865	0.3701	0.7999	0.2564	0.3611
113	1.286	1.1259	0.5756	1.8899	1.208	0.8271	1.4413		0.4946	0.9681	0.3458	0.3721	0.9719	0.2414	0.2912
114	1.1949	1.1237	0.6442	1.532	1.2804	0.9927	1.4378		0.3263	0.948	0.423	0.3044	0.9826	0.3513	0.4746
115	1.2507	1.0551	0.9233	1.5434	1.244	1.017	1.4621		0.4178	0.9951	0.4264	0.2947	0.9462	0.3397	0.4254
116	1.1587	1.1149	0.8313	1.7667	1.0548	0.8444	1.4285		0.2397	1.0242	0.4108	0.4141	0.8808	0.2635	0.4763
117	1.2062	1.2646	0.6086	1.6499	1.0193	0.8805	1.2004		0.326	1.0781	0.4479	0.3554	0.8738	0.2663	0.4317
118	1.1519	1.1954	0.9	1.5083	1.1607	0.7256	1.4612		0.3302	0.9482	0.5239	0.2933	0.8784	0.2307	0.5205
119	1.0469	1.0996	0.6929	1.5389	1.0512	0.9713	1.4006		0.378	0.9757	0.3317	0.2745	0.8511	0.2185	0.3223
120	1.0971	1.2214	0.954	1.5819	1.0384	0.973	1.3705		0.4783	1.0631	0.4653	0.3059	0.8536	0.312	0.3073
121	1.1647	1.1938	0.6588	1.7445	0.9583	1.2126	1.4883		0.2204	0.9949	0.3894	0.257	0.7846	0.3596	0.604
122	1.1359	1.1368	0.8621	1.6187	1.0707	0.9267	1.2337		0.1955	0.9125	0.4374	0.2649	0.8708	0.3577	0.3767
123	1.0299	1.0851	0.883	1.5741	0.9864	1.0079	1.5063		0.4381	0.9127	0.4119	0.2076	0.8538	0.3285	0.526
124	1.2778	0.8772	1.3048	1.542	1.0621	1.2541	1.2309		0.3853	0.766	0.6059	0.2116	0.8803	0.3251	0.4481
125	1.4423	0.9856	0.9364	1.7433	1.1493	1.0632	1.5005		0.553	0.6956	0.4052	0.387	0.9092	0.3007	0.3482
126	1.1246	1.1073	0.6611	1.5628	1.0501	0.9434	1.3611		0.4759	0.9247	0.4229	0.3057	0.8541	0.2781	0.2919
127	1.2936	0.7893	0.8706	1.6168	1.0556	1.0903	1.4006		0.4301	0.719	0.3979	0.4463	0.9687	0.323	0.2745
128	1.3291	0.4188	0.9986	1.6771	1.0585	1.1024	1.611		0.4621	0.2912	0.3823	0.344	0.8906	0.2478	0.2691
129	1.5532	0.6926	0.8272	1.632	1.0617	0.864	1.6762		0.3852	0.4321	0.3344	0.2973	0.8885	0.2658	0.2564
130	1.3923	0.6251	0.3862	1.754	1.028	0.9229	1.5898		0.489	0.3406	0.2779	0.2432	0.9097	0.2175	0.4297
131	1.4365	0.3767	0.5719	1.415	0.9738	1.1473	1.4936		0.3849	0.2909	0.3253	0.1656	0.9015	0.2628	0.2615
132	1.428	0.6508	0.7278	1.4178	1.1269	0.9759	1.3478		0.429	0.5165	0.3285	0.221	0.7823	0.2579	0.4309
133	1.4968	0.6756	0.5479	1.4728	1.0143	0.9934	1.4154		0.42	0.3458	0.3513	0.2516	0.8595	0.431	0.3549
134	1.3521	0.592	0.5938	1.2147	1.1893	0.9422	1.4198		0.5402	0.3823	0.3852	0.2397	0.9384	0.4351	0.4652
135	1.4754	0.7541	0.5073	1.1981	1.0419	0.9015	1.4814		0.4724	0.3348	0.2371	0.2757	0.8663	0.4942	0.5267
136	1.174	0.7032	0.6344	1.5166	1.1346	0.9634	1.5269		0.344	0.3354	0.3138	0.3069	0.8865	0.3332	0.7687
137	1.1262	0.4565	0.5826	1.4413	1.1549	0.878	1.4903		0.3474	0.2071	0.3488	0.4408	0.8948	0.3925	0.6964
138	1.3735	0.496	0.7165	1.3802	1.1765	1.0574	1.3503		0.451	0.4315	0.4133	0.2023	0.7738	0.429	0.6538
139	1.2001	0.3853	0.7912	1.7209	1.0334	1.0966	1.4488		0.3855	0.2437	0.49	0.3043	0.8953	0.3908	0.7783
140	1.2137	0.4332	1.1497	1.6479	0.969	0.9099	1.3379		0.461	0.2847	0.6808	0.2725	0.7498	0.2608	0.6755
141	1.1472	0.9313	1.182	1.3393	1.1139	0.8905	1.4539		0.4331	0.7746	0.7204	0.2272	0.9484	0.2597	0.71
142	1.3186	0.6486	1.3854	1.5786	1.3786	0.92	1.7841		0.4285	0.4734	0.8302	0.232	0.9213	0.2464	0.6573
143	1.2108	0.8765	1.2937	1.6221	1.1573	0.9266	1.7526		0.4191	0.6827	0.7936	0.1838	0.792	0.2564	0.6332
144	1.4327	0.7837	1.0072	1.5969	1.4437	0.7897	1.7378		0.4788	0.5794	0.4972	0.2682	1.0459	0.2666	0.6745
145	1.1672	0.6623	1.1418	1.596	0.9736	0.8272	1.7811		0.5446	0.5336	0.6065	0.3867	0.7545	0.2316	0.6729
146	1.3042	0.5582	1.1567	1.3439	0.9274	0.7182	1.6358		0.4384	0.3927	0.6057	0.3164	0.737	0.2746	0.682
147	1.332	0.3783	0.8392	1.6374	0.8601	1.024	1.6192		0.7449	0.2582	0.5472	0.3416	0.7676	0.3229	0.7134
148	1.0252	0.4974	0.7508	1.6273	1.1408	0.9889	1.7176		0.5937	0.4004	0.4751	0.3357	0.8311	0.2692	0.6503
149	1.1191	0.5476	0.5411	1.7982	1.3798	0.8611	1.4011		0.7616	0.3187	0.3407	0.4722	0.8815	0.2106	0.6621
150	1.1168	0.6485	1.1021	1.5344	0.931	1.0573	1.427		0.5897	0.3269	0.4808	0.2404	0.7868	0.3287	0.6827
151	1.1686	0.3146	0.6865	1.7012	1.0348	0.9692	1.6754		0.5211	0.2206	0.3479	0.2833	0.769	0.3396	0.6615
152	1.2412	0.8411	0.8155	1.6708	0.9381	0.8355	1.4614		0.7837	0.586	0.3821	0.3432	0.7946	0.342	0.6197
153	0.9458	0.9452	1.0574	1.8098	1.0458	0.851	1.7213		0.4507	0.6588	0.564	0.3356	0.9403	0.2801	0.5762
154	0.6146	0.3659	1.1731	1.6392	1.0836	1.0417	1.5321		0.3143	0.2968	0.5952	0.3429	0.872	0.2886	0.6411
155	0.488	0.4059	0.916	1.7705	1.1559	0.7544	1.5755		0.3087	0.361	0.4701	0.4056	0.8017	0.2593	0.7427
156	0.7192	0.7754	1.0189	1.6898	1.06	0.7596	1.7368		0.3057	0.5744	0.5255	0.2846	0.8316	0.3164	0.9855
157	0.6907	0.4485	1.1859	1.5605	0.9575	1.0027	1.6159		0.3327	0.2985	0.6578	0.394	0.7924	0.3804	1.0252
158	0.7616	0.9827	0.9793	1.5464	1.4531	0.96	1.7258		0.435	0.4671	0.4885	0.384	0.9549	0.3011	0.8554
159	0.4094	0.5133	1.1631	1.5168	1.5472	0.8833	1.7275		0.2932	0.3245	0.582	0.2978	0.8942	0.3413	0.8222
160	1.0651	0.4562	1.1869	1.5387	1.3573	0.8494	1.744		0.533	0.2537	0.6755	0.3359	0.9102	0.2891	0.8623
161	0.8414	0.5953	1.3911	1.6809	1.2106	0.9025	1.8551		0.3932	0.3779	0.7385	0.3119	0.8309	0.2628	0.9564
162	0.746	0.3645	1.203	1.6775	1.0919	0.79	1.6881		0.3983	0.2993	0.7051	0.3503	0.7912	0.392	0.8894
163	0.7237	0.7207	0.7534	1.8241	0.834	1.0839	1.702		0.478	0.534	0.4833	0.3404	0.7503	0.322	0.8504
164	0.9446	0.7245	1.5833	1.4822	1.0401	0.9078	1.7253		0.522	0.4843	0.6661	0.155	0.8197	0.2014	0.9352
165	0.8083	0.8946	1.1078	1.5607	1.0978	0.8912	1.8478		0.3836	0.6164	0.4491	0.2888	0.7966	0.3114	1.19
166	0.6955	0.7725	0.8748	1.5117	1.3496	1.071	1.7092		0.3135	0.4488	0.423	0.2717	0.9653	0.2734	1.046
167	0.5493	0.4724	1.3087	1.2101	1.2216	0.9862	1.8641		0.3034	0.3367	0.5123	0.4187	0.8788	0.3238	1.0229
168	0.7759	0.5386	1.1027	1.8318	1.1961	0.9743	1.8286		0.2758	0.4274	0.5055	0.3521	0.9632	0.2139	1.0451
169	0.4556	0.429	1.0764	1.7958	1.2603	0.9946	1.7662		0.2489	0.3941	0.4182	0.379	0.8756	0.2816	1.0509
170	0.731	0.5291	0.9	2.0838	1.0109	1.1126	1.6423		0.4017	0.3782	0.4594	0.4085	0.866	0.3548	0.8852
171	0.6636	0.6118	0.9371	1.9843	1.0931	0.9939	1.6208		0.2527	0.3946	0.4049	0.4731	0.8609	0.3471	0.9513
172	0.8379	0.4506	0.9443	1.6838	1.2836	1.0373	1.7056		0.3277	0.3904	0.4042	0.2837	0.9969	0.3042	0.9523
173	0.8977	0.6207	0.9333	2.0759	1.2289	1.1359	1.8043		0.535	0.4648	0.483	0.3209	0.8774	0.4024	0.8282
174	0.8344	0.6072	0.871	1.8372	1.295	1.0028	1.8285		0.4016	0.5812	0.4518	0.243	0.9076	0.3375	0.862
175	0.8861	0.3625	0.9379	2.1585	1.0544	1.2157	1.7585		0.4732	0.2296	0.4165	0.4501	0.8089	0.8654	0.8891
176	0.7937	0.5333	0.653	1.8174	1.1079	1.1592	1.6778		0.3704	0.414	0.4381	0.2917	0.8566	0.881	1.0042
177	0.7853	0.5159	0.9636	1.9247	0.8908	0.9358	1.6043		0.4676	0.3444	0.6285	0.3433	0.7793	0.7785	1.0737
178	1.0396	0.5279	0.9082	1.8898	1.1634	1.0325	1.7667		0.4602	0.3361	0.3969	0.4305	0.8243	0.7624	0.9433
179	1.0546	0.7884	1.1166	1.6873	1.0444	0.8984	1.5546		0.3396	0.5173	0.5452	0.2927	0.7594	0.6959	0.9131
180	1.236	0.4723	0.5045	1.8033	1.0162	0.8023	1.6794		0.4003	0.3555	0.2644	0.3233	0.7884	0.7639	0.9692
181	1.0044	0.4567	0.8981	2.0708	1.1611	1.1397	1.7872		0.3799	0.4426	0.4567	0.4516	0.8182	0.6806	0.9963
182	1.0175	0.4243	1.1695	1.5383	0.9179	0.9805	1.6029		0.4497	0.3423	0.6578	0.2893	0.7204	0.7964	0.9781
183	1.2422	0.443	1.1575	1.4594	0.7787	1.0145	1.6869		0.4623	0.3458	0.7206	0.3991	0.7975	0.7623	1.0678
184	0.8971	0.4257	0.9459	1.57	1.1857	1.0129	1.7485		0.2874	0.3523	0.4832	0.3833	0.9063	0.7822	0.9084
185	1.1178	0.398	0.6524	1.6257	0.7261	0.939	1.903		0.3076	0.2472	0.3845	0.3538	0.5917	0.7646	1.0299
186	0.9587	0.9831	0.9341	1.5748	0.8684	0.8891	1.8153		0.458	0.7022	0.483	0.3431	0.8697	0.6974	1.1387
187	1.031	0.4656	0.738	1.5051	0.9884	1.3074	1.7969		0.2593	0.277	0.3912	0.3515	0.8849	0.7189	0.9916
188	0.9259	0.6442	0.589	1.3666	0.8575	1.1114	1.8905		0.2469	0.5216	0.3681	0.2936	0.8396	0.77	1.1639
189	1.2541	1.0768	1.0381	1.7104	0.8421	1.0362	1.6809		0.5312	0.8724	0.4311	0.2494	0.8564	0.7718	0.9568
190	1.2116	0.8102	0.5984	1.4807	0.8801	0.9467	1.7033		0.469	0.6344	0.2606	0.4877	0.8491	0.761	1.1035
191	1.0445	0.8895	0.6909	1.4968	0.9941	1.0162	1.5739		0.3706	0.6364	0.3257	0.2924	0.9348	0.4943	0.8691
192	1.0959	0.6788	0.6209	1.3282	1.1507	1.0154	1.5586		0.3613	0.4698	0.535	0.4055	1.1141	0.7506	0.9237
193	1.0789	0.5414	0.3114	1.3837	0.7919	1.2249	1.7097		0.3973	0.3422	0.298	0.2842	0.7412	0.7769	0.9202
194	1.1691	1.0951	0.4588	1.7382	0.7799	1.0442	1.5734		0.4312	0.877	0.3769	0.3144	0.6596	0.8002	0.8963
195	1.1347	1.036	0.4606	1.6365	1.0404	1.2818	1.661		0.5373	0.7653	0.3185	0.2568	0.9581	0.892	1.0825
196	1.3253	1.0425	0.7583	1.6177	1.2847	1.4123	1.7007		0.6096	0.7371	0.4776	0.3263	1.0896	0.5814	1.0192
197	1.0299	1.155	0.6999	1.6019	1.0011	1.3164	1.724		0.4954	0.7805	0.3463	0.2641	0.8906	0.8273	0.9064
198	0.983	1.0413	1.028	1.4031	1.3179	1.3447	1.8151		0.4323	0.8212	0.4755	0.3679	1.0585	0.8446	0.8407
199	1.0065	0.9823	0.8923	1.4626	0.9983	1.6224	1.6316		0.3968	0.7735	0.3874	0.3117	1.0121	0.8407	0.984
200	1.0143	1.0055	0.9605	1.411	1.0027	1.4125	1.6918		0.3864	0.7487	0.5318	0.2699	0.9425	0.7161	0.7971
201	0.9704	1.0212	0.7352	1.3969	1.274	1.2427	1.6943		0.2356	0.753	0.4323	0.3501	1.0287	0.8335	0.996
202	0.9624	0.8199	1.1238	1.8417	1.0432	1.0912	1.6197		0.5239	0.6397	0.5608	0.5715	0.9317	0.9454	0.9477
203	1.0334	1.3005	0.9501	1.8836	0.8712	1.1984	1.7323		0.4363	0.9944	0.4907	0.3814	0.8792	0.9136	1.085
204	0.9122	0.8376	0.6134	1.962	0.9627	1.228	1.7004		0.383	0.6127	0.3078	0.2852	0.9139	1.0735	0.9779
205	0.9607	1.2579	0.6404	2.1215	0.9362	1.1292	1.6084		0.2327	0.8993	0.3526	0.5497	0.9229	0.9794	0.9112
206	1.0236	0.9495	0.7095	2.1179	0.9597	1.1302	1.6322		0.293	0.753	0.3046	0.5014	0.8349	0.9978	1.0288
207	1.0003	0.9368	0.5541	2.0372	1.0307	1.0504	1.5399		0.3461	0.6039	0.3536	0.3941	1.0256	1.0137	0.989
208	1.0487	0.9895	0.8833	2.1228	1.0094	1.0158	1.7166		0.4029	0.7694	0.4269	0.4316	0.9549	1.0702	0.9424
209	0.9956	0.8393	0.834	2.0192	0.9397	1.2906	1.5528		0.3239	0.5526	0.3486	0.354	0.9656	1.0507	1.0073
210	1.0402	1.1931	1.1282	1.8839	0.8697	1.2439	1.4451		0.3814	0.9958	0.6246	0.3488	0.9086	1.0084	0.9075
211	0.9627	1.0591	1.2109	2.2545	1.0079	1.2503	1.4344		0.3666	0.9283	0.5931	0.4768	1.0505	1.0745	0.9918
212	1.0972	1.2036	0.9426	1.9687	0.9072	1.2444	1.461		0.3794	1.0453	0.4844	0.3071	0.913	1.1357	0.8855
213	1.143	1.0964	0.7359	1.8955	0.9459	1.2309	1.4384		0.4644	0.9631	0.3447	0.2375	0.9202	1.0604	0.9827
214	1.0013	1.295	0.6939	1.9628	0.7725	1.2296	1.262		0.474	1.1207	0.4046	0.3637	0.8507	1.0356	1.0064
215	1.2672	1.124	0.4456	2.1259	0.8328	1.2906	1.4069		0.5087	0.9845	0.4128	0.4753	0.8718	1.0872	0.8618
216	1.1067	1.0492	0.4992	1.9701	0.8986	1.276	1.6642		0.5066	0.9495	0.426	0.3301	0.8968	0.9549	1.0635
217	1.3481	1.2671	0.5313	2.074	1.082	1.2062	1.4747		0.5062	1.0794	0.4509	0.3196	0.7889	0.9974	0.9913
218	1.2188	1.1848	1.1728	2.2261	1.0609	1.2769	1.5202		0.4073	1.0096	0.6972	0.3622	0.8198	1.0942	0.98
219	1.0775	1.3314	0.9936	1.9933	1.0845	1.3911	1.6135		0.3732	1.0924	0.6169	0.466	0.8303	1.1233	0.9474
220	1.066	1.2236	1.1595	1.9618	1.213	1.0895	1.6236		0.2833	0.9189	0.6381	0.279	0.9797	0.9502	0.9993
221	1.0112	1.3234	1.2062	1.7451	1.017	1.2122	1.5986		0.34	0.9849	0.6417	0.4496	0.7064	1	1.0048
222	1.006	1.1525	1.1051	1.8743	0.9476	1.2577	1.6882		0.3691	1.046	0.7003	0.5877	0.6755	0.9383	1.1387
223	0.9816	1.0998	1.2108	1.8778	0.9589	1.513	1.6329		0.42	0.9887	0.697	0.5322	0.7332	1.2194	0.9823
224	0.7384	1.0539	1.1361	1.6083	1.0735	1.3396	1.8704		0.372	0.9682	0.5852	0.3941	0.8946	1.145	0.9942
225	0.9347	1.1327	1.3221	1.8686	1.0976	1.5005	1.8097		0.4103	0.9765	0.8378	0.3161	0.8619	1.2221	1.0531
226	1.0052	1.3512	1.6015	1.7455	1.0918	1.2333	1.8023		0.3931	1.1213	0.8726	0.3462	0.8222	1.0643	1.0131
227	1.1339	1.4445	1.3264	2.0635	1.0142	1.0688	1.793		0.298	1.06	0.7887	0.5151	0.722	1.0594	1.1023
228	0.8964	1.4396	1.6894	2.4592	1.1759	1.1775	1.7524		0.3041	1.0514	0.8803	0.5933	0.8866	1.0323	1.1011
229	0.9589	1.6023	1.7281	1.8122	0.8379	1.1577	1.5911		0.2493	1.2014	1.0646	0.3403	0.8751	1.0606	1.0065
230	0.9031	1.5389	1.4608	2.0051	1.0294	1.1345	1.3405		0.236	1.1404	0.8128	0.3318	0.9314	0.9994	1.0154
231	0.8588	1.6241	1.2969	1.7969	0.9728	1.1734	1.2761		0.4488	1.2065	0.8146	0.175	0.9439	0.9643	0.8767
232	0.9578	1.2289	1.2887	1.8109	0.8647	1.1869	1.5138		0.3337	1.1083	0.8925	0.2529	0.8845	1.042	1.0155
233	0.8664	1.3107	1.0855	2.0405	0.8203	1.317	1.3369		0.348	1.1341	0.6545	0.2889	0.8951	1.1199	0.9715
234	1.1084	1.3333	0.8915	2.2502	0.8942	1.3854	1.4461		0.544	1.1412	0.5013	0.5055	0.874	1.1634	1.09
235	0.9806	1.1913	1.0199	2.2245	0.8738	1.192	1.4318		0.2896	1.0312	0.5308	0.4147	0.8253	1.1707	0.9634
236	0.9862	1.2291	0.8677	1.9911	0.966	1.135	1.2247		0.2634	1.0992	0.4708	0.2456	0.835	1.111	0.7951
237	0.9147	1.3121	1.0434	1.7843	1.1345	1.1829	1.1479		0.2636	1.1534	0.643	0.3612	1.0115	1.1586	0.8463
238	1.0088	1.1657	1.202	1.7552	1.2068	1.0879	1.4238		0.4793	0.9873	0.621	0.3483	0.8869	0.9805	0.9156
239	0.9343	1.0733	1.5258	1.6037	1.5028	1.2103	1.5766		0.1794	0.9779	0.94	0.3173	1.1631	1.1452	1.0765
240	1.1176	1.1213	1.3321	1.818	0.9114	1.2175	1.4376		0.2597	1.006	0.7971	0.3599	0.8567	1.0276	1.0077
241	0.9559	1.1503	1.2738	1.4695	0.9338	1.1538	1.1327		0.3333	1.0221	0.6363	0.2763	0.8681	0.937	0.8684
242	0.9891	1.3078	1.4872	1.8522	0.9833	1.1966	1.1012		0.3429	1.0793	0.868	0.3253	0.8999	1.0357	0.8798
243	0.8961	1.0633	1.3896	2.0502	1.0675	1.1184	1.1576		0.3137	0.9599	0.7205	0.4106	0.9187	1.0877	0.9897
244	1.021	1.3317	1.2771	1.9761	0.9317	1.244	1.1001		0.4248	1.1588	0.7352	0.4471	0.784	1.0167	0.9852
245	0.9535	1.1088	1.2059	1.9849	1.0869	1.2529	1.2668		0.3294	1.0017	0.7348	0.4218	0.9374	1.0585	0.994
246	1.0811	1.1082	1.2107	1.6749	1.0067	1.2236	1.3805		0.2933	1.0251	0.6263	0.3215	0.8949	1.0974	0.9105
247	1.2454	1.3147	1.2706	1.8079	0.828	1.2527	1.2995		0.535	1.0906	0.6985	0.4326	0.8382	1.1666	1.0245
248	1.1619	1.2744	1.3815	1.743	1.2196	1.1351	1.2425		0.4272	1.0379	0.8751	0.3546	0.9079	1.1489	0.9971
249	1.1975	0.985	1.4869	1.8683	0.8025	1.0674	1.1701		0.496	0.7425	0.8273	0.3978	0.7271	1.0221	1.0934
250	1.1168	0.9633	1.207	1.664	0.8551	1.1841	1.3089		0.3844	0.7688	0.6378	0.2772	0.896	1.1372	0.9944
251	1.2172	0.9533	1.244	1.7301	0.7471	1.3462	1.3296		0.4639	0.7188	0.7268	0.2346	0.7136	1.0993	0.8778
252	1.0733	0.8275	1.1878	1.6955	0.9259	1.0653	1.5231		0.3086	0.625	0.6593	0.2176	0.9681	1.042	1.0032
253	1.1496	0.7702	1.1322	1.7267	0.9008	1.1049	1.5783		0.4213	0.4913	0.601	0.3636	0.8981	1.0385	0.9447
254	1.0514	0.7841	1.1868	1.8207	1.0017	1.1273	1.3204		0.2655	0.6479	0.6728	0.2016	1.0076	1.0926	0.9977
255	0.963	1.0984	1.1383	1.7958	0.8863	1.2968	1.5295		0.4401	0.7078	0.6818	0.1973	0.8944	1.0443	0.944
256	1.0722	1.3019	1.0019	1.6507	0.8745	1.2504	1.7571		0.2695	0.8704	0.5773	0.4599	0.8736	1.0485	1.0303
257	0.9639	0.8762	1.2506	1.9516	1.2189	1.2768	1.5246		0.5302	0.6687	0.8359	0.2235	1.0954	1.0801	1.0124
258	1.2966	1.0964	1.3042	1.763	1.2116	1.3262	1.6368		0.497	0.7987	0.6759	0.2966	1.0249	1.1202	1.0492
259	1.143	1.206	1.4159	1.742	1.193	1.1182	1.3508		0.4478	0.8663	0.8222	0.4764	0.9746	0.9899	0.9018
260	1.3988	1.085	1.3606	1.8049	1.3704	1.2578	1.502		0.4919	0.8022	0.8017	0.3084	0.9781	0.986	1.0264
261	1.2532	1.1585	1.1502	1.472	1.3101	1.1745	1.1874		0.4158	0.8368	0.6645	0.3667	0.9936	1.0379	0.9214
262	1.4672	0.9098	1.009	1.6798	1.3457	1.0352	1.2845		0.448	0.6881	0.6356	0.2355	0.9531	0.9628	0.9145
263	1.5686	0.9127	0.7925	1.4982	1.3927	1.1871	1.3696		0.4424	0.6381	0.4645	0.3732	1.0386	1.0593	1.0453
264	1.2125	0.7597	0.9884	1.3812	1.074	1.3695	1.3585		0.4058	0.5044	0.514	0.2008	0.8278	1.151	0.9522
265	1.0254	0.9173	0.8149	1.6764	1.0606	1.1269	1.1248		0.2753	0.626	0.3831	0.3392	0.8193	1.0849	0.9796
266	0.7971	0.8164	0.9266	1.7929	1.1401	1.1288	1.1715		0.2832	0.5817	0.5157	0.4025	0.8991	1.127	0.9629
267	1.1095	0.8968	1.0351	1.8016	1.3286	1.1687	1.328		0.3502	0.6454	0.4331	0.4046	1.0154	1.1538	0.9779
268	1.0645	1.0012	0.9579	2.0287	1.2335	1.2508	1.5033		0.4712	0.7231	0.4655	0.4265	0.8824	1.1052	0.9694
269	0.9093	1.1815	1.2569	1.9159	1.3331	1.2315	1.3905		0.3895	0.8752	0.6121	0.5775	0.9764	1.0819	1.0723
270	1.2538	0.8752	1.1926	1.5977	1.1059	1.2543	1.3979		0.4499	0.6906	0.5908	0.1701	0.8548	1.1401	1.0677
271	1.1351	0.5617	1.1573	1.5839	1.3316	1.0612	1.4649		0.3709	0.4014	0.5324	0.2618	1.014	0.9692	0.9777
272	0.8424	0.6867	0.9133	1.651	1.1456	1.147	1.2896		0.3289	0.5617	0.418	0.3892	0.9267	1.0701	0.8428
273	0.7961	0.9386	0.9768	1.4424	1.1454	1.2103	1.1689		0.318	0.6672	0.4907	0.2953	0.8593	1.1373	0.9037
274	0.7382	1.0592	1.4258	1.3932	1.0571	1.2507	1.1785		0.219	0.7574	0.5883	0.2564	0.8681	1.1286	0.7802
275	0.6948	0.7677	0.8498	1.6574	1.0594	1.2481	1.3444		0.2782	0.5308	0.4307	0.3449	0.8916	1.1249	0.9491
276	0.8233	0.6874	1.0541	1.3393	1.1463	1.4525	1.3126		0.2604	0.5218	0.4511	0.2572	0.9265	1.2072	0.9569
277	0.5902	0.7879	1.0174	1.4796	1.1562	1.3102	1.3333		0.192	0.5993	0.5315	0.3284	0.9218	1.1752	0.8648
278	0.7037	0.9968	0.6255	1.4755	0.9712	1.2811	1.2999		0.2611	0.7804	0.5335	0.2494	0.8786	1.0954	0.9165
279	0.7323	0.9993	0.4653	1.5208	1.1254	1.1612	1.4427		0.3086	0.7675	0.29	0.249	0.9121	0.9296	0.9617
280	0.8508	0.893	0.7787	1.5105	1.1013	1.3089	1.3308		0.2954	0.5805	0.4221	0.4113	0.8245	1.1733	1.1109
281	0.6633	0.8536	1.1159	1.7203	1.1878	1.2219	1.4406		0.2736	0.6286	0.5328	0.3404	0.9455	1.0236	0.931
282	1.0107	0.5506	0.5371	1.8145	1.0487	1.2969	1.3991		0.4329	0.2727	0.3392	0.3035	0.8278	0.9777	0.8048
283	0.8911	0.3662	0.8656	1.85	1.0691	1.1928	1.2251		0.2926	0.3242	0.455	0.2831	0.9085	1.0866	0.8977
284	0.9852	0.5271	0.9936	1.8382	1.0987	1.1197	1.2168		0.3015	0.4277	0.5097	0.3399	0.8547	0.9187	0.9451
285	0.7444	0.4098	0.6858	1.6182	1.0563	1.1124	1.1281		0.3313	0.3258	0.3706	0.322	0.8793	1.0124	0.8949
286	0.6863	0.2983	0.7155	1.5962	1.0884	1.2398	1.297		0.3011	0.2253	0.3934	0.2943	0.9326	1.0431	0.9438
287	0.9604	0.7007	0.8554	1.7854	1.2482	1.0948	1.2144		0.4349	0.5664	0.3868	0.3311	0.9339	1.0229	1.0172
288	0.8917	0.6021	0.7964	1.4579	1.1472	1.0982	1.3048		0.3074	0.5131	0.3789	0.255	0.9451	0.9113	1.0146
289	0.8749	0.7207	0.916	1.5396	1.1764	1.3331	1.091		0.4202	0.5531	0.3802	0.2489	0.9171	0.6724	0.7633
290	0.7112	0.8599	0.8154	1.795	1.2651	1.078	1.1836		0.3058	0.604	0.439	0.3297	0.9472	0.3389	0.9544
291	0.6926	1.0513	0.6471	1.3581	1.5775	0.9272	1.201		0.2682	0.8335	0.3717	0.2844	0.9696	0.2959	1.0307
292	0.858	1.0015	0.9095	1.5262	1.4142	1.1275	1.1403		0.4032	0.7041	0.4348	0.1838	0.9371	0.273	0.8815
293	0.9068	0.8231	0.7848	1.7557	1.4603	0.8336	1.0928		0.4088	0.5439	0.391	0.2297	1.1149	0.2604	0.9643
294	0.8299	0.7944	1.0746	1.4775	1.2759	0.8576	1.2774		0.3266	0.5972	0.6127	0.3196	0.9284	0.2498	0.886
295	0.6454	0.9603	1.0329	1.2553	1.57	0.7225	1.1247		0.3129	0.6756	0.4598	0.3784	1.0106	0.3042	0.8923
296	1.0343	0.9229	0.8235	1.5827	1.1635	1.0513	1.2704		0.506	0.5723	0.6565	0.3227	0.9017	0.3648	1.0331
297	1.3322	0.7561	0.7455	1.5171	1.0311	0.8899	1.2589		0.6124	0.5995	0.3978	0.2486	1.012	0.2834	0.993
298	1.0268	0.8837	0.6899	1.4981	0.9248	1.0635	1.2014		0.5006	0.6274	0.323	0.323	0.8583	0.175	0.9752
299	0.9338	0.6773	0.6545	1.8469	0.8432	0.9689	1.3112		0.401	0.4736	0.4746	0.3051	0.7596	0.333	0.9803
300	0.7968	0.729	0.985	1.8149	0.6844	0.9277	1.2803		0.3531	0.5236	0.5678	0.3538	0.6827	0.3324	1.1316
301	0.6555	0.5883	0.4508	1.8016	0.9036	0.968	1.3698		0.2846	0.3801	0.3523	0.4147	0.8844	0.1959	1.0674
302	0.8296	0.777	0.9353	1.6046	0.9877	0.9149	1.4665		0.3613	0.5299	0.4427	0.497	0.958	0.2336	1.0359
303	1.038	0.9537	0.8448	1.5924	0.91	1.0801	1.4241		0.3785	0.7063	0.4149	0.3042	0.8255	0.2824	0.9879
304	0.7472	0.8095	0.89	1.6673	1.0816	1.0479	1.3948		0.3518	0.6576	0.476	0.4709	0.9131	0.3364	0.9695
305	0.7807	1.1495	0.7753	1.6746	0.9884	0.8697	1.4006		0.3827	0.8422	0.4628	0.3268	0.8585	0.2609	0.9522
306	0.8173	0.946	1.1389	1.7142	0.9126	0.877	1.4175		0.3648	0.6821	0.5706	0.3269	0.7426	0.2156	1.0909
307	0.9599	0.9581	1.1305	1.4827	0.8831	0.8678	1.4757		0.4864	0.724	0.6494	0.3232	0.7721	0.3283	0.9918
308	0.8949	0.967	0.9534	1.528	0.8656	0.9761	1.1294		0.3464	0.7022	0.4834	0.3593	0.7026	0.2838	0.9661
309	0.9617	1.217	1.0332	1.6522	0.818	0.7859	1.3068		0.4036	0.9935	0.5457	0.3156	0.8292	0.2969	1.036
310	0.9883	1.1752	1.2591	1.5901	1.1188	0.6885	1.2723		0.5491	1.0179	0.5886	0.345	0.9608	0.2851	0.9027
311	0.8626	1.0781	0.934	1.6579	0.8976	0.8529	1.3926		0.5278	0.9734	0.5866	0.3494	0.7737	0.3075	0.987
312	1.1089	1.0124	0.9751	1.6791	0.872	0.8979	1.1218		0.3767	0.8752	0.5685	0.4119	0.9011	0.2936	0.9554
313	0.9463	1.2174	0.8951	1.7173	0.7153	1.0278	1.1158		0.4867	0.9903	0.5147	0.3181	0.7661	0.3182	0.788
314	1.1069	1.1601	1.0649	1.6631	0.8797	0.9991	1.3143		0.3975	1.032	0.4932	0.2772	0.8554	0.2892	0.9239
315	0.6262	1.337	1.3365	1.5551	0.896	0.8696	1.1869		0.3021	1.1503	0.6456	0.2236	0.8393	0.2829	1.0287
316	1.0517	1.2509	1.07	1.4688	0.8948	1.1399	1.3312		0.4549	1.0685	0.5949	0.256	0.8049	0.3064	1.0445
317	0.7559	1.1606	1.1842	1.4504	0.6988	0.6563	1.152		0.2881	1.0959	0.6081	0.338	0.7037	0.2141	0.9846
318	0.9955	1.1766	1.3693	1.5253	0.885	0.8897	1.1031		0.4394	1.0386	0.5859	0.3858	0.9186	0.2912	0.947
319	0.986	1.2427	1.2331	1.488	0.7741	0.8216	1.2891		0.321	1.0859	0.6106	0.3453	0.7979	0.315	0.8878
320	0.7958	1.1601	1.2702	1.4912	0.7991	0.827	1.3031		0.2612	1.0323	0.6515	0.4036	0.805	0.4742	0.9687
321	0.9808	1.0936	1.3079	1.5331	1.1134	0.6718	1.3594		0.3475	1.0002	0.639	0.3622	1.0153	0.2848	0.9972
322	0.7415	0.9261	1.2076	1.5978	1.0585	0.8256	1.3832		0.3419	0.9164	0.5899	0.3467	0.97	0.3515	1.0877
323	0.9656	1.0176	0.9489	1.5026	0.7529	1.05	1.4419		0.4377	0.9478	0.5545	0.2917	0.7961	0.5038	1.0153
324	1.403	1.2601	0.9077	1.6505	1.1929	0.9856	1.7686		0.4136	1.1281	0.5842	0.2913	0.9465	0.3773	1.1233
325	1.1233	1.2475	0.7188	1.4613	1.121	0.9175	1.4299		0.2546	1.0806	0.511	0.2855	0.7592	0.5143	1.0217
326	0.9107	1.3348	0.8537	1.4931	0.8178	0.6766	1.319		0.3096	1.1051	0.5285	0.2509	0.6982	0.2851	0.9673
327	0.9061	1.3707	0.7204	1.4185	0.9606	0.9318	1.3366		0.3283	1.1164	0.3895	0.3476	0.8957	0.2717	1.0197
328	0.9038	1.1439	1.0873	1.821	0.7325	0.7027	1.2736		0.341	0.9966	0.6056	0.2706	0.7204	0.3464	0.8833
329	0.5928	1.3569	1.2903	2.0657	0.9741	0.6451	1.3551		0.3751	1.1164	0.7603	0.3905	0.8915	0.3512	1.012
330	0.709	1.3432	1.3171	1.9041	1.0015	0.7061	1.4857		0.4573	1.1526	0.7326	0.2977	0.8278	0.4708	1.0259
331	0.6047	1.1919	1.4398	1.9193	0.8797	0.6537	1.3458		0.2385	1.0772	0.906	0.2634	0.8913	0.3664	0.8971
332	1.1473	1.1686	1.2051	1.9401	1.1944	0.6773	1.4968		0.4326	1.0392	0.7333	0.3829	1.0508	0.275	1.1115
333	1.1734	1.0411	1.7508	2.3867	1.1603	0.8607	1.2652		0.2983	0.9566	1.0755	0.6312	1.0035	0.2592	0.9066
334	0.8512	1.0352	1.5122	1.9955	0.8002	0.9196	1.2294		0.3964	0.9458	0.8776	0.4856	0.7853	0.3326	0.9954
335	0.9084	1.4735	1.2348	1.7179	0.8207	0.99	1.5808		0.3685	1.1896	0.7476	0.7477	0.4843	0.3237	1.0427
336	0.9552	1.1904	1.3001	1.6993	0.8001	0.9802	1.4623		0.2359	1.0648	0.7136	0.6157	0.4504	0.3528	1.0622
337	0.9092	1.2214	1.4363	1.4051	0.5892	0.8869	1.403		0.3173	1.0648	0.9309	0.2587	0.39	0.3181	1.073
338	0.8575	1.1504	1.5442	1.4453	0.6094	0.7994	1.2524		0.3072	1.0102	0.8642	0.2719	0.3796	0.2953	0.9084
339	1.0205	1.3488	1.4228	1.6224	0.714	1.0119	1.243		0.3683	1.1084	0.7606	0.3908	0.6167	0.2188	0.8252
340	0.9773	1.2005	1.3635	1.4751	1.0135	0.9134	1.3257		0.3149	1.0351	0.8297	0.1586	0.7602	0.2765	0.9238
341	1.0169	1.2403	1.2735	1.4696	0.9953	0.9022	1.5592		0.3478	0.9314	0.7445	0.5427	0.6671	0.2564	1.0128
342	0.9285	1.0884	1.2108	1.4697	1.0617	0.8473	1.4747		0.327	0.8446	0.6936	0.3477	0.7553	0.294	0.8522
343	1.1766	1.1048	1.1795	1.5424	1.1523	0.592	1.1957		0.4097	0.8398	0.6356	0.3679	0.9431	0.1693	0.9166
344	1.2118	0.9844	1.0329	1.6048	1.2252	0.6123	1.5158		0.3716	0.7001	0.5281	0.2551	0.9669	0.2604	1.0248
345	1.4987	1.1839	0.7291	1.6722	1.0954	0.632	1.3799		0.6527	0.8088	0.5077	0.3968	0.7879	0.2377	1.0338
346	1.3033	0.9796	0.9913	1.8622	1.1406	0.6667	1.5469		0.4453	0.6738	0.6015	0.2733	0.91	0.2281	0.9591
347	1.0777	0.9209	1.0154	1.8226	0.9151	0.4406	1.4084		0.5008	0.7177	0.4749	0.2571	0.8404	0.3002	0.9684
348	1.1338	1.054	0.9868	1.8676	0.9572	0.3559	1.471		0.3767	0.8101	0.4533	0.3293	0.9333	0.2536	0.9541
349	1.2133	1.0739	0.8446	1.7751	0.8164	0.5721	1.6009		0.3556	0.7485	0.5178	0.3684	0.8152	0.2881	1.0374
350	1.1898	1.0702	0.5453	1.7027	1.0318	0.546	1.575		0.4412	0.803	0.4018	0.3515	0.8991	0.338	1.0131
351	1.125	1.1804	0.8792	1.6806	1.1038	0.3556	1.6364		0.3635	0.8978	0.3868	0.3907	0.9434	0.2815	0.9862
352	1.0123	1.1143	0.6075	1.5678	1.1152	0.6569	1.5604		0.2798	0.8482	0.344	0.2459	0.9191	0.2323	1.1317
353	1.2435	1.2767	0.5909	1.5473	1.1711	0.2933	1.7117		0.3705	1.09	0.2857	0.3475	1.0498	0.2527	1.0903
354	1.3529	1.248	0.6742	1.6349	1.0245	0.2815	1.4644		0.3911	1.0422	0.4614	0.3395	0.9162	0.1444	1.0424
355	1.0955	1.177	0.8752	1.818	0.9506	0.6232	1.5462		0.2481	1.0013	0.4793	0.285	0.9136	0.2846	1.0676
356	1.198	1.1599	0.6361	1.5627	1.2806	0.406	1.3405		0.4309	1.0023	0.4419	0.4386	1.0227	0.3449	0.9605
357	1.0722	1.2685	0.8598	1.7815	0.9379	0.6708	1.3927		0.302	1.0169	0.5267	0.3488	0.8081	0.2853	0.8958
358	0.9853	1.1406	0.8754	1.7832	1.3238	0.3839	1.1555		0.3796	0.9735	0.4342	0.2653	0.9546	0.2407	0.8457
359	1.0568	1.2019	1.0823	1.7025	1.0438	0.5285	1.1925		0.3887	0.9779	0.5413	0.2298	0.8655	0.2617	0.9467
360	1.2567	1.2764	0.955	1.779	1.1054	0.464	1.1791		0.7908	1.0594	0.5182	0.3002	0.9065	0.2467	0.8829
361	1.0703	1.6326	0.4836	1.6133	1.0523	0.4251	1.2101		0.5721	1.2209	0.3574	0.3	1.0618	0.1165	0.9409
362	0.9608	1.3306	0.5272	1.6057	0.9776	0.6198	1.2546		0.3006	1.0951	0.3623	0.2453	0.9188	0.248	0.9841
363	0.8511	1.217	0.4986	1.5318	0.8381	0.4115	1.1032		0.3424	1.0001	0.3179	0.3818	0.8701	0.3362	0.9108
364	1.0995	1.0747	0.8076	1.5821	0.8668	0.4867	1.0329		0.4141	0.9232	0.5553	0.2561	0.8392	0.2457	0.8134
365	1.467	1.083	0.7932	1.7565	1.0482	0.3832	1.0578		0.6434	0.9286	0.466	0.3438	0.9878	0.2125	0.9072
366	1.1319	1.246	0.5051	1.9156	1.3252	0.6209	1.1199		0.3712	1.0346	0.2873	0.4019	1.0231	0.1791	0.8804
367	1.2586	1.1294	0.5845	1.8178	1.1863	0.3467	1.0986		0.3517	0.9835	0.3371	0.3787	1.0035	0.2225	0.9618
368	1.1239	1.2017	0.6663	1.7861	1.1557	0.4632	1.0173		0.318	0.9495	0.2378	0.2787	1.0628	0.2444	0.9324
369	1.0807	0.9384	0.8129	1.9167	1.4371	0.3515	1.2649		0.2148	0.8698	0.344	0.3568	1.1252	0.1571	0.9361
370	1.0327	0.8682	1.1589	1.6997	1.2839	0.4085	1.2741		0.4097	0.8327	0.5923	0.3826	1.0245	0.2576	0.8619
371	1.2152	0.9157	0.7989	1.8802	1.1301	0.5376	1.2802		0.4169	0.8649	0.4466	0.3983	0.9666	0.3676	0.931
372	1.112	1.1025	0.7543	1.713	1.2406	0.7757	1.2033		0.4616	0.9263	0.3348	0.3641	1.0415	0.2843	0.9095
373	1.2319	0.995	0.5989	2.0022	1.3415	0.3279	1.138		0.5642	0.9391	0.3305	0.2647	0.9904	0.1457	0.7754
374	1.2626	1.0867	0.7721	1.6981	1.2173	0.4607	1.3718		0.3947	0.8498	0.3601	0.1561	0.9966	0.2469	0.9127
375	1.2161	1.1739	0.9415	1.7327	1.3812	0.3006	1.2107		0.4097	0.9408	0.4124	0.3847	1.047	0.2694	0.9885
376	1.1158	0.9654	1.0696	1.7834	1.0128	0.3104	1.056		0.3856	0.8255	0.5857	0.3165	0.9438	0.2718	0.9485
377	1.2158	0.948	0.8781	1.828	1.242	0.3749	1.3377		0.4351	0.9118	0.5208	0.3645	1.0332	0.2255	0.9753
378	1.1844	0.9243	1.0768	1.8639	1.0723	0.6097	1.1794		0.4242	0.8988	0.5894	0.3127	0.9627	0.2461	1.0631
379	1.3399	1.1465	1.0392	1.7909	1.3213	0.4029	1.181		0.6061	0.9963	0.5193	0.3844	1.0977	0.1775	0.9929
380	1.3967	0.9306	0.8755	1.9749	1.1819	0.4114	1.0876		0.4414	0.7802	0.4973	0.3197	1.0148	0.3118	1.0177
381	1.3763	1.0103	0.9949	1.7309	1.1535	0.6205	1.3066		0.4587	0.8205	0.4818	0.2675	0.9585	0.4024	0.9907
382	0.8982	0.8494	0.6689	1.9569	1.2327	0.4853	1.0198		0.2746	0.7337	0.4247	0.3088	0.9317	0.2154	0.9982
383	0.908	1.0694	0.6692	1.8156	1.4686	0.4151	1.0044		0.3432	0.8929	0.4058	0.4431	0.9966	0.3341	0.9363
384	1.0174	0.9038	0.6915	1.8042	1.2407	0.8948	0.994		0.3613	0.7838	0.4618	0.4029	1.0019	0.3443	0.8565
385	1.1445	0.874	1.0179	1.0753	1.5313	0.8117	1.0035		0.3247	0.7727	0.5146	0.4592	1.1054	0.3624	0.903
386	1.2566	0.9714	0.7445	0.9648	1.0306	0.5117	1.0253		0.5452	0.7742	0.3894	0.4746	0.9061	0.1684	0.9874
387	1.1367	0.9379	0.721	1.0322	1.0795	0.6029	1.1264		0.389	0.7919	0.3605	0.459	0.9609	0.3587	1.0036
388	1.0987	0.9836	0.773	1.344	1.0429	0.5736	1.2169		0.4005	0.854	0.3604	0.5035	0.958	0.2291	0.9379
389	0.9953	1.128	0.7823	1.1644	1.1595	0.7521	1.1535		0.5874	0.987	0.4173	0.5551	0.9569	0.3133	1.0224
390	0.8169	0.7269	0.9287	1.0947	1.4582	0.9042	1.1882		0.458	0.7045	0.3178	0.528	1.0695	0.1834	0.9344
391	0.9783	0.9949	0.7958	1.0729	1.0143	0.8404	1.2782		0.4132	0.8608	0.3942	0.5227	0.8973	0.3944	0.9884
392	0.8815	0.8033	0.9725	1.0933	1.0929	0.864	1.1578		0.3248	0.7345	0.4477	0.446	0.941	0.2888	1.1033
393	0.7373	0.993	0.622	1.0888	1.3286	0.8188	1.0907		0.3785	0.832	0.3625	0.4577	1.0628	0.2545	0.9453
394	1.1267	1.0602	0.6428	1.0332	1.1615	0.8411	1.2404		0.689	0.9164	0.3291	0.4146	0.9985	0.3342	0.9701
395	1.1316	0.7965	0.6736	1.1407	1.2443	0.8773	1.0701		0.5285	0.818	0.3617	0.53	0.9032	0.1768	0.885
396	0.986	0.8408	1.0166	1.0263	1.1357	0.9795	1.0432		0.2642	0.7933	0.4724	0.5055	0.915	0.33	0.8857
397	0.9157	1.1699	0.6112	1.2513	1.1938	0.8756	1.0183		0.4116	0.9485	0.3621	0.4702	0.9138	0.2945	0.9289
398	1.138	0.8797	0.9971	1.1474	1.3616	1.0629	0.9862		0.3828	0.8124	0.4863	0.5078	0.9312	0.2824	0.9526
399	1.0723	0.9371	0.8404	0.9661	1.4075	0.9036	0.9978		0.5196	0.8787	0.3345	0.4226	1.0153	0.3256	0.9314
400	0.9983	0.6938	0.6114	0.9922	1.4034	0.8549	1.1333		0.4817	0.6884	0.3432	0.3413	1.0476	0.293	1.0789
401	1.0245	0.8425	0.6314	1.0837	1.6098	0.8612	1.001		0.2976	0.7944	0.4683	0.5104	1.0873	0.3774	0.9567
402	0.9039	0.8691	1.1131	1.0484	1.513	1.1038	1.2161		0.2217	0.813	0.5524	0.4012	1.0827	0.1981	1.0598
403	0.997	0.9367	1.3326	1.1909	1.3153	1.0121	1.0636		0.2604	0.8232	0.65	0.518	0.9334	0.1765	0.9194
404	1.0013	0.9291	0.9359	1.2106	1.6553	1.0487	1.0848		0.3375	0.8893	0.4931	0.5351	1.0722	0.25	0.9723
405	0.8942	0.699	0.83	0.9578	1.3836	0.6658	1.0738		0.3446	0.6461	0.4098	0.4772	0.9903	0.3766	0.938
406	1.2033	0.8799	0.9042	1.1213	1.1788	0.9827	0.9565		0.4817	0.7847	0.3933	0.362	0.9747	0.3302	0.9101
407	1.0074	1.0842	1.0676	1.5217	1.1697	0.9214	1.1207		0.2334	0.9963	0.5029	0.3138	0.959	0.3322	0.9833
408	0.9814	0.825	1.1615	1.7041	1.0371	0.9168	1.1147		0.4034	0.7679	0.4711	0.395	0.9459	0.3714	0.9081
409	0.9344	1.2224	1.1493	1.7497	0.8742	1.03	1.1137		0.28	1.0471	0.5083	0.1999	0.9056	0.3469	1.0098
410	1.3257	0.8371	0.9161	1.8524	0.8743	0.8607	1.2625		0.434	0.7521	0.4391	0.299	0.8882	0.2728	0.9588
411	1.0301	0.8065	0.8648	1.4747	1.0753	1.092	0.9712		0.4806	0.7366	0.4502	0.2672	0.8739	0.3676	0.9914
412	1.1426	0.9321	0.9216	1.5285	1.1726	1.2272	0.8363		0.4556	0.8494	0.4686	0.4177	0.9111	0.6097	0.821
413	1.2105	1.0931	0.9981	1.7017	1.2053	1.1463	1.2676		0.4564	0.9419	0.4628	0.4435	0.9763	0.8044	0.9169
414	1.1	1.1246	0.8596	1.8225	1.0205	1.1039	1.0084		0.4307	1.0043	0.4717	0.3161	0.8348	0.7978	1.032
415	1.5647	1.1728	0.901	1.8642	0.9728	1.1293	1.0346		0.6118	0.9579	0.4036	0.3966	0.8795	0.6766	0.9653
416	1.003	0.904	1.1145	1.8341	1.0998	1.1738	1.0835		0.4104	0.8237	0.5386	0.3644	1.0048	0.715	0.9817
417	0.9525	1.17	1.0451	1.7056	1.1298	1.0709	1.0751		0.2502	0.982	0.4827	0.2106	0.9628	0.7495	0.9257
418	1.0029	1.1796	1.0435	1.8201	1.4845	1.2883	1.1589		0.3392	0.9908	0.6246	0.3279	1.0573	0.7525	1.0755
419	1.1687	0.8598	0.9499	1.5216	1.2032	1.2198	1.0264		0.3121	0.7729	0.5697	0.3659	0.8326	0.7415	0.924
420	1.2127	0.985	1.0733	1.3481	1.345	1.3859	1.3324		0.2599	0.8981	0.6237	0.4121	0.9015	0.7239	1.0812
421	1.4514	1.1751	0.8618	1.393	1.4022	1.0435	1.2243		0.4028	0.9826	0.4825	0.3686	0.9363	0.7724	1.0322
422	1.5077	1.1246	0.95	1.5669	1.0469	1.0862	1.2071		0.424	0.9236	0.5338	0.4605	0.7974	0.8029	0.9639
423	1.645	1.1269	0.6899	1.6219	1.0335	0.9624	1.0585		0.4338	0.9598	0.2938	0.2675	0.699	0.6624	0.9598
424	1.6439	1.2535	0.6787	1.4106	0.9646	1.2209	1.1816		0.5405	0.9471	0.3519	0.2725	0.6183	0.7479	0.8335
425	1.2881	1.1971	0.9639	1.5695	1.0417	1.1062	1.4179		0.3809	0.946	0.5087	0.2952	0.6028	0.7412	1.0478
426	1.2166	1.1567	1.056	1.7605	0.8806	0.8757	1.4068		0.3827	0.9033	0.459	0.302	0.4036	0.7523	1.0211
427	1.2312	1.1183	0.8617	2.0812	0.8781	1.0783	1.264		0.2506	0.9427	0.4228	0.484	0.297	0.7001	0.8969
428	1.4269	0.9758	0.9929	1.6972	0.84	0.9911	1.5025		0.5536	0.88	0.4506	0.4648	0.2828	0.6702	1.0998
429	1.0913	1.0656	0.7555	1.5367	0.9106	1.1789	1.3275		0.3692	0.9169	0.3755	0.2925	0.3531	0.7358	1.0542
430	1.2057	0.9647	0.9438	1.9114	1.2751	1.146	1.3245		0.3733	0.8634	0.4598	0.4303	0.8973	0.8793	1.0377
431	1.4335	1.2883	0.8941	1.9075	1.2476	1.2414	1.281		0.4131	1.0675	0.5033	0.3852	0.8866	0.7087	0.9715
432	1.0091	0.993	0.8204	1.6464	1.1236	1.0822	1.1418		0.4412	0.933	0.3446	0.3481	0.6853	0.2628	0.9609
433	1.2303	1.0197	0.9219	1.5573	1.1637	1.2268	1.0408		0.3817	0.9333	0.3889	0.4044	0.8197	0.3207	0.9074
434	1.2959	1.0928	0.5389	1.575	1.0911	1.0562	1.0612		0.4457	0.8632	0.2313	0.2941	0.7093	0.2037	0.8598
435	1.1678	1.1348	0.7324	1.6936	1.0536	1.0751	1.2656		0.3523	0.8285	0.3698	0.2642	0.7448	0.4106	0.9997
436	1.2348	0.9092	0.9986	1.7371	1.1073	0.834	1.3274		0.3214	0.8302	0.49	0.5284	0.7306	0.374	0.8887
437	1.4085	1.3506	0.7849	1.6741	1.0536	0.572	1.2663		0.5072	1.0595	0.3378	0.3778	0.7564	0.3389	1.0632
438	1.181	1.1211	1.202	1.6066	0.996	0.9616	1.3455		0.4424	0.9161	0.5729	0.4059	0.7152	0.3062	0.9712
439	1.3776	1.111	0.97	1.6179	1.2217	0.7954	1.2522		0.4911	0.9389	0.4792	0.2842	0.88	0.3022	0.9226
440	1.025	1.0489	0.9838	1.3664	1.1725	0.8046	1.229		0.399	0.8527	0.4858	0.2731	0.7659	0.2897	0.8633
441	1.2247	0.7945	0.8234	1.3784	1.1088	0.9628	1.1355		0.3307	0.7586	0.2851	0.1695	0.8175	0.2009	0.9234
442	1.1854	1.0517	0.6911	1.6466	1.1046	1.1968	1.1713		0.388	0.8544	0.4185	0.2496	0.8191	0.2251	0.9464
443	1.2034	1.0441	0.69	1.4523	1.2614	0.7865	1.3534		0.4292	0.9103	0.3212	0.3553	0.8981	0.3317	1.0775
444	1.3123	1.1705	0.593	1.4157	1.2558	0.8431	1.2004		0.4651	0.9981	0.3949	0.3163	0.8875	0.3937	0.9727
445	1.1667	1.3215	0.6707	1.5045	1.0474	0.9934	1.1407		0.3153	1.0499	0.2382	0.2409	0.7538	0.23	0.9548
446	1.2802	1.5187	0.6853	1.7202	1.3842	0.8829	1.2661		0.3675	1.1106	0.4046	0.3934	1.0026	0.2418	1.0126
447	1.3578	0.9508	0.6791	1.6087	1.2936	0.9616	1.232		0.4401	0.8583	0.4062	0.2592	0.965	0.3073	1.0775
448	1.1369	1.1057	0.769	1.6067	1.34	0.9308	1.5393		0.2801	0.9229	0.3792	0.4255	0.9893	0.3575	1.1129
449	1.1334	1.0997	0.8683	1.4901	1.3665	0.6562	1.3993		0.3471	0.9369	0.5623	0.7855	0.9983	0.308	0.987
450	1.4888	1.2415	0.7912	1.7865	1.2935	0.6681	1.627		0.607	1.03	0.4331	0.3945	0.9669	0.4056	1.0719
451	1.0634	1.2201	0.573	1.7675	1.2921	0.786	1.4931		0.4004	0.993	0.3725	0.3169	0.9963	0.3368	0.9183
452	1.1054	1.1944	0.6001	1.7405	1.4581	0.6763	1.3881		0.4559	0.8527	0.4028	0.3521	1.029	0.3382	1.0583
453	1.3027	1.0635	1.0689	1.5963	1.2766	0.7103	1.3817		0.4056	0.8759	0.6024	0.2759	0.9929	0.1883	1.1173
454	1.4427	1.1114	1.0185	1.3787	1.2073	0.7417	1.3513		0.6828	0.8803	0.5582	0.2723	0.9715	0.4088	1.1317
455	1.2214	0.7557	1.0854	1.2523	1.0431	0.4662	1.3916		0.3167	0.7135	0.5692	0.3049	0.9229	0.2401	1.0313
456	1.3587	0.8794	0.906	1.4822	1.1451	0.903	1.233		0.4448	0.7937	0.5371	0.4118	0.9517	0.3135	0.9876
457	1.1765	0.9466	0.7446	1.5907	0.9999	0.838	1.2325		0.2724	0.8382	0.5219	0.4931	0.9105	0.452	1.0805
458	1.3028	1.3735	0.7021	1.4132	0.9237	0.4924	1.2907		0.4745	1.052	0.4072	0.4507	0.8898	0.3222	1.0773
459	1.1463	1.2257	0.7143	1.4164	0.8666	0.7373	1.2009		0.5821	1.0757	0.4032	0.3199	0.8509	0.35	1.0038
460	1.0192	1.1275	0.9035	1.3777	0.8789	0.6354	1.0741		0.2339	0.9371	0.464	0.285	0.8047	0.2986	1.0068
461	1.0612	0.9832	0.853	1.5647	0.9617	0.8804	1.2964		0.4042	0.9025	0.4571	0.3719	0.7882	0.2194	0.9579
462	0.9225	0.927	0.6989	1.5395	1.0176	0.698	1.2802		0.3521	0.8683	0.4066	0.2968	0.8577	0.3344	1.0446
463	1.0146	1.0282	0.8803	1.5883	1.0267	1.1857	1.3114		0.3171	0.8437	0.5334	0.315	0.8604	0.2867	1.0039
464	1.0839	1.1495	0.9143	1.6101	0.9516	1.0944	1.2557		0.2838	1.0222	0.3649	0.2493	0.7942	0.2691	0.9045
465	1.1829	0.9453	0.7837	1.673	1.1835	0.8463	1.2293		0.5911	0.8326	0.3337	0.1556	0.8012	0.3259	1.0971
466	1.0842	0.994	0.723	1.7524	0.9952	0.8063	1.4348		0.2659	0.8768	0.4638	0.3509	0.8911	0.2282	0.9953
467	1.2445	1.3169	0.8553	1.24	0.7987	1.0426	1.4336		0.4155	1.0467	0.3557	0.2147	0.8177	0.2754	1.0328
468	0.9932	1.1775	0.8968	1.2939	1.2322	1.0947	1.3461		0.3017	1.0275	0.4712	0.3626	0.9143	0.3156	0.9126
469	1.1886	1.1234	0.8965	1.5143	1.173	1.0088	1.2592		0.4991	0.974	0.5114	0.2432	0.8911	0.3505	0.9329
470	1.1805	1.4042	0.8131	1.6072	1.2109	1.0099	1.2113		0.4357	1.1139	0.454	0.292	0.8452	0.2928	0.9378
471	1.1452	1.0566	1.1653	1.2648	1.1094	1.0807	1.3095		0.3712	0.9099	0.6023	0.2618	0.8568	0.3633	1.0186
472	0.9606	1.3091	1.3802	1.3763	1.2212	1.0581	1.2546		0.3196	1.0821	0.6211	0.2994	0.8859	0.4231	1.0321
473	1.1789	1.548	1.2504	1.7824	1.091	1.0281	1.1789		0.323	1.236	0.6068	0.517	0.8549	0.3392	1.0331
474	1.0713	1.2345	1.0806	1.6303	1.186	1.1777	1.2292		0.4517	1.015	0.6254	0.4607	0.9156	0.2853	0.9472
475	0.9881	1.2098	0.9424	1.6128	0.9374	1.1029	1.2311		0.3012	0.9518	0.444	0.3852	0.8176	0.2974	0.9114
476	1.1959	1.2165	0.7633	1.5084	1.0862	1.1272	1.288		0.259	1.0312	0.3127	0.1796	0.8207	0.4587	0.9753
477	1.1278	1.0875	1.0392	1.9964	1.0531	1.0725	1.1716		0.4191	0.8991	0.4853	0.3039	0.806	0.2774	1.0079
478	1.2377	1.0061	0.8464	1.7321	1.0142	1.113	1.237		0.3843	0.922	0.4341	0.3218	0.8082	0.3315	0.9442
479	1.2538	0.9631	0.7827	1.7284	1.173	1.2492	1.373		0.2649	0.8598	0.3516	0.3829	0.7899	0.3192	1.0412
480	1.0859	1.2124	0.6048	1.8948	1.2092	1.2045	1.2005		0.3428	0.9867	0.3838	0.3822	0.8499	0.3542	0.874
481	1.3757	0.9587	0.5139	1.8437	1.1136	0.9224	1.2962		0.3942	0.8552	0.2572	0.3782	0.8928	0.1787	0.905
482	1.3017	1.1892	0.8026	2.0122	0.9564	1.212	1.4931		0.4924	1.0307	0.4174	0.4435	0.8654	0.3889	1.0408
483	1.3384	0.9337	0.7164	2.2181	0.9568	1.2251	1.2591		0.4753	0.7746	0.5059	0.5436	0.9088	0.3327	1.0363
484	1.1518	0.827	0.7152	2.0284	1.0143	1.0722	1.3065		0.4154	0.752	0.3651	0.5396	0.8686	0.2638	1.0112
485	1.3063	0.906	0.8166	2.1071	0.9518	1.1011	1.181		0.4697	0.8235	0.3682	0.4826	0.8234	0.3175	0.9297
486	1.1756	0.868	1.4015	1.9351	1.1226	1.1372	1.1284		0.3792	0.7994	0.6911	0.4293	0.8822	0.398	0.8604
487	1.0764	0.9662	1.1263	1.7854	1.0117	1.1672	1.1975		0.3773	0.9426	0.5406	0.3264	0.9355	0.2898	0.9419
488	1.423	0.9537	0.8255	2.0179	1.039	0.893	1.2457		0.3737	0.86	0.4413	0.4922	0.8518	0.3867	1.0265
489	1.265	1.1188	1.0747	1.8234	1.2639	0.8402	1.223		0.4166	0.9749	0.5314	0.4855	0.9067	0.1863	0.9209
490	1.4419	1.2244	0.8436	1.792	0.9556	0.6899	1.3747		0.4907	1.0473	0.4769	0.4857	0.8819	0.3579	0.9045
491	1.1225	1.0928	0.9611	1.8223	1.1031	1.0792	1.4378		0.3215	0.9849	0.5634	0.5067	0.9686	0.3384	0.965
492	1.1274	1.114	0.6402	1.5099	1.0056	1.0488	1.2895		0.5237	0.9763	0.3807	0.1872	0.8303	0.3201	0.9106
493	1.1635	0.9701	0.8666	1.5127	1.0095	0.9439	1.3058		0.3464	0.8328	0.4898	0.3909	0.8765	0.2892	0.9749
494	1.1811	0.9967	0.5931	1.6341	1.2909	0.8301	1.3001		0.4639	0.8825	0.3481	0.2786	0.9607	0.3397	0.9123
495	1.0159	1.0058	0.5063	1.5908	1.0416	1.0543	1.066		0.3898	0.9099	0.3903	0.2354	0.9256	0.3621	0.9266
496	0.9461	0.8525	0.6304	1.3883	1.1543	0.9292	1.1057		0.3636	0.7814	0.5143	0.3141	0.9745	0.2095	0.8759
497	1.2309	0.8215	0.5779	1.6454	1.0726	1.0887	1.1564		0.5831	0.7411	0.3924	0.4947	0.835	0.4437	1.0259
498	1.2284	0.8589	0.6922	1.6326	1.1029	0.9542	1.2011		0.4944	0.7989	0.2549	0.3233	0.9103	0.4459	1.0526
499	1.0596	1.1335	0.7048	1.8713	1.0806	0.8122	1.2677		0.2763	0.9537	0.4343	0.4125	0.8603	0.3785	0.8128
500	1.111	1.1057	0.7714	1.6208	0.9871	0.9097	1.2557		0.4536	1.0082	0.3643	0.3444	0.8411	0.2874	0.9265
501	1.0898	1.1231	0.8514	1.6125	1.2885	1.0347	1.1537		0.3332	0.9485	0.4654	0.2749	0.857	0.2772	1.0318
502	1.1614	1.3407	0.8808	1.7062	1.3391	0.5516	1.1488		0.3751	1.0372	0.4241	0.5685	1.0058	0.3031	0.937
503	1.0955	1.1528	1.1852	1.7082	1.1524	0.915	1.1579		0.4845	0.9629	0.4927	0.284	0.9796	0.3176	0.8357
504	1.1501	1.1666	0.8615	1.5032	1.2175	0.9958	1.4003		0.3282	1.0371	0.3556	0.2593	0.9137	0.1885	1.1001
505	1.0725	0.9604	1.1079	1.4803	1.1689	0.8688	1.1545		0.242	0.8618	0.4328	0.3461	0.9276	0.2955	0.9217
506	1.1774	1.1439	1.0827	1.3408	1.1565	0.7133	1.3255		0.3555	0.9162	0.4305	0.3923	0.9868	0.2429	0.9155
507	1.3343	0.8066	0.8953	1.6093	1.1777	1.0229	1.4813		0.4641	0.763	0.5031	0.2147	0.9338	0.294	1.0161
508	1.5306	0.9445	0.6658	1.5042	1.1212	1.0317	1.2917		0.4538	0.8685	0.3665	0.3083	0.8929	0.2141	0.9439
509	1.0134	0.9082	1.1232	1.2616	1.032	1.1236	1.4681		0.2927	0.8653	0.511	0.3204	0.9178	0.24	0.9651
510	0.9785	1.2047	1.3448	1.3435	1.1091	1.1159	1.5131		0.3916	1.0541	0.7876	0.2709	0.8823	0.2713	0.9942
511	1.1508	1.1449	1.6119	1.3541	1.2677	0.9898	1.2501		0.5558	0.9889	0.99	0.4173	0.9493	0.3571	0.8059
512	0.9278	1.0721	0.9084	1.7328	0.8975	0.9264	1.4251		0.3867	0.9896	0.4892	0.4492	0.7493	0.3463	1.0701
513	0.8925	1.0819	1.0612	1.7012	1.0324	1.1308	1.445		0.5004	0.8988	0.6577	0.3501	0.8147	0.4681	1.0157
514	0.999	0.9255	1.3284	1.8841	0.8659	1.2248	1.3072		0.448	0.8089	0.6328	0.4364	0.5799	0.324	1.0997
515	0.8963	1.012	1.6993	1.8399	0.922	1.1492	1.1899		0.4886	0.9218	0.8104	0.3051	0.6626	0.3048	0.9833
516	0.8173	0.8215	1.3068	1.4964	0.9573	1.014	1.3055		0.5863	0.7539	0.5591	0.2745	0.5565	0.2119	0.9488
517	0.9011	1.1526	1.2054	1.3436	0.9261	0.8901	1.4141		0.4516	1.0235	0.4378	0.3445	0.6849	0.3159	1.0978
518	0.7796	0.8044	1.21	1.4997	1.2049	0.9381	1.3334		0.3499	0.7652	0.6212	0.2587	0.844	0.1932	0.9961
519	0.8293	1.0325	1.0428	1.3679	1.0106	0.8558	1.2064		0.315	0.8924	0.523	0.2786	0.7633	0.234	0.9383
520	0.8688	1.0619	1.3687	1.609	0.9508	1.0396	1.0663		0.4575	0.859	0.6494	0.322	0.6828	0.2103	0.9458
521	0.928	1.1368	0.9299	1.7921	0.8994	1.0349	1.1728		0.3101	0.988	0.3746	0.3783	0.548	0.3298	1.0526
522	1.016	1.0444	1.0261	1.6001	0.8979	1.0468	1.1628		0.4798	0.9313	0.4805	0.3968	0.7401	0.2243	0.898
523	1.0983	1.1593	1.0219	1.7636	1.0614	1.047	1.1885		0.5674	0.9212	0.5123	0.4051	0.9268	0.201	0.9246
524	1.0856	1.1518	0.9983	1.4381	1.2029	0.9878	1.1548		0.6187	0.8743	0.4531	0.3524	0.9035	0.2014	0.9815
525	0.9633	0.9705	0.8781	1.5953	1.5645	0.9485	1.1866		0.4475	0.8471	0.4059	0.3822	0.8902	0.3067	1.023
526	1.2322	0.84	1.2445	1.5996	1.5523	0.8939	1.1079		0.629	0.766	0.5102	0.4436	0.9425	0.1656	0.9956
527	1.0221	1.0292	0.6146	1.5203	1.6039	0.8368	1.1977		0.5294	0.9422	0.3054	0.2932	1.0289	0.2797	1.049
528	0.844	1.0195	1.3112	1.6417	1.351	1.1763	1.1045		0.5508	0.8835	0.6082	0.2041	0.897	0.4248	0.9682
529	0.8157	0.8428	0.8341	1.4754	1.5984	0.9365	1.1913		0.4307	0.7865	0.422	0.3491	0.9477	0.2608	0.9655
530	1.0931	0.9306	0.9443	1.7166	1.4519	0.4854	0.9495		0.6428	0.7972	0.4885	0.3402	0.8674	0.2402	1.0162
531	0.9681	1.2829	0.886	1.3794	1.5917	0.4228	1.0997		0.5446	1.0896	0.4957	0.3508	0.9338	0.2953	0.8955
532	1.0558	1.0827	1.0243	1.3533	1.0411	0.4867	0.951		0.5248	0.9322	0.4345	0.3612	0.7952	0.238	0.9329
533	1.084	1.2117	1.1195	1.5974	0.9044	0.6814	0.9955		0.5782	1.0332	0.5927	0.2086	0.8397	0.2453	1.0563
534	0.6864	1.4715	1.0504	1.7353	0.8318	0.6004	1.1487		0.5407	1.2556	0.4741	0.2636	0.8151	0.2438	1.0219
535	1.02	1.3213	1.0325	1.4605	1.0054	0.294	1.0992		0.5609	1.0949	0.4	0.2334	0.8069	0.173	0.8649
536	0.6763	1.201	0.9935	1.5259	0.8769	0.5306	1.2662		0.4408	1.0173	0.4816	0.1938	0.7946	0.2652	0.9487
537	0.5083	0.9105	0.8981	1.5034	0.8947	0.3953	1.1042		0.3194	0.7988	0.49	0.1809	0.8225	0.2323	0.9981
538	0.7405	1.0692	1.1016	1.5674	0.7813	0.6085	1.1134		0.4489	0.9664	0.4458	0.3288	0.7755	0.2903	0.8882
539	0.6602	1.6117	0.9546	1.3422	0.8772	0.807	1.0043		0.3612	1.2	0.4362	0.2252	0.8212	0.3873	0.6413
540	0.6464	1.3504	1.1197	1.4643	1.0394	0.3413	0.9604		0.4888	1.1089	0.5001	0.1575	0.9421	0.2127	0.8768
541	0.7499	1.1933	0.8528	1.2208	1.1236	0.3146	1.0035		0.5159	1.0696	0.523	0.3348	0.8674	0.2354	0.9639
542	0.7428	1.1438	0.865	1.5163	1.2187	0.5728	1.11		0.4491	0.9991	0.5704	0.3403	0.9128	0.3696	0.9913
543	0.5836	1.0145	0.9868	1.2572	0.9839	0.3004	1.2043		0.3785	0.9099	0.5794	0.4488	0.8059	0.1844	0.9959
544	0.8026	0.9558	0.8904	1.0271	0.9482	0.4573	1.0453		0.4014	0.8773	0.5346	0.4235	0.8269	0.2183	1.0483
545	0.7144	0.9401	0.6789	1.5006	0.8655	0.4249	1.0539		0.3645	0.8711	0.313	0.3068	0.8308	0.2101	0.9342
546	0.7795	0.7912	1.1972	1.7223	1.0104	0.403	1.1518		0.5867	0.7467	0.5812	0.3097	0.9062	0.2317	0.9549
547	0.7587	1.0516	0.9221	1.8293	0.9431	0.4918	1.1553		0.479	0.9575	0.3934	0.3022	0.9103	0.2648	1.0143
548	0.9841	0.9547	1.3638	1.9616	1.2562	0.3166	0.9587		0.6045	0.8312	0.6914	0.3457	0.8974	0.2016	0.8109
549	1.1884	1.1563	1.1572	1.5556	1.1324	0.4189	1.1418		0.6175	0.943	0.6327	0.3243	0.8192	0.2817	0.9187
550	0.9452	1.1427	1.127	1.6046	1.036	0.5295	1.0998		0.4146	0.9698	0.4923	0.3017	0.736	0.4158	1.0349
551	1.0356	0.9908	1.0205	1.6549	0.8718	0.32	0.9885		0.4783	0.8604	0.4125	0.3004	0.7575	0.221	1.0133
552	1.0322	1.0924	1.0738	1.3052	0.978	0.3543	1.1949		0.5738	0.985	0.5759	0.17	0.8726	0.237	1.0646
553	1.3201	1.1338	0.9106	1.7608	0.9205	0.3999	1.2482		0.599	0.8943	0.4933	0.3365	0.8595	0.2707	1.0068
554	1.4364	0.9758	0.5739	1.7582	0.8787	0.4072	1.2412		0.654	0.9184	0.4825	0.3404	0.7795	0.2472	1.0647
555	1.1627	1.2326	0.6849	1.7728	0.827	0.3762	1.0013		0.6174	0.985	0.4436	0.2023	0.8192	0.2094	0.9031
556	1.2789	1.207	0.803	1.7677	0.955	0.3731	1.0744		0.7154	1.0349	0.3628	0.2927	0.821	0.2036	0.971
557	1.2212	0.9729	0.5939	1.8168	1.0688	0.3098	1.2399		0.3824	0.9097	0.3516	0.3586	0.8972	0.2236	1.0107
558	0.9495	0.6783	0.6463	1.9506	0.9246	0.2542	1.2484		0.4176	0.6856	0.4726	0.3383	0.8181	0.2226	1.0411
559	0.7642	0.8616	0.8252	1.8346	1.0157	0.419	1.122		0.5	0.8517	0.455	0.32	0.7868	0.1511	1.0602
560	0.876	0.8983	0.8845	1.6453	1.0519	0.3373	1.4276		0.5847	0.8159	0.5265	0.2646	0.838	0.2569	1.1043
561	0.9914	0.7005	1.0719	1.4223	1.1589	0.5013	1.1313		0.5248	0.6694	0.4667	0.3068	0.8664	0.331	1.0015
562	1.0031	0.7984	0.892	1.5817	1.1235	0.6029	1.2226		0.5768	0.7407	0.4235	0.2778	0.9198	0.3373	0.9314
563	1.0249	0.8386	0.9097	1.7262	1.1397	0.4298	1.3094		0.4719	0.8064	0.4081	0.289	0.8424	0.2455	0.9147
564	1.0993	0.8459	0.6802	1.7823	0.9507	0.2618	1.2761		0.4261	0.8469	0.4377	0.3312	0.8908	0.1992	0.9669
565	0.9276	0.9759	0.8593	1.6855	1.076	0.4655	1.2919		0.4296	0.857	0.4397	0.4501	0.8763	0.2565	1.0488
566	0.7365	1.04	1.0138	1.6716	1.1524	0.6319	1.3992		0.416	0.8454	0.5375	0.3223	0.8524	0.1987	1.1023
567	0.9257	1.015	0.8062	1.6759	0.9818	0.5675	1.2266		0.3857	0.9429	0.3905	0.3444	0.8153	0.2055	0.9203
568	0.8612	1.2194	0.9863	1.5299	1.1056	0.5135	1.0741		0.5062	0.9662	0.4495	0.5307	0.8137	0.2997	0.9684
569	1.0799	0.8768	0.9991	1.8007	1.0369	0.399	1.1604		0.5085	0.8035	0.4272	0.3507	0.8122	0.2752	1.0876
570	1.0099	1.1312	0.5939	1.4981	1.1037	0.4221	1.2126		0.6138	0.9569	0.3312	0.3664	0.8918	0.2129	0.955
571	1.1004	1.1361	0.8075	1.6628	1.1	0.5703	1.0133		0.4731	0.9178	0.5094	0.3004	0.9008	0.4095	1.0059
572	1.1733	1.3247	1.2811	1.7428	0.9964	0.466	1.0655		0.4686	1.0728	0.7056	0.3137	0.9544	0.3268	0.9467
573	0.9906	1.1433	1.3481	1.7594	1.0828	0.4132	1.1538		0.5139	1.0335	0.6523	0.2131	0.8824	0.2309	0.9931
574	0.8449	1.1656	1.2672	1.8957	1.2011	0.4911	0.9839		0.3197	0.973	0.6231	0.4013	0.8454	0.238	0.8981
575	0.9475	1.1987	0.9888	1.6853	1.146	0.5638	1.0141		0.4547	1.031	0.5508	0.3524	0.898	0.2714	1.0013
576	1.1401	1.1464	1.2618	1.692	1.2474	0.3757	1.1409		0.4288	0.921	0.6573	0.2066	0.966	0.2406	0.9705
577	1.2608	1.3203	1.046	1.9	0.9532	0.4718	1.1847		0.4984	1.0806	0.4821	0.2147	0.9001	0.2406	0.9637
578	1.1057	1.0615	1.097	1.8657	1.2058	0.4795	0.9846		0.5582	0.8807	0.5035	0.2881	0.8563	0.189	1.0051
579	0.865	1.0871	1.476	1.7174	1.3612	0.3752	1.0861		0.4523	0.9147	0.6484	0.1847	0.8875	0.2027	0.9586
580	0.9487	1.0442	1.2266	1.9244	1.2856	0.5043	1.1094		0.5869	0.892	0.6231	0.3246	0.8566	0.3116	0.9335
581	1.0389	1.0247	1.2859	1.9704	1.1479	0.6193	1.0901		0.5114	0.8847	0.6227	0.3129	0.8907	0.2938	0.9711
582	0.8775	1.2893	1.2697	2.0236	1.1483	0.4934	1.2208		0.3487	1.1532	0.5535	0.337	0.8902	0.2821	0.8779
583	0.8543	0.9755	1.1168	1.8083	1.4045	0.7074	1.1093		0.3824	0.8829	0.5412	0.258	0.9199	0.3832	0.951
584	0.7951	1.0657	1.4729	1.5654	1.4014	0.3646	1.2065		0.3499	0.9334	0.6333	0.3036	0.9167	0.2938	0.9238
585	0.9292	1.0313	1.0666	1.7569	1.0863	0.6507	1.1467		0.4108	0.8892	0.45	0.401	0.8673	0.2709	0.8353
586	0.8381	1.0273	1.3543	1.8927	1.0149	0.5188	1.0185		0.3367	0.9658	0.5081	0.2878	0.7757	0.2789	0.9536
587	0.9756	1.2201	1.1034	1.8499	1.0859	0.4791	1.2581		0.482	1.064	0.4407	0.3966	0.8613	0.1471	1.0695
588	0.914	1.0855	0.9307	2.0597	1.0539	0.5413	1.1423		0.481	0.9197	0.472	0.4984	0.9198	0.3125	0.9431
589	1.0219	1.0291	0.8658	1.9104	1.1917	0.4567	1.3828		0.4511	0.8876	0.4237	0.3377	0.9709	0.2285	0.9588
590	0.7154	1.0039	0.9441	1.8987	1.0848	0.5325	1.2795		0.4114	0.8616	0.4648	0.3051	0.9008	0.2291	0.9442
591	0.6961	0.9116	0.9746	1.8635	1.0896	0.6142	1.1403		0.356	0.8191	0.4039	0.3126	0.9057	0.3552	0.8888
592	0.7326	0.9457	0.7259	1.7832	1.1203	0.4236	1.1268		0.4793	0.862	0.3113	0.2452	0.9445	0.2258	0.93
593	0.7029	0.9488	0.7818	1.7707	1.06	0.4074	1.2249		0.3751	0.853	0.3599	0.2781	0.7485	0.2892	1.0476
594	0.8835	0.866	0.5411	1.7498	1.1753	0.4117	1.151		0.4187	0.833	0.3215	0.3543	0.8928	0.2496	0.8775
595	1.0209	1.1206	0.9308	1.6487	1.0871	0.4498	1.0286		0.3859	0.9436	0.5249	0.3221	0.7877	0.2208	0.996
596	0.9825	1.2877	1.0276	1.7848	1.1562	0.5423	1.1232		0.5749	1.0563	0.5229	0.468	0.8365	0.2454	0.9566
597	1.1909	0.91	0.9245	1.7031	1.0611	0.5944	1.087		0.5273	0.7852	0.4474	0.2853	0.7808	0.3445	0.8564
598	1.0667	0.9348	1.217	1.6853	1.0905	0.5524	1.3197		0.5504	0.8654	0.5734	0.3516	0.8432	0.3631	0.8069
599	1.016	0.8494	1.0988	1.6687	1.099	0.2929	1.4595		0.3345	0.7505	0.4474	0.5019	0.7703	0.1913	0.962
600	1.0409	0.8877	0.709	1.7835	1.2583	0.2811	1.5583		0.4355	0.7291	0.343	0.5148	0.8485	0.2062	1.019
601	1.0149	0.9071	0.5728	1.642	1.1323	0.3474	1.3858		0.3993	0.7833	0.3319	0.6406	0.8144	0.2294	0.9349
602	0.8868	0.9184	0.8238	1.9659	1.2259	0.3437	1.5281		0.419	0.8665	0.3285	0.5115	0.8543	0.2941	1.0058
603	0.9286	0.9939	0.6238	1.6734	1.0283	0.439	1.4542		0.3012	0.8584	0.4198	0.3143	0.7141	0.2266	0.9773
604	0.9049	0.9384	0.7164	1.6483	1.1042	0.2722	1.5717		0.5982	0.8467	0.4732	0.3085	0.7184	0.2655	1.0341
605	0.9607	0.9761	0.7747	1.6958	1.1669	0.5847	1.5254		0.4099	0.8202	0.3749	0.3119	0.9524	0.2343	0.9892
606	0.8794	0.8727	1.0689	1.771	1.0878	0.2868	1.4427		0.4765	0.7769	0.483	0.4912	0.8724	0.1517	0.9519
607	0.8922	0.7406	0.8759	1.5797	1.2294	0.4284	1.6504		0.3912	0.7742	0.4713	0.2739	1.0061	0.1471	1.0808
608	0.7966	0.9163	0.8822	1.7833	1.6863	0.3233	1.7126		0.3386	0.84	0.3983	0.2579	0.992	0.2708	1.1092
609	0.7995	0.8579	0.7534	1.6948	1.7222	0.5475	1.6552		0.3745	0.7385	0.3272	0.4575	1.0462	0.1783	0.9631
610	0.8668	0.7492	1.1993	1.5593	2.1041	0.3801	1.5326		0.3799	0.7865	0.4809	0.3414	1.2048	0.3262	1.0488
611	1.0417	0.8425	1.109	1.6931	1.7536	0.4487	1.3491		0.5163	0.7899	0.4988	0.3253	1.0092	0.2869	1.0421
612	1.0163	1.025	0.7677	1.7683	1.6548	0.5571	1.3584		0.4958	0.7682	0.3628	0.3682	0.9818	0.3694	1.1087
613	0.966	0.8445	0.7895	1.8791	1.8705	0.3935	1.5044		0.5015	0.8252	0.3663	0.2816	0.9766	0.2131	1.0343
614	0.8775	0.7015	0.8294	1.6845	1.8019	0.5129	1.4015		0.3466	0.6897	0.4126	0.3501	1.0773	0.236	0.9603
615	0.9005	0.9618	0.8604	1.6751	2.0545	0.4857	1.5289		0.2624	0.8855	0.4706	0.3623	1.1134	0.2818	1.0025
616	0.7297	0.8658	0.6161	1.8863	1.939	0.5585	1.574		0.3818	0.7409	0.3057	0.4215	1.0486	0.3118	0.9493
617	0.7541	0.6628	0.7297	1.79	2.0126	0.5406	1.428		0.3508	0.7135	0.3847	0.4234	1.0618	0.4212	1.0005
618	0.8078	0.7624	1.0444	1.6284	1.7222	0.561	1.5422		0.4372	0.7575	0.5726	0.288	0.9145	0.2703	1.0341
619	1.0067	0.9629	1.0543	1.7671	1.3842	0.5933	1.4086		0.397	0.8516	0.4842	0.388	0.7995	0.459	0.8903
620	1.0925	0.988	1.1454	1.338	1.5167	0.6137	1.2994		0.4754	0.8965	0.5293	0.4234	0.9726	0.305	0.9656
621	1.2082	1.0606	1.0882	1.6672	1.8171	0.7111	1.3689		0.3956	0.9125	0.5843	0.3099	1.0198	0.3527	0.8052
622	1.1739	1.0441	1.2364	1.569	1.7404	0.5965	1.2962		0.5976	0.8838	0.5449	0.2579	0.9959	0.3055	1.0381
623	0.824	1.0345	1.2259	1.4046	1.7278	0.7576	1.4286		0.4136	0.9281	0.6168	0.24	1.0136	0.5338	1.0428
624	0.8652	0.9218	1.0595	1.6996	1.5825	0.4831	1.2324		0.3293	0.8101	0.5787	0.3553	0.8974	0.3582	0.9331
625	1.0241	1.1143	0.8307	1.5545	1.8065	0.5204	1.2973		0.3596	0.9429	0.4986	0.3352	1.091	0.3222	0.983
626	1.4235	0.7559	0.6896	1.7919	2.1061	0.5095	1.3123		0.4931	0.7416	0.3988	0.3709	1.0469	0.3782	0.9074
627	0.99	1.0828	0.9397	1.5329	1.8466	0.5833	1.1376		0.4762	0.8529	0.4521	0.2772	1.0398	0.3287	0.8505
628	0.8099	0.9281	0.5221	1.6418	1.8353	0.2935	1.2624		0.4576	0.8791	0.3576	0.3112	1.084	0.1493	1.0045
629	0.9965	0.8979	0.7094	1.5626	1.8953	0.3961	1.3612		0.4832	0.8004	0.335	0.364	1.0979	0.2633	0.9217
630	0.8538	1.0317	0.8657	1.3858	1.9025	0.4595	1.2272		0.3852	0.8956	0.5097	0.1985	1.0742	0.2816	0.9115
631	0.8956	1.1381	0.7879	1.528	1.8784	0.5243	1.14		0.4037	0.9651	0.3113	0.2137	1.0086	0.2383	0.9818
632	0.8328	0.929	0.9556	1.5083	1.8311	0.4382	1.0737		0.3625	0.8901	0.4339	0.4651	1.069	0.2828	0.9364
633	0.9671	1.1726	0.7249	1.3858	1.556	0.4272	1.1095		0.4733	0.9604	0.348	0.2962	0.8537	0.2576	0.9469
634	0.8733	1.0656	0.7736	0.805	1.7031	0.6401	1.0947		0.5669	0.937	0.3266	0.3685	0.9682	0.2145	0.8129
635	0.9172	0.9056	0.7103	1.0051	1.8012	0.3168	1.2121		0.5814	0.7501	0.3758	0.558	1.0418	0.3223	1.014
636	1.0759	1.0032	0.7971	0.9645	2.0824	0.4164	1.1263		0.6413	0.8786	0.5113	0.4683	1.203	0.2142	0.9284
637	1.1679	1.1463	0.8383	0.7953	1.809	0.2989	1.3092		0.5307	0.9548	0.4751	0.5201	1.1025	0.2208	1.0692
638	1.0154	1.0807	0.7909	0.8995	1.832	0.3619	1.3869		0.5591	0.9638	0.3631	0.4744	1.0322	0.2601	1.0933
639	0.888	0.9196	0.795	0.619	1.7874	0.3629	1.2318		0.5055	0.8238	0.4526	0.2896	1.0011	0.2793	0.9568
640	0.8383	1.0731	0.615	0.5698	1.8275	0.4501	1.1998		0.481	0.9396	0.3473	0.3614	1.1034	0.3356	1.0121
641	0.8439	1.076	0.8224	0.9695	1.7753	0.321	1.1962		0.5191	0.9059	0.3607	0.4479	1.0524	0.1788	0.9712
642	0.9351	1.0823	0.3778	0.7757	1.7493	0.2849	1.5054		0.5062	0.9773	0.2975	0.3571	0.9103	0.2061	0.9825
643	0.8712	1.2673	0.4204	0.8996	1.6579	0.5001	1.1803		0.4013	0.9942	0.3223	0.549	1.0132	0.3074	0.9423
644	0.7915	1.2729	0.7003	0.9529	1.6332	0.4219	1.1371		0.3409	1.0241	0.4188	0.4698	0.9643	0.2591	1.0396
645	0.9997	1.1862	0.7439	1.032	1.6954	0.6111	1.1188		0.5386	0.8697	0.5319	0.493	0.9788	0.1763	0.928
646	0.9579	1.028	0.4906	0.9786	1.6613	0.5522	1.2278		0.6117	0.9621	0.3472	0.3668	0.937	0.1902	0.8994
647	0.7939	0.9201	0.6525	1.1779	1.6438	0.3915	1.2739		0.4933	0.8089	0.4345	0.5272	0.9984	0.2	0.9229
648	0.8229	1.0435	1.0956	1.0659	1.5955	0.5	1.2511		0.55	0.8606	0.6365	0.5188	0.967	0.1987	0.9857
649	1.023	1.1801	1.1384	0.8099	1.7437	0.2835	0.989		0.3499	0.8948	0.6189	0.3539	1.1	0.2066	0.9466
650	0.8252	1.0596	1.3824	1.0576	1.8412	0.4443	1.0358		0.481	0.902	0.9068	0.4129	1.0314	0.285	0.9412
651	0.9708	1.0651	1.6427	0.822	1.8687	0.3555	0.9561		0.5142	0.8858	0.9894	0.4136	1.0639	0.2884	0.8918
652	0.99	1.0349	1.773	0.8457	1.7973	0.284	1.1608		0.513	0.9491	1.0333	0.2949	0.9441	0.2001	0.9458
653	0.9676	1.2323	2.0631	0.9259	1.6868	0.4828	1.7636		0.5251	0.958	1.1724	0.4631	0.9958	0.29	1.0309
654	0.9942	1.1097	1.6221	1.0319	1.8803	0.4886	1.919		0.4516	0.9523	0.8869	0.3986	1.0601	0.2007	0.9775
655	1.0079	1.3319	1.6904	0.8485	1.6652	0.3609	1.9987		0.3752	1.1338	0.8458	0.3261	1.0873	0.2448	1.093
656	0.8	1.0738	2.0041	0.6389	1.7977	0.4032	1.9691		0.5423	0.9259	0.9527	0.2857	1.1393	0.2979	1.1066
657	0.7737	1.2134	1.7936	0.687	1.1408	0.4642	2.0716		0.3823	1.016	0.8113	0.2823	0.8469	0.2651	0.8902
658	0.8457	1.137	1.8229	0.8987	1.3354	0.3862	1.9804		0.4411	0.9839	0.8107	0.3026	1.042	0.2361	1.0702
659	0.8873	1.2262	1.2001	0.7656	1.2274	0.5801	2.0521		0.3193	1.0047	0.6035	0.4617	0.9792	0.2074	1.0966
660	0.883	0.9929	1.5974	0.6309	1.0851	0.7523	2.0052		0.4452	0.8548	0.8516	0.3423	0.7477	0.4222	0.9738
661	0.9235	1.0558	1.2227	0.7718	1.078	0.4896	1.9274		0.4279	0.9735	0.7137	0.5244	0.7466	0.3355	1.051
662	1.0909	1.0248	1.1777	0.6282	1.0719	0.6668	2.0791		0.4718	0.9247	0.6255	0.4053	0.8513	0.3674	1.1068
663	0.9332	0.8953	1.2386	0.8398	1.0871	0.4458	2.2455		0.5448	0.8437	0.6665	0.3423	0.8505	0.2328	1.1253
664	0.9062	0.9721	1.0291	0.9178	1.068	0.619	2.0824		0.482	0.8364	0.5337	0.3813	0.911	0.3671	1.0585
665	1.0633	1.1524	0.9687	0.9581	1.151	0.353	2.1551		0.5538	0.9795	0.422	0.4179	0.9614	0.2034	0.9925
666	1.1198	0.9455	1.1786	0.9322	1.1961	0.6891	1.8839		0.5731	0.8727	0.6955	0.4156	0.93	0.2656	0.9767
667	1.0461	1.0967	1.1719	0.9494	1.0739	0.5448	1.4755		0.469	0.9331	0.6485	0.2684	0.9455	0.2594	1.1101
668	1.0121	1.0024	1.4906	0.8757	1.2677	0.4266	1.2609		0.4587	0.8705	0.678	0.4011	1.0165	0.2511	1.1044
669	0.7802	0.8451	0.7869	0.9718	1.4255	0.3093	1.1322		0.5078	0.7981	0.4908	0.4017	1.1082	0.2101	1.042
670	0.7785	1.0911	0.8728	1.1616	1.3854	0.5009	1.0372		0.4989	0.9043	0.4878	0.5908	1.143	0.1718	0.9177
671	1.0385	1.1566	0.9085	1.0078	1.102	0.5746	1.2858		0.6498	0.9678	0.4033	0.5357	0.9667	0.2418	1.0688
672	1.2508	1.0549	0.645	1.0274	0.7057	0.4507	1.0749		0.618	0.8846	0.3548	0.6385	0.7719	0.2079	0.9479
673	0.9822	1.2831	0.6829	0.9719	0.7997	0.3957	1.0468		0.4996	0.9361	0.4111	0.4515	0.7419	0.3109	0.9148
674	0.8105	1.1714	0.8221	0.9449	1.2483	0.5126	1.0429		0.5145	1.042	0.469	0.5506	0.821	0.1661	0.9438
675	0.8018	1.1907	0.6913	0.6927	1.3262	0.3113	1.4563		0.471	1.0212	0.5104	0.3512	0.8461	0.1674	1.0294
676	1.0927	0.877	0.8818	0.6196	0.8285	0.3065	1.3382		0.5669	0.7865	0.4551	0.3062	0.8716	0.1745	0.9249
677	0.7323	1.0516	0.9451	0.8715	0.7905	0.4482	1.0982		0.4169	0.8401	0.5491	0.5125	0.7459	0.3064	1.0425
678	0.8862	0.7262	0.7351	0.8498	1.088	0.3484	1.1601		0.5207	0.7059	0.4397	0.4671	1.0062	0.2849	0.8619
679	0.7992	0.7583	0.7417	0.8237	1.2916	0.5428	1.1762		0.4728	0.7461	0.3702	0.48	1.0572	0.272	0.9434
680	0.6506	0.8715	0.5916	0.8905	1.7192	0.4105	0.9881		0.2158	0.7429	0.2537	0.4837	1.0598	0.2594	0.971
681	0.5665	1.2023	0.7313	1.1222	1.5911	0.4637	0.9844		0.3174	0.9099	0.362	0.4971	1.0127	0.2243	0.8566
682	0.6104	1.1138	0.7369	1.056	1.7876	0.5541	1.0759		0.3305	0.99	0.3845	0.4505	1.1432	0.2971	1.0402
683	0.6068	1.2247	0.673	1.0227	1.5992	0.4392	1.0611		0.3056	1.0568	0.3736	0.6733	1.0171	0.2941	1.0141
684	0.7726	1.5677	0.6732	1.1442	1.7992	0.4315	1.1645		0.4028	1.2118	0.3471	0.4351	1.213	0.2283	0.9814
685	0.7069	1.2144	0.8524	0.9444	1.8009	0.58	1.1966		0.5327	1.0106	0.4093	0.3842	1.0655	0.3295	0.9903
686	0.5889	1.0068	1.1511	1.1365	1.7331	0.4761	1.3651		0.4923	0.8859	0.639	0.5525	1.044	0.2922	1.0925
687	0.6382	1.1478	0.7588	0.8888	1.3839	0.5579	1.338		0.3573	1.0116	0.4285	0.3732	0.8127	0.2883	1.075
688	0.6725	1.0336	0.7267	1.0857	1.6024	0.4045	1.2788		0.3833	0.8916	0.4656	0.3823	0.9825	0.2699	1.0255
689	1.1294	0.9788	0.8107	1.0586	1.4422	0.3459	1.0615		0.497	0.8652	0.4295	0.5257	0.8855	0.2459	1.0813
690	1.4077	1.1297	0.7072	1.1006	1.7596	0.3191	0.9557		0.456	0.8712	0.3123	0.5289	1.1044	0.2339	0.9781
691	1.1814	1.1293	0.6939	0.8336	1.8795	0.4156	1.0254		0.399	1.0181	0.3125	0.3381	1.1767	0.1787	1.0031
692	1.5352	1.0796	0.758	0.8936	1.7394	0.3885	0.956		0.6009	0.9424	0.3808	0.5768	1.0928	0.2908	0.9958
693	1.2336	1.2929	0.6752	0.9839	1.4547	0.599	1.1393		0.4903	1.0465	0.2342	0.5428	0.9018	0.2259	1.0889
694	1.3874	1.1364	0.8633	0.9534	1.5815	0.5164	1.1226		0.4911	0.9753	0.5526	0.3222	1.028	0.1799	1.0449
695	1.301	1.1697	0.4331	0.9116	1.2598	0.4595	1.0341		0.4867	0.999	0.324	0.6697	0.9153	0.2568	0.9409
696	1.1018	1.0514	0.6652	0.5423	1.8511	0.4221	1.0548		0.3259	0.8851	0.3205	0.2937	1.131	0.176	0.8979
697	1.2655	0.9967	0.8731	0.6377	1.541	0.4887	1.1816		0.4007	0.8816	0.5019	0.2944	0.863	0.2757	1.0316
698	1.1683	0.9288	1.1408	0.7923	1.4603	0.5627	1.3107		0.4601	0.862	0.5815	0.4066	0.8891	0.3195	1.0744
699	1.0375	0.9118	1.0405	1.5032	1.6029	0.6141	1.1707		0.3168	0.839	0.526	0.7558	0.9653	0.251	1.0575
700	1.1708	0.8775	1.3558	1.0793	1.913	0.717	1.32		0.3117	0.7827	0.7457	0.578	1.1124	0.2455	1.2117
701	1.2842	1.0838	1.3872	1.6065	1.6782	0.6582	1.4483		0.4381	0.9838	0.7746	0.5574	0.9288	0.292	1.0986
702	1.2182	1.0369	1.2217	1.0155	1.6585	0.5362	1.2709		0.5124	0.8926	0.6198	0.2497	0.9437	0.3026	1.0078
703	1.0684	0.9647	1.1811	1.2855	1.8327	0.3542	1.151		0.3095	0.8512	0.4499	0.4909	1.0167	0.1876	1.0124
704	1.0005	1.1172	1.2329	1.1638	1.8646	0.5454	1.3905		0.2989	1.0016	0.4904	0.4894	1.0696	0.3059	1.1345
705	1.1049	1.2213	1.1287	0.7747	2.0094	0.338	1.1308		0.4287	1.0385	0.4737	0.4708	1.1333	0.3465	0.9957
706	1.0101	1.1866	0.979	0.7991	2.0309	0.3279	1.2002		0.3955	0.9777	0.3487	0.5324	1.1982	0.1791	1.0019
707	1.2002	1.1849	1.1518	0.7712	1.7536	0.3693	1.2522		0.4235	1.0006	0.5212	0.504	1.138	0.2341	1.0877
708	1.1725	1.2214	1.1379	1.2387	1.8023	0.3846	1.3047		0.4076	1.0123	0.4239	0.5525	1.1147	0.2017	1.0409
709	1.2487	0.9252	1.1145	0.8879	1.7283	0.4357	1.3808		0.4532	0.8763	0.398	0.4453	1.0731	0.2896	1.0495
710	1.2052	0.9807	1.3124	1.1262	1.9048	0.4392	1.8451		0.48	0.8584	0.554	0.6918	1.0231	0.1901	1.1521
711	1.351	0.9673	1.1415	0.7216	1.7542	0.3316	1.0672		0.5051	0.8644	0.4382	0.4654	0.9656	0.2784	0.9472
712	1.1286	0.8961	1.1928	0.8355	1.8007	0.4675	1.0092		0.4125	0.8389	0.4842	0.4685	1.0216	0.2862	0.9607
713	0.9262	1.2224	1.211	0.9696	1.7368	0.436	1.1589		0.2701	1.023	0.4307	0.3626	1.0693	0.2362	1.0373
714	1.177	1.1213	1.1098	0.8627	1.485	0.4928	1.1496		0.3733	0.9653	0.4833	0.4596	0.9458	0.295	0.9647
715	0.9795	1.0512	1.1807	0.8981	1.5629	0.5219	1.0278		0.3766	0.9612	0.4074	0.5066	0.846	0.2885	0.8895
716	0.876	0.8775	1.5645	0.9523	1.1049	0.3551	1.0092		0.363	0.8054	0.6687	0.4	0.8742	0.1999	0.9794
717	1.2833	0.9807	0.9451	1.006	1.1924	0.3776	1.0629		0.3485	0.9098	0.2606	0.3374	0.8682	0.224	0.9631
718	1.2762	1.1074	1.1573	0.7851	1.0725	0.7558	1.1637		0.3785	0.9887	0.4796	0.2957	0.8929	0.2693	0.96
719	1.4582	1.161	1.1706	0.9728	1.1867	0.8521	1.2832		0.4628	0.9742	0.5207	0.4708	0.9071	0.1659	0.9273
720	1.0674	1.1088	1.0674	0.8712	1.1164	1.0325	1.0356		0.2699	0.9155	0.5511	0.5245	0.8415	0.2959	0.9506
721	1.5042	1.4367	1.3315	1.0557	1.1896	0.9601	1.1773		0.4269	1.1134	0.7446	0.3731	0.8785	0.2591	0.9632
722	1.2466	1.2746	1.354	0.937	1.0905	1.0343	1.3215		0.2709	1.0246	0.7098	0.3501	0.9047	0.1845	1.0082
723	1.1763	0.9695	1.61	0.9558	1.1499	0.7366	1.4332		0.4532	0.8977	0.8668	0.414	0.8305	0.2727	0.9985
724	1.2337	1.1782	1.5201	1.1794	1.0169	1.0404	1.2627		0.3262	1.003	0.7042	0.5494	0.7403	0.2101	0.9032
725	1.232	1.086	1.2227	1.199	1.1611	1.0194	1.1402		0.2647	0.9815	0.4091	0.5961	0.9085	0.221	1.0365
726	1.3852	0.8668	1.6521	1.222	1.0986	0.99	1.1702		0.463	0.7804	0.6663	0.6734	0.8112	0.188	1.0307
727	1.2288	0.8965	1.606	1.2099	1.2249	0.2673	1.1548		0.3288	0.7976	0.7496	0.4684	0.9651	0.1887	1.0763
728	1.1655	0.6118	1.6193	1.0357	1.1003	0.3874	1.2941		0.2882	0.6432	0.7091	0.5209	0.8764	0.181	1.018
729	1.0775	0.7232	1.5448	1.1935	1.1045	0.3125	1.2979		0.3977	0.6698	0.7612	0.6091	0.8124	0.161	1.0537
730	1.1623	0.7116	1.5007	1.0828	1.0739	0.4027	1.1782		0.4064	0.703	0.6613	0.4441	0.8175	0.2448	1.0257
731	1.1256	0.6933	1.2859	1.1185	1.0764	0.3289	1.1564		0.4235	0.7113	0.7221	0.424	0.8159	0.1612	0.9142
732	0.9733	0.6452	1.4862	1.6869	1.0486	0.2917	1.1014		0.4537	0.6387	0.6903	0.4057	0.7843	0.2277	0.9087
733	1.0712	0.9504	1.1792	2.0583	1.1204	0.3314	1.1478		0.4153	0.8542	0.8163	0.3224	0.8703	0.1994	0.982
734	0.9546	1.0235	1.2735	1.9117	1.1832	0.4133	1.1608		0.5839	0.8883	0.7219	0.3406	0.7849	0.2801	0.9694
735	1.2452	1.0092	1.3691	2.1003	1.2495	0.3951	1.32		0.4314	0.8973	0.7219	0.456	0.7733	0.321	1.1231
736	0.8497	0.8266	1.2862	2.294	1.128	0.2763	1.2531		0.1614	0.8129	0.7795	0.3421	0.9119	0.1656	1.1712
737	0.8521	0.949	1.3666	1.9876	0.7358	0.4377	1.1872		0.3627	0.8701	0.7557	0.2085	0.6978	0.2975	0.9091
738	0.8984	1.0758	1.1651	1.914	0.6678	0.5205	1.1049		0.365	0.9242	0.7956	0.2653	0.6299	0.2938	0.8562
739	0.8064	0.9052	1.21	2.0582	0.7202	0.3659	1.2751		0.3521	0.8542	0.639	0.3612	0.6628	0.2991	1.1083
740	1.0965	1.0648	1.4609	1.8709	0.732	0.5185	1.0394		0.4086	0.9173	0.7193	0.2831	0.7702	0.2891	0.9644
741	1.1072	1.109	1.5218	2.106	1.0314	0.4483	1.1636		0.5787	0.9482	0.7566	0.403	0.8102	0.2834	0.9154
742	1.0177	1.0327	1.3566	1.9001	0.8116	0.5824	1.1247		0.3822	0.8954	0.7369	0.4174	0.6356	0.1765	0.9811
743	1.0882	1.0366	1.3556	1.9825	0.9265	0.5188	1.1315		0.4708	0.9343	0.7301	0.4427	0.7058	0.2123	0.9707
744	0.955	1.3152	1.2479	1.975	0.9531	0.448	1.0935		0.4698	1.0073	0.8173	0.2755	0.8544	0.3156	0.9218
745	0.9859	1.1166	1.3999	1.8481	0.8056	0.4007	1.0578		0.4679	0.9818	0.5966	0.2459	0.7767	0.2144	0.9514
746	0.9232	1.068	1.5504	1.9652	0.8014	0.3653	1.0853		0.3243	0.9362	0.6153	0.219	0.6984	0.2274	0.9387
747	0.6835	1.2626	1.4074	1.6314	0.9763	0.2895	1.1927		0.3306	0.9393	0.517	0.149	0.9685	0.2345	0.9085
748	0.6098	1.1407	1.5028	1.9229	0.9648	0.4898	1.0936		0.3431	0.9778	0.6651	0.3728	0.8861	0.2373	0.9364
749	1.3253	1.0928	1.514	2.1842	0.7751	0.3902	1.1036		0.5983	0.9626	0.6415	0.3603	0.7878	0.1697	1.0027
750	0.8284	1.1333	1.6233	2.0136	0.9099	0.3868	1.3186		0.506	0.9619	0.7938	0.4426	0.8328	0.2199	1.0726
751	0.7528	1.3033	1.3061	1.765	0.873	0.4925	1.2858		0.3388	1.0762	0.5835	0.347	0.8096	0.257	1.0727
752	0.9877	1.0118	1.5052	1.5923	0.9819	0.8349	1.2601		0.4852	0.9166	0.7904	0.3039	0.7739	0.4229	0.9593
753	0.8217	1.0583	1.5923	1.5205	1.0447	0.4398	1.2316		0.3936	0.9154	0.7291	0.2183	0.7504	0.2435	0.9542
754	0.6652	0.9244	1.5595	1.3222	0.9658	0.4378	1.164		0.3979	0.8764	0.7286	0.3474	0.8518	0.3035	1.0259
755	1.0546	1.0476	1.5183	1.5731	0.8633	0.4701	1.1728		0.3367	0.945	0.7879	0.2685	0.7442	0.2267	1.1027
756	1.2274	1.0032	1.3885	1.447	0.9664	0.4004	1.0237		0.3392	0.8022	0.6288	0.2741	0.8255	0.2491	0.9811
757	1.1824	0.9089	1.2247	1.5252	0.927	0.3609	1.0811		0.2981	0.8111	0.5682	0.268	0.9113	0.2105	0.9602
758	1.4216	1.2028	1.4133	1.7203	0.9805	0.3518	1.3505		0.5067	0.902	0.765	0.4311	0.9555	0.2773	1.0185
759	1.5315	1.0018	1.3127	1.5256	0.9054	0.5276	1.2279		0.4334	0.9022	0.663	0.5053	0.9146	0.3505	0.8411
760	1.467	1.0352	1.2933	1.8749	0.8425	0.499	1.0514		0.6073	0.851	0.6133	0.4354	0.7795	0.3065	0.9129
761	1.0078	0.7938	1.4697	1.6966	0.9423	0.3623	0.9642		0.4534	0.7609	0.6866	0.3234	0.8715	0.2664	0.9527
762	0.8329	0.7043	1.5562	1.6928	0.9925	0.4125	1.1231		0.3487	0.6404	0.7953	0.4193	0.8566	0.2669	1.038
763	0.9315	0.7349	1.3617	1.6026	0.8908	0.6562	1.1529		0.4061	0.7495	0.596	0.3329	0.7272	0.2983	1.0268
764	0.9432	1.0305	1.1627	1.5408	0.9615	0.3544	1.3055		0.4584	0.8811	0.5581	0.2071	0.8495	0.2788	1.0111
765	1.2361	0.3575	1.2188	1.8171	0.9966	0.353	1.0962		0.5856	0.2544	0.4834	0.3544	0.9409	0.2368	0.9606
766	0.756	0.4637	1.1041	1.7773	1	0.5117	1.2927		0.3162	0.3223	0.4446	0.2517	0.8461	0.4061	0.9757
767	0.8984	0.6428	1.1744	1.7423	0.9597	0.3985	1.2851		0.3255	0.3656	0.5427	0.288	0.8492	0.3338	0.988
768	0.7708	0.9764	1.0815	1.6517	1.0478	0.4186	1.2189		0.2525	0.6339	0.4626	0.3842	0.9146	0.2279	1.0305
769	0.6013	0.9418	1.251	1.8932	0.9793	0.3743	1.0089		0.3868	0.7069	0.436	0.414	0.8846	0.255	0.8974
770	0.7431	0.8956	1.1045	1.8364	1.0877	0.3856	1.2471		0.2911	0.6843	0.3414	0.5445	0.9552	0.2665	1.0591
771	0.8663	1.3556	1.1072	1.7254	0.9682	0.4193	1.1177		0.2738	1.0465	0.3921	0.3452	0.8363	0.2013	1.036
772	0.5938	0.9673	0.9054	1.8597	0.8106	0.4797	1.2175		0.2345	0.7239	0.3559	0.4232	0.8028	0.2127	0.9549
773	0.8935	0.7884	1.1994	1.8725	0.8645	0.6503	1.2		0.4488	0.6894	0.5591	0.3657	0.8052	0.2585	1.0472
774	0.4207	1.0055	1.1828	1.7855	0.9495	0.5174	1.1909		0.261	0.7829	0.3798	0.3967	0.7847	0.2246	0.9865
775	0.6613	0.9203	0.9685	1.9232	1.0777	0.4808	1.367		0.2999	0.6981	0.3455	0.4348	0.8204	0.3016	1.0716
776	0.7306	0.8613	0.8876	1.8562	1.1326	0.3958	1.0708		0.4201	0.6673	0.2837	0.2971	0.9567	0.1941	0.9767
777	0.7697	1.2241	0.972	1.7773	0.9154	0.514	1.0634		0.4191	0.9247	0.3503	0.5029	0.8036	0.3097	1.058
778	1.2363	0.9834	0.9101	1.4741	1.0795	0.343	0.9797		0.3963	0.764	0.3401	0.2915	0.8668	0.2402	0.9935
779	1.0793	0.987	1.0481	1.8155	1.0076	0.5278	1.0514		0.3874	0.7381	0.4503	0.2584	0.8623	0.1833	0.9546
780	0.9907	1.0126	0.9752	1.8159	1.0186	0.4877	1.0994		0.3044	0.7181	0.5225	0.4703	0.7992	0.3193	0.9632
781	1.2732	1.1411	0.8485	1.5886	1.0675	0.4631	1.1178		0.3919	0.8808	0.2715	0.3949	0.9098	0.2667	0.9415
782	1.3885	1.1307	1.2109	1.6357	0.9913	0.5701	1.0706		0.4542	0.9573	0.56	0.4004	0.8238	0.2704	0.9014
783	1.5771	1.0942	0.9311	1.304	1.1047	0.3961	1.1797		0.5718	0.9491	0.2029	0.2265	0.893	0.3071	0.9564
784	1.5506	1.1096	0.947	1.3974	0.8947	0.4763	1.173		0.5461	0.9556	0.3929	0.185	0.8449	0.2037	0.9977
785	1.4986	1.1984	0.8926	1.8354	0.9233	0.5846	1.1907		0.4955	1.0915	0.238	0.5528	0.8778	0.263	0.8992
786	1.436	1.0613	0.9668	1.5744	1.1072	0.5172	1.083		0.4485	0.8964	0.3259	0.2782	0.875	0.3317	0.8698
787	1.3782	1.2294	1.1618	1.5949	0.9946	0.4877	1.0845		0.381	1	0.3799	0.474	0.839	0.3033	1.0153
788	1.2887	1.3429	1.3679	1.7572	0.9414	0.4531	1.1187		0.5384	1.0506	0.4557	0.2931	0.8191	0.2857	1.0004
789	1.5125	1.2507	1.0797	1.6916	0.8685	0.4019	1.1103		0.3728	1.0296	0.3904	0.2673	0.8458	0.2587	0.9706
790	1.3312	1.0663	1.073	1.5101	0.7128	0.4903	1.261		0.3919	0.9316	0.4049	0.4428	0.7636	0.2279	1.0369
791	1.3259	1.0216	1.0827	1.5237	0.9315	0.4035	1.0193		0.4906	0.8674	0.3345	0.3647	0.8293	0.2777	0.7301
792	1.381	1.1626	1.0619	1.3354	0.9575	0.7343	1.2062		0.3668	0.9679	0.3583	0.2307	0.9325	0.3689	1.038
793	1.5771	1.2627	1.1241	1.8604	1.009	0.7997	1.3287		0.3968	1.0838	0.3655	0.3062	0.955	0.3827	1.1188
794	1.5413	0.8773	1.0742	1.7171	0.956	0.8696	1.1554		0.46	0.8156	0.3915	0.2161	0.9087	0.2823	0.8687
795	1.8802	1.1121	0.9488	1.5274	1.1105	0.4638	1.1602		0.6042	0.9078	0.3082	0.2776	0.9546	0.3105	0.9721
796	1.6183	1.2046	1.0958	1.7854	0.9807	0.5964	0.8547		0.516	1.0412	0.4606	0.5274	0.8837	0.3288	0.7817
797	1.9623	1.2332	1.1489	1.562	1.2326	0.7728	1.1694		0.5716	1.0854	0.5424	0.2708	0.9158	0.2573	0.9673
798	1.7189	1.234	1.0079	1.8056	1.1018	0.7671	1.1413		0.5144	1.0598	0.4264	0.3499	0.8832	0.2877	0.9373
799	1.9519	1.3215	1.0754	1.5483	1.226	0.5619	1.3146		0.4399	1.102	0.3984	0.4279	0.8974	0.4228	0.9253
800	1.7793	1.1612	1.2464	1.6548	1.2165	0.5075	1.0893		0.5396	1.0011	0.5146	0.2773	0.939	0.2181	0.9005
801	1.6226	0.9727	1.0758	1.7019	1.0381	0.3493	1.558		0.509	0.8722	0.358	0.3332	0.9304	0.2191	1.1745
802	1.7014	0.9892	1.0283	1.5937	1.4344	0.4318	1.2118		0.5022	0.8406	0.4041	0.2094	1.1002	0.3002	0.8787
803	1.5175	1.3087	1.2546	1.9405	1.4047	0.4033	0.9638		0.4519	1.1181	0.5775	0.3852	1.0719	0.2334	0.8435
804	1.648	1.004	1.008	1.8538	1.6002	0.3892	1.5651		0.5548	0.915	0.3364	0.4113	1.1589	0.229	0.9596
805	1.4629	1.0621	1.2832	1.7577	1.1856	0.5113	1.3283		0.3094	0.9323	0.5529	0.4843	0.945	0.2574	1.0023
806	1.2166	1.2085	1.0305	1.4961	1.4011	0.5198	1.3105		0.4358	0.9985	0.4787	0.2571	1.1279	0.2966	1.1041
807	0.9108	1.049	0.8622	1.9332	1.5617	0.9293	1.1107		0.2231	0.9461	0.7933	0.3502	1.1715	0.4024	1.0411
808	1.2357	1.2174	0.8434	1.8184	1.6181	0.5292	1.245		0.3274	1.0256	0.7517	0.4079	1.2607	0.1928	1.0593
809	1.1857	1.1187	1.048	1.5111	1.4349	0.9175	1.1818		0.3406	0.9589	0.766	0.3028	1.1244	0.4409	1.057
810	1.1185	1.3136	0.8852	1.9434	1.1964	0.5847	1.2341		0.2991	1.0478	0.719	0.4172	1.0429	0.2024	1.0262
811	1.3754	1.0858	1.3258	1.5918	1.388	0.5616	1.2655		0.3457	0.933	0.7373	0.2565	1.0625	0.3632	1.0022
812	1.2807	1.2803	1.24	1.5733	1.382	0.4571	1.2574		0.2652	1.0935	0.8258	0.1649	1.0675	0.3522	0.9173
813	1.1629	1.2355	0.982	1.5587	1.3064	0.5011	1.4634		0.2667	1.0435	0.7305	0.3207	1.0706	0.3229	1.0295
814	1.0565	1.0618	1.3312	1.5056	1.5302	0.3597	1.2891		0.2713	0.931	0.6791	0.4075	1.0609	0.1743	0.8944
815	1.3982	1.1535	0.8813	1.4795	1.5097	0.5367	1.232		0.5625	0.9283	0.7138	0.3267	1.1427	0.3181	0.9022
816	1.0589	1.0211	1.3159	1.4509	1.0338	0.5207	1.2331		0.207	0.8911	0.7156	0.2163	0.7231	0.3076	1.0052
817	1.2612	1.093	1.2149	1.6073	1.1675	0.545	1.2364		0.3126	0.9368	0.731	0.5145	0.9415	0.3005	0.9004
818	1.0974	1.1563	1.2373	1.3728	1.1913	0.4595	1.0594		0.2718	1.0289	0.6563	0.2743	0.7977	0.3342	0.8256
819	1.2262	1.1155	1.2921	1.4885	1.1168	0.2559	1.2623		0.3104	0.9634	0.6868	0.299	0.9128	0.2288	0.9502
820	1.3806	1.2785	1.4595	1.4336	1.2162	0.739	1.3177		0.2486	1.0211	0.7533	0.4247	0.9101	0.3778	1.0186
821	1.2391	1.0726	1.371	1.5885	1.0816	0.5914	1.2631		0.3182	0.9423	0.7159	0.4037	0.853	0.3547	0.9576
822	1.0592	0.8186	0.9887	1.7546	1.2731	0.7291	1.1057		0.2899	0.6872	0.7117	0.2671	0.921	0.4472	0.9072
823	1.5192	0.8764	1.2363	1.5285	1.5092	0.7212	1.229		0.4829	0.7811	0.8047	0.289	1.2111	0.2763	0.866
824	1.4244	1.0539	1.4403	1.6774	1.33	0.5574	1.28		0.4503	0.9651	0.669	0.5796	1.104	0.3247	1.0299
825	1.4696	0.9944	1.2072	1.7322	1.4351	0.5873	1.2776		0.4399	0.8298	0.6891	0.2792	1.172	0.3588	1.0233
826	1.3882	0.9935	0.8763	1.6416	1.1731	0.7493	1.3116		0.5447	0.8897	0.7088	0.4833	0.8826	0.3463	0.9426
827	1.1694	1.2799	0.9348	1.9391	1.0953	0.7676	1.1629		0.4137	0.9846	0.8272	0.8965	0.9396	0.3532	1.0376
828	1.5537	1.0787	0.8125	1.7134	1.3487	0.5811	1.0116		0.5717	0.9106	0.7431	0.8506	1.1381	0.3081	0.917
829	1.1085	1.1277	1.0563	1.8857	1.3008	0.3237	1.0915		0.3546	1.0126	0.6619	0.8004	1.0071	0.255	1.0307
830	1.2419	1.5117	1.0808	1.5036	1.0281	0.8699	1.0007		0.285	1.19	0.7853	0.7398	0.9365	0.2616	0.9436
831	1.2667	1.3351	0.7927	1.7567	1.1665	0.732	0.9528		0.2832	1.1014	0.6923	0.8471	1.1293	0.229	1.0247
832	1.3416	1.1873	0.9926	1.3799	0.7933	0.6757	1.1014		0.3268	0.9959	0.7583	0.6272	0.8864	0.4109	0.9822
833	1.154	1.0636	1.0861	1.3567	0.8915	0.3997	1.0767		0.5223	0.8984	0.6672	0.6795	0.8935	0.339	1.0195
834	1.1508	1.2973	1.5936	1.7131	0.8924	0.5966	1.1497		0.292	1.0891	0.7572	0.885	0.8386	0.3207	0.8977
835	1.0042	1.192	1.1226	1.6546	0.8488	0.2382	1.1691		0.4258	1.0327	0.7484	0.8191	0.9683	0.1293	1.0232
836	1.0888	1.2077	1.1877	1.7576	0.923	0.5129	1.245		0.631	1.0109	0.7068	0.8871	0.8838	0.2415	1.0382
837	1.0732	1.2359	1.1231	1.6806	0.8746	0.605	1.327		0.4029	1.0502	0.6682	0.8681	0.9138	0.2999	1.2205
838	1.0917	1.1278	1.1827	1.7659	0.9516	0.3964	1.2558		0.3554	0.9392	0.708	0.9223	0.9133	0.311	1.0258
839	1.0348	1.1623	1.21	1.8438	1.0663	0.66	1.0934		0.5078	1.0221	0.7866	0.8723	1.0059	0.2484	0.9471
840	1.3126	1.1605	1.1375	1.8831	0.8962	0.5545	1.2365		0.4851	0.9656	0.7824	0.9183	0.9386	0.1561	0.9471
841	1.0902	0.8438	1.3662	1.7512	1.0189	0.6478	1.2316		0.3901	0.7918	0.7444	0.8822	0.937	0.2079	1.011
842	1.0521	1.1067	1.3485	1.6198	1.2019	0.7742	1.0865		0.3718	0.9635	0.6847	0.8087	0.9942	0.2964	0.9984
843	1.1136	0.8232	1.1526	1.9286	1.0836	0.8089	1.1217		0.3823	0.7559	0.6294	0.8124	1.0545	0.413	0.9075
844	1.1654	0.8877	1.3677	1.8126	1.1898	0.8499	1.2346		0.4464	0.8295	0.7728	0.8664	0.995	0.3517	1.0213
845	1.3987	0.9731	1.3427	2.2536	1.0545	0.724	1.1433		0.5109	0.8873	0.6944	0.9916	0.939	0.2825	1.0753
846	1.513	1.0809	1.3447	2.2186	1.0766	1.0579	1.1255		0.4311	0.9242	0.7666	0.9695	0.9395	0.301	0.9757
847	1.47	1.087	1.0768	2.1509	1.2038	1.0444	1.0953		0.473	0.8374	0.6927	1.0984	0.9972	0.2213	0.9626
848	1.288	1.1369	1.5663	2.1684	0.8899	1.0905	0.978		0.2957	0.9701	0.7638	0.9397	0.8441	0.1688	0.9429
849	1.314	1.3163	1.5137	1.6525	0.9706	0.8747	1.0518		0.3527	1.0625	0.7816	0.8547	0.8565	0.187	0.9711
850	1.2225	1.0435	1.8879	2.1086	1.004	1.0828	1.1166		0.2605	0.9139	0.8349	0.9216	0.9683	0.3625	1.0012
851	1.3669	0.9203	1.3326	2.1642	0.9619	0.807	1.175		0.4548	0.8086	0.7438	0.9921	0.943	0.3079	1.0314
852	1.4916	0.9107	1.328	1.8994	1.0267	1.1193	1.1157		0.3506	0.8135	0.7491	0.9531	0.9228	0.3148	0.913
853	1.381	1.014	1.5446	1.6661	1.27	0.9991	1.1327		0.3682	0.8651	0.7137	0.7659	0.9583	0.2458	1.0979
854	1.2306	0.9013	1.1936	1.8712	1.0506	0.9133	1.1448		0.4187	0.7359	0.7209	0.962	0.8828	0.3315	1.0478
855	1.3293	1.3351	0.9124	1.9249	1.037	0.9665	1.0545		0.3005	1.0954	0.6818	1.3092	0.9339	0.2948	1.0289
856	1.5714	1.1487	0.9552	1.9774	1.0275	0.9361	1.094		0.5324	1.011	0.6814	1.2846	0.7594	0.3113	0.9757
857	1.8795	1.2179	0.8745	1.9816	1.199	1.0146	1.2155		0.5358	1.0373	0.8351	1.2326	0.8326	0.3568	1.0197
858	1.6336	0.9629	0.776	1.7694	0.9888	0.997	1.1385		0.6129	0.8439	0.3955	1.1779	0.678	0.3622	1.0447
859	1.4432	1.0372	1.0371	1.4464	1.1285	0.8558	1.2399		0.6093	0.9281	0.5617	1.1608	0.8916	0.2806	1.0365
860	1.2251	1.2151	0.7056	1.8438	1.2268	0.7133	1.1042		0.3432	1.0341	0.3597	1.1563	0.9697	0.2815	1.0515
861	1.1666	1.0722	0.698	1.7993	1.2469	0.356	1.1547		0.3531	0.8994	0.4301	1.0743	0.9131	0.2017	0.9061
862	1.3751	0.9966	0.9204	1.7917	1.1154	0.4058	1.1334		0.2929	0.9059	0.4749	1.1469	0.9083	0.2241	0.9868
863	1.1763	1.1226	0.7045	1.5171	1.149	0.8542	1.0799		0.4465	1.0095	0.3167	0.9537	0.9659	0.2644	0.9582
864	1.2585	1.1635	1.0397	1.6196	1.2807	0.3149	1.1653		0.2759	0.904	0.5926	1.1369	1.0054	0.2674	0.9185
865	1.2967	1.1613	1.0101	1.8237	1.239	0.3102	1.0073		0.5547	0.9504	0.5461	1.1426	0.9287	0.2136	1.0543
866	1.5165	1.178	0.8366	1.9602	1.2087	0.462	1.0095		0.4442	0.9897	0.5046	1.2131	0.8382	0.2041	1.039
867	1.5476	1.0566	1.043	1.9714	1.2205	0.595	1.0768		0.3912	0.9487	0.5196	1.1919	0.9138	0.2265	1.0509
868	1.2516	1.1606	0.9965	1.9048	1.2047	0.6169	1.039		0.4603	0.9881	0.5577	1.2022	0.9603	0.3043	0.9398
869	1.1791	1.4335	1.1817	2.0865	1.1919	0.5655	1.1844		0.4163	1.0315	0.6397	1.3453	0.861	0.2611	1.0725
870	1.1948	1.2518	1.2927	1.9934	1.3186	0.8836	1.2186		0.4367	1.0354	0.6147	1.2583	1.0388	0.2548	1.0439
871	1.3172	1.0136	0.8596	1.9989	1.3099	1.0512	1.0512		0.5172	0.8713	0.4355	1.2127	1.0851	0.3651	0.8646
872	1.3635	1.0055	1.0391	2.0207	1.2239	0.9219	1.2566		0.5121	0.8961	0.6169	1.1542	0.8373	0.2958	0.9876
873	1.5493	1.155	0.4675	1.89	1.2552	1.0999	0.9576		0.515	0.9896	0.2629	1.2117	0.9103	0.4728	0.8985
874	1.6665	1.1532	0.5447	2.0526	1.4621	0.8573	1.05		0.4956	1.0102	0.3498	1.1935	0.8893	0.2223	1.0492
875	1.2269	1.0641	0.7355	1.6322	1.6099	0.9064	1.2159		0.4969	0.9679	0.4518	1.1319	0.9266	0.3314	1.0659
876	1.2476	1.1669	0.7147	1.6899	1.53	0.8275	1.3133		0.3757	0.9557	0.3709	1.1261	0.9233	0.2851	0.9861
877	1.3181	1.0731	0.6542	1.7597	1.4982	0.6557	1.2921		0.4196	0.9579	0.355	1.1742	0.7896	0.2915	1.0344
878	1.0853	1.1986	0.8799	1.6611	1.4259	0.3554	1.253		0.2962	0.9629	0.3416	1.155	0.6706	0.2646	1.1033
879	1.3347	1.1279	0.6541	1.7007	1.5058	0.4856	0.9922		0.3864	0.9918	0.3845	1.1586	0.9015	0.233	0.8504
880	1.1471	1.3141	0.6846	1.6758	1.4123	0.2939	0.9443		0.3646	1.046	0.4047	1.078	0.852	0.2156	0.9531
881	1.0695	1.0287	0.9002	1.7272	1.1412	0.4256	1.2236		0.3512	0.8766	0.5142	1.0982	0.726	0.3993	0.9708
882	1.0486	1.1713	0.5223	1.8659	1.4116	0.3925	1.1965		0.4192	1.0126	0.3148	1.2599	0.7946	0.2544	0.8526
883	1.0583	1.254	1.0521	1.8246	2.0004	0.4137	1.2043		0.3344	0.9947	0.504	1.2195	1.1316	0.2643	0.9531
884	1.1396	1.408	0.6359	1.2161	1.7757	0.3777	1.2762		0.2842	1.1976	0.3227	1.0319	0.9462	0.2518	1.0002
885	1.2322	1.0983	0.717	1.3763	1.9729	0.3333	1.2933		0.4218	0.9626	0.3804	1.0509	1.1983	0.2207	0.8931
886	1.2447	1.2243	0.9	1.4915	1.9838	0.4229	1.0642		0.4003	1.0033	0.4372	0.9993	1.0781	0.1937	0.907
887	1.0536	1.122	0.6384	1.5419	1.8208	0.4258	1.0544		0.2446	0.9391	0.4175	1.0413	0.9362	0.316	0.9651
888	1.1176	1.0906	0.5719	1.5714	1.8655	0.5208	0.9805		0.4637	0.925	0.4162	1.1576	1.0191	0.2048	0.9368
889	0.903	1.1794	0.8803	1.6197	1.7716	0.4561	1.1621		0.3374	1.0167	0.4275	1.1407	0.9913	0.25	0.9938
890	1.1744	1.2169	0.7413	1.1769	1.7922	0.2903	1.5513		0.3824	1.0115	0.3916	0.9063	0.897	0.2176	1.1033
891	1.3234	1.1192	0.5969	1.2895	1.5489	0.39	1.1017		0.4038	0.935	0.36	1.0386	0.8491	0.2957	1.0705
892	1.533	0.617	0.6796	1.4178	1.3899	1.2913	1.2063		0.4052	0.6631	0.3033	1.0104	0.7974	0.3744	0.9357
893	1.4698	0.9286	1.0101	1.3774	1.6276	0.3665	1.0774		0.4684	0.7806	0.4509	1.0684	0.9998	0.1533	0.9215
894	1.0183	0.8389	0.8912	1.5843	1.7757	0.5469	1.2567		0.3336	0.802	0.2978	1.1793	1.008	0.3107	0.921
895	1.1321	0.6919	1.0761	1.511	1.7155	0.446	1.2182		0.4966	0.6642	0.4547	1.0718	0.8832	0.2734	0.8174
896	1.0879	0.8472	0.7517	1.7585	1.798	0.4278	1.0401		0.3576	0.7961	0.3172	1.2182	1.0112	0.258	0.9272
897	1.1326	0.6721	0.5808	1.7486	1.7813	0.3873	1.213		0.5029	0.6586	0.3624	1.211	1.0446	0.3317	0.9924
898	1.2746	0.7016	0.7516	1.6052	1.8355	0.5892	1.0229		0.4292	0.7365	0.4456	1.151	1.1242	0.2841	0.9679
899	1.17	0.7604	1.1455	1.6608	1.7016	0.4752	1.2114		0.4107	0.5898	0.626	1.2321	0.9361	0.2055	1.0459
900	0.9288	1.0416	0.8527	1.8008	1.8466	0.5127	1.1905		0.4192	0.8595	0.4338	1.343	0.9552	0.1619	1.0407
901	1.0202	1.1861	1.1344	2.1916	1.7804	0.5009	1.2792		0.3801	0.9604	0.5128	1.1335	0.9019	0.2953	1.0607
902	1.4052	1.0723	1.0976	1.8337	1.6299	0.3721	1.0483		0.5501	0.9513	0.5239	1.0422	0.8722	0.1769	0.9149
903	0.9525	1.0369	1.2367	1.9479	1.6062	0.448	1.0886		0.3514	0.8996	0.5741	1.2246	0.8895	0.4211	0.9053
904	0.9637	1.0905	0.7456	1.8691	1.7155	0.4495	1.0212		0.3544	1.0126	0.3487	1.3064	0.8644	0.2648	0.9864
905	0.7339	1.0544	0.7201	2.0655	1.7955	0.4948	1.149		0.3687	0.9265	0.4611	1.149	0.9958	0.2839	0.9424
906	0.8025	1.1697	0.9265	2.1227	1.6701	0.4566	1.1637		0.3804	0.9274	0.309	1.1637	0.9143	0.1996	0.9704
907	0.7113	0.9068	0.9336	2.1255	1.7415	0.5809	1.2243		0.2431	0.8379	0.4521	1.187	0.9244	0.3611	1.0655
908	0.9414	0.9372	1.1671	1.5523	1.7117	0.6232	1.1143		0.3582	0.8259	0.5879	1.0853	0.9128	0.1889	1.0772
909	1.2544	1.1992	1.3972	1.6113	1.7142	0.7439	1.1502		0.5556	0.9788	0.5415	1.14	1.0197	0.2857	0.9195
910	1.1227	0.9952	1.2266	1.8556	1.7715	0.3217	1.0655		0.4189	0.8871	0.614	1.2263	0.9979	0.25	0.9619
911	0.966	0.9173	0.9172	1.7388	1.8731	0.302	1.1484		0.2658	0.8709	0.4254	1.1354	0.9906	0.2685	0.9887
912	1.0925	1.0993	1.0563	1.8386	1.6837	0.6379	1.1792		0.4749	0.9688	0.5888	1.1141	1	0.2943	0.9542
913	1.1631	1.5235	0.9923	2.4751	1.8585	0.7781	1.4152		0.4792	1.1049	0.5092	1.3081	1.0864	0.3723	1.1402
914	1.0069	1.7117	0.5898	2.3223	1.8096	0.7079	1.0789		0.3917	1.2228	0.3122	1.2103	0.9766	0.2848	0.9573
915	0.9458	1.4492	1.0273	1.9209	1.9109	0.4617	1.0755		0.4215	1.1058	0.5292	1.0861	1.1044	0.3132	0.9374
916	1.1349	1.1879	0.8379	1.9439	1.9805	0.5697	1.0707		0.3487	0.989	0.4024	1.202	1.1614	0.2335	0.9512
917	0.591	1.1264	0.5509	1.9621	1.9809	0.5783	1.0364		0.2128	0.9818	0.3276	1.2135	1.0618	0.3042	0.9976
918	0.8212	1.1384	1.1093	1.6332	1.9459	0.264	1.0767		0.2252	0.9896	0.4999	1.2273	1.1061	0.1887	0.8819
919	0.7076	1.1663	0.9291	1.7084	1.8177	0.569	1.1327		0.4003	0.9307	0.5059	1.1658	0.9981	0.275	1.0143
920	0.7113	0.6835	0.7992	1.7835	1.6842	0.4503	1.0902		0.3182	0.6573	0.3223	1.2066	0.8785	0.2905	0.8971
921	0.756	0.8796	1.0394	1.6704	1.7704	0.7077	1.2		0.2706	0.8381	0.4363	1.0854	0.9719	0.2324	1.0293
922	0.9594	0.9518	0.8509	1.715	1.7626	0.3233	1.0745		0.2377	0.8002	0.5103	1.0753	0.9028	0.1865	0.9673
923	0.8583	0.9169	1.3301	1.6624	1.6335	0.5156	1.1542		0.4753	0.8566	0.5769	1.149	1.0114	0.3339	1.012
924	0.9187	1.1702	1.1685	1.6923	2.049	0.6485	1.2312		0.3891	0.9935	0.367	0.7766	1.0568	0.3425	1.0663
925	0.7713	1.1274	1.0181	1.8799	1.6763	0.595	1.2468		0.2011	0.9755	0.3687	1.09	0.8384	0.2526	1.0123
926	0.8873	1.0035	0.8655	1.967	1.6025	0.398	1.269		0.3962	0.8494	0.3397	1.1383	0.9397	0.1234	1.0501
927	0.8723	0.8875	1.1476	1.7622	1.5595	0.423	1.2408		0.5575	0.7874	0.4162	1.1644	0.9144	0.2562	1.0058
928	0.972	1.0708	1.3463	1.5793	1.7238	0.3282	1.1816		0.3377	0.9782	0.4399	1.0938	0.9355	0.1964	0.9852
929	0.9686	1.0465	1.0955	1.4405	1.5525	0.4427	1.1198		0.3622	0.8731	0.4215	1.0913	0.8797	0.2443	0.9243
930	1.0212	1.0742	1.1129	1.4307	1.8379	0.3988	1.0158		0.3559	0.894	0.4399	1.1376	1.0354	0.2662	0.8769
931	0.8539	1.1502	0.9003	1.8756	1.8414	0.6002	1.0523		0.3089	0.9827	0.3394	1.2724	1.0827	0.2351	0.8945
932	0.9584	0.8825	0.9995	1.6314	1.8937	0.4452	1.6255		0.436	0.8733	0.4035	1.1125	1.0882	0.233	1.0196
933	0.9126	1.1182	1.065	1.6537	2.0474	0.4968	1.3159		0.3103	1.0142	0.426	1.2332	1.1231	0.2487	0.9696
934	0.9952	1.1083	0.9391	1.5654	1.8213	0.8027	1.5188		0.3809	0.9673	0.3539	1.3199	1.0231	0.4038	1.0054
935	0.7615	1.0693	1.0574	1.6297	1.7627	0.6562	1.1719		0.2037	0.9159	0.362	1.161	1.0544	0.3475	0.9127
936	0.7684	1.0557	1.1209	1.5197	1.7273	0.3878	1.9906		0.32	0.9262	0.4175	1.1512	0.9789	0.2001	1.0557
937	1.0202	0.7759	0.9917	1.9153	1.6246	0.4126	2.1173		0.3782	0.7927	0.2796	1.1223	0.9201	0.2086	1.0678
938	0.6853	0.7708	1.0126	2.2551	1.6403	0.5303	2.1091		0.3897	0.7442	0.3524	1.2434	0.9382	0.3349	0.9558
939	0.8011	0.8722	0.9907	2.2377	1.3782	0.4407	1.9262		0.294	0.8235	0.4035	1.1355	0.841	0.3067	0.9707
940	0.8728	0.9985	0.9491	2.1865	1.2234	0.5086	1.8927		0.3042	0.8083	0.4226	1.1534	0.8033	0.3483	0.9872
941	0.8195	0.8461	0.9974	1.9074	1.6728	0.6811	1.9389		0.3051	0.8353	0.3644	1.2234	0.9631	0.3042	0.8953
942	0.9494	0.8115	1.2322	1.7472	1.171	0.633	2.03		0.4015	0.6786	0.5028	1.1666	0.7382	0.3481	1.1518
943	0.8774	0.7773	1.1941	2.0432	1.3015	0.3502	1.9077		0.3909	0.8121	0.5161	1.215	0.709	0.2746	1.0046
944	1.0564	0.6668	1.1741	1.8092	1.1848	0.4587	1.7864		0.5668	0.6797	0.4034	1.1101	0.68	0.3237	0.8537
945	0.8406	0.747	0.9802	1.9053	1.4053	0.3359	1.945		0.3584	0.7654	0.312	1.2702	0.8389	0.2348	0.8472
946	0.8448	1.1027	1.357	1.976	1.5923	0.3539	2.009		0.3774	0.9417	0.5267	1.2855	0.974	0.3015	0.9877
947	0.8384	0.6981	1.3964	1.8568	1.7562	0.4977	2.0642		0.281	0.6575	0.7054	1.2537	0.9429	0.2916	1.0406
948	1.1961	0.8493	1.2301	1.7494	1.9495	0.3581	1.8299		0.7144	0.7906	0.4637	1.1777	1.1086	0.1983	1.0407
949	0.7469	0.8015	1.0718	1.8169	1.7151	0.5248	2.0675		0.2926	0.7012	0.3993	1.0476	0.8838	0.286	0.8556
950	1.2529	0.6793	1.0544	1.7116	1.6182	0.3574	2.0751		0.5149	0.6868	0.4445	1.1318	1.036	0.2597	0.9556
951	1.1188	0.698	1.1329	1.9165	1.7228	0.2599	2.0713		0.2936	0.6953	0.4202	1.1686	1.0626	0.2138	0.8842
952	0.9849	0.6646	1.0957	1.7384	1.7484	0.2823	1.8945		0.2421	0.6766	0.4391	1.2346	1.1415	0.1868	1.0131
953	1.0412	0.8256	0.9336	1.7321	1.6139	0.4589	1.9202		0.2802	0.7299	0.4405	1.2024	1.035	0.2607	1.0541
954	1.0555	1.0268	1.0262	1.4998	1.7015	0.2983	1.9447		0.2767	0.8702	0.3506	1.2143	1.0118	0.1907	1.0984
955	0.9265	0.8971	0.9505	1.615	1.7286	0.4244	1.9346		0.2824	0.8212	0.2918	1.1928	0.9502	0.3374	1.0124
956	0.8742	0.8893	0.9491	1.4583	1.7592	0.4871	1.971		0.2091	0.8365	0.3049	1.1277	1.0934	0.248	0.8857
957	1.0184	0.7302	1.2137	1.4788	1.6669	0.5188	1.9473		0.2743	0.6786	0.4263	1.0145	1.0539	0.3445	0.925
958	0.9758	0.9209	1.0712	1.5346	0.9501	0.2501	2.2043		0.1945	0.8251	0.4405	1.1283	0.8042	0.2522	1.0599
959	1.0195	1.0982	1.0511	1.3626	0.9849	0.4856	2.0581		0.3049	0.9269	0.4229	1.13	0.8822	0.2584	1.0735
960	1.2495	1.315	0.8488	1.5896	1.0537	0.3108	2.097		0.3659	1.0706	0.4253	1.1441	0.9267	0.224	0.9049
961	1.5315	1.0227	0.9172	1.4011	0.7958	0.3834	1.9699		0.5516	0.9171	0.3102	1.1374	0.8216	0.1931	0.8359
962	1.1347	1.0778	1.0373	1.5581	0.7742	0.3375	2.0708		0.3907	0.9568	0.4464	1.2166	0.8023	0.2587	1.1207
963	1.1371	1.3457	1.3411	1.4758	0.7519	0.518	2.0805		0.3121	1.0832	0.5723	1.2394	0.743	0.2092	1.0779
964	0.785	1.0389	1.4619	1.3598	0.7404	0.4184	1.9302		0.2965	0.8801	0.68	1.039	0.6413	0.2399	0.8674
965	1.0852	1.2	1.6376	1.491	0.8594	0.3977	1.9782		0.5108	0.9825	0.8247	1.1452	0.7012	0.2213	0.9917
966	1.0715	1.1543	1.4788	1.4464	0.7828	0.6437	1.9929		0.4313	0.9314	0.6591	1.2132	0.7748	0.2519	0.9215
967	0.9757	1.1645	1.3841	1.5254	0.8672	0.6192	1.9205		0.3454	0.9741	0.6233	1.1259	0.8898	0.3374	0.9733
968	1.0753	1.1367	1.3621	1.6834	1.0846	0.3309	2.0052		0.455	0.9411	0.646	1.1277	1.0304	0.2353	0.9577
969	1.2209	1.0933	1.2468	1.6887	0.9483	0.5398	1.9808		0.4796	0.8827	0.5005	1.2254	0.9284	0.2321	0.9305
970	1.2426	1.0847	1.4184	1.8863	1.0643	1.038	2.0498		0.5397	0.9329	0.6927	1.2634	1.0234	0.3202	0.9655
971	1.101	1.1041	1.2293	1.6485	0.9206	1.0745	2.2374		0.4395	0.9617	0.499	1.1939	0.9021	0.1822	0.935
972	0.7954	1.0119	1.2357	2.0691	0.8987	0.8722	2.1353		0.2734	0.8238	0.471	1.267	0.8494	0.1752	0.9561
973	1.1808	1.2438	1.3277	2.0001	0.9026	0.8904	2.0231		0.4029	1.0257	0.5161	1.2705	0.9411	0.2911	1.0267
974	0.9325	1.0159	1.1389	1.5915	1.0701	0.9623	1.9105		0.2964	0.916	0.4465	1.1505	0.9491	0.1712	0.9535
975	0.7673	1.3167	1.072	1.4034	1.0617	1.0072	2.0114		0.2837	1.0542	0.3279	1.0478	0.8027	0.1888	0.935
976	0.7786	1.0839	1.0049	1.4563	0.9566	0.9375	1.9068		0.314	0.9415	0.4575	1.1483	0.8549	0.2956	0.9615
977	0.8167	1.0774	1.2424	1.5931	1.0054	0.9312	2.0467		0.485	0.9295	0.4959	1.1381	0.8477	0.2724	1.0734
978	0.8617	1.172	1.5194	1.4473	1.0639	0.9338	1.9693		0.4753	1.0255	0.604	1.1435	0.7599	0.1661	1.003
979	0.7234	1.1649	1.2466	1.5939	1.1536	0.9765	1.9317		0.4084	0.9365	0.5279	1.2018	0.874	0.1819	0.9592
980	0.6605	1.0738	1.2818	1.9587	1.1041	0.2844	1.9148		0.3696	0.9062	0.4581	1.1967	0.9218	0.1406	0.845
981	0.6401	0.9449	1.2458	1.6824	1.1292	0.4104	1.914		0.2986	0.8823	0.4591	1.1209	0.8161	0.3495	0.8277
982	0.6851	1.0802	1.0583	1.9105	1.0232	0.6801	1.9326		0.2205	0.9445	0.3334	1.1569	0.7156	0.4401	0.9678
983	1.0167	1.0233	1.1065	1.8188	1.0711	0.4134	1.8526		0.321	0.8177	0.347	1.2491	0.7726	0.3026	0.9071
984	1.0034	1.151	1.5721	1.7336	1.1911	0.4518	1.8699		0.3871	0.9857	0.8133	1.1147	0.9139	0.2448	1.0291
985	0.7803	0.9618	1.3793	1.6619	1.0907	0.385	1.7523		0.3141	0.9189	0.6499	1.1091	0.7123	0.2367	0.9363
986	0.8097	1.0222	1.1702	1.8174	1.0056	0.5943	1.9522		0.4697	0.9254	0.4892	1.2731	0.6723	0.2514	1.0618
987	0.8101	1.0649	1.0352	2.0454	1.0832	0.4224	1.9199		0.3019	0.9252	0.3772	1.258	0.8575	0.282	0.9262
988	1.0415	0.9423	1.5325	1.5765	0.9083	0.3878	1.8558		0.3904	0.815	0.494	1.1455	0.7439	0.2615	0.9412
989	0.7517	1.0845	1.1933	1.4496	0.9861	0.4985	1.7644		0.3356	0.9641	0.3996	1.2327	0.7289	0.3032	0.9604
990	0.9533	0.875	1.0817	1.3777	1.0189	0.5395	1.8975		0.336	0.8361	0.3888	1.2053	0.7484	0.2918	1.0035
991	0.8537	1.0239	1.0762	1.3481	0.9912	0.4819	2.0649		0.4181	0.8164	0.4521	1.134	0.6943	0.295	0.9294
992	1.0157	0.8738	1.1348	1.3055	1.0398	0.5569	1.906		0.2446	0.776	0.3829	1.1795	0.7445	0.3483	1.0502
993	0.886	0.7526	1.2058	1.4951	1.0197	0.5786	2.1075		0.2377	0.7093	0.466	1.1108	0.7175	0.248	1.1288
994	1.1772	0.792	1.0097	1.3018	1.0079	0.4153	2.0317		0.3647	0.6994	0.3979	1.1039	0.7486	0.1819	1.1007
995	0.956	0.7753	1.1298	1.535	1.1715	0.6001	2.0163		0.4439	0.7601	0.395	1.0734	0.7387	0.2426	1.0175
996	0.8892	0.7124	1.0356	2.0313	1.0612	0.3356	2.0211		0.3358	0.6783	0.2642	1.0468	0.6403	0.2499	0.9694
997	0.7023	0.7569	1.0577	1.9415	0.9351	0.3784	2.0822		0.4312	0.7829	0.4407	1.2696	0.647	0.3203	1.0083
998	0.7717	1.0618	1.2545	1.9508	1.1099	0.4095	2.1516		0.4822	0.873	0.6194	1.2617	0.8771	0.2287	1.1426
999	0.576	1.0793	1.0994	1.716	0.9748	0.2652	1.9569		0.3007	0.9422	0.3985	1.1845	0.7117	0.2008	0.9273
1000	0.4164	1.1825	1.0003	1.9254	0.9752	0.466	1.9878		0.302	0.993	0.391	1.2246	0.6507	0.2154	1.0695
1001	0.5009	1.1217	1.3402	2.0852	1.2071	0.2758	1.9883		0.3713	0.9478	0.5149	1.2387	0.795	0.2572	1.0546
1002	0.4141	1.1867	0.9752	1.9167	1.1185	0.3208	2.051		0.2119	0.981	0.3957	1.182	0.916	0.2767	1.0932
1003	0.5408	1.3373	0.8546	2.0303	0.9732	0.3813	2.1131		0.2726	1.0948	0.3866	1.1374	0.8358	0.3425	0.9988
1004	0.6391	1.2823	1.0082	1.8785	1.0086	0.4652	1.7847		0.2777	1.0189	0.5227	1.1245	0.7688	0.2157	1.0751
1005	0.522	1.1946	0.9605	2.1163	1.0024	0.3407	1.8523		0.2834	1.0226	0.4289	1.2411	0.7405	0.1944	0.9747
1006	0.7661	1.2162	0.8501	2.0239	1.005	0.3796	2.0677		0.4199	1.032	0.3172	1.1669	0.6887	0.1877	1.0329
1007	0.5543	1.0761	0.9208	1.9004	1.0594	0.5197	2.1372		0.254	0.9106	0.4045	1.0438	0.7344	0.1872	0.8951
1008	0.6774	1.0144	1.0353	1.8447	0.9899	0.3748	2.0344		0.3938	0.8311	0.4879	1.2369	0.7036	0.2932	0.993
1009	0.88	1.0851	1.3546	2.0442	1.148	0.352	1.9541		0.5114	0.9552	0.6327	1.1971	0.7846	0.2105	0.8104
1010	0.9219	1.0688	1.4012	1.8231	1.0857	0.348	2.049		0.2687	1.0148	0.632	1.2843	0.8593	0.1931	1.1182
1011	0.9732	1.0664	1.1285	2.0457	1.0702	0.3977	2.0729		0.2366	0.9082	0.4833	1.1802	0.8026	0.2083	1.0081
1012	1.3818	0.9691	1.0095	1.917	0.9837	0.3834	1.9442		0.3195	0.9072	0.4157	1.1022	0.7108	0.2908	0.893
1013	1.1314	0.9889	1.1797	1.9189	1.0054	0.5471	1.8169		0.3556	0.9022	0.4011	1.2789	0.8001	0.3213	0.9224
1014	1.1771	1.0874	1.1052	1.8787	1.0401	0.3023	1.8797		0.4223	0.9769	0.4156	1.0051	0.7758	0.1835	0.8406
1015	0.8827	1.0962	1.0072	1.8626	0.9837	0.3368	1.8344		0.4021	0.9562	0.3089	1.1321	0.7482	0.1915	0.9769
1016	1.0887	1.2812	1.0793	1.8826	1.0324	0.4018	1.6968		0.2533	1.0642	0.3769	1.1759	0.7462	0.2683	0.9653
1017	1.1576	1.1088	0.9712	1.8037	0.9424	0.4069	1.9273		0.3218	0.9314	0.2793	1.1141	0.7346	0.3175	0.9907
1018	0.8382	1.2292	1.0739	1.5207	0.8868	0.4653	1.9612		0.4045	1.064	0.3913	1.085	0.6418	0.301	0.9736
1019	0.9015	1.4039	0.9587	1.7034	1.1017	0.3867	1.8567		0.3066	0.9989	0.3586	1.1669	0.9551	0.2582	0.9403
1020	0.5161	1.1341	1.0536	1.8688	1.0155	0.3106	1.7988		0.3457	1.001	0.3663	1.1953	0.8716	0.2262	0.9742
1021	0.7306	1.1328	1.3852	1.8148	1.1651	0.4322	1.9328		0.3757	0.9612	0.6359	1.1915	0.7986	0.2764	0.9378
1022	1.0895	1.2002	1.0609	1.5173	1.0074	0.3723	1.9635		0.4095	1.0484	0.3611	1.1133	0.6732	0.1988	1.0387
1023	0.8502	1.0556	1.1398	2.0825	0.9272	0.2829	1.9702		0.3356	0.9527	0.4488	1.354	0.72	0.2551	0.9382
1024	0.9964	1.1252	1.1924	1.6749	0.9945	0.347	1.9618		0.3642	0.9531	0.5071	1.2024	0.7694	0.2408	1.0072
1025	1.1036	1.108	1.0935	1.669	1.0478	0.2726	2.0531		0.4013	0.9273	0.4197	1.1903	0.7197	0.1868	0.9109
1026	0.852	0.8299	0.9614	1.9544	1.0419	0.2997	1.9928		0.3054	0.7497	0.356	1.1017	0.7723	0.2309	0.9075
1027	1.1573	0.9457	1.1071	1.7576	0.9938	0.4839	2.0712		0.2828	0.7503	0.3643	1.1292	0.6798	0.1462	1.0846
1028	0.8404	0.8256	1.1614	1.8622	0.9912	0.2797	1.8239		0.3123	0.68	0.4224	1.2615	0.5977	0.138	0.8551
1029	0.7765	0.8015	1.1182	1.9247	1.0169	0.7188	2.0856		0.2791	0.7894	0.4271	1.1565	0.6822	0.3068	1.057
1030	0.541	0.8908	1.1858	2.1168	1.0051	0.3125	1.4295		0.2026	0.8171	0.5468	1.1747	0.6171	0.1981	0.9112
1031	0.4725	0.6927	1.0801	2.1417	1.1	0.6985	1.8937		0.2469	0.6603	0.4296	1.3535	0.7054	0.3719	0.9208
1032	0.6545	0.9599	1.2189	1.7594	1.0181	0.5268	1.9687		0.2416	0.8149	0.5257	1.209	0.7473	0.1821	1.0262
1033	0.4727	0.9997	1.1319	1.8328	0.5861	0.3979	2.0538		0.3118	0.8762	0.5328	1.1973	0.6365	0.2429	1.0281
1034	0.3524	0.7076	1.2781	2.027	0.678	0.7082	2.0513		0.2059	0.6461	0.5015	1.2824	0.6487	0.229	1.0203
1035	0.5285	0.808	1.235	1.9916	0.7011	0.4594	2.018		0.3218	0.6991	0.5516	1.2888	0.6887	0.3405	1.0515
1036	0.8617	0.966	1.1396	1.8076	0.9163	0.4392	2.0142		0.6553	0.8428	0.5827	1.2391	0.711	0.2666	1.0606
1037	0.7853	0.9685	1.1333	2.0382	1.105	0.3445	2.0428		0.3664	0.8757	0.456	1.2281	0.7617	0.236	1.0343
1038	1.0341	0.6743	1.0323	1.9844	1.3107	0.3524	2.0757		0.4207	0.599	0.4396	1.2212	0.8473	0.2833	1.0227
1039	1.1044	0.9543	1.029	2.2662	1.1521	0.4469	1.9816		0.3363	0.8501	0.4028	1.244	0.856	0.2607	1.0141
1040	0.9719	0.9604	1.1166	2.057	1.1907	0.4602	1.8951		0.4595	0.8502	0.5103	1.1363	0.8742	0.33	0.958
1041	0.9509	0.9144	1.0771	2.0615	1.1553	0.3852	2.0245		0.3591	0.8022	0.4237	1.2126	0.8626	0.2574	0.9328
1042	1.1314	1.1228	1.2686	2.0006	1.0423	0.3491	1.9447		0.4037	0.9482	0.4276	1.2388	0.8093	0.2279	0.9241
1043	1.1199	1.1308	0.8649	1.791	1.085	0.6322	2.1293		0.3794	0.9324	0.2989	1.1242	0.7809	0.2895	0.9272
1044	1.1082	1.0998	1.3731	1.6532	1.3299	0.3113	2.2016		0.5531	0.9283	0.6548	1.1262	0.8758	0.1639	1.0659
1045	1.1315	0.8415	1.1435	1.8699	1.2506	0.4121	2.1927		0.3575	0.8148	0.413	1.1328	0.9351	0.282	1.0733
1046	0.8603	1.0029	1.3016	2.0081	1.3649	0.4324	2.0565		0.387	0.8997	0.5285	1.1525	0.9675	0.1962	0.9384
1047	0.8213	1.0006	1.4336	1.93	1.2955	0.3256	1.8995		0.2608	0.9442	0.5441	1.1812	0.971	0.2081	0.9349
1048	1.1289	1.1199	1.3188	2.2774	1.0521	0.4026	2.0159		0.6238	0.933	0.5186	1.2794	0.7225	0.3236	0.908
1049	0.8466	1.0216	1.0055	2.2662	1.185	0.5161	2.0637		0.3606	0.9633	0.4199	1.1888	0.7741	0.269	1.0074
1050	0.7614	1.1497	1.0737	2.1852	1.1624	0.5237	2.2061		0.2625	0.9926	0.4726	1.2831	0.8192	0.2799	1.1081
1051	1.1182	0.9736	1.2349	2.0895	1.0677	0.3542	2.0869		0.4269	0.8808	0.7399	1.2173	0.7004	0.1917	1.1101
1052	0.7132	1.1096	1.1059	2.3777	1.0358	0.6082	1.9904		0.2589	0.9307	0.3736	1.1185	0.7053	0.2272	0.9639
1053	0.8356	0.9765	1.2707	2.3717	1.0661	0.4657	1.8262		0.2746	0.8991	0.6443	1.1731	0.7541	0.2996	0.7076
1054	1.1232	1.2599	1.3132	1.8518	1.1431	0.5362	1.8067		0.3356	1.0625	0.6072	1.0942	0.7416	0.2297	0.7423
1055	1.0494	0.9015	0.9995	2.8288	1.0369	0.4245	1.8583		0.3761	0.7921	0.2322	1.3054	0.6614	0.2876	0.7199
1056	1.1262	1.0235	1.0907	2.8016	1.1278	0.5027	1.8576		0.4116	0.8523	0.4127	1.3065	0.7121	0.2359	0.7145
1057	1.2174	0.9383	1.185	2.2978	1.191	0.5293	1.9714		0.3995	0.8439	0.4391	1.1897	0.8041	0.2343	0.6852
1058	1.2738	1.0327	1.2746	1.9768	1.0859	0.432	1.7682		0.3561	0.8722	0.4744	1.1182	0.7776	0.2838	0.6776
1059	0.87	0.8237	1.1387	2.2004	1.3859	0.4848	1.922		0.4039	0.7804	0.3835	1.1805	0.7368	0.2776	0.7795
1060	0.8831	0.9253	1.1119	2.5697	1.5775	0.4391	1.8009		0.362	0.8645	0.476	1.3071	0.9306	0.238	0.5235
1061	0.5406	1.0053	0.9747	2.1988	1.7809	0.2407	1.8717		0.3092	0.9509	0.4459	1.0525	0.9148	0.21	0.8557
1062	0.6401	1.2109	1.0384	1.6721	1.4938	0.2792	1.8912		0.2581	0.9599	0.3764	1.009	0.7917	0.2136	0.733
1063	0.789	0.9613	0.961	1.5592	1.4581	0.3351	1.7822		0.5155	0.7987	0.3722	1.0108	0.8203	0.2805	0.7128
1064	1.1526	0.8563	1.0294	1.823	1.0703	0.4485	2.0737		0.312	0.7707	0.3823	1.1388	0.7546	0.1738	0.7014
1065	1.5263	1.2259	1.0853	1.9466	0.8256	0.3323	1.9686		0.5822	0.9803	0.4113	1.316	0.7732	0.1413	0.6981
1066	1.4789	0.9869	1.1395	1.6295	0.8298	0.5415	1.9227		0.5315	0.8268	0.5583	1.1422	0.6583	0.3013	0.7658
1067	1.3197	1.0512	1.2981	1.6764	0.9184	0.5213	1.9274		0.5633	0.9001	0.4938	1.2123	0.8839	0.2829	0.6232
1068	0.9474	1.1081	1.0485	1.8388	0.8252	0.6417	1.8209		0.3327	0.9697	0.4131	1.228	0.7587	0.267	0.5859
1069	1.1437	1.0031	0.9565	1.9607	0.787	0.5986	1.9042		0.3018	0.9248	0.2776	1.2191	0.7494	0.181	0.7343
1070	1.1787	1.2551	0.9055	1.9272	0.8425	0.6007	1.7776		0.2432	0.9858	0.3624	1.1916	0.7932	0.2736	0.6877
1071	1.2323	1.2318	1.0475	2.0516	0.7829	0.6374	1.8385		0.2632	1.0126	0.3591	1.2079	0.747	0.2892	0.7086
1072	1.4197	0.9829	1.1473	2.0125	0.6931	0.8396	1.778		0.4078	0.844	0.4835	1.1902	0.7416	0.3803	0.6697
1073	1.2724	1.0998	1.3142	2.1141	0.9187	0.4662	1.7007		0.4133	0.9396	0.4945	1.3001	0.8114	0.3885	0.7053
1074	1.1029	0.9864	1.087	2.0292	1.1346	0.2908	1.6209		0.4378	0.8893	0.5021	1.2619	0.9967	0.2363	0.885
1075	1.3769	0.7338	1.0349	2.0486	0.8456	0.3652	1.6142		0.4333	0.7057	0.4877	1.1148	0.737	0.2799	0.5839
1076	0.9379	0.6507	1.0716	1.9524	0.8976	0.4605	1.7315		0.2427	0.6836	0.3834	1.1272	0.8128	0.1876	0.7714
1077	0.9669	1.0092	1.208	2.1064	1.3638	0.3275	1.6911		0.2974	0.8977	0.4734	1.1318	1.1305	0.1685	0.6392
1078	1.0539	1.1587	1.3611	2.1424	1.0227	0.3607	1.7405		0.2317	0.9332	0.5316	1.1269	0.9953	0.2045	0.552
1079	1.4221	0.6753	1.1997	2.289	0.853	0.5269	1.2665		0.5004	0.7149	0.4501	1.1511	0.9482	0.239	0.4289
1080	1.3924	0.8532	1.1282	2.0562	0.6448	0.8256	0.9211		0.4838	0.7236	0.5316	1.2178	0.6953	0.3573	0.5117
1081	1.1995	0.5665	1.3306	2.3768	0.7815	0.6472	0.8945		0.4422	0.6211	0.7029	1.2412	0.7513	0.3677	0.3882
1082	1.0679	0.7114	1.2895	2.5289	1.3354	0.4548	0.8802		0.3965	0.6394	0.6002	1.235	1.0825	0.2421	0.4149
1083	1.1684	0.8439	1.652	2.4276	1.3562	0.5097	0.8203		0.4764	0.7852	0.8005	1.2408	1.0455	0.4359	0.3739
1084	1.3732	0.7118	1.3015	2.3139	1.297	0.4336	0.8856		0.44	0.7284	0.66	1.2608	1.0531	0.2528	0.4496
1085	1.1639	0.797	1.1703	2.1332	1.4444	0.7272	0.9627		0.3422	0.6978	0.4835	1.2421	1.252	0.2105	0.3416
1086	1.2765	0.8143	1.1642	2.2313	1.3061	0.7809	1.0846		0.4314	0.6884	0.5556	1.2051	1.1077	0.1784	0.3653
1087	1.1498	0.6866	1.0302	2.1528	1.1882	1.0523	0.9617		0.4905	0.683	0.3808	1.269	1.0286	0.1799	0.3814
1088	1.2857	0.7576	1.0755	2.0729	1.2043	0.7344	0.951		0.6333	0.6548	0.4648	1.1924	0.9941	0.2245	0.3628
1089	1.1853	0.8192	1.009	1.7991	1.1817	0.8687	0.9501		0.4796	0.7848	0.5011	1.1721	0.9727	0.2353	0.365
1090	1.2069	0.7621	1.1666	1.9115	1.2474	0.8782	0.9306		0.4583	0.7663	0.6402	1.1276	1.0068	0.1963	0.4736
1091	1.0621	0.5915	1.0009	1.6782	1.2358	1.17	0.8976		0.2635	0.5668	0.4943	1.1538	0.9716	0.2948	0.3799
1092	1.1405	0.7437	1.0765	1.9208	1.0013	1.2141	0.854		0.3484	0.7447	0.3447	1.2455	0.9601	0.4484	0.3481
1093	0.9135	0.9222	1.2183	1.785	1.1972	1.0881	0.8281		0.4331	0.8948	0.4833	1.1906	0.9111	0.7434	0.3779
1094	0.688	0.6946	1.0747	1.599	1.2119	1.265	0.8815		0.3643	0.7071	0.4432	1.1004	0.9759	0.7408	0.3238
1095	0.96	0.8797	1.1974	1.8217	1.0912	1.3419	0.8364		0.4089	0.738	0.4153	1.1824	0.8567	0.8213	0.2823
1096	0.6481	0.807	1.2295	1.6482	0.9858	1.3821	1.0106		0.3627	0.7178	0.5146	1.1562	0.794	0.7564	0.3431
1097	0.7523	0.6921	1.0739	1.8582	1.1775	1.1895	0.8757		0.2354	0.6222	0.3469	1.1833	0.9668	0.7631	0.4249
1098	0.8373	0.9067	1.2143	1.853	1.1238	1.2412	0.7424		0.4901	0.7379	0.4661	1.1863	0.9324	0.8037	0.3781
1099	0.6379	0.8584	1.0685	1.7228	1.121	1.1173	0.7276		0.2263	0.674	0.3932	1.1087	0.8794	0.8974	0.2843
1100	0.8744	0.9133	0.9687	1.6807	1.1581	1.3352	0.5801		0.3642	0.7142	0.3541	1.1323	0.8626	1.1204	0.3569
1101	0.772	0.7639	1.0667	1.8626	1.2485	1.2607	0.7596		0.2315	0.6962	0.3953	1.1353	0.9436	1.1244	0.4258
1102	0.8585	0.7145	1.086	1.8427	1.1928	1.1208	0.5221		0.336	0.7338	0.4773	1.1919	0.9361	1.0423	0.359
1103	1.1532	0.9728	1.1824	1.8287	1.1033	1.243	0.4927		0.3372	0.8256	0.4401	1.2205	0.8659	1.0867	0.3441
1104	1.378	0.7906	1.1025	1.7081	1.11	1.1951	0.5139		0.4375	0.7489	0.3458	1.1233	0.877	1.1472	0.3637
1105	1.3076	0.781	1.0179	1.9238	1.0632	1.1887	0.3061		0.5169	0.787	0.3997	1.1838	0.817	0.9742	0.268
1106	0.7525	0.8999	0.9552	1.8158	1.0953	1.1205	0.4861		0.3393	0.7914	0.4322	1.1498	0.8264	0.96	0.3782
1107	1.1152	0.8791	1.3006	1.6763	1.2718	1.0828	0.7641		0.4996	0.7363	0.5434	1.0848	0.8361	0.9784	0.5345
1108	0.8371	0.8699	1.2963	1.6028	1.265	1.1178	0.4765		0.4404	0.7783	0.5458	1.2636	0.9081	1.0701	0.3898
1109	0.9147	0.7424	0.9594	1.7085	1.0673	1.1678	0.6705		0.3569	0.676	0.3945	1.1687	0.7959	1.1025	0.4716
1110	0.8209	0.8979	1.1535	1.7152	1.115	1.1062	0.8188		0.3855	0.874	0.4113	1.1618	0.7852	1.0074	0.3936
1111	1.3367	0.8971	1.1397	1.7068	1.15	1.1901	1.3828		0.3663	0.8281	0.3751	1.1893	0.8491	1.0987	0.4255
1112	0.8981	1.0192	0.9056	1.6492	0.9827	1.0578	0.6565		0.5485	0.8487	0.3392	1.1788	0.8453	1.0769	0.281
1113	1.0872	1.4782	1.1203	1.5913	1.0632	1.1538	0.414		0.5944	1.154	0.3686	1.1334	0.8348	1.1327	0.2771
1114	0.9447	1.5695	0.9174	1.8329	1.0271	1.1636	0.5211		0.4123	1.1656	0.3235	1.1831	0.8069	1.105	0.3409
1115	1.0567	1.0015	0.979	1.4223	1.1045	1.1356	0.7302		0.4723	0.9139	0.3868	1.069	0.8986	1.0311	0.2937
1116	0.8165	1.0299	0.8741	1.6859	1.3065	1.1065	0.6248		0.41	0.9099	0.274	1.1376	1.0171	0.9807	0.2697
1117	0.8705	1.0291	1.0306	1.5762	1.036	0.9237	0.494		0.4355	0.894	0.4447	1.0814	0.9311	0.8175	0.2637
1118	0.7887	1.0516	1.2714	1.5393	0.8838	0.5652	0.4969		0.3711	0.8718	0.6116	1.1048	0.7672	0.3174	0.2734
1119	0.7796	1.097	1.5157	1.8543	1.001	0.979	0.5749		0.5194	0.9305	0.4897	1.1386	0.8277	0.3415	0.4026
1120	0.8873	0.872	1.2904	1.9872	1.0304	1.1274	0.5666		0.3117	0.7692	0.4952	1.1695	0.8167	0.366	0.3898
1121	1.1257	0.8661	1.0692	1.7148	1.0363	0.7631	0.4893		0.4377	0.7925	0.3384	1.1523	0.8108	0.3173	0.3574
1122	1.0649	0.9207	1.0362	1.5635	1.1696	0.9211	0.6317		0.3229	0.8525	0.4232	1.0632	0.9169	0.3101	0.4302
1123	0.9299	0.747	1.0435	1.978	1.1118	1.0713	0.4458		0.3606	0.7124	0.424	1.1731	0.8224	0.3964	0.3027
1124	1.3591	0.7416	1.028	2.2254	0.9595	1.1219	0.8214		0.3237	0.7379	0.3367	1.2375	0.8495	0.3005	0.3513
1125	1.1953	0.9356	0.9987	2.174	0.71	0.8478	0.6681		0.3017	0.8574	0.3592	1.1913	0.681	0.2989	0.4454
1126	1.2664	0.7521	1.082	2.1193	0.7728	1.2107	0.6193		0.4036	0.7371	0.3923	1.155	0.8027	0.3238	0.369
1127	1.2426	0.9715	1.0931	2.2515	0.918	1.0992	0.7285		0.4875	0.828	0.4878	1.2374	0.9036	0.2486	0.3638
1128	0.9711	0.9749	1.1185	2.1909	0.6992	0.9679	0.6002		0.3042	0.8251	0.5551	1.3222	0.763	0.3399	0.2886
1129	1.4669	0.8009	1.2728	1.87	1.0788	0.8434	0.4861		0.4742	0.7677	0.5843	1.0915	0.8799	0.2059	0.2942
1130	1.2425	0.9441	1.3557	2.0767	0.95	1.0079	0.7822		0.5218	0.8191	0.549	1.1291	0.8922	0.4141	0.5313
1131	1.1132	0.8364	1.3517	2.3942	0.6993	0.9342	1.0155		0.3236	0.8177	0.7068	1.2084	0.786	0.2917	0.3277
1132	1.029	0.971	1.2409	2.3843	0.932	1.1203	0.751		0.4128	0.9005	0.552	1.2384	0.9061	0.1932	0.3132
1133	1.4864	1.0158	1.092	2.4879	1.2127	1.0963	0.6719		0.4312	0.8708	0.3997	1.3554	1.015	0.2834	0.2888
1134	1.3288	0.9254	1.2611	2.2688	1.0967	0.986	0.5981		0.3233	0.8099	0.5179	1.1611	0.9811	0.2542	0.2505
1135	1.4231	0.9928	1.0906	2.4715	1.0247	0.8421	0.6822		0.4568	0.8753	0.4236	1.2587	0.9328	0.2114	0.2923
1136	1.2566	1.0243	1.3288	2.4368	1.0438	0.9172	0.7891		0.3357	0.8972	0.509	1.2332	0.9873	0.3954	0.3874
1137	1.4523	0.9895	1.0581	2.5521	0.9659	0.8043	1.0387		0.4304	0.8917	0.3808	1.1928	0.9678	0.3393	0.312
1138	1.1169	0.9421	1.3152	2.5022	1.0004	0.7903	0.8522		0.2793	0.8724	0.4301	1.1739	0.9338	0.3163	0.3718
1139	1.0203	1.0063	1.0856	2.2985	1.1869	0.828	0.897		0.3168	0.8601	0.4023	1.1876	1.0514	0.2068	0.3838
1140	0.91	1.0696	1.2534	2.0274	1.0568	0.7601	0.4187		0.3688	0.9325	0.4497	1.1824	1.0206	0.3598	0.2841
1141	0.7274	0.8951	1.2715	1.964	0.9458	0.9378	0.6673		0.274	0.8524	0.5655	1.1448	0.9035	0.3304	0.3715
1142	1.1369	1.1715	1.3197	2.2698	0.9823	0.8876	0.5399		0.3014	0.9272	0.581	1.2412	0.8359	0.4666	0.4386
1143	0.835	1.1442	1.0502	2.0827	1.0438	1.0959	0.9211		0.2864	1.0058	0.3838	1.2728	0.7057	0.334	0.6174
1144	0.8348	0.9446	1.2307	2.2643	1.077	1.081	1.1572		0.518	0.8324	0.4693	1.2317	0.8289	0.3246	0.7568
1145	0.8474	1.1098	1.1953	2.2171	1.0684	0.9192	0.673		0.43	0.9461	0.4572	1.2315	0.8355	0.2948	0.5198
1146	1.0358	0.8658	1.3018	1.8576	1.1226	0.8821	1.2099		0.5423	0.8515	0.6126	0.9894	0.6566	0.2246	0.5971
1147	1.136	0.9846	1.4723	2.1676	1.0645	0.8951	0.9554		0.6282	0.8761	0.7215	1.3006	0.6969	0.2427	0.5926
1148	1.1377	0.9443	1.1272	2.0361	0.9772	0.839	0.863		0.6496	0.872	0.364	1.2028	0.7258	0.1825	0.5069
1149	1.1932	1.0153	1.2123	2.0222	1.027	1.1427	0.7967		0.5999	0.8911	0.388	1.22	0.7364	0.6772	0.5421
1150	0.8203	1.0486	1.0605	1.7473	1.1374	1.1203	0.5506		0.4612	0.7871	0.3281	1.1845	0.7332	0.8341	0.4218
1151	1.0553	1.0599	0.9009	1.5647	1.1152	1.2656	0.6165		0.5011	0.8691	0.2181	1.1701	0.6905	0.9276	0.4294
1152	1.0655	0.8907	1.2537	1.6629	1.1477	1.2438	0.6865		0.4349	0.8563	0.5147	1.1624	0.7858	0.7755	0.3197
1153	1.0571	0.94	1.2122	1.6958	0.9506	1.0077	0.8191		0.5787	0.8288	0.4063	1.0907	0.7246	0.8159	0.5493
1154	1.0545	0.9107	1.2018	2.0275	0.9014	1.1422	0.5467		0.4727	0.6923	0.4042	1.2149	0.6842	0.887	0.3956
1155	0.9021	0.7358	1.2637	1.8815	1.0861	1.1782	0.3718		0.3884	0.7335	0.4007	1.2269	0.7084	0.7446	0.3373
1156	1.108	0.9784	1.1757	1.7327	1.0331	1.1175	0.3939		0.5571	0.8764	0.4501	1.161	0.7193	0.702	0.3029
1157	1.2891	1.0331	0.9933	1.5282	1.0702	1.3077	0.3822		0.5106	0.851	0.4197	1.1228	0.8267	1.1253	0.3472
1158	0.9975	0.8969	1.0496	1.5773	1.0682	1.178	0.4359		0.416	0.7797	0.3746	1.0914	0.7778	1.0563	0.3807
1159	1.1803	0.8459	1.1719	1.6067	1.0343	1.2705	0.6849		0.5337	0.685	0.4528	1.0981	0.8737	0.9287	0.5077
1160	0.9716	1.0114	1.2028	1.5908	0.8802	1.3816	0.4856		0.3574	0.8248	0.4294	1.0929	0.7728	0.9526	0.469
1161	1.1258	0.9594	1.1452	1.4958	0.8578	1.3007	0.475		0.3569	0.8707	0.3664	1.0844	0.8281	0.8605	0.3429
1162	1.0653	1.1156	1.2754	1.5635	0.7219	1.3299	0.5275		0.4317	0.9293	0.4177	1.1019	0.7197	0.9302	0.2764
1163	1.1323	1.1326	0.9871	1.5839	0.9606	1.2345	0.6828		0.5132	1.002	0.3194	1.1314	0.881	0.6795	0.2701
1164	0.9995	1.0742	1.1075	1.8589	1.0386	1.3186	0.5325		0.4138	0.9781	0.4105	1.2087	0.8758	0.8624	0.3088
1165	1.1808	0.9591	1.1122	1.753	1.1014	1.3076	0.6932		0.4985	0.8566	0.3953	1.1205	0.9066	0.7188	0.491
1166	1.2385	1.0903	1.2511	1.6482	1.2527	1.4882	0.4611		0.4234	0.9181	0.4903	1.1726	1.0644	0.9792	0.3633
1167	1.1919	1.0347	1.1353	1.9725	1.2986	1.5607	0.4497		0.3677	0.909	0.3881	1.2726	1.0768	1.0551	0.4179
1168	1.0895	0.9563	1.1581	1.7975	1.1306	1.2633	0.5223		0.542	0.8961	0.3648	1.195	0.9572	1.0415	0.4072
1169	1.0799	1.0225	1.2435	1.8338	1.2196	1.3167	0.6342		0.5572	0.8835	0.4339	1.1705	1.014	1.1279	0.3902
1170	1.1273	0.9208	1.1754	1.5834	1.064	1.4359	0.6261		0.5319	0.8808	0.4078	1.0544	0.8661	1.1544	0.4099
1171	1.037	1.0574	1.3456	1.5553	1.3771	1.2714	0.7353		0.3731	0.8827	0.5916	1.172	0.9413	1.0609	0.3959
1172	1.1799	1.2384	1.2551	1.417	1.1059	1.2411	0.5768		0.4554	1.0159	0.4975	1.0433	0.8133	1.046	0.3891
1173	1.0534	0.9316	1.1151	1.9366	1.3144	1.1467	1.1112		0.4037	0.899	0.4082	1.2463	1.0032	0.9958	0.3153
1174	1.0603	1.2601	0.9627	1.9854	1.1906	1.3386	1.1104		0.4927	0.9996	0.3262	1.2445	0.891	1.0444	0.4266
1175	0.8742	0.9911	1.2735	1.7842	1.1105	1.2999	0.6804		0.5787	0.9038	0.3704	1.0778	0.8271	0.9831	0.3708
1176	1.2074	0.9787	1.0083	1.565	1.0754	1.4114	0.7624		0.5483	0.8738	0.3723	1.1471	0.8038	1.1157	0.3046
1177	0.8622	0.9536	1.2443	1.4132	1.1435	1.1192	0.976		0.4533	0.8679	0.4445	1.0439	0.8458	1.0373	0.3107
1178	0.9767	0.9466	1.2635	1.5146	1.1817	1.1738	0.9073		0.4686	0.9178	0.4613	1.148	0.8768	1.109	0.241
1179	0.8269	0.9913	1.176	2.2284	1.2967	1.2618	0.9188		0.3498	0.8697	0.4364	1.1759	0.8743	1.1515	0.2643
1180	0.8935	0.9957	1.2649	1.7138	0.9927	1.1934	1.0291		0.545	0.8548	0.5467	1.2304	0.7769	1.0408	0.2449
1181	1.0235	1.192	1.2384	1.755	1.0122	1.3551	1.1337		0.5169	1.0256	0.4557	1.1689	0.8561	1.03	0.3081
1182	0.9394	1.0442	1.1427	1.7853	1.0723	1.0884	1.3515		0.6369	0.9543	0.3514	1.2098	0.9399	1.0001	0.5872
1183	0.9067	1.179	1.3927	1.9176	1.0369	1.1622	1.0649		0.5267	0.9649	0.6673	1.2726	0.8244	1.0092	0.478
1184	0.8903	1.3473	1.8558	1.7385	1.1261	1.2734	1.048		0.3818	1.0527	0.7733	1.172	0.9226	1.0587	0.3911
1185	0.9459	0.9259	1.914	1.7618	1.1526	1.1374	1.348		0.4931	0.7606	0.899	1.117	0.7379	1.0724	0.3755
1186	0.8377	1.1849	1.2862	1.9679	1.1617	1.1102	1.2412		0.3694	0.9493	0.6043	1.1896	0.7829	1.0146	0.3
1187	0.8319	1.0787	1.5857	1.777	1.1431	1.1398	1.3768		0.5505	0.9069	0.7129	1.2136	0.8053	1.0604	0.4786
1188	0.9902	1.2205	1.199	1.9173	1.1501	0.8703	1.2351		0.5399	1.0079	0.3633	1.2932	0.8435	0.4643	0.5154
1189	0.912	1.5114	1.4259	1.7483	1.0656	0.9753	1.2628		0.5563	1.2359	0.5406	1.1296	0.7838	0.2809	0.5903
1190	1.0392	1.2093	1.1867	1.6044	1.208	0.9354	1.2819		0.4239	0.9942	0.5035	1.1549	0.8321	0.2626	0.677
1191	0.9472	0.8826	1.3133	1.9329	1.2133	0.9179	1.3266		0.5146	0.8296	0.5627	1.185	0.8553	0.1973	0.2546
1192	1.0081	0.9489	1.2468	1.7212	1.1017	1.146	1.2688		0.3405	0.8354	0.6704	1.1754	0.8203	0.1796	0.3261
1193	1.2275	1.0316	0.6364	1.6642	0.9749	1.227	1.2109		0.6863	0.8691	0.3256	1.1154	0.7978	0.356	0.2581
1194	0.9441	1.0476	1.5644	1.9386	1.2325	1.1163	1.339		0.5036	0.9255	0.5884	1.2208	0.8289	0.3813	0.4479
1195	1.0207	1.0827	1.8156	1.8241	1.2099	0.9248	1.5202		0.5702	0.9043	0.8571	1.1931	0.8296	0.2473	0.773
1196	0.7969	0.9698	1.7033	1.8589	1.1039	1.1284	1.2651		0.4716	0.8657	0.9424	1.1666	0.8865	0.3526	0.4084
1197	0.9201	0.9887	1.697	1.9021	1.1976	0.8675	1.091		0.4338	0.8449	0.9545	1.2469	0.9	0.2648	0.4357
1198	1.1713	0.9626	1.579	2.3761	1.0352	0.8769	1.2978		0.6092	0.8525	0.8037	1.1989	0.7944	0.3241	0.3859
1199	1.0217	0.8176	1.4996	2.2897	1.0636	0.9331	1.2396		0.4356	0.8224	0.7454	1.0695	0.8426	0.3211	0.3045
1200	1.1906	1.0248	1.5783	2.2029	0.8462	0.809	1.2771		0.5101	0.9089	0.7676	1.2123	0.7827	0.2307	0.3391
1201	1.1707	1.194	1.4452	1.8224	1.0104	0.7762	1.3329		0.437	1.0153	0.6358	1.2052	0.8477	0.2791	0.3439
1202	1.1099	1.1226	1.3722	1.639	1.0183	0.7279	1.174		0.5309	0.9324	0.5902	1.0831	0.7469	0.2907	0.5117
1203	0.9662	1.1777	1.2875	1.5702	1.0391	1.0749	1.3932		0.4104	0.9301	0.672	1.1541	0.7825	0.3641	0.4084
1204	0.8952	1.1598	1.3443	1.5905	1.0809	0.8937	1.2594		0.4818	0.9859	0.6072	1.1845	0.8061	0.2392	0.3592
1205	1.1495	1.2173	1.6022	1.6732	1.0594	0.9362	1.2146		0.5082	1.0473	0.7932	1.1926	0.6892	0.2875	0.373
1206	0.9896	1.3139	1.579	2.1032	0.9723	0.9336	1.2787		0.5057	1.13	0.6375	1.2083	0.8476	0.4245	0.3948
1207	0.8868	1.5093	1.605	1.9496	1.0568	0.9689	1.1651		0.4583	1.179	0.6175	1.1494	0.9164	0.2475	0.5358
1208	1.1667	1.0851	1.4688	1.9628	1.0718	0.9282	1.1977		0.5234	0.9231	0.5675	1.2391	0.9533	0.3572	0.3651
1209	0.9886	1.2493	1.4638	2.0418	1.1822	0.8781	1.1958		0.5128	1.0594	0.5968	1.2553	1.0319	0.3048	0.3704
1210	1.0894	1.5369	1.2511	1.9562	1.2489	0.6048	1.0395		0.4522	1.1182	0.4925	1.2519	0.9609	0.3964	0.3213
1211	1.1113	1.3302	1.28	2.1098	0.9627	0.3281	0.9472		0.5645	1.0805	0.524	1.2707	0.7835	0.1836	0.3053
1212	1.0255	1.7113	1.1233	1.7992	1.0681	0.6131	1.012		0.3835	1.2567	0.4429	1.2007	0.8985	0.2834	0.3545
1213	0.9347	1.7317	1.283	1.8303	1.0947	0.3665	1.3676		0.4991	1.2892	0.5073	1.2166	0.8062	0.3069	0.4101
1214	0.9788	1.3064	1.137	1.9784	0.9841	0.3769	1.0879		0.4704	1.139	0.4271	1.2611	0.8257	0.298	0.3533
1215	1.0706	1.1463	1.3908	1.7321	0.8965	0.6215	1.0804		0.4818	1.0045	0.5798	1.1967	0.7547	0.3063	0.3979
1216	1.156	1.1481	1.2333	1.9496	1.0698	0.6217	1.3133		0.58	0.9588	0.4572	1.1827	0.8905	0.295	0.3518
1217	0.9148	0.9348	1.1657	1.8546	1.2403	0.4209	1.1663		0.4439	0.8024	0.3927	1.2139	1.0034	0.2425	0.4023
1218	1.3474	1.1396	1.4833	1.9015	1.1007	0.3783	1.3128		0.6096	1.0134	0.6151	1.2276	0.9242	0.3825	0.3641
1219	1.0268	1.0467	1.0569	1.7301	1.136	0.2863	1.4834		0.6337	0.9848	0.4205	1.135	0.8808	0.1963	0.3497
1220	1.0437	1.2717	1.0823	2.0055	1.2395	0.4217	1.2879		0.5948	1.0399	0.6135	1.2838	0.9522	0.2678	0.343
1221	1.1449	1.2686	1.5186	1.809	1.2516	0.3973	1.2506		0.3665	1.0533	0.6505	1.2782	0.825	0.1813	0.3647
1222	0.8959	1.3967	1.209	1.8336	1.3375	0.5023	0.9818		0.4544	1.113	0.5637	1.2383	0.9361	0.2931	0.3368
1223	0.8793	1.1919	1.2204	1.8778	1.0708	0.5078	1.2748		0.3308	1.0236	0.3819	1.2467	0.8636	0.4559	0.3153
1224	0.9126	1.4602	1.1135	1.9047	1.0834	0.4058	1.2671		0.4014	1.1713	0.3657	1.2327	0.9144	0.1773	0.4146
1225	1.306	1.1133	1.1207	2.0451	1.2489	0.4639	1.1904		0.6319	0.814	0.4668	1.3347	0.9755	0.2602	0.3118
1226	1.2838	1.0487	1.1856	1.9692	1.0251	0.4653	0.9819		0.579	0.7584	0.4316	0.9738	0.7458	0.2732	0.3813
1227	1.2227	1.0833	1.3682	2.0324	1.0349	0.5248	1.1056		0.7226	0.8532	0.496	1.1064	0.8951	0.2623	0.2957
1228	1.1693	1.0767	1.0205	2.1438	1.0336	0.2652	1.2635		0.5746	0.8265	0.2901	1.2539	0.8399	0.1866	0.3268
1229	0.9918	1.0469	1.1213	2.4974	0.9958	0.4529	1.154		0.3199	0.94	0.3499	1.2634	0.8429	0.2529	0.3319
1230	1.2834	1.2675	0.8647	2.3845	1.2126	0.5025	0.4064		0.5525	1.0599	0.299	1.3763	0.928	0.2505	0.3618
1231	0.9348	0.9126	0.9158	2.2533	1.1595	0.4519	0.6834		0.3862	0.6941	0.3287	1.2421	0.9535	0.2535	0.3123
1232	0.9614	0.7854	0.9175	2.1808	1.4103	0.3588	0.5846		0.4877	0.4739	0.3256	1.2368	0.9191	0.1996	0.3502
1233	0.7419	0.633	0.7916	2.1029	0.9613	0.3992	0.3975		0.3338	0.3122	0.2295	1.2089	0.8272	0.2191	0.366
1234	0.8532	0.67	1.1987	1.8527	0.9297	0.4353	0.531		0.3711	0.3871	0.498	1.2621	0.7714	0.262	0.4333
1235	0.7764	0.623	1.0874	1.9008	0.8435	0.2985	0.4105		0.4151	0.3036	0.3764	1.2252	0.8061	0.2702	0.4068
1236	0.86	0.4804	0.9638	2.0726	1.1325	0.3214	0.6102		0.4414	0.2954	0.3431	1.3305	0.9403	0.2345	0.3744
1237	0.9935	0.8644	1.1777	1.9739	0.8666	0.3859	0.5484		0.602	0.4084	0.4509	1.1688	0.8797	0.1818	0.3925
1238	1.045	0.3826	1.2686	2.1379	0.9002	0.3427	0.4731		0.7878	0.2763	0.4583	1.228	0.9134	0.207	0.3743
1239	0.8668	0.5933	1.3883	2.2385	1.0681	0.4469	0.9005		0.3081	0.4378	0.5147	1.2712	0.8688	0.2679	0.4159
1240	1.0483	0.7245	1.3989	1.8159	1.0227	0.4582	1.0216		0.5773	0.4364	0.5042	1.2278	0.8529	0.2424	0.3723
1241	0.878	0.4595	0.9882	1.5984	0.9641	0.515	1.1825		0.4627	0.3523	0.3634	1.1655	0.8966	0.2223	0.4375
1242	0.8708	0.7537	1.0407	1.7448	0.9402	0.5485	0.9139		0.3688	0.4687	0.445	1.1144	0.8463	0.3714	0.4688
1243	0.883	0.5062	1.0719	1.7929	0.8303	0.6334	0.681		0.459	0.4218	0.5575	1.1557	0.7543	0.3268	0.345
1244	0.9082	0.6931	0.9739	1.4741	0.7369	0.7864	0.6313		0.2425	0.4955	0.3824	1.0498	0.715	0.3465	0.2903
1245	0.9222	0.327	1.1433	1.8968	1.2899	0.6043	0.8686		0.4442	0.2282	0.4007	1.2763	0.9149	0.3964	0.3569
1246	0.9564	0.624	1.1109	1.8281	1.4135	0.5226	1.0245		0.349	0.4113	0.3862	1.053	0.8452	0.4135	0.2998
1247	0.9332	0.5898	1.0181	1.5447	1.3164	0.6465	0.9495		0.4301	0.4366	0.3416	1.105	0.9234	0.3874	0.4633
1248	0.8821	0.5585	1.3297	1.5539	1.3342	0.4709	0.7557		0.3953	0.334	0.5915	1.1348	1.0002	0.3439	0.3955
1249	1.028	0.4206	1.3112	1.4861	1.2974	0.4006	0.9333		0.5696	0.2755	0.4549	1.0012	0.779	0.2481	0.3475
1250	0.9868	0.6941	1.1281	1.7522	1.2894	0.4255	0.6495		0.4724	0.275	0.4983	1.1685	0.7729	0.3143	0.3838
1251	0.9176	0.2649	0.9366	1.8247	1.7239	0.5415	1.3167		0.4015	0.1891	0.327	1.0051	1.1165	0.3523	0.4105
1252	0.8614	0.2862	0.8734	1.5668	1.1579	0.4739	1.3809		0.4507	0.2197	0.2188	1.1793	0.9043	0.3299	0.4526
1253	0.9443	0.3168	0.9948	1.6708	1.1544	0.4766	1.0451		0.5269	0.2137	0.3386	1.1553	0.8632	0.2058	0.3137
1254	1.0668	0.4066	1.0807	1.8628	0.9473	0.5056	1.16		0.5439	0.3103	0.4353	1.0896	0.8033	0.3142	0.3441
1255	1.0908	0.6002	0.9076	2.0408	1.0667	0.331	1.1127		0.28	0.3651	0.4406	1.1951	0.8772	0.2227	0.3816
1256	1.0541	0.4394	1.1492	1.8663	0.9893	0.2869	1.1648		0.46	0.3578	0.499	1.1667	0.8222	0.2335	0.3327
1257	1.0636	0.3148	1.0359	1.9661	1.2591	0.3666	1.0035		0.3014	0.2587	0.3168	1.2149	0.9621	0.2179	0.3029
1258	1.0404	0.5291	0.8996	1.9173	1.3826	0.5137	1.1597		0.5206	0.3583	0.321	1.0685	0.9548	0.2432	0.326
1259	0.9064	0.474	1.1449	1.6469	1.5165	0.4251	1.1887		0.4022	0.3982	0.4908	1.1417	1.0195	0.1878	0.4839
1260	1.0129	0.5991	0.9889	1.5289	1.3823	0.3163	1.2407		0.6057	0.3252	0.3341	1.1372	0.9585	0.2276	0.4558
1261	1.01	0.6148	0.9608	1.7647	1.3853	0.4129	1.1679		0.3401	0.447	0.3818	1.201	0.9487	0.1892	0.3635
1262	0.9133	0.5986	1.0866	2.0148	1.3758	0.5284	1.4743		0.349	0.3418	0.4343	1.1791	0.901	0.4163	0.3956
1263	0.9541	0.3023	1.0406	1.6818	1.2103	0.4306	1.3999		0.2598	0.2254	0.3933	1.0754	0.7707	0.2854	0.3733
1264	1.1584	0.3863	1.1863	1.4929	1.3665	0.3875	1.185		0.6264	0.2926	0.5121	1.0998	0.8599	0.2574	0.3642
1265	1.035	0.4218	1.0943	1.6408	1.1438	0.422	1.2482		0.3953	0.2399	0.4089	1.1184	0.7543	0.245	0.374
1266	0.8903	0.4147	1.5132	1.7981	1.1314	0.3884	1.3237		0.3856	0.3597	0.5706	1.1408	0.7529	0.2977	0.4512
1267	0.9895	0.4714	1.2404	1.744	1.1295	0.5755	1.0019		0.3515	0.3077	0.6292	1.1833	0.7272	0.2828	0.4072
1268	1.2232	0.5833	1.4596	1.7862	1.1959	0.5002	0.9957		0.5542	0.4063	0.6612	1.2158	0.8814	0.2563	0.3723
1269	1.0668	0.4007	1.2153	1.7395	1.3074	0.9007	1.1514		0.5982	0.249	0.6292	1.1342	0.8267	0.2803	0.4436
1270	1.0626	0.2842	1.3365	1.604	1.1634	0.8719	0.7336		0.4801	0.2142	0.4965	1.1504	0.8308	0.179	0.5003
1271	1.1314	0.7071	1.2397	1.8959	1.3084	1.0673	0.7571		0.64	0.5668	0.4841	1.109	0.833	0.358	0.5172
1272	1.2027	0.3123	1.2301	1.7359	1.2234	0.9943	0.8568		0.6959	0.2807	0.4883	1.1643	0.8034	0.1829	0.5075
1273	1.1372	0.4861	1.3623	1.887	1.1218	0.9045	0.845		0.4992	0.4122	0.6387	1.1572	0.7177	0.2523	0.4986
1274	1.1476	0.3397	1.0714	2.1279	1.0936	1.1541	0.5947		0.5073	0.3133	0.389	1.1054	0.7899	0.3682	0.4153
1275	1.2754	0.5863	1.2145	1.8362	0.915	0.7919	0.5844		0.5864	0.3287	0.5727	1.1694	0.7406	0.3254	0.3106
1276	1.0308	0.4016	1.0945	2.0443	1.1401	0.6875	1.0305		0.3421	0.3542	0.3702	1.1945	0.8273	0.2333	0.4198
1277	0.9602	0.5616	1.1129	2.1167	1.4912	0.6781	0.6258		0.3961	0.3764	0.4804	1.2473	0.9635	0.2998	0.3413
1278	1.0853	0.5119	1.0423	2.3014	1.2318	0.7647	0.4698		0.7898	0.4296	0.3741	1.3523	0.9088	0.3115	0.3062
1279	0.9773	0.6521	1.4515	2.2468	1.1221	0.4239	0.6731		0.5032	0.366	0.6737	1.224	0.8828	0.2925	0.2741
1280	1.0112	0.3945	1.715	1.8528	1.4288	0.3071	0.4912		0.4374	0.2849	0.7793	1.1875	1.013	0.2709	0.3529
1281	1.0166	0.4425	1.6767	2.1044	1.4218	0.3836	0.438		0.4978	0.2739	0.7792	1.1765	0.9584	0.2331	0.3017
1282	1.0113	0.4121	1.7255	1.9799	1.2752	0.3888	0.6451		0.5048	0.333	0.7754	1.0701	0.8814	0.2391	0.3439
1283	1.0139	0.3763	1.6097	2.0473	1.2586	0.677	0.5775		0.5381	0.299	0.6721	1.1883	0.8753	0.3392	0.4455
1284	0.9999	0.6676	1.2697	1.9374	1.3862	0.5344	0.706		0.3258	0.4124	0.4068	1.1416	0.958	0.2666	0.5899
1285	0.8915	0.5678	1.34	1.7278	1.188	0.4567	0.8285		0.3211	0.394	0.5657	1.1641	0.7661	0.2887	0.574
1286	1.1816	0.6629	1.3228	1.6954	1.2883	0.385	0.5566		0.4424	0.4349	0.6444	1.1034	0.8061	0.1688	0.4438
1287	1.085	0.414	1.3251	1.8712	1.0984	0.5278	0.5124		0.5815	0.2842	0.5755	1.2101	0.8052	0.2096	0.2843
1288	1.0807	0.4327	1.2821	1.8086	1.2561	0.2797	0.6088		0.4904	0.2982	0.6831	1.1095	0.8779	0.1485	0.27
1289	1.1983	0.5356	1.1913	1.6594	1.3133	0.2834	0.6627		0.5996	0.4006	0.7483	1.1491	0.893	0.2378	0.3498
1290	0.9681	0.4438	1.103	1.5283	1.4025	0.4389	0.7849		0.4365	0.2946	0.8385	1.044	0.9392	0.2236	0.3127
1291	1.0624	0.578	1.0466	1.6327	1.4692	0.8241	0.8191		0.479	0.3227	0.7723	1.1234	0.935	0.1813	0.4515
1292	0.9919	0.6963	0.9616	1.8382	1.4931	0.9506	0.7153		0.4584	0.3473	0.3981	1.2403	0.955	0.3388	0.3902
1293	1.1777	0.36	1.1748	1.8512	1.1991	1.0056	0.9051		0.4853	0.3083	0.4068	1.1601	0.8716	0.3253	0.2785
1294	1.0488	0.5019	1.1063	1.9161	1.2429	1.091	0.5009		0.4911	0.3298	0.4341	1.1415	0.9999	0.2662	0.2918
1295	0.9699	0.3955	1.1256	2.0087	1.0597	1.3654	0.5301		0.5071	0.2332	0.402	1.1774	0.8407	0.8404	0.3172
1296	0.9635	0.559	0.9255	2.0122	1.0538	1.3805	0.4811		0.485	0.4243	0.2779	1.1362	0.8338	0.7503	0.3414
1297	1.1431	0.9863	1.1271	1.9029	1.2444	1.4873	0.6604		0.5913	0.6079	0.3662	1.1075	0.9614	0.9425	0.3804
1298	1.0388	0.5829	1.0841	1.9186	1.056	1.7909	0.3249		0.4146	0.5166	0.4208	1.1806	0.8956	0.9874	0.228
1299	0.9345	0.5577	0.9942	2.1194	0.9954	1.8284	0.676		0.3808	0.5005	0.3253	1.2003	0.9742	0.9762	0.4222
1300	1.0996	0.6424	1.034	2.2339	1.002	1.9957	0.6325		0.4305	0.5548	0.3463	1.3565	0.8809	1.0178	0.3329
1301	1.1677	0.8737	1.0002	1.7583	1.0548	1.5951	0.8602		0.5029	0.6962	0.4678	1.2512	0.937	0.8474	0.349
1302	1.2327	1.032	1.0052	1.9113	0.9762	1.7492	0.7407		0.6131	0.7694	0.3353	1.2184	0.8583	0.9364	0.2366
1303	1.0607	1.0339	1.0139	1.7846	0.8537	2.0229	0.707		0.5234	0.7745	0.3695	1.2276	0.7874	1.0086	0.3906
1304	1.0738	1.1095	1.1246	1.9643	1.0712	2.0208	0.5329		0.421	0.7855	0.3948	1.2099	0.8957	1.0733	0.3528
1305	1.2941	1.1053	1.0725	1.9977	0.9717	1.7056	0.9256		0.5029	0.7918	0.4435	1.1703	0.8528	0.8382	0.3341
1306	1.0691	0.8649	1.0248	1.9432	1.0737	1.789	0.7021		0.3613	0.6306	0.3356	1.2206	0.7586	0.9551	0.3542
1307	1.124	0.697	1.2268	1.8398	0.9482	1.9034	0.8414		0.5843	0.5523	0.3849	1.1804	0.8443	1.007	0.422
1308	1.2805	0.7728	1.0095	1.8039	0.9857	1.7661	0.6196		0.5766	0.5454	0.3309	1.2119	0.9196	0.9578	0.3771
1309	1.2721	0.6449	1.1945	1.7225	0.9378	2.1117	0.5801		0.5312	0.4462	0.4926	1.1438	0.8971	1.0715	0.3949
1310	1.2982	0.4958	1.0458	1.9415	1.0685	1.9622	0.4727		0.504	0.3817	0.2862	1.2471	0.838	1.0383	0.3023
1311	1.044	0.9183	1.2757	1.996	0.9085	1.9276	0.5176		0.4714	0.7419	0.5624	1.2037	0.8124	1.0627	0.4738
1312	0.9507	0.9903	1.1091	1.813	0.9125	1.6961	0.643		0.5002	0.8209	0.4245	1.1531	0.8828	0.9963	0.4098
1313	0.8518	1.0429	1.2168	1.9652	0.8684	1.556	0.4926		0.3732	0.8845	0.4394	1.2873	0.819	0.8916	0.388
1314	1.0314	1.0165	0.9595	1.92	0.9951	1.5775	0.5674		0.3974	0.8653	0.3154	1.0807	0.8444	0.93	0.2926
1315	1.0383	0.7025	1.2252	1.5916	0.9615	1.4865	0.7822		0.4681	0.6394	0.4777	1.1554	0.9533	0.9949	0.3084
1316	1.0161	0.7811	1.0036	1.8051	0.9542	1.4493	0.6881		0.4735	0.7138	0.4583	1.1415	0.9321	0.9564	0.4832
1317	0.9958	0.9959	1.0247	1.9376	0.9482	1.4169	0.4496		0.5835	0.8892	0.4376	1.1916	0.8532	0.9164	0.339
1318	0.8549	1.0961	1.0123	1.8073	1.2235	1.4012	0.4085		0.2923	0.9815	0.3664	1.1737	0.8148	0.9774	0.2533
1319	1.0181	0.814	1.2067	1.6177	1.3875	1.3106	0.3936		0.401	0.7753	0.5658	0.9934	0.9948	0.8822	0.3307
1320	0.923	0.8696	1.0051	1.6404	1.258	1.401	0.3175		0.3723	0.7407	0.4273	1.1217	0.936	0.9469	0.262
1321	1.033	0.8027	1.0685	1.5084	1.4596	1.3448	0.7253		0.4112	0.7896	0.4679	1.1288	0.9934	0.918	0.4534
1322	0.9654	1.2605	1.4531	1.8758	1.0793	1.5613	0.4524		0.4251	1.0017	0.6656	1.1724	0.8431	0.8276	0.3802
1323	1.0341	0.8333	1.3595	1.7931	1.2543	1.5006	0.5498		0.425	0.7803	0.608	1.3087	0.843	0.9362	0.3407
1324	0.8225	0.9081	1.2962	1.7176	1.3957	1.5475	0.5961		0.2977	0.8445	0.5112	1.2558	0.9928	0.9408	0.4411
1325	1.0324	0.9441	1.0313	1.9503	1.0617	1.4213	0.7013		0.3026	0.8123	0.3593	1.1977	0.7894	0.739	0.4408
1326	1.0613	0.87	1.0427	1.7842	1.0195	1.6836	0.6609		0.4868	0.7802	0.4194	1.119	0.7773	1.0372	0.5175
1327	1.1881	0.8586	1.1176	1.7252	1.3386	1.058	0.6953		0.5461	0.746	0.3432	1.106	0.9519	0.4793	0.4834
1328	1.3192	1.0812	0.9483	1.7829	1.1591	1.032	0.6138		0.5658	0.9312	0.367	1.2355	0.8551	0.4888	0.3613
1329	1.3336	0.8805	1.1543	2.2432	1.1373	0.7472	0.4793		0.5783	0.8862	0.4466	1.2452	0.8498	0.2075	0.3765
1330	1.0564	0.9583	1.0868	1.7864	1.0841	0.7805	0.4738		0.4106	0.8834	0.3814	1.1976	0.8544	0.3173	0.3759
1331	1.187	0.8086	1.0426	1.8591	1.1701	0.78	0.6067		0.4425	0.6967	0.4267	1.1994	0.9385	0.2684	0.3971
1332	1.1813	0.7861	1.238	1.89	1.1457	0.7922	0.502		0.4193	0.7153	0.5374	1.2557	0.8449	0.2528	0.2797
1333	1.0575	1.085	1.253	1.7509	1.2649	0.789	0.7855		0.4444	0.9205	0.5837	1.1586	0.9221	0.2212	0.5173
1334	1.051	1.0028	1.1758	1.767	1.015	0.9821	0.6305		0.5091	0.9004	0.4172	1.1616	0.7927	0.2487	0.4564
1335	1.0815	0.7736	1.2644	2.0043	1.0169	0.7797	0.4251		0.5027	0.7558	0.5145	1.3122	0.7969	0.2376	0.3021
1336	1.028	1.0474	1.4058	2.1618	1.282	0.8931	0.5177		0.4046	0.9136	0.5548	1.2741	0.8548	0.1964	0.353
1337	0.9477	0.9692	1.3638	1.9626	1.1254	0.6759	0.3977		0.4414	0.9038	0.5998	1.1775	0.9148	0.2369	0.273
1338	1.102	1.0471	1.122	1.7859	1.1021	0.7216	0.5861		0.4988	0.9249	0.4677	1.1233	0.8701	0.2093	0.2842
1339	1.0214	0.7571	1.216	1.6018	1.0147	0.851	0.7532		0.3956	0.7353	0.4661	1.0813	0.7942	0.282	0.4054
1340	1.2078	0.6856	0.9977	1.8758	0.977	0.8139	0.6302		0.6416	0.6594	0.3658	1.2343	0.8213	0.38	0.2615
1341	1.0069	0.6972	1.1279	1.6135	1.0958	0.8599	0.6251		0.4237	0.7099	0.3581	1.1096	0.9019	0.3464	0.3821
1342	1.1748	0.9495	1.1511	1.7688	1.0588	0.7671	0.6598		0.6713	0.8522	0.4586	1.1742	0.8724	0.2583	0.3778
1343	1.0318	1.1707	1.3871	1.8663	1.1351	0.7521	0.6093		0.3883	0.9063	0.6239	1.2355	0.9155	0.258	0.4077
1344	1.1176	1.0924	1.6517	1.8604	1.142	0.7673	0.3555		0.352	1.0022	0.7265	1.122	0.8903	0.2328	0.3224
1345	1.0983	1.1148	1.3304	2.1121	1.008	0.7105	0.4618		0.5602	0.9067	0.5642	1.3137	0.8717	0.2575	0.3357
1346	1.0442	1.1989	1.3041	2.0121	0.9331	0.739	0.3918		0.3931	1.0089	0.6311	1.1634	0.8031	0.2563	0.3923
1347	1.037	1.2122	1.1827	2.0634	1.0778	0.7326	0.4942		0.4243	1.0273	0.4499	1.1794	0.8507	0.261	0.4273
1348	1.0068	0.9351	1.4243	1.7838	1.0694	0.84	0.3475		0.4362	0.8395	0.5452	1.2235	0.9324	0.3061	0.3084
1349	1.087	0.9978	0.9927	2.0102	1.1581	0.697	0.2796		0.5552	0.8545	0.3158	1.2152	0.9399	0.2027	0.2547
1350	1.1215	1.3082	1.2617	1.9946	1.0049	0.868	0.5559		0.5439	0.9516	0.4615	1.1659	0.8461	0.2878	0.2768
1351	1.0587	0.9963	1.0949	1.8611	1.2073	0.739	0.6769		0.5568	0.8602	0.3383	1.1477	0.9424	0.2192	0.3274
1352	0.9398	1.0259	1.3182	1.8899	1.1665	0.7821	0.5223		0.3728	0.9386	0.6577	1.1624	0.938	0.1955	0.3315
1353	1.183	1.2086	1.3766	1.8605	1.1727	0.806	0.4162		0.5683	1.0151	0.614	1.2427	0.8457	0.3222	0.3983
1354	1.0177	1.0933	1.358	1.8021	0.9062	0.9067	0.6259		0.3136	0.9182	0.8301	1.0691	0.8634	0.253	0.401
1355	1.0581	1.2581	1.4657	2.023	1.1319	0.9944	0.4716		0.1911	1.0942	0.6474	1.1593	0.9043	0.3285	0.3675
1356	1.0422	1.1826	1.1895	1.541	1.015	0.8583	0.6162		0.4562	0.9754	0.5238	1.0712	0.8466	0.29	0.3362
1357	1.0702	0.9859	1.3606	1.6601	1.1021	0.949	0.9994		0.3153	0.802	0.5319	1.1736	0.9014	0.3142	0.4957
1358	0.8951	0.9183	1.1719	1.5725	1.1507	0.7468	0.848		0.4343	0.8258	0.5887	1.1573	0.9088	0.2603	0.3554
1359	0.9256	0.7618	1.529	1.6728	1.0455	0.8836	0.7044		0.5408	0.6892	0.8224	1.1458	0.7526	0.2544	0.4047
1360	0.8127	0.7378	1.1241	1.8053	1.2125	0.7772	0.6801		0.4293	0.7643	0.3697	1.1467	0.8483	0.2027	0.45
1361	0.9435	0.7796	1.5343	1.8132	1.065	0.7583	0.8476		0.5296	0.7666	0.769	1.207	0.8501	0.3106	0.5236
1362	1.1157	0.9161	1.4829	1.8917	1.0335	0.751	0.5587		0.6284	0.8045	0.7383	1.2657	0.9154	0.301	0.4696
1363	1.092	1.2208	1.5076	1.7579	0.9344	0.7636	0.5883		0.4773	1.0399	0.7274	1.2026	0.7804	0.337	0.4898
1364	1.0152	0.7801	1.4192	1.9318	0.9999	0.7593	0.5383		0.4136	0.7869	0.6823	1.1359	0.7754	0.2003	0.4295
1365	1.0764	1.0874	1.2479	1.8532	1.0559	0.7942	0.5049		0.4683	0.9243	0.6112	1.1632	0.8639	0.3023	0.2776
1366	1.1284	1.0474	1.5586	2.078	1.0374	0.8186	0.5427		0.4132	0.9258	0.9115	1.2309	0.8116	0.4092	0.327
1367	1.2001	1.0432	1.3408	2.0773	1.1276	0.7852	0.577		0.3618	0.9606	0.7704	1.2408	0.9746	0.1682	0.3598
1368	0.9423	1.0309	1.5984	2.1734	1.0585	0.7616	0.8445		0.2727	0.9087	0.9157	1.2445	0.8378	0.2412	0.432
1369	0.9029	1.2146	1.6679	2.0482	0.9843	0.797	0.6269		0.3942	0.9851	0.9334	1.1738	0.8152	0.1784	0.418
1370	0.9181	0.7855	1.2901	1.9969	1.0798	0.9214	0.6689		0.3951	0.7758	0.6676	1.1501	0.8465	0.242	0.4021
1371	0.8198	1.0457	1.3847	2.0458	1.1011	1.0463	0.5962		0.3562	0.9031	0.6701	1.2327	0.8649	0.3335	0.3791
1372	0.7393	1.0872	1.1562	2.1793	1.0615	1.0259	0.7307		0.3612	0.8751	0.6411	1.2542	0.8244	0.3009	0.5053
1373	0.9749	1.0146	1.3626	2.1026	1.0173	1.206	0.5754		0.4861	0.8584	0.7627	1.2195	0.8496	0.2743	0.3291
1374	0.965	0.9219	1.0782	1.9814	1.2808	1.1906	0.5662		0.3921	0.8459	0.6312	1.1791	0.7676	0.3351	0.3725
1375	0.8599	0.9759	1.1368	1.9233	1.2056	1.2311	0.8222		0.471	0.9237	0.6082	1.1318	0.8749	0.4866	0.4635
1376	1.0118	1.0309	1.3543	2.2438	1.0024	1.3258	0.8724		0.4559	0.8798	0.7004	1.277	0.8563	0.3167	0.5812
1377	0.9941	0.9241	1.1733	2.3386	0.9845	1.1979	0.8958		0.4622	0.857	0.6435	1.2731	0.8462	0.3883	0.5586
1378	0.9207	0.7354	1.217	2.3806	0.9014	1.1824	0.7839		0.5179	0.732	0.6817	1.2828	0.8232	0.2877	0.5819
1379	0.9325	1.0203	1.1586	2.1607	0.9383	1.1455	0.7137		0.4394	0.9246	0.5519	1.2229	0.8605	0.3298	0.4496
1380	0.9931	0.8549	1.0578	2.3307	1.0576	1.2356	1.0044		0.5288	0.7908	0.5735	1.2253	0.8679	0.4255	0.5461
1381	0.9747	0.9341	1.1777	2.1497	1.0719	1.1197	0.5929		0.5654	0.8663	0.5976	1.2426	0.873	0.2681	0.4052
1382	0.7158	1.0695	1.1118	1.9893	1.0633	1.1138	0.7353		0.4202	0.9103	0.624	1.216	0.8344	0.2915	0.4342
1383	1.139	0.8504	1.1247	2.1556	1.0251	1.0015	0.7775		0.5057	0.8296	0.6121	1.2423	0.8819	0.3226	0.434
1384	1.0861	0.9882	1.157	1.9236	1.0393	1.1499	0.4691		0.6488	0.7727	0.6809	1.2524	0.825	0.3016	0.3215
1385	1.2323	0.7924	1.1691	1.6942	1.039	1.0376	0.6291		0.5274	0.7734	0.6292	1.2064	0.874	0.2898	0.4447
1386	0.9957	0.7438	1.0451	1.9072	0.9733	0.9961	0.6347		0.2246	0.7242	0.5327	1.1836	0.8429	0.3084	0.348
1387	0.9941	0.8097	0.7454	1.7111	1.096	0.79	0.74		0.2778	0.8093	0.374	1.2617	0.8227	0.2433	0.3123
1388	1.0489	1.0312	0.9712	1.902	1.0154	1.1445	1.2083		0.349	0.9038	0.5797	1.2734	0.8807	0.3241	0.3415
1389	0.9599	1.5171	1.1875	1.9253	0.8627	1.1488	1.1033		0.2212	1.2206	0.643	1.257	0.8625	0.3433	0.2659
1390	0.9014	1.0641	1.2416	1.7829	0.9921	1.0942	1.3209		0.3242	0.8445	0.8086	1.2084	0.8753	0.2655	0.4435
1391	1.017	0.9915	1.5163	1.8039	0.9251	1.1904	0.9576		0.3532	0.8338	0.9794	1.1975	0.822	0.3802	0.5573
1392	1.0218	1.2151	1.3962	1.7382	1.1057	1.1198	1.0225		0.3638	0.9883	0.7628	1.183	0.9283	0.3419	0.4242
1393	0.9685	0.9638	1.2642	1.7607	0.9438	1.2294	1.1452		0.3574	0.8707	0.8346	1.1491	0.7993	0.3012	0.3542
1394	0.9887	1.0827	1.2011	1.5997	1.5152	1.2111	1.3803		0.3907	0.9784	0.693	1.1899	1.0102	0.3971	0.2797
1395	1.0306	0.9424	1.617	1.6886	1.2699	1.1825	1.157		0.3554	0.8477	0.8609	1.2116	1.0437	0.4098	0.2948
1396	1.207	0.8707	1.6591	1.682	1.1716	1.2202	1.2426		0.4917	0.809	0.9569	1.1361	0.9332	0.3145	0.2499
1397	1.0952	1.0192	1.4145	1.7581	0.9801	1.1759	1.4952		0.4082	0.8867	0.8128	1.2394	0.8314	0.5263	0.5102
1398	1.2718	1.2324	1.3944	1.8957	1.0616	1.1883	1.3691		0.6113	1.027	0.8651	1.2376	0.8338	0.5485	0.268
1399	1.4145	1.2088	1.2978	1.7031	1.0966	1.3668	1.4558		0.6287	0.9557	0.7306	1.1732	0.9267	0.6818	0.3996
1400	1.2723	1.2023	1.2082	2.0147	1.1395	1.3767	1.5114		0.4601	0.9765	0.7025	1.3184	0.9825	0.8098	0.3549
1401	1.0634	1.2961	1.561	1.7642	1.0094	1.3554	1.4407		0.6263	1.0972	0.9508	1.2195	0.8477	0.8322	0.3204
1402	1.0093	1.0899	1.4277	1.8818	0.9615	1.2905	1.3347		0.4699	0.9207	0.9166	1.2499	0.7229	0.662	0.3695
1403	1.136	1.3201	1.5458	2.1168	1.0747	1.1679	1.3572		0.5749	1.0708	1.0046	1.2866	0.8236	0.6592	0.3333
1404	1.1516	1.046	1.3146	2.2836	1.0685	1.2042	1.0633		0.4235	0.9551	0.7299	1.3431	0.8472	0.6695	0.3846
1405	1.0575	0.9878	1.2374	2.2693	1.1685	1.223	1.0353		0.4	0.8848	0.7835	1.342	0.8281	0.6819	0.3773
1406	1.0895	0.9596	1.1402	2.0213	1.0525	1.4195	1.1851		0.4425	0.8623	0.6217	1.2652	0.835	0.7596	0.3846
1407	1.0497	1.0283	1.1195	1.8816	0.9373	1.5005	1.1159		0.4885	0.9488	0.5714	1.1696	0.7638	0.7871	0.2904
1408	1.0875	1.029	1.0984	2.0394	1.0701	1.3737	0.9005		0.385	0.8885	0.7254	1.2422	0.8904	0.8173	0.342
1409	1.0342	1.0145	1.0896	1.7824	0.9921	1.3549	0.9095		0.3386	0.8996	0.6938	1.2274	0.89	0.7355	0.2755
1410	1.1911	1.0882	1.4325	2.1336	0.9826	1.4195	0.6272		0.4673	0.9176	0.8403	1.1586	0.7986	0.7754	0.4089
1411	1.0464	0.9766	1.464	1.9847	0.9465	1.0794	1.0769		0.4242	0.8851	0.8864	1.1287	0.8325	0.8348	0.3026
1412	1.2154	1.0012	1.5522	1.9678	0.9781	1.2794	0.7822		0.5285	0.8823	0.9501	1.2499	0.7996	0.8282	0.3832
1413	1.0943	1.0838	1.0709	2.1423	0.9587	1.2689	0.6088		0.4279	0.8734	0.5867	1.2567	0.8105	0.8767	0.4036
1414	1.2158	1.1374	1.4623	2.4813	1.1672	1.4698	1.0985		0.5557	0.9803	0.6639	1.2358	0.8307	0.879	0.6466
1415	1.3089	1.2022	1.052	2.3063	1.1467	1.4615	0.897		0.5467	0.9994	0.4848	1.3044	0.8678	0.8982	0.2798
1416	1.1469	0.8279	1.221	2.4193	1.2298	1.3839	0.6623		0.4582	0.766	0.6661	1.0853	0.8767	0.8665	0.3523
1417	1.1371	0.7989	1.2984	2.201	1.0664	1.3599	0.5921		0.4691	0.6865	0.7426	0.971	0.881	0.8406	0.3181
1418	1.1465	0.8345	1.2726	2.2755	1.0042	1.222	0.776		0.7736	0.7991	0.554	1.1674	0.8978	0.8853	0.2871
1419	1.1923	0.7987	1.0941	2.5986	1.0981	1.2018	0.387		0.5037	0.7818	0.4363	1.2374	0.9554	0.7429	0.3141
1420	1.3795	0.9439	0.8952	2.2474	0.6832	1.3476	0.8158		0.6685	0.8714	0.4482	1.1496	0.7171	0.7607	0.5807
1421	1.2677	0.7367	0.7805	2.2558	1.1336	1.5271	0.5501		0.4256	0.7036	0.3969	1.1702	1.0077	0.7884	0.3625
1422	1.1421	0.7715	0.7578	2.3337	1.1987	1.6781	0.4689		0.5804	0.7211	0.4909	1.2678	0.9696	0.8688	0.3774
1423	1.0713	0.8662	0.7873	2.0719	1.2386	1.3737	0.4947		0.5246	0.7681	0.4189	1.1832	0.8999	0.7639	0.3333
1424	1.0724	0.9685	0.7835	2.0244	1.1246	1.6793	0.9069		0.3354	0.8623	0.3412	1.2235	0.898	0.8582	0.556
1425	1.23	1.0044	0.7075	2.7357	1.0823	1.5218	0.6525		0.5287	0.868	0.4478	1.2779	0.8548	0.7804	0.4186
1426	0.9279	0.8044	0.4772	2.1711	1.2377	1.4862	0.6404		0.4634	0.737	0.3359	1.1654	0.8589	0.8972	0.4805
1427	1.1603	1.249	0.5452	1.7439	1.0189	1.4868	0.5181		0.5296	1.084	0.416	1.175	0.9089	0.7463	0.3913
1428	1.2825	0.9365	0.923	1.8527	0.9812	1.7067	0.5221		0.5632	0.8086	0.5535	1.1587	0.8281	0.9571	0.3188
1429	1.2367	1.0028	1.2246	1.7094	1.0996	1.1714	0.4957		0.5348	0.8677	0.6672	1.1189	0.8754	0.645	0.3633
1430	1.3506	1.1849	1.2549	1.8988	1.0959	1.1677	0.4467		0.6252	0.9715	0.5704	1.1611	0.9307	0.7828	0.3129
1431	1.198	1.0532	0.6658	1.8986	1.0268	1.0553	0.6298		0.5653	0.8808	0.3728	1.2059	0.8174	0.781	0.3916
1432	1.2116	1.1158	0.9177	1.8412	1.0728	1.0063	0.613		0.4453	0.9218	0.5593	1.2545	0.8479	0.4109	0.2411
1433	0.9792	1.3024	0.7822	2.1093	1.1138	0.7732	0.4974		0.4198	1.0729	0.4829	1.2113	0.9241	0.2301	0.3823
1434	0.8688	1.3001	0.8362	1.997	1.1212	1.0851	0.7115		0.4352	1.0781	0.5149	1.1402	0.9685	0.1698	0.3582
1435	0.9312	1.0124	1.0508	1.7431	1.0581	0.9842	0.5048		0.321	0.905	0.5796	1.1312	0.8775	0.2669	0.3809
1436	0.9705	1.247	0.9112	2.0675	1.2133	0.9157	0.9089		0.461	1.0734	0.4284	1.1173	0.9133	0.2811	0.5382
1437	1.0243	1.2736	0.758	1.8133	0.9482	0.8419	0.5824		0.5812	1.0826	0.3955	1.1635	0.8405	0.2959	0.4083
1438	1.0092	1.1635	0.8577	1.8672	0.837	0.7647	0.4371		0.5069	1.0305	0.5606	1.1507	0.8807	0.2305	0.2877
1439	1.0989	1.066	0.8029	1.6973	0.9386	0.8994	0.3432		0.4732	0.9225	0.4737	1.1184	0.8823	0.2856	0.2574
1440	1.0851	1.805	0.9221	1.8988	1.1007	0.9162	0.6741		0.4149	1.3185	0.3446	1.191	0.9149	0.2669	0.4421
1441	1.1699	1.4976	0.6571	1.6885	0.9859	0.8956	0.521		0.3236	1.1657	0.2847	1.1285	0.844	0.3386	0.4533
1442	0.9307	1.1305	0.5373	1.5227	0.8967	1.1233	0.5918		0.3241	0.9684	0.4337	1.1559	0.8367	0.246	0.3824
1443	1.1266	1.7076	0.9017	1.4821	1.1804	1.0505	0.6059		0.503	1.2952	0.3717	1.1391	0.9362	0.2441	0.4916
1444	0.869	1.8321	0.4865	1.5324	0.9419	0.9506	0.5148		0.3982	1.3866	0.2798	1.1312	0.8319	0.3515	0.3404
1445	1.0251	1.57	0.6553	1.5956	0.9472	0.8836	0.7109		0.4293	1.1815	0.3885	1.1654	0.7237	0.328	0.3944
1446	1.1541	1.0481	0.4531	1.8709	0.9909	1.1421	0.8684		0.5902	0.9331	0.3252	1.1863	0.8488	0.356	0.4696
1447	1.0397	1.2813	0.6471	1.6796	0.9393	1.1929	1.1575		0.3547	0.9835	0.336	1.1524	0.6458	0.3164	0.6523
1448	0.9227	1.1499	0.5889	1.7703	1.1389	1.0754	0.5844		0.3606	0.9996	0.3406	1.1295	0.7888	0.1473	0.4281
1449	0.9056	0.9457	0.9685	1.8003	1.0222	1.0216	0.6954		0.3653	0.8409	0.5138	1.2215	0.674	0.2427	0.2754
1450	1.0498	1.1542	1.2386	1.7411	1.0086	0.54	0.3884		0.5542	0.9952	0.5642	1.1201	0.7086	0.2043	0.3038
1451	1.1387	0.9237	1.1781	1.6452	0.7986	0.9039	0.5192		0.5454	0.8459	0.7274	1.1019	0.6243	0.3529	0.3382
1452	0.9664	0.7102	1.0399	1.3894	0.809	0.8711	0.848		0.3362	0.6871	0.4643	1.076	0.8303	0.3236	0.4302
1453	0.9901	0.7155	1.0482	1.5836	0.7713	0.8956	0.5417		0.2535	0.6938	0.591	1.109	0.8388	0.2476	0.4763
1454	1.1759	0.8008	1.1641	1.7768	0.9304	0.8664	0.9077		0.3956	0.6896	0.6039	1.1802	0.7775	0.1971	0.3935
1455	1.0666	1.0779	1.3202	1.6449	1.0238	0.921	0.6022		0.5334	0.9894	0.6798	1.0569	0.8003	0.2473	0.3738
1456	1.0986	1.0144	1.0415	1.6129	0.9124	0.8708	0.5753		0.3569	0.9289	0.6289	1.1386	0.901	0.3144	0.4146
1457	1.1136	1.2148	1.7667	1.8869	0.7261	0.7724	0.5767		0.2815	1.0262	0.9165	1.1352	0.8376	0.3209	0.3472
1458	0.9663	1.2926	1.4075	1.96	1.0123	0.9264	0.8825		0.2804	1.0931	0.6555	1.1357	0.9631	0.2904	0.3297
1459	1.1322	1.105	1.6749	1.9733	0.874	0.7124	1.0853		0.4352	0.9096	0.7287	1.2727	0.9074	0.2661	0.4738
1460	1.0567	1.0462	1.2924	2.0002	0.9393	0.6861	1.1311		0.3713	0.9009	0.6405	1.1574	0.9079	0.253	0.437
1461	0.9703	1.0017	0.8872	1.9715	0.9085	0.8977	0.9879		0.3726	0.9196	0.5413	1.1857	0.9696	0.2523	0.3997
1462	0.9638	1.0159	0.7924	1.9203	0.9465	1.2089	0.8886		0.3918	0.8916	0.4916	1.2164	0.7724	0.3479	0.4118
1463	0.8536	1.0983	1.1622	1.5915	1.076	1.0599	0.8879		0.4452	0.9228	0.5501	1.119	0.8065	0.1633	0.3953
1464	0.9732	0.9658	1.0627	1.5741	1.1253	0.7937	0.97		0.4799	0.814	0.6083	1.0653	0.9043	0.2548	0.4007
1465	1.046	1.0566	1.0078	1.7545	1.1012	0.926	0.8775		0.6499	0.9422	0.5669	1.283	0.8747	0.3257	0.411
1466	1.0178	1.0919	0.7924	1.7361	1.0889	0.9681	0.8173		0.5793	0.9398	0.4888	1.1698	0.8436	0.2639	0.4997
1467	0.9814	0.9627	0.7007	1.6043	1.2851	0.8501	0.8274		0.4343	0.8535	0.4172	1.1052	0.9451	0.2618	0.4605
1468	0.9747	1.0177	1.0223	1.5261	1.0988	0.991	1.0808		0.5193	0.8638	0.5392	1.1081	0.8507	0.2058	0.4245
1469	0.8688	1.0525	0.7916	1.587	1.1144	0.9108	1.0517		0.4031	0.8734	0.4279	1.135	0.8924	0.2366	0.4487
1470	1.0169	0.9282	0.843	1.8306	1.1098	0.7997	1.0474		0.5761	0.8251	0.3754	1.0975	0.8343	0.1722	0.5309
1471	1.0642	1.0755	0.8897	1.8052	1.0903	1.0914	1.118		0.6334	0.9485	0.4722	1.141	0.8921	0.3909	0.5658
1472	0.9584	1.0727	1.1579	1.8607	0.9943	1.0233	1.1758		0.4271	0.9913	0.5986	1.1398	0.7083	0.3134	0.4775
1473	0.9838	1.082	0.8708	1.739	1.0396	1.0508	1.1859		0.4662	0.9481	0.5149	0.8931	0.7936	0.2379	0.5765
1474	0.9331	0.975	0.7251	1.6969	1.3282	0.9923	1.0652		0.3419	0.8958	0.4336	0.7329	0.9755	0.2952	0.503
1475	0.7124	1.2057	1.0766	1.6967	1.0762	1.0203	0.9894		0.2823	0.9775	0.5518	0.7585	0.8102	0.2405	0.4562
1476	1.0084	1.0155	0.7604	1.8868	1.2433	0.8679	0.9224		0.4072	0.8647	0.3939	0.8077	0.9731	0.1919	0.4283
1477	1.1269	1.1844	0.9793	1.7316	1.0196	0.8501	0.9981		0.5938	1.0093	0.5858	0.7445	0.73	0.2829	0.3759
1478	1.0463	1.2954	1.3302	1.6382	1.457	1.0881	1.2192		0.4162	1.1257	0.7465	0.8059	1.0455	0.3164	0.4531
1479	0.9525	1.1061	0.8346	1.5243	1.3455	0.9198	0.9601		0.4821	0.9903	0.4766	0.6487	0.9944	0.2826	0.4217
1480	1.1383	1.0295	0.86	1.7125	1.08	1.0337	1.1191		0.5569	0.86	0.5052	0.719	0.8994	0.4347	0.4414
1481	1.0572	1.1909	0.8768	1.7493	1.1402	0.8681	0.9905		0.4469	1.0303	0.4077	0.8487	0.8996	0.219	0.4718
1482	1.0018	0.9099	0.7108	1.5414	1.3105	0.9032	0.933		0.6116	0.8585	0.4465	0.3084	0.9528	0.1932	0.5391
1483	0.8642	1.0112	0.804	1.434	1.2173	0.854	0.9539		0.4066	0.9514	0.3535	0.3597	0.9041	0.1931	0.436
1484	1.1375	1.2723	0.6416	1.4041	1.3932	1.0148	1.0933		0.5625	1.0168	0.2843	0.2788	1.0172	0.22	0.4658
1485	0.9642	0.963	0.9827	1.6172	1.29	0.8644	0.9418		0.3955	0.8516	0.4294	0.3381	1.0067	0.229	0.4049
1486	0.9638	1.1268	0.6597	1.6712	1.265	0.9741	0.9438		0.4595	0.9032	0.3286	0.2859	0.934	0.2055	0.4071
1487	1.0929	1.0854	0.7133	1.6288	1.1001	0.9367	1.1331		0.5091	0.9809	0.4105	0.3482	0.8885	0.2547	0.3853
1488	1.0999	1.243	0.4676	1.5804	1.1421	0.6934	1.2531		0.5576	1.0544	0.382	0.2578	0.9478	0.249	0.4584
1489	0.9913	1.091	0.8245	1.6628	1.328	0.8887	1.1137		0.4321	0.9217	0.4013	0.3586	0.9389	0.271	0.3888
1490	0.7903	1.1869	0.7861	1.7811	1.041	0.9118	1.0527		0.4609	0.9475	0.4666	0.3359	0.762	0.188	0.5557
1491	0.8868	1.2293	0.6668	1.7045	1.2216	0.9938	0.8966		0.5095	1.0699	0.326	0.3343	0.9026	0.4057	0.313
1492	0.9414	1.3223	1.026	1.3916	1.2683	0.982	1.1849		0.4855	1.141	0.3701	0.2793	0.9934	0.2551	0.5178
1493	0.8354	1.1011	0.8527	1.5269	1.444	0.8307	1.0495		0.3397	0.9239	0.3911	0.2511	1.1046	0.3486	0.5145
1494	1.075	1.014	0.9847	1.1789	1.3041	0.7726	1.0879		0.5721	0.9149	0.4245	0.5065	0.9052	0.2104	0.4443
1495	1.0088	1.1027	1.0224	1.1171	1.1372	0.8973	1.1569		0.4084	0.8967	0.4743	0.5042	0.8851	0.2111	0.3941
1496	0.908	0.964	1.1705	0.9046	1.322	0.922	1.1484		0.4722	0.7996	0.6565	0.4077	1.0075	0.2349	0.4333
1497	0.9557	1.0424	0.9729	0.9778	1.0932	0.7569	1.2307		0.4708	0.8102	0.6131	0.3925	0.8821	0.21	0.5455
1498	0.7156	0.9474	0.8663	0.9581	1.2033	0.9396	1.3758		0.3846	0.8338	0.407	0.4495	0.9534	0.31	0.4725
1499	0.9237	0.8865	0.7603	0.9541	1.1218	1.126	1.2448		0.5744	0.7663	0.4908	0.2983	0.832	0.2895	0.4711
1500	0.7762	0.9847	1.1732	0.7808	1.1738	1.0267	1.2194		0.4343	0.894	0.559	0.2276	0.902	0.3112	0.432
1501	0.8303	1.0619	0.7023	0.8867	1.1128	1.0424	1.315		0.3627	0.9775	0.3852	0.442	0.9466	0.3213	0.464
1502	0.9689	1.3783	0.6972	1.1042	1.152	0.8198	1.069		0.5231	1.1161	0.326	0.618	0.8503	0.2887	0.4005
1503	0.9724	0.9606	0.7839	1.0007	1.2497	0.9865	1.4445		0.2845	0.8215	0.2866	0.5815	0.9439	0.3479	0.4146
1504	0.9617	1.0124	0.5837	0.8017	1.1876	0.9143	1.2923		0.3841	0.8784	0.3041	0.2922	0.9126	0.2428	0.4009
1505	0.9673	1.2562	1.0024	0.8117	1.2465	1.0018	1.3656		0.3907	1.0369	0.3838	0.1871	0.9103	0.5138	0.3959
1506	0.8357	1.1863	1.3005	1.1061	1.0986	1.0815	1.6289		0.407	1.0428	0.5868	0.3821	0.8537	0.2787	0.3364
1507	0.8822	1.2223	1.2292	1.0523	1.268	1.2005	1.1356		0.5319	1.0063	0.5078	0.5325	0.8491	0.3928	0.361
1508	1.0148	0.8403	0.8281	1.0672	1.3034	1.09	1.2373		0.3822	0.7664	0.3463	0.3922	0.9388	0.4447	0.3763
1509	1.1003	1.031	0.9332	1.1844	1.4096	0.8619	1.6439		0.5287	0.9107	0.5642	0.4261	1.043	0.3418	0.4998
1510	0.9883	1.1681	0.7303	1.0978	1.2965	1.1482	1.6157		0.3996	0.9369	0.4184	0.3527	0.9693	0.2845	0.3027
1511	1.1646	1.0516	0.5388	1.1957	1.2894	1.0784	1.2061		0.5221	0.8832	0.2731	0.4347	1.0503	0.32	0.4167
1512	1.1241	1.1192	0.5082	1.2495	1.2296	0.895	1.1606		0.4128	0.9151	0.3872	0.4873	0.8808	0.229	0.4167
1513	0.983	1.087	0.7267	1.2325	1.1019	0.9944	1.1063		0.368	0.9529	0.3255	0.5339	0.9173	0.2483	0.3439
1514	1.0815	1.1921	0.6962	0.9538	1.1934	0.8517	1.113		0.4659	1.0192	0.3712	0.329	0.9393	0.2699	0.4656
1515	0.9152	1.1415	0.5794	1.0262	1.2449	0.5007	1.1643		0.3267	0.9577	0.2764	0.4287	0.9375	0.2804	0.4388
1516	1.2498	1.3062	0.8604	1.2746	1.0936	0.4191	1.0504		0.5419	1.0955	0.3593	0.4618	0.8894	0.2315	0.4357
1517	1.2596	1.1329	0.6466	0.958	1.211	0.4487	1.1883		0.5798	0.9545	0.3403	0.502	0.9561	0.3439	0.3953
1518	1.1294	1.2075	0.5099	1.0397	1.0294	0.4837	1.0488		0.5113	1.0501	0.3292	0.4606	0.7966	0.2812	0.342
1519	1.0204	1.0089	0.7465	0.9778	1.2007	0.474	0.926		0.4224	0.8736	0.4099	0.4131	0.879	0.3123	0.3579
1520	1.1268	1.1938	0.8054	0.8153	1.1202	0.3355	1.078		0.3922	0.9026	0.3685	0.3241	0.8771	0.2225	0.4374
1521	1.1629	1.5025	0.9014	0.8373	1.0821	0.4352	1.0377		0.5195	1.2251	0.4566	0.3673	0.8919	0.2703	0.5593
1522	1.0644	1.3548	1.1238	0.9247	1.0186	0.3894	1.2296		0.5759	1.0666	0.4404	0.4417	0.8061	0.2769	0.3706
1523	1.1676	1.223	0.807	0.9801	1.2608	0.4118	1.6083		0.6221	1.0251	0.4539	0.4729	1.029	0.2371	0.3937
1524	0.8805	1.0857	1.008	1.1675	1.2431	0.5805	1.7253		0.4819	0.9147	0.4855	0.5446	0.8541	0.2833	0.4693
1525	0.8318	0.9042	0.7935	1.1447	1.1954	0.5699	1.6465		0.4554	0.8209	0.4396	0.5032	0.8976	0.2882	0.5927
1526	0.804	0.9874	0.8915	0.9995	1.0943	0.6393	1.5639		0.4103	0.8413	0.4804	0.4785	0.943	0.254	0.6386
1527	0.7941	1.0023	1.0831	1.1344	1.0549	0.5334	1.673		0.265	0.884	0.462	0.6138	0.8205	0.2274	0.6181
1528	0.9844	1.1119	0.9624	1.3804	1.0136	0.3884	1.8044		0.5101	0.9345	0.4389	0.8726	0.7582	0.2897	0.5408
1529	0.9135	1.0975	0.8438	1.4231	1.0209	0.6537	1.6722		0.4638	0.9512	0.3864	0.887	0.7942	0.2826	0.7089
1530	0.7547	1.0491	0.8279	1.4234	1.1358	0.4303	1.7337		0.3471	0.9304	0.3326	0.4801	0.8945	0.1651	0.8237
1531	0.8679	1.0146	0.9828	1.485	1.1111	0.5814	1.5928		0.4422	0.8571	0.5363	0.5414	0.8002	0.36	0.6595
1532	0.9997	1.0545	1.1931	1.1811	1.292	0.5476	1.4015		0.5174	0.9524	0.5364	0.5214	0.9489	0.2499	0.7995
1533	1.2291	1.2834	1.2894	1.2298	1.091	0.5106	1.6669		0.6601	1.1161	0.594	0.4141	0.8314	0.261	0.7547
1534	0.9291	1.1082	1.0893	1.141	1.2796	0.5996	1.6741		0.3715	0.9733	0.5803	0.5265	1.108	0.2446	0.6219
1535	1.0164	1.0552	0.842	1.038	1.154	0.4597	1.5729		0.4588	0.8765	0.4736	0.349	0.8837	0.2986	0.7072
1536	1.1393	1.0838	0.8253	1.0287	1.1307	0.3674	1.6792		0.4671	0.9098	0.4663	0.414	0.9246	0.2545	0.6957
1537	1.0656	1.0238	0.7733	1.2434	1.2734	0.4266	1.5002		0.4875	0.8992	0.3801	0.4797	0.9496	0.2841	0.7042
1538	1.1192	1.1835	0.8463	1.4959	1.0522	0.4625	1.5088		0.6879	1.0203	0.414	0.4053	0.8383	0.3098	0.692
1539	1.1278	1.0865	0.9267	1.1308	1.102	0.3128	1.6657		0.5768	0.9894	0.4787	0.4532	0.8496	0.2036	0.6282
1540	1.1008	1.2296	1.0199	1.0013	1.1492	0.5824	1.5813		0.5497	0.9885	0.5951	0.4193	0.8549	0.3458	0.7704
1541	0.9752	1.6348	0.975	1.3056	1.0805	0.5598	1.7065		0.3327	1.2307	0.4415	0.4069	0.832	0.3334	0.6805
1542	0.9999	1.4538	1.1182	1.3744	1.4264	0.3547	1.6322		0.4622	1.1164	0.534	0.3891	1.0154	0.2963	0.6815
1543	1.0611	1.191	1.2608	1.0032	1.1223	0.6706	1.7987		0.664	1.0332	0.5717	0.2839	0.7497	0.2502	0.6735
1544	0.8868	1.0782	1.368	1.2595	1.0855	0.5309	1.6171		0.5484	0.9514	0.6045	0.2716	0.8664	0.2064	0.5895
1545	0.957	1.1129	0.6947	1.4096	1.0993	0.3485	1.5628		0.5793	0.8947	0.3906	0.406	0.8589	0.2221	0.6477
1546	0.9614	1.0476	0.8506	1.1057	1.1758	0.3305	1.5652		0.6498	0.9262	0.5486	0.3386	0.8612	0.1826	0.6679
1547	0.858	1.0894	1.0088	1.2963	1.1698	0.5477	1.4547		0.6649	0.9779	0.4737	0.3399	0.893	0.3288	0.7759
1548	0.9666	0.905	0.6497	1.3159	1.1115	0.4411	1.6293		0.6894	0.8036	0.3263	0.452	0.8952	0.2736	0.7255
1549	0.8874	1.3261	0.54	1.3999	1.0237	0.2731	1.6725		0.5554	1.0816	0.3592	0.4183	0.7362	0.1944	0.6412
1550	0.9331	1.2153	0.6655	1.36	1.0435	0.3251	1.5826		0.4876	0.9086	0.3781	0.2431	0.7826	0.2178	0.9183
1551	0.8859	1.1945	0.6965	1.3551	1.0082	0.398	1.6456		0.5684	0.9661	0.3857	0.3825	0.7537	0.2163	0.6604
1552	0.9357	0.9905	0.7921	1.8936	1.0935	0.4065	1.6419		0.5409	0.8559	0.3473	0.3744	0.874	0.221	0.7329
1553	0.9791	0.9587	0.9078	1.8888	1.1017	0.4707	1.6011		0.6278	0.7913	0.4934	0.4185	0.8606	0.265	0.6862
1554	0.9516	1.0723	0.8436	1.5305	1.2147	0.5076	1.5776		0.4424	0.8739	0.4476	0.2771	0.9062	0.2849	0.6729
1555	0.9332	0.943	0.7624	1.64	1.098	0.5162	1.6156		0.3803	0.8166	0.3911	0.243	0.8039	0.3498	0.7717
1556	1.0108	1.321	0.9476	1.5744	1.2432	0.4168	1.645		0.5108	1.0863	0.4563	0.2301	0.913	0.2936	0.5554
1557	1.1156	0.9173	0.865	1.7731	1.4964	0.3968	1.4522		0.569	0.8264	0.4737	0.3481	0.9635	0.2726	0.7326
1558	1.1918	1.0098	1.3889	1.9844	1.1169	0.4261	1.679		0.5648	0.8925	0.7325	0.4964	0.8347	0.213	0.6961
1559	0.9346	1.015	1.3247	1.909	1.0492	0.3093	1.7207		0.429	0.8847	0.6859	0.2815	0.8138	0.2513	0.7892
1560	0.9834	0.8373	1.2431	1.9511	1.0573	0.385	1.6205		0.5198	0.7621	0.5666	0.3608	0.8773	0.2259	0.9019
1561	0.852	1.3115	1.3661	2.0254	1.0802	0.5186	1.6177		0.4248	1.0739	0.68	0.2626	0.8574	0.3329	0.6831
1562	0.9612	1.2739	1.6921	1.816	1.3509	0.4212	1.532		0.4324	0.9802	0.7724	0.3632	0.9995	0.2732	0.7391
1563	0.8646	1.5621	1.4636	1.8409	1.3286	0.4661	1.6278		0.3688	1.212	0.5919	0.3965	0.8208	0.3027	0.6686
1564	0.9969	1.3021	1.0686	2.0736	1.3094	0.4569	1.7491		0.5374	1.0996	0.5121	0.4029	0.7936	0.266	0.4849
1565	0.6749	0.9695	1.464	1.9142	1.5509	0.333	1.7982		0.3245	0.898	0.6983	0.4179	0.9407	0.2553	0.6502
1566	0.982	1.063	1.0815	2.1333	1.5337	0.4679	1.542		0.4415	0.955	0.4516	0.3659	0.9032	0.2294	0.6792
1567	1.0913	1.0681	0.8344	1.927	0.9874	0.4406	1.566		0.631	0.8826	0.4901	0.3453	0.7792	0.1785	0.6841
1568	1.0928	1.0057	0.7905	1.9137	1.0725	0.5447	1.6643		0.597	0.9535	0.4648	0.3514	0.8044	0.2477	0.7044
1569	0.9707	1.1207	0.6088	1.7077	1.083	0.439	1.5809		0.6083	0.9191	0.39	0.2699	0.9272	0.2416	0.7209
1570	0.9688	1.3951	0.5479	2.2081	1.0132	0.3954	1.4214		0.4353	1.142	0.3441	0.5191	0.8559	0.1702	0.6766
1571	0.8544	1.0171	0.6128	2.17	0.9905	0.4151	1.7314		0.4553	0.8843	0.4365	0.4012	0.8118	0.2217	0.7648
1572	0.8372	0.8057	0.5439	2.1594	1.0335	0.6372	1.5066		0.5392	0.7749	0.2781	0.4111	0.8283	0.2948	0.5118
1573	0.7804	1.0076	0.407	1.9747	1.1461	0.8679	1.4373		0.3945	0.8744	0.2851	0.4012	0.959	0.4089	0.7489
1574	0.8569	1.3633	0.8657	1.8331	0.9455	0.2968	1.6715		0.4564	1.0939	0.4443	0.3203	0.8037	0.2501	0.7062
1575	1.1157	1.1411	0.9089	1.9978	1.0131	0.5666	1.5375		0.6672	1.021	0.5288	0.3389	0.7686	0.3971	0.635
1576	1.0432	1.0606	0.721	2.0454	1.0556	0.5786	1.6317		0.4465	0.9561	0.3507	0.4796	0.8904	0.1956	0.6835
1577	0.9172	1.1469	0.8689	2.0452	1.0421	0.5655	1.5716		0.4458	1.0208	0.4038	0.5271	0.894	0.223	0.6851
1578	1.2715	1.1036	0.9103	2.1375	1.117	0.4495	1.6055		0.377	0.9922	0.3371	0.559	0.9721	0.1864	0.8216
1579	1.1598	1.3204	1.2183	2.1434	0.9173	0.5853	1.8612		0.5048	1.0164	0.6219	0.3034	0.8431	0.2973	0.5822
1580	1.1327	1.0595	1.1903	1.9487	1.0218	1.015	1.6411		0.3045	0.9275	0.6075	0.4214	0.8755	0.3967	0.6252
1581	1.4841	1.041	1.0758	2.263	1.0627	0.8053	1.615		0.4214	0.9115	0.4573	0.4632	0.8699	0.3374	0.5527
1582	1.4272	0.9556	0.9159	2.2016	1.1177	0.8791	1.6528		0.4493	0.844	0.4078	0.521	0.9393	0.3221	0.3163
1583	1.5012	1.0544	1.0685	1.8717	1.0116	0.8644	1.7374		0.4023	0.9224	0.5791	0.2201	0.9228	0.2493	0.6041
1584	1.1214	1.0842	0.9951	2.2992	1.0757	0.7489	1.9323		0.2279	0.9087	0.5532	0.4475	0.9103	0.2265	0.6515
1585	1.4326	1.1142	1.1428	2.0906	1.0629	0.8149	1.6313		0.3519	0.9017	0.5753	0.2966	0.9685	0.2397	0.6152
1586	1.1019	1.1678	1.26	1.9393	1.0415	0.7882	1.6116		0.4329	0.9679	0.6324	0.1874	0.8899	0.2584	0.9636
1587	1.1071	1.0482	0.9414	1.893	0.9078	0.9116	1.8937		0.3613	0.8904	0.4995	0.2752	0.8579	0.3457	1.0593
1588	1.3482	1.1765	1.1064	1.9272	1.05	0.7693	1.6683		0.3583	0.989	0.5588	0.2821	0.8847	0.1912	0.9906
1589	1.3135	0.9435	1.0483	1.7577	1.0375	0.9123	1.7833		0.2822	0.8478	0.5251	0.2213	0.9262	0.1801	1.0875
1590	1.3259	1.0524	1.1427	1.9278	1.0195	0.949	1.6615		0.4554	0.903	0.4267	0.4025	0.8868	0.2865	0.9989
1591	1.4284	1.0423	0.5791	1.6188	1.0517	0.8186	1.3908		0.4843	0.8924	0.1759	0.2159	0.9624	0.3054	0.9052
1592	1.6659	1.3945	0.5906	1.7671	0.999	0.9015	1.2503		0.442	1.1514	0.3411	0.1989	0.7686	0.2335	0.8809
1593	1.3879	1.209	0.689	1.9346	0.9126	0.9024	1.4373		0.4542	1.0097	0.2982	0.3171	0.7215	0.2575	0.9605
1594	1.2834	1.0845	0.7018	1.8347	1.079	0.927	1.2151		0.456	0.9409	0.3889	0.2992	0.9087	0.2334	0.7699
1595	1.3017	1.3378	0.7391	1.9226	1.148	0.9025	1.2539		0.5624	1.1576	0.3126	0.314	0.8604	0.3161	1.0673
1596	1.3648	1.2668	0.7655	1.9377	1.0143	0.8125	1.3319		0.4032	1.0631	0.3652	0.3319	0.8147	0.1775	1.0749
1597	0.936	1.2896	0.7054	1.6247	0.9543	0.8163	1.3008		0.4357	1.1025	0.3714	0.2807	0.8347	0.2433	0.9464
1598	1.0681	1.15	1.1039	1.7485	1.045	0.8505	1.2546		0.3001	1.0193	0.5734	0.271	0.8269	0.3783	0.8872
1599	1.0945	1.0894	1.0733	1.7034	1.0382	0.8527	1.3056		0.2909	0.9327	0.5276	0.3794	0.8825	0.2277	1.0031
1600	1.1076	1.163	1.3997	1.7673	0.8151	0.8521	1.4533		0.375	1.0038	0.7116	0.3025	0.7402	0.2471	0.9814
1601	1.1578	0.9635	1.4968	1.8875	0.7891	0.8911	1.3749		0.2966	0.8577	0.7481	0.2645	0.8337	0.4221	1.0604
1602	1.3649	1.242	1.1124	1.7217	1.1088	0.9673	1.3639		0.4327	1.0364	0.5104	0.237	0.7812	0.381	1.0957
1603	1.0991	0.987	1.1184	2.0151	1.0492	1.1284	1.4071		0.2612	0.9181	0.4357	0.3607	0.8026	0.3561	1.0529
1604	1.0443	1.1363	1.2728	2.3014	0.9184	1.0891	1.3204		0.2422	0.9296	0.5802	0.4928	0.8172	0.2272	0.9585
1605	1.1521	1.28	0.876	1.961	0.9405	1.1915	1.3275		0.2593	1.0126	0.4383	0.2739	0.796	0.242	0.96
1606	1.2821	1.3183	1.2006	1.9394	0.7749	1.258	1.419		0.3275	1.0911	0.601	0.41	0.8091	0.6473	0.95
1607	1.333	1.2528	1.2431	2.0015	1.0478	1.2745	1.207		0.395	1.0317	0.6417	0.3063	0.8403	0.745	0.9043
1608	1.3128	1.0437	1.2667	1.7977	0.9765	1.4508	1.2612		0.3934	0.8978	0.6063	0.3384	0.8568	0.7046	0.8963
1609	1.1601	1.0097	0.8168	2.0944	1.0017	1.8722	1.2616		0.556	0.9085	0.4464	0.4193	0.8984	0.9928	0.9878
1610	1.1644	1.1152	0.9737	1.9509	0.8775	1.3093	1.2649		0.6163	0.9462	0.5392	0.2721	0.8338	0.657	0.9353
1611	1.1007	1.1568	1.0169	2.0846	1.0552	1.2275	1.1791		0.5468	1.0227	0.4985	0.3735	0.9259	0.6853	0.8883
1612	1.1427	0.878	1.2737	2.1129	0.9742	1.2799	1.3402		0.5581	0.8019	0.6364	0.3132	0.8067	0.6114	1.0512
1613	1.1825	1.0007	1.0411	2.0752	0.8914	1.2592	1.2585		0.5323	0.8721	0.4727	0.2694	0.9062	0.6945	0.9609
1614	1.3878	0.8789	1.3165	2.0202	1.0983	1.2635	1.2237		0.4426	0.8394	0.5777	0.367	0.9548	0.6553	0.9442
1615	1.2614	1.0116	0.961	2.0569	1.0174	1.3328	1.2341		0.4345	0.9337	0.5298	0.5449	0.7719	1.0222	0.9813
1616	1.3144	1.198	0.9729	2.081	0.9827	1.3332	1.2256		0.4802	1.0387	0.3648	0.4823	0.8775	1.0349	0.9984
1617	1.2914	0.9479	1.0242	2.3807	1.0237	1.3461	1.0692		0.5843	0.9547	0.4618	0.3556	0.8371	1.0335	0.8472
1618	1.2503	1.0885	1.0983	2.2846	1.1257	1.2953	1.2751		0.3935	0.9252	0.4415	0.3554	0.8877	1.0692	1.0132
1619	1.1081	1.1785	1.0553	2.2537	0.9814	1.1934	1.1711		0.3823	1.0183	0.6464	0.5302	0.8648	0.8924	0.9686
1620	1.1537	1.0701	1.0014	2.4669	0.9474	1.2662	1.169		0.2979	0.9409	0.4285	0.4717	0.8886	1.0854	1.0199
1621	1.1215	0.9134	1.1586	2.0191	1.2549	1.2302	1.1005		0.2922	0.813	0.5416	0.331	0.8195	1.0422	0.9819
1622	1.1027	0.9814	0.8223	2.1626	1.1128	1.1241	1.0903		0.3069	0.8646	0.4717	0.3395	0.8939	1.0298	0.9406
1623	1.3433	1.0909	0.7181	2.056	1.1326	1.2308	1.2938		0.5001	0.9161	0.4398	0.3623	0.8363	1.1793	0.9866
1624	1.1934	0.8835	0.7031	1.7963	1.0721	1.2418	1.0587		0.3517	0.7793	0.306	0.2977	0.6171	1.0128	0.8798
1625	1.2462	0.9852	0.7551	1.9678	1.1665	1.2963	1.1219		0.4189	0.8018	0.393	0.363	0.6885	1.2271	0.9904
1626	1.4778	0.8566	0.4235	1.9798	0.9871	1.1045	1.2911		0.4799	0.7832	0.3076	0.3396	0.4617	1.1644	0.9304
1627	1.3293	0.8906	0.8571	1.9746	1.0561	1.2283	1.2162		0.356	0.7852	0.3595	0.4612	0.5094	1.0161	0.8933
1628	1.2496	0.9785	0.8403	1.9503	1.1328	1.0035	1.4212		0.2937	0.7713	0.431	0.4476	0.5568	0.8149	1.0172
1629	1.1573	0.9442	1.0558	2.1617	0.8626	1.138	1.3082		0.5585	0.8722	0.6914	0.4211	0.4886	1.1171	0.8893
1630	0.9845	1.1038	0.5881	2.2128	1.0338	1.3381	1.1209		0.5821	0.946	0.3195	0.3715	0.5744	0.9366	0.7547
1631	1.0763	1.3202	0.8072	1.8063	0.8992	1.2875	1.1289		0.5778	1.0071	0.4728	0.2577	0.5008	1.0818	0.9656
1632	1.1828	0.8694	0.7967	1.8607	0.6517	1.3159	1.0595		0.4579	0.7511	0.498	0.3229	0.4368	1.1425	0.9793
1633	0.9679	0.8469	1.3458	1.9687	0.8361	1.2791	1.3643		0.4036	0.8084	0.6949	0.4293	0.5272	1.0962	0.8803
1634	1.3724	1.1665	1.0703	1.8438	1.2023	1.2021	1.3203		0.6695	1.0242	0.5877	0.3662	0.5585	0.9678	0.9168
1635	1.4047	1.0287	1.1353	2.3799	0.66	1.2206	1.3125		0.5263	0.8765	0.5883	0.6042	0.4811	1.0268	1.0026
1636	1.3631	1.0415	1.168	2.2332	1.1747	1.2967	1.157		0.6521	0.9688	0.6355	0.3501	0.9046	1.082	1.011
1637	1.2927	1.0799	1.1562	2.2644	1.6316	1.3854	1.0879		0.6284	0.9129	0.5544	0.4065	0.874	1.1504	0.9516
1638	1.1177	0.9627	1.54	2.1202	1.283	1.2374	1.2714		0.4742	0.8553	0.7811	0.3975	0.707	1.1321	1.0649
1639	1.1225	1.1597	0.9888	1.7456	1.0641	1.2278	1.2847		0.4347	0.9653	0.6142	0.3611	0.6379	1.1877	0.9444
1640	1.052	1.3279	1.3842	1.9415	1.3141	1.1409	1.5669		0.4936	1.0758	0.6773	0.3477	0.9053	1.0904	0.9824
1641	1.0464	1.3983	1.2479	1.8179	1.1649	1.2485	1.4103		0.4902	1.0472	0.6427	0.2778	0.7403	1.2215	1.0496
1642	1.0087	1.1382	1.0785	1.7187	1.1387	1.3526	1.3887		0.442	0.926	0.5437	0.3081	0.6885	1.0363	0.9332
1643	1.0111	0.9796	1.3139	1.771	1.1755	1.2095	1.5246		0.4757	0.8702	0.6933	0.2729	0.8012	1.0945	1.0724
1644	1.0752	1.0199	1.1061	2.1037	1.2282	1.563	1.5448		0.5212	0.8546	0.5472	0.4418	0.8331	1.1132	0.9327
1645	1.0924	0.9888	1.3286	2.1573	1.6294	1.1222	1.2103		0.5031	0.8754	0.68	0.4481	1.0009	0.9969	0.9146
1646	1.1239	1.0668	1.3418	2.0362	1.468	1.2701	1.2553		0.477	0.9576	0.7032	0.5194	0.9476	1.0958	0.9464
1647	1.0956	1.0771	1.1991	2.1398	1.1986	1.3415	1.2423		0.5894	0.9753	0.5678	0.4769	0.9255	1.0501	0.9074
1648	0.998	1.3035	1.2174	2.2392	0.8821	1.3752	1.2804		0.5419	1.1122	0.5916	0.3679	0.7172	1.0209	0.9525
1649	0.9402	1.149	1.2092	2.1311	1.0567	1.3185	1.16		0.368	0.9608	0.5496	0.4324	0.872	1.0294	0.9269
1650	0.6238	1.221	1.4753	1.8859	1.0876	1.1789	1.1577		0.3168	0.9895	0.7673	0.3557	0.8107	1.1021	0.9362
1651	0.9968	1.2711	1.3595	1.9606	1.0173	1.2679	1.1713		0.3622	1.0376	0.6317	0.2843	0.8695	1.0237	0.8502
1652	0.775	1.4188	1.2452	2.0883	1.0669	1.1421	1.1068		0.3971	1.1534	0.559	0.3507	0.9151	1.0544	0.9333
1653	0.836	1.2397	1.1178	1.7333	1.0937	1.0688	1.174		0.3144	1.0538	0.6051	0.3601	0.9128	1.0766	0.9871
1654	0.8739	1.4274	1.0685	2.0334	0.7674	1.1216	1.1755		0.4122	1.1266	0.5937	0.2708	0.7964	0.9951	0.8919
1655	0.7418	1.3151	1.5014	1.9615	1.1711	1.2537	1.128		0.3982	1.128	0.848	0.3425	0.8521	0.9746	0.9738
1656	0.9658	1.1401	1.1851	1.6916	1.0935	1.3324	1.2556		0.3749	0.9961	0.4983	0.2098	0.8563	1.0989	0.9897
1657	0.9098	1.1736	0.9665	2.0292	1.2068	1.2421	1.33		0.3746	1.0038	0.4878	0.4665	0.797	1.0891	0.9591
1658	1.2101	0.8734	0.6603	1.8783	1.2859	1.1318	1.1427		0.4313	0.7713	0.3039	0.3419	0.8391	0.9388	0.8679
1659	1.2491	0.7233	1.3169	1.7735	1.0494	1.3697	1.3035		0.4699	0.703	0.6576	0.37	0.7996	0.9686	1.0187
1660	1.163	0.717	0.9527	1.8979	1.0824	1.4157	1.3081		0.3901	0.7228	0.4112	0.3727	0.8614	1.0298	0.92
1661	1.2111	0.7516	1.3043	1.6811	1.0155	1.5091	1.5901		0.4363	0.6732	0.4889	0.3687	0.8476	1.1282	0.9463
1662	1.2667	0.7224	1.3653	1.7293	1.1455	1.4848	1.3858		0.4267	0.6506	0.6848	0.5127	0.9326	1.1328	0.9544
1663	1.1275	0.9872	1.2096	1.7989	1.2519	1.2127	1.3205		0.3129	0.8089	0.5825	0.3188	0.9177	1.0953	1.0572
1664	1.0208	1.1033	1.4928	2.0314	1.0544	1.2638	1.3503		0.3369	0.9533	0.7271	0.4154	0.8478	1.027	0.9917
1665	0.9668	0.7973	1.6409	1.8825	1.1199	1.2465	1.3823		0.4169	0.7491	0.8258	0.3572	0.8867	1.0734	0.8399
1666	1.0097	0.6871	1.4907	2.079	1.0101	1.0455	1.4062		0.3088	0.6637	0.754	0.3447	0.8324	1.0171	0.9786
1667	1.1039	0.7607	1.3648	2.2123	1.0978	1.3034	1.3705		0.3377	0.7455	0.5981	0.4253	0.8271	1.1533	0.9108
1668	1.0018	0.987	1.5422	2.0096	1.2819	1.1264	1.8017		0.3895	0.7917	0.8542	0.3586	0.8639	0.9827	1.1058
1669	1.1167	1.0142	1.5157	1.8166	0.9746	1.215	1.4101		0.5396	0.8294	0.906	0.3425	0.7643	1.1002	1.0738
1670	1.1021	0.8131	1.147	2.0656	1.0331	1.2603	1.5197		0.5732	0.7933	0.6654	0.3768	0.8054	1.0978	1.0895
1671	0.9897	0.796	1.1871	1.8639	1.0664	1.2761	1.3896		0.359	0.8048	0.686	0.4174	0.8789	1.1561	0.9812
1672	1.1599	0.9827	1.0242	1.924	1.0189	1.3609	1.4913		0.3203	0.9172	0.5279	0.4363	0.8518	1.1583	0.9572
1673	1.1012	0.9955	1.2696	1.6769	0.9276	1.4702	1.5631		0.329	0.9247	0.6605	0.448	0.8921	1.19	0.9741
1674	1.0076	1.1769	1.4347	1.9929	0.9703	1.197	1.1322		0.2724	0.9636	0.7568	0.5096	0.8374	1.1019	1.0951
1675	1.0126	1.3701	1.2376	1.7164	1.1069	1.2208	1.2265		0.2968	1.1044	0.6531	0.2189	0.8598	1.1112	0.9426
1676	1.1747	0.9872	1.2175	1.8431	0.9267	1.3436	1.3758		0.505	0.6795	0.6597	0.3704	0.7802	1.0996	0.9652
1677	1.1485	0.8252	1.0154	1.5225	0.9884	1.2971	1.153		0.3993	0.6992	0.6499	0.3013	0.8698	1.0496	0.8789
1678	1.1784	0.8874	1.009	1.5999	0.9607	1.2984	1.1787		0.3458	0.5685	0.6051	0.2894	0.8878	1.1415	0.7706
1679	1.0527	0.7659	1.079	1.7588	1.0719	1.1368	1.1473		0.2987	0.5958	0.4735	0.4431	0.8388	1.0066	0.7985
1680	0.8248	1.0409	1.1465	1.5683	1.1441	1.2033	1.1013		0.2929	0.7717	0.6041	0.3063	1.032	1.0285	0.8577
1681	0.8209	0.922	1.0932	1.6292	0.8976	1.1296	1.1718		0.5038	0.6718	0.5223	0.2516	0.8705	1.0167	0.944
1682	0.8163	1.24	1.4022	1.5548	0.9891	1.2571	1.3834		0.1909	0.8837	0.7119	0.4169	0.7538	1.0597	0.9906
1683	0.7976	0.9381	1.1113	1.7462	1.0563	1.2246	1.338		0.3102	0.7207	0.5872	0.3248	0.7786	1.0111	0.9486
1684	0.9008	1.0138	0.8689	1.5816	1.1885	1.3507	1.2349		0.3371	0.7911	0.4042	0.3821	0.8609	1.1012	1.0208
1685	0.9001	0.8115	1.307	1.6984	1.126	1.3978	1.295		0.3313	0.558	0.6434	0.2913	0.7951	1.1587	1.0764
1686	0.7815	0.9233	1.2238	1.5555	1.2874	1.251	1.3918		0.3425	0.7587	0.5438	0.3371	0.9223	1.153	1.0597
1687	0.7496	0.8383	1.5311	1.5853	1.1915	1.3308	1.2763		0.3113	0.6384	0.7274	0.2647	0.8056	1.1666	1.0041
1688	0.8485	0.8577	1.1324	1.6385	1.1311	1.1831	1.1531		0.4803	0.6639	0.5722	0.3265	0.7979	1.1465	0.8862
1689	1.0115	0.7552	1.1831	1.4272	1.0616	1.1462	1.1797		0.4412	0.5778	0.6313	0.2603	0.7809	1.0871	1.0465
1690	1.2128	0.9195	1.0262	1.4206	0.8281	1.0487	1.1502		0.4452	0.6432	0.6361	0.3233	0.8217	0.9646	0.9382
1691	1.3722	0.8978	1.2511	1.6368	0.9561	1.2165	1.265		0.2708	0.6739	0.576	0.236	0.8777	1.0901	1.0053
1692	1.218	1.032	0.9506	1.593	0.9975	1.2074	1.3056		0.3819	0.8132	0.5188	0.3753	0.8467	1.1723	0.9249
1693	1.4641	1.0838	1.0016	1.352	0.8959	1.0021	1.0305		0.5715	0.7885	0.5449	0.403	0.8875	1.0512	0.9756
1694	1.157	0.9654	0.8917	1.8068	1.0093	1.0899	1.0563		0.4523	0.7163	0.4895	0.4066	0.8533	1.0597	0.9688
1695	1.427	0.8585	0.9102	1.8288	0.8952	1.1536	1.2749		0.4272	0.6255	0.5269	0.2724	0.8828	1.0528	1.0553
1696	1.1128	1.0271	0.7462	1.7363	1.0114	1.152	1.1877		0.5818	0.7626	0.4138	0.4548	0.9235	1.0271	1.0059
1697	1.326	0.9241	0.7098	1.6781	0.9845	1.1119	1.1615		0.3905	0.7371	0.4081	0.2936	0.8886	0.8502	0.9232
1698	1.1966	1.2383	0.8613	1.5627	1.069	1.1836	1.0985		0.3025	0.9582	0.5109	0.2092	0.843	1.0529	1.0011
1699	1.3592	1.1437	0.4947	1.6857	0.9623	1.0711	1.2118		0.5113	0.7294	0.2602	0.3328	0.8103	1.0577	0.9695
1700	1.2159	0.9066	0.7616	1.7089	0.9878	1.1141	1.3244		0.3796	0.6777	0.424	0.2643	0.7668	1.0985	0.9389
1701	1.318	1.044	0.6925	1.6708	1.0256	1.1164	1.5017		0.3885	0.7304	0.4849	0.4309	0.7994	1.1425	0.9857
1702	1.3313	1.1178	0.7438	1.7424	0.9321	1.1979	1.3585		0.3234	0.7781	0.5188	0.3222	0.8193	1.1743	1.0064
1703	1.2689	0.9556	0.9414	1.753	1.0335	1.2521	1.3333		0.3402	0.6959	0.463	0.4784	0.7605	1.014	0.9205
1704	1.4906	0.7985	1.1221	1.5681	1.0059	1.3451	1.4342		0.4203	0.5922	0.5257	0.3192	0.8046	1.2066	0.9414
1705	1.6656	0.8311	0.3814	1.7112	0.9882	1.2219	1.3814		0.6158	0.6066	0.247	0.3182	0.8678	1.0754	0.9269
1706	1.1393	0.6064	0.7463	1.6737	1.0658	1.2327	1.1904		0.3088	0.4946	0.448	0.3072	0.8458	1.1579	0.9875
1707	1.3964	0.8558	0.8914	1.5029	0.9982	1.2634	1.145		0.4948	0.6136	0.3796	0.2915	0.8702	1.0223	0.9601
1708	1.0821	0.8617	0.6139	1.779	1.0509	1.2115	1.0809		0.4149	0.6285	0.2527	0.3719	0.8166	1.1078	1.0095
1709	1.3291	1.0657	0.6873	1.8176	1.2033	1.1662	1.2717		0.5441	0.8525	0.3434	0.2658	0.9657	1.1682	1.1395
1710	1.284	0.9503	0.7254	2.0091	1.0427	1.1949	1.2569		0.4503	0.6234	0.3892	0.4878	0.811	1.1214	0.9887
1711	1.2486	0.8584	0.7761	1.8713	1.3253	1.1635	1.4037		0.3945	0.6198	0.3869	0.3455	0.9514	1.0921	1.0769
1712	1.2134	0.4469	1.1769	1.7806	1.5325	1.3064	1.3346		0.3658	0.3398	0.498	0.257	0.9675	1.028	1.0702
1713	1.1046	0.8448	0.7586	1.8238	1.3502	1.3597	1.3013		0.4275	0.671	0.4759	0.3101	0.9783	1.0887	1.0253
1714	1.2499	0.3271	1.2234	1.7588	1.4509	1.2727	1.2921		0.4086	0.3168	0.6298	0.3149	0.9632	1.0229	0.953
1715	1.0504	0.2941	0.7894	1.8619	1.3275	1.2189	1.2059		0.321	0.2022	0.4178	0.3159	0.8713	1.0939	0.931
1716	1.3085	0.4467	1.2214	1.9504	1.4192	1.2675	1.1658		0.4161	0.3231	0.6759	0.3699	0.984	1.1167	1.0029
1717	1.102	0.5505	1.2643	1.8549	1.2647	1.2283	1.2371		0.2853	0.2743	0.6308	0.3423	1.0211	1.039	1.1024
1718	1.3094	0.5263	1.5394	1.8724	0.9214	1.3763	1.2132		0.2514	0.5045	0.7357	0.2615	0.8193	1.0276	0.8702
1719	1.4566	0.5833	1.3454	2.0737	0.9806	1.2308	1.2125		0.3588	0.5148	0.7426	0.4283	0.7813	1.0666	0.9168
1720	1.2615	0.3414	1.5023	1.9664	0.9087	1.2779	1.2926		0.2712	0.2469	0.7414	0.358	0.8189	1.142	0.9433
1721	1.5392	0.7093	1.1293	2.082	1.0007	1.051	1.17		0.3956	0.7317	0.5784	0.3445	0.883	0.8127	0.8688
1722	1.4247	0.659	0.5664	1.9232	1.0785	1.3737	1.3785		0.3703	0.671	0.3013	0.3035	0.9342	1.0609	0.919
1723	1.5497	0.7793	0.6806	2.029	0.9066	1.0875	1.3547		0.4431	0.7385	0.4625	0.3733	0.6983	0.9138	1.0578
1724	1.6217	1.0684	0.5292	1.8708	0.9696	1.066	1.3214		0.4328	0.9498	0.3819	0.3905	0.8735	1.0823	0.9661
1725	1.4446	0.7535	0.7121	1.9754	0.9009	1.1616	1.4639		0.4597	0.7526	0.4072	0.3447	0.7452	0.9877	1.0283
1726	1.4851	0.9829	0.7218	1.743	0.9239	1.4766	1.3349		0.4645	0.9005	0.4131	0.1775	0.7899	1.1999	1.0763
1727	1.1989	0.8851	0.4375	2.0703	0.9397	1.1607	1.4473		0.3553	0.8329	0.3278	0.3891	0.8596	0.9146	1.0185
1728	1.4642	1.0163	0.811	2.1328	0.947	1.2969	1.2842		0.3171	0.9803	0.4981	0.4203	0.7975	1.1428	1.0271
1729	1.2337	1.0061	0.6159	2.031	0.9691	1.1585	1.1484		0.3411	0.8215	0.3328	0.3171	0.7702	1.0717	0.9289
1730	1.3143	0.9996	0.5998	1.9737	0.9188	1.3259	1.3074		0.3264	0.8641	0.2481	0.5747	0.8026	1.1918	0.8934
1731	1.3117	1.0228	0.6915	1.9451	0.9444	1.0991	1.2913		0.29	0.8826	0.3468	0.2474	0.827	1.1081	0.9134
1732	1.3116	1.0566	0.633	1.9422	1.017	1.2131	1.1861		0.3871	0.8067	0.3233	0.321	0.7711	1.0105	0.9405
1733	1.3619	1.1008	1.3746	1.952	0.9957	1.0607	1.3494		0.2989	0.9652	0.7679	0.3384	0.8893	1.0595	1.0641
1734	1.3312	0.8786	1.0987	1.9991	0.9667	1.077	1.341		0.4422	0.7961	0.5119	0.3764	0.9473	0.991	1.0205
1735	1.4489	0.9786	0.8921	1.9888	0.9123	1.0959	1.3433		0.3214	0.8378	0.4901	0.5162	0.8156	1.0589	1.015
1736	1.5228	0.9887	1.2344	1.8471	0.9718	1.2233	1.258		0.438	0.8672	0.59	0.4061	0.8423	1.0404	0.9871
1737	1.6435	1.0461	1.0022	1.9607	1.027	1.1001	1.1373		0.5913	0.9026	0.4682	0.3112	0.9142	0.9654	0.8693
1738	1.2887	1.2634	1.2716	2.1631	1.0283	1.1196	1.3951		0.3749	1.1383	0.5466	0.3774	0.9001	0.9997	0.8961
1739	1.3759	0.9956	1.2785	1.7857	1.2003	1.0266	1.3741		0.4656	0.8869	0.6872	0.2493	0.9767	0.8734	1.0754
1740	1.4127	1.0122	1.3019	1.96	1.1888	0.9245	1.3441		0.4094	0.8642	0.6318	0.3671	0.9112	0.7006	1.0431
1741	1.2958	1.2223	1.2777	1.9801	1.2124	0.8016	1.2754		0.2782	1.0202	0.6618	0.2341	0.946	0.7273	0.8458
1742	1.2479	0.9998	1.2386	2.1097	1.0067	0.7996	1.2886		0.4035	0.8518	0.7016	0.3002	0.8486	0.6697	0.9929
1743	1.2228	0.7916	1.2734	2.151	0.9985	0.8217	1.2228		0.3786	0.755	0.6444	0.2619	0.8689	0.7177	0.9393
1744	1.573	1.0856	1.2471	1.7859	1.0412	1.0805	1.1375		0.454	0.891	0.6515	0.3421	0.7558	0.7307	0.9195
1745	0.9912	0.9753	1.2965	1.8014	1.4275	1.1227	1.1198		0.3086	0.861	0.6966	0.2129	0.9915	0.7298	1.0001
1746	1.1258	0.936	1.3691	1.994	1.0881	0.7932	1.2973		0.2736	0.8403	0.8478	0.3847	0.8353	0.7629	0.8895
1747	1.1242	1.0779	1.2955	2.066	1.0898	0.8713	1.1174		0.3681	0.8781	0.7877	0.4981	0.9733	0.7213	0.9912
1748	1.2994	0.99	1.2147	1.8872	0.9266	0.8982	1.2205		0.4694	0.9088	0.6758	0.425	0.7536	0.8485	0.9025
1749	1.1799	0.7364	1.1184	1.8878	0.9763	1.2776	1.1561		0.4808	0.6918	0.5645	0.2571	0.7596	1.1477	0.9513
1750	1.218	0.9203	1.2752	1.9934	1.3211	1.1012	1.2723		0.5604	0.8044	0.7413	0.2705	0.8932	0.8334	1.0426
1751	1.3811	0.8457	1.4791	2.144	1.3861	1.2663	1.1988		0.5043	0.756	0.8159	0.2963	0.9595	0.823	0.9377
1752	1.3861	1.0457	1.189	1.9249	1.2611	0.9646	1.5087		0.4167	0.8341	0.7435	0.2737	0.9438	0.7822	0.9205
1753	1.1735	0.8541	1.2506	1.9565	1.3524	1.4499	1.6653		0.408	0.7906	0.6394	0.4677	0.9422	1.0642	1.0829
1754	1.0978	1.1288	1.2567	1.6409	1.1915	1.4205	1.5932		0.451	0.9597	0.7483	0.4594	0.8819	1.149	1.0184
1755	1.1234	1.0105	1.5447	1.8834	0.821	1.5993	1.5785		0.3537	0.8924	0.9126	0.3137	0.704	1.1654	0.9246
1756	1.0712	1.0125	1.3353	1.8533	1.0078	1.6282	1.8371		0.4876	0.8699	0.8439	0.4324	0.8074	1.0496	1.1122
1757	1.0659	1.2196	1.0208	1.5711	1.2208	1.5097	1.6725		0.3461	0.9843	0.5201	0.21	0.7836	1.1062	0.9014
1758	1.2061	1.0211	1.0436	1.6415	1.1014	1.2863	1.6686		0.3796	0.8454	0.551	0.2853	0.9462	1.0636	1.1155
1759	1.1282	1.1625	1.2583	1.5982	1.0996	1.5735	1.6475		0.4215	0.9577	0.7014	0.4437	0.8407	1.1406	0.9991
1760	1.0345	0.9656	1.3026	1.461	1.0454	1.3385	1.8868		0.2896	0.8161	0.8455	0.2721	0.7468	1.1065	1.043
1761	0.9462	0.9147	0.9874	1.6134	1.6355	1.3819	1.6348		0.4339	0.8719	0.6246	0.4678	0.9036	1.0753	0.8772
1762	1.0269	0.8903	1.2877	1.8873	1.6906	1.5626	1.7859		0.405	0.7392	0.6952	0.6091	1.0827	1.0624	1.0227
1763	0.9879	0.9004	1.6125	1.6036	1.7203	1.7233	1.7782		0.3394	0.7161	1.0149	0.27	0.8817	1.1231	0.9409
1764	0.9694	0.8107	1.3501	1.5502	1.5782	1.3058	1.7784		0.3984	0.7339	0.8059	0.1902	0.9898	1.087	1.037
1765	0.9955	0.9938	1.4096	1.5058	1.5961	1.368	1.8173		0.4131	0.8449	0.7619	0.4105	0.9479	1.0879	0.9999
1766	1.0365	1.2585	1.532	1.6369	1.3657	1.2626	1.7846		0.3302	0.9946	0.8333	0.3141	0.831	1.0995	1.0315
1767	0.9596	0.984	1.3345	1.5079	1.7453	1.1908	1.7617		0.295	0.8781	0.681	0.2789	0.8969	0.97	1.1221
1768	0.9531	1.1892	1.3803	1.5149	1.6736	1.2921	1.312		0.3998	0.8536	0.752	0.3231	0.868	1.0482	1.1493
1769	0.9283	1.0481	1.4315	1.6698	1.505	1.3163	1.2437		0.3068	0.9092	0.7614	0.4111	0.8477	1.0497	1.0723
1770	1.1744	0.9838	1.1043	1.5278	1.5927	1.365	1.3678		0.3042	0.8581	0.6683	0.3748	1.036	1.1048	0.9381
1771	0.93	1.2441	1.2172	1.6811	1.7108	1.3471	1.3845		0.1641	0.9433	0.6951	0.4122	0.9097	1.1015	0.9458
1772	0.9052	0.96	0.744	1.7124	1.8734	1.2387	1.4188		0.3664	0.9046	0.421	0.204	0.9247	1.0331	1.0156
1773	1.0381	1.3925	0.7053	1.4904	1.7446	1.3432	1.3087		0.4075	1.0628	0.4343	0.2825	0.9518	1.1726	0.9994
1774	1.0275	1.1558	0.9751	1.6311	1.7784	1.4876	1.1341		0.3196	0.9812	0.552	0.3634	0.9627	1.1551	0.9812
1775	1.1864	1.1281	1.1947	1.5905	1.8225	1.4999	1.2598		0.3675	0.9492	0.6818	0.4862	0.8922	1.1735	1.1444
1776	1.2461	1.0258	1.1064	1.487	1.7499	1.2152	1.1433		0.4697	0.9413	0.6868	0.3987	0.9354	1.0216	0.9512
1777	1.0545	0.9145	1.4551	1.3491	1.7753	1.0276	1.2009		0.4002	0.865	0.9125	0.2472	0.9001	0.9058	1.0022
1778	1.2107	0.9025	1.2326	1.6712	1.6365	1.0666	1.3682		0.3935	0.8561	0.7521	0.5088	0.879	1.0633	1.0413
1779	1.105	1.0364	1.6733	1.6415	1.7134	1.2952	1.5094		0.3818	0.8983	0.9401	0.5457	0.9517	1.0904	1.0074
1780	1.1604	1.0236	1.4231	1.7413	1.4027	1.0922	1.1155		0.3888	0.8892	0.7574	0.3487	0.8825	1.0305	0.9859
1781	0.9627	1.1389	1.3207	1.8312	1.5542	1.1401	1.2301		0.2708	0.9799	0.7311	0.3324	0.9439	1.1088	1.0458
1782	0.9514	1.0634	1.3387	1.6452	1.5234	1.1058	1.1683		0.3435	0.9781	0.7436	0.508	0.8871	1.1667	1.019
1783	1.2424	1.0445	1.1968	1.8543	1.7418	0.8968	1.1075		0.5516	0.9299	0.7109	0.3735	0.9236	0.9841	0.9369
1784	1.097	1.0013	1.0572	1.656	1.7375	1.0436	1.1732		0.308	0.8384	0.4721	0.3865	0.9662	1.0832	0.953
1785	1.0259	1.2804	1.1796	1.6182	1.8591	1.1068	1.3168		0.3284	1.0745	0.5556	0.3206	0.9587	1.0072	0.946
1786	1.1487	0.9591	1.0799	1.8059	1.7319	1.1471	1.183		0.4238	0.8369	0.5283	0.3336	0.9444	1.1824	0.9515
1787	1.0597	0.7961	0.8564	2.0904	1.7743	1.0942	1.4766		0.3793	0.7766	0.4428	0.4574	0.8861	1.1414	1.0646
1788	1.0399	0.9223	0.9146	2.1419	1.8754	1.1635	1.384		0.3765	0.9027	0.5529	0.4149	0.9834	1.0713	0.8089
1789	0.8953	0.8206	0.8655	1.9489	1.7659	1.1019	1.3045		0.3278	0.7674	0.5863	0.3758	0.9331	1.0448	0.9798
1790	0.8977	0.8329	0.8397	2.1296	1.5601	1.2936	1.3124		0.2842	0.7349	0.5607	0.4359	0.9817	1.1451	0.8364
1791	1.209	0.9799	0.9467	1.8194	1.7031	1.0715	1.3796		0.3199	0.8154	0.4443	0.3988	1.0106	1.0026	1.0919
1792	1.0434	1.1061	1.3943	1.9283	1.9416	1.1416	1.1507		0.4668	0.955	0.6275	0.3159	0.9928	1.0435	0.9218
1793	0.9391	0.9703	0.7683	1.8465	1.5651	1.2113	1.1351		0.4758	0.7956	0.4156	0.3152	0.8572	1.049	0.9903
1794	0.9874	0.9949	0.5564	2.369	1.8216	1.1337	1.3125		0.3213	0.7505	0.431	0.3709	1.0241	1.0851	1.0549
1795	1.3295	1.1312	0.7846	2.2693	1.5596	1.2528	1.3401		0.4434	0.9036	0.4327	0.4555	0.926	0.9794	0.9067
1796	0.9923	0.9275	0.7499	1.928	1.7322	1.1921	1.3713		0.2886	0.8091	0.5778	0.2882	0.9721	1.0632	1.001
1797	1.3168	0.7878	0.5298	1.9575	1.6651	1.154	1.3299		0.3655	0.6812	0.3983	0.3116	0.9667	0.8914	1.0491
1798	1.0978	1.1911	0.4712	1.9451	1.7502	1.1992	1.1851		0.2361	0.8803	0.4076	0.5048	0.904	1.0037	0.8873
1799	1.1565	0.8261	0.4949	1.7311	1.6633	1.2994	1.2965		0.4124	0.8099	0.3498	0.2897	0.9081	0.9525	1.0427
1800	1.1817	0.9321	0.7764	2.1144	1.5856	1.2426	1.465		0.5167	0.7981	0.4816	0.3698	0.9265	1.1071	0.9665
1801	1.1392	1.1024	0.8098	2.2307	1.596	1.162	1.2647		0.33	0.9003	0.5927	0.5477	0.9199	0.9767	0.8888
1802	0.9706	1.1407	1.1027	2.517	1.7269	1.118	1.4357		0.2818	0.9412	0.5391	0.5627	0.8928	1.041	1.1069
1803	1.092	1.0991	1.0297	2.3853	1.6921	1.1657	1.3055		0.4169	0.9721	0.5281	0.3881	0.9029	1.1235	1.0184
1804	1.2058	1.0757	1.2319	2.5332	1.7183	1.1549	1.2939		0.2929	0.9035	0.563	0.5596	0.9049	1.0303	0.978
1805	1.1174	0.8084	0.9421	2.1746	1.6532	1.1512	1.1793		0.2838	0.8352	0.4837	0.2885	0.8673	1.0552	1.0022
1806	1.2114	0.6496	1.0293	2.1641	1.8887	1.2646	1.165		0.282	0.6341	0.5572	0.4927	0.994	1.0837	0.9799
1807	1.2401	0.7671	1.2172	2.5112	1.8573	1.1913	1.0661		0.3873	0.7536	0.5761	0.5834	0.9599	1.1061	0.9808
1808	1.2669	0.63	1.0753	1.997	1.8352	1.0926	1.1813		0.4127	0.6611	0.5603	0.3036	0.8916	1.0499	1.1071
1809	1.3347	1.0141	1.0858	1.9653	1.5699	1.0016	1.2314		0.3949	0.8461	0.5852	0.3685	0.8394	0.8265	0.9923
1810	1.2671	0.8169	1.0578	1.9289	1.7997	1.2714	1.1217		0.2819	0.6759	0.5898	0.2461	0.9683	1.0695	1.0082
1811	1.1167	0.669	1.1515	1.9603	1.5666	1.3965	1.0303		0.3976	0.6299	0.6876	0.311	0.8858	1.0297	0.8896
1812	1.2473	0.7845	1.1818	1.8235	1.6759	1.2848	1.0655		0.594	0.6368	0.6845	0.1664	0.8884	1.0503	0.9927
1813	1.099	0.7859	1.1542	2.19	1.6899	1.2596	1.1723		0.2582	0.6801	0.6547	0.4277	0.9782	1.1691	0.9652
1814	1.166	0.7695	1.0972	1.7139	1.6132	1.4108	1.204		0.2783	0.7668	0.6505	0.2143	0.9085	1.0163	1.0224
1815	1.0975	0.7503	1.4892	1.8486	1.5584	1.1859	1.2472		0.2894	0.7155	0.8501	0.2467	0.8679	1.0217	1.0191
1816	1.1747	0.7825	1.1243	2.0401	1.7387	1.1992	1.3437		0.3841	0.8209	0.6437	0.3589	0.9594	0.9792	0.8973
1817	1.3142	0.837	1.2761	2.1041	1.4995	1.2294	1.6255		0.4739	0.7116	0.8036	0.3738	0.8671	1.0893	0.8533
1818	1.3624	0.6748	1.2175	1.9101	1.6943	1.2946	1.7371		0.3534	0.7152	0.7295	0.3848	0.9066	1.0915	0.9365
1819	1.1433	0.6193	1.0318	1.9878	1.8434	1.2407	1.686		0.2948	0.6762	0.628	0.3062	1.0158	1.0139	0.8517
1820	1.2025	0.7071	1.2332	1.7622	1.6303	1.2223	1.7288		0.4282	0.6981	0.6484	0.2098	0.8255	1.0713	0.8859
1821	1.093	0.6238	1.1788	2.1311	1.6351	1.4678	1.8219		0.3326	0.6811	0.7251	0.4071	0.9546	0.9951	0.8817
1822	1.3213	0.9779	1.0127	2.0773	2.0498	1.4254	1.8578		0.4685	0.9621	0.5845	0.2696	1.0361	1.1133	0.9206
1823	1.2095	0.8103	1.4309	2.0128	1.6621	1.2944	1.8879		0.4892	0.7489	0.6574	0.3561	1.0029	1.1876	0.8009
1824	1.1394	0.8271	1.031	2.2013	1.7059	1.2897	1.9021		0.3318	0.721	0.6812	0.48	0.9885	1.2009	0.9522
1825	1.3862	0.3656	0.9933	2.0126	1.4846	1.1813	1.7608		0.4077	0.2929	0.5615	0.2871	0.8717	0.9793	0.9339
1826	1.2303	0.6184	0.6984	1.8589	1.0882	1.1731	1.7159		0.2783	0.3107	0.3061	0.3951	0.9089	0.9795	0.8902
1827	0.9818	0.2757	1.1103	1.8079	0.9581	1.1266	1.7489		0.2986	0.2388	0.5454	0.2265	0.8316	0.9965	0.9438
1828	0.9571	0.2711	0.9602	1.7428	1.1323	1.1724	1.8827		0.2337	0.2065	0.4816	0.3643	0.8838	1.0551	0.9868
1829	0.896	0.3652	0.7858	1.702	0.9318	1.1132	1.8242		0.3476	0.3324	0.4412	0.299	0.8568	1.0834	1.0271
1830	1.0484	0.553	0.6774	1.7465	0.9797	1.5523	1.8905		0.3661	0.4102	0.4322	0.2845	0.8435	1.119	0.8566
1831	0.9225	0.6756	0.9859	2.1492	0.9269	1.2446	1.8164		0.2007	0.5727	0.5226	0.4005	0.8555	1.111	0.7853
1832	1.0371	1.0944	1.1505	2.118	0.9198	1.1122	1.7882		0.4628	0.8076	0.4651	0.4293	0.8475	1.0771	0.9652
1833	1.032	0.9076	1.0648	1.9506	1.1063	1.1683	1.8058		0.314	0.7302	0.4299	0.2303	0.8431	0.9615	0.8047
1834	0.9143	0.9843	0.9386	1.9739	1.0525	1.1914	1.8106		0.4277	0.7203	0.5334	0.3394	0.7967	1.1084	0.9425
1835	0.9375	1.1546	0.7778	1.8345	1.0832	1.3729	1.7692		0.2716	0.7921	0.2976	0.2829	0.9532	1.1556	0.9939
1836	0.9575	0.8571	0.8451	2.0733	1.1019	1.4134	1.7492		0.3393	0.672	0.5022	0.3149	0.8098	1.1389	1.0183
1837	0.9426	0.9692	0.8503	2.2613	1.1024	1.4207	1.8551		0.3878	0.7768	0.3795	0.388	0.8635	1.0485	0.8282
1838	0.8558	0.9076	0.4458	2.0331	1.2876	1.2926	1.726		0.4127	0.7281	0.3591	0.3155	0.8954	1.1184	0.9833
1839	0.9064	0.6718	0.6116	2.1655	1.1079	1.3668	1.769		0.4114	0.4931	0.3052	0.3363	0.7806	1.0759	1.0144
1840	1.1245	1.1968	0.7482	2.0796	0.8591	1.4363	1.8444		0.4349	0.9694	0.4444	0.2317	0.7364	1.083	1.0286
1841	0.7702	0.6489	0.4207	2.212	0.9995	1.2376	1.8288		0.2991	0.4706	0.2853	0.4718	0.8416	1.1744	0.9734
1842	1.0361	0.855	1.0397	2.0473	0.9625	1.1651	1.8325		0.3378	0.6594	0.6021	0.3931	0.8869	1.0451	1.0543
1843	0.8924	0.7137	0.8821	2.0188	1.0167	1.1188	1.8603		0.3354	0.4851	0.4284	0.4656	0.9316	1.1553	1.0815
1844	0.8664	0.7948	0.9135	2.0398	0.8825	1.1571	1.963		0.429	0.5838	0.4959	0.4752	0.8379	1.0306	1.1177
1845	0.7906	0.8256	0.6129	1.9543	0.8546	1.101	1.8081		0.3284	0.5797	0.4437	0.3979	0.8044	0.9522	0.9893
1846	1.1197	0.9939	0.615	1.968	0.8514	1.2116	1.8755		0.4676	0.7279	0.3813	0.498	0.8112	1.0666	0.9784
1847	0.9394	0.6294	0.8095	1.8573	0.8905	1.281	1.8695		0.4457	0.4776	0.4008	0.4526	0.8427	1.1306	0.8563
1848	1.0525	0.8221	0.8356	1.7022	1.3625	1.2995	1.7814		0.555	0.544	0.4423	0.4278	1.0115	1.0404	0.8939
1849	0.904	0.7836	1.0315	1.7364	1.3632	1.3741	1.7416		0.455	0.5697	0.4435	0.3068	0.9189	1.0551	0.9501
1850	0.9113	0.3636	0.9932	1.6115	1.3884	1.3232	1.7097		0.4282	0.2871	0.4213	0.3496	0.9136	1.1143	0.973
1851	0.7413	0.431	1.079	1.814	1.1504	1.4224	2.0075		0.3268	0.3273	0.4734	0.322	0.89	0.9459	1.0759
1852	0.7831	0.4835	0.8481	1.5552	1.1675	1.3969	1.8876		0.2783	0.3209	0.4516	0.2843	0.8631	1.1069	0.9532
1853	0.7219	0.4256	1.2461	1.7089	1.5215	1.3005	1.7385		0.2613	0.2895	0.504	0.3023	1.0082	1.0219	0.9145
1854	0.9285	0.9443	1.0214	1.7268	1.255	1.5816	1.782		0.4335	0.6803	0.4575	0.4129	0.9037	1.197	0.9162
1855	0.9404	0.4081	0.957	1.6147	1.1968	1.436	1.7669		0.3361	0.2643	0.5263	0.2968	0.8441	1.1209	1.1
1856	1.2246	0.43	0.7208	1.7657	1.0819	1.4318	1.7809		0.4629	0.3851	0.3456	0.2895	0.7824	1.0276	0.96
1857	1.0064	0.2362	1.0208	1.7694	1.2262	1.5344	1.812		0.3257	0.2177	0.4648	0.2963	0.8606	1.1471	0.8469
1858	1.0731	0.3014	0.9339	1.6676	1.2033	1.6174	1.7666		0.4531	0.1949	0.4889	0.3654	0.8341	1.1328	0.9277
1859	0.8897	0.5297	0.947	1.5484	1.0945	1.4422	1.9131		0.3078	0.3051	0.4087	0.3239	0.7929	1.0781	0.9391
1860	1.0115	0.4767	0.967	1.4878	1.1338	1.4999	1.8188		0.315	0.1982	0.4893	0.3006	0.77	1.1608	0.8806
1861	1.0201	0.7111	1.4154	1.7404	0.9986	1.5302	1.9112		0.455	0.3269	0.6116	0.2806	0.8126	1.1282	0.9339
1862	0.8651	0.3271	1.1548	1.8815	0.9208	1.4415	1.7086		0.277	0.2627	0.5749	0.2683	0.8536	1.0457	0.8258
1863	1.0567	0.6307	1.3217	1.4383	0.8505	1.3689	1.6988		0.4374	0.3419	0.7103	0.2492	0.8235	1.0021	0.8684
1864	1.1154	0.6143	1.6532	1.5463	1.0438	1.1495	1.7995		0.4629	0.4339	0.7956	0.385	0.9185	1.112	0.8822
1865	1.001	0.8688	1.4035	1.4944	0.9547	1.2892	1.7687		0.4603	0.6389	0.6926	0.3136	0.8386	1.1454	0.939
1866	0.9508	0.571	1.4024	1.568	1.1236	0.9816	1.8276		0.2403	0.4046	0.7317	0.345	0.8957	0.7532	1.0233
1867	0.755	1.009	1.7694	1.6159	1.1068	1.0518	1.811		0.3357	0.7912	0.9864	0.3788	0.9132	0.7929	0.8514
1868	1.0044	0.6836	1.4248	1.8458	0.8696	0.9627	1.7777		0.406	0.5598	0.7536	0.3574	0.8001	0.8568	0.8448
1869	0.8143	1.0439	1.4164	1.4269	0.9108	1.0096	1.8069		0.3271	0.7695	0.6734	0.5059	0.8162	0.7128	0.9331
1870	0.8902	1.0168	1.0767	1.6173	0.9617	1.1708	1.7555		0.4618	0.7981	0.6468	0.4306	0.8278	0.6869	0.9851
1871	0.9531	1.2334	1.2332	1.6179	0.9697	1.1477	1.8483		0.4262	0.9618	0.5719	0.2961	0.7998	0.5697	0.9102
1872	0.8638	1.1753	1.1146	1.5445	1.0168	0.9574	1.7223		0.4715	0.8434	0.5805	0.4331	0.7634	0.2556	1.0128
1873	0.9685	1.0712	1.0254	1.6271	1.0169	0.9198	1.6796		0.3798	0.7951	0.5623	0.407	0.8872	0.2329	0.9158
1874	0.7932	1.0492	1.249	1.458	1.1807	1.0253	1.6641		0.256	0.8156	0.4902	0.2844	0.8712	0.3153	1.0294
1875	0.7455	0.9208	0.7022	1.6097	1.0221	0.8783	1.7728		0.3307	0.6843	0.3061	0.3886	0.8115	0.2158	1.0457
1876	0.7716	0.7984	0.7373	1.6139	0.9812	0.8603	1.6694		0.2833	0.5788	0.4225	0.2534	0.71	0.2571	0.9785
1877	0.7573	0.904	1.2193	1.6207	1.0754	0.9519	1.7529		0.2502	0.7019	0.6232	0.3032	0.78	0.339	0.9042
1878	0.737	0.8227	1.1381	1.5571	1.4805	0.7154	1.7858		0.3042	0.531	0.4827	0.2289	1.1125	0.266	0.8983
1879	0.9824	0.9703	1.0274	1.4763	1.1038	0.8343	1.7889		0.4487	0.6992	0.484	0.2705	0.8753	0.2831	1.0034
1880	1.1624	0.9498	0.6432	1.6432	1.2717	0.3915	1.9585		0.5059	0.7088	0.4349	0.3289	1.0053	0.2521	0.9633
1881	1.0978	1.3449	0.8336	1.4485	1.1973	0.5546	1.914		0.3476	0.986	0.6247	0.2162	0.8633	0.1961	0.9601
1882	1.3363	1.1276	1.1267	1.5865	1.4553	0.6547	1.7573		0.3603	0.8451	0.5283	0.3676	1.0116	0.3991	0.8433
1883	1.2502	1.1845	0.8302	1.7123	1.5587	0.8164	1.7937		0.3216	0.8608	0.3815	0.4502	1.0805	0.2357	0.8867
1884	1.2341	0.9675	0.9565	1.6162	1.1824	1.055	1.8314		0.2826	0.698	0.4102	0.2196	0.9181	0.1472	0.9242
[truncated: 3,116 more rows]
