# Supplementary material for: Simulation Reveals the Chameleonic Behavior of Macrocycles
Source: J Chem Inf Model. 2022 Dec 23;63(1):138–46. doi: 10.1021/acs.jcim.2c01093 (PMC9832480; doi:10.1021/acs.jcim.2c01093)
Supplement: Supplementary file 5 — ci2c01093_si_005.xlsx [file ci2c01093_si_005.xlsx]

## Sheet: CHCL3
#Frame	1		2 (Axial)		3		4		5 (Axial)		2 (Equatorial)		5 (Equatorial)
	Phi	Psi	Phi	Psi	Phi	Psi	Phi	Psi	Phi	Psi	Phi	Psi	Phi	Psi
1	-164.871	-175.271	-175.557	-141.419	-159.231	146.534	-127.187	14.6019	-159.233	-161.979	-168.948	165.459	-140.231	151.113
2	-168.91	-175.431	-165.167	-151.83	-143.694	144.328	-122.967	26.6163	-168.046	-167.379	-171.291	177.107	-140.688	-169.685
3	-152.261	165.323	-170	-166.159	-138.973	161.583	-148.285	10.7003	-172.797	176.719	-143.255	167.983	-166.366	176.569
4	-150.135	157.62	171.442	-178.304	-153.473	162.442	-133.955	5.6446	-178.34	170.388	-176.011	170.309	-168.76	160.984
5	-140.037	-175.145	-164.641	-168.129	-163.614	148.602	-132.492	5.3575	-161.01	-163.261	-174.538	153.297	-175.878	142.514
6	-164.788	162.991	168.881	-154.841	-153.926	147.586	-128.324	18.8633	-170.486	-151.89	-171.498	158.239	-153.151	161.999
7	-154.376	158.642	-174.279	-164.577	-158.945	151.557	-145.825	37.2498	-159.698	-171.137	-173.042	173.101	-167.839	137.954
8	-169.417	155.063	-170.316	177.67	-154.02	158.359	-142.575	17.3544	-160.841	169.373	-152.355	139.418	-153.165	173.404
9	-171.046	136.708	174.081	-154.154	-157.129	154.825	-136.496	-4.4619	-157.368	175.428	177.509	133.448	-166.507	131.491
10	-164.801	158.907	-170.989	-170.76	-137.328	162.566	-137.866	23.3869	-165.229	-162.057	-149.978	158.843	-144.027	144.163
11	-159.94	145.432	-178.659	-170.439	-167.13	153.482	-130.75	5.2636	-165.044	172.456	179.619	161.461	-152.018	143.694
12	-167.384	133.444	-172.411	-145.583	-153.988	161.514	-114.984	11.3135	-171.349	173.946	-153.47	132.56	-167.571	153.475
13	-166.655	172.791	175.626	-165.591	-143.57	143.107	-118.998	15.8449	-167.249	-178.729	175.089	145.113	-167.332	148.941
14	-129.148	148.163	-173.077	-168.626	-162.05	151.407	-137.316	19.9522	-178.927	179.44	178.137	144.849	-159.81	162.991
15	-154.387	156.756	163.847	-173.718	-153.254	153.339	-148.371	18.4634	-144.659	-175.313	173.516	159.209	-173.627	179.578
16	-163.127	174.714	166.041	-162.184	-162.991	159.247	-130.289	36.1391	-178.211	168.748	-125.389	151.962	-135.915	150.951
17	-139.741	143.213	-165.748	-162.734	-161.93	145.877	-122.45	20.5216	-175.683	-176.797	-137.622	139.019	-132.533	167.52
18	-160.673	152.335	174.579	-156.985	-159.548	148.302	-100.246	37.1226	-163.035	171.276	-150.606	148.676	-147.894	174.165
19	-153.631	175.39	-171.785	-160.016	-163.019	155.292	-125.874	16.9795	-153.637	-166.507	-156.721	-177.751	-164.988	151.835
20	-148.949	118.885	177.442	-172.495	-162.27	143.98	-144.529	23.2905	-171.752	169.611	-166.989	119.623	-162.627	153.135
21	-154.507	157.063	-178.063	-158.493	-161.308	162.976	-76.191	50.2148	-173.44	176.534	-156.108	146.245	-140.424	143.782
22	-136.389	161.55	-168.994	-153.989	-165.314	158.272	-75.3611	-20.2093	-158.408	-163.589	-139.031	147.781	-111.624	121.534
23	-152.796	140.529	170.785	-158.441	-155.386	146.998	-123.379	15.2821	-151.453	-160.113	176.399	161.189	-154.668	163.724
24	-161.915	154.354	177.78	-169.825	-154.441	151.167	-114.144	27.6319	-170.707	-156.791	-172.935	150.521	-138.391	138.034
25	-168.389	153.575	151.779	-161.69	-132.061	143.775	-131.16	9.7024	-162.583	-177.755	-159.788	172.691	-146.186	140.848
26	-150.84	164.087	176.642	-174.445	-144.946	142.132	-132.882	18.8929	-165.174	-172.199	-148.862	157.935	-140.121	158.824
27	-159.386	142.093	152.06	-168.444	-144.101	147.2	-123.948	12	-158.219	-175.145	-160.006	146.25	-148.969	149.862
28	-164.557	154.274	175.421	-169.537	-159.736	164.364	-155.296	1.6696	-176.805	-170.244	-159.569	167.295	-132.728	170.429
29	-152.938	156.075	172.89	-161.362	-151.477	138.996	-139.002	10.8616	-163.235	-159.52	-177.311	147.091	-157.621	172.155
30	-134.642	174.633	-178.465	-156.701	-163.973	170.617	-80.95	8.1998	-163.424	-166.898	-169.572	138.403	-144.157	175.617
31	-137.367	174.698	-171.982	-166.4	-160.41	151.358	-79.8933	30.1812	-158.194	-168.516	-166.857	178.809	-161.687	146.5
32	-147.834	168.303	174.499	178.889	-149.926	123.166	-88.3449	19.9754	-164.002	-175.483	164.978	135.369	-167.195	170.092
33	-148.777	160.244	168.506	-164.907	-147.499	153.911	-95.9746	7.7184	-156.263	-177.655	-160.973	169.718	-158.803	112.094
34	-155.987	153.97	-176.582	-151.827	-137.96	132.147	-124.757	-11.0011	-170.114	-168.943	-150.171	136.991	-154.302	151.617
35	175.461	164.084	-167.366	-165.219	-153.672	125.346	-121.925	9.8257	-166.463	-162	-159.766	-174.204	-156.629	167.236
36	-150.852	155.525	175.442	-167.43	-147.716	118.969	-124.125	8.9937	-159.373	-155.874	-168.891	139.874	-142.374	165.562
37	-148.573	142.057	170.227	-160.818	-174.341	157.452	-139.138	17.2938	-167.812	-168.722	-179.64	165.475	-158.357	156.427
38	-125.29	142.566	162.58	-161.217	-145.465	152.779	-112.186	0.2335	-165.449	179.845	-165.407	167.734	-151.418	142.451
39	-144.684	148.077	-177.035	-152.17	-162.568	156.764	-121.485	26.2804	172.31	173.209	-172.491	160.043	-154.937	153.071
40	-153.163	150.194	-177.907	-152.918	-147.268	148.919	-132.59	-0.1597	-162.623	-174.204	176.864	137.75	-153.258	144.363
41	-153.597	166.277	-172.914	-161.11	-170.253	174.919	-128.368	15.7701	-148.693	-169.073	-151.036	-178.721	-170.618	172.689
42	-153.902	172.628	178.723	-170.43	-166.141	150.286	-126.087	-3.7912	-148.614	-170.789	-155.845	159.794	-166.929	134.185
43	-127.818	153.362	157.644	-162.71	-134.857	152.846	-106.738	-5.4297	161.83	172.42	175.034	160.837	-175.385	137.13
44	-143.332	146.204	-173.41	-162.657	-154.936	140.81	-65.1248	17.6229	-155.037	-169.072	-175.875	146.274	-164.754	162.875
45	-138.809	157.261	-175.533	-157.93	-154.447	150.993	-143.389	19.5707	-155.795	-168.606	-178.52	178.468	-133.2	100.42
46	-143.366	152.56	179.836	-168.683	-147.28	113.151	-72.3952	38.3883	-178.439	-171.559	-160.182	172.805	-134.523	159.957
47	-132.217	145.101	167.45	-170.734	-145.046	157.716	-91.489	21.5112	-170.253	170.752	-161.163	165.361	-143.338	159.627
48	-164.952	173.024	-176.091	-167.834	-151.034	142.228	-147.141	12.9279	-167.535	-179.737	-179.952	157.748	-133.419	132.147
49	-132.01	148.671	172.088	-169.579	-141.106	159.402	-126.726	-6.6969	175.131	174.693	171.215	162.637	-147.529	143.654
50	-169.334	154.199	172.734	-172.788	-159.141	159.028	-113.268	-20.5248	-179.153	173.269	-177.809	141.036	-165.278	170.922
51	-166.827	-179.418	-179.468	-152.786	-161.539	157.146	-126.537	-15.2423	-160.341	-174.144	-159.905	164.828	-162.192	154.384
52	-173.45	169.764	-167.846	-171.425	-145.846	158.646	-133.547	12.0382	-171.147	-171.712	-167.551	168.741	-156.752	160.321
53	-143.175	175.651	163.647	179.894	-161.669	147.721	-131.011	7.4462	-169.935	-177.588	-172.594	165.178	-154.614	166.879
54	-174.025	177.038	-170.832	-156.077	-156.473	149.855	-128.114	3.5767	-166.769	177.345	-158.122	159.416	-147.914	166.814
55	-156.373	151.995	162.525	-177.358	-142.893	157.712	-128.482	25.891	-151.263	-168.73	-162.972	164.025	-161.902	133.21
56	-146.969	144.539	-159.413	-152.015	-151.955	168.303	-128.641	15.2935	-167.823	178.431	-157.556	156.308	-171.096	160.817
57	-151.801	160.592	-164.831	-162.595	-145.038	128.098	-137.155	9.4233	-157.686	-158.982	-171.774	158.503	-177.111	152.303
58	-154.155	171.135	-158.503	-161.311	-144.022	157.321	-132.482	25.395	-147.448	-176.916	-142.406	124.876	-151.291	139.47
59	-141.476	158.139	175.314	-163.554	-152.138	172.463	-103.951	42.5989	-174.377	179.206	-158.139	151.861	-161.584	143.932
60	-126.316	147.926	-166.966	-154.147	-151.488	160.785	-101.704	-12.6972	-156.317	-174.212	-156.474	141.531	-154.521	133.613
61	-152.268	153.732	-176.693	-159.349	-167.407	143.797	-138.839	-9.6163	-166.298	-165.08	-164.066	174.155	-149.286	167.761
62	-159.268	163.375	-152.446	-162.208	-171.35	151.995	-119.451	5.2698	-152.459	-171.926	-167.582	133.951	-146.097	137.494
63	-159.1	166.287	165.084	-164.702	-156.034	149.551	-148.554	11.0191	-145.155	-160.616	-166.747	153.594	-156.978	157.242
64	-156.036	151.824	160.334	-175.36	-148.578	144.384	-103.889	11.1272	-153.257	176.431	-164.415	144.643	-158.802	170.222
65	-138.505	154.596	-163.754	-166.529	-156.323	126.978	-133.363	13.1205	-175.387	-164.123	-178.594	165.944	-164.674	164.137
66	-153.98	122.441	-171.849	-149.035	-135.276	131.639	-123.447	3.2541	-161.942	-160.243	176.708	138.286	-161.158	148.689
67	-154.528	163.282	157.873	-166.769	-140.228	137.752	-129.029	36.6142	-157.017	-177.455	-166.424	150.482	-156.242	133.376
68	-157.633	169.95	176.377	-175.183	-153.949	158.214	-145.048	18.6998	-145.34	-171.87	-176.046	162.189	-140.21	136.207
69	-158.715	158.443	-176.085	-158.274	-153.282	146.709	-133.752	-5.4056	177.987	178.181	-172.89	161.84	-160.565	154.178
70	179.695	163.074	171.643	-168.698	-159.286	154.284	-111.395	-25.9626	-167.213	-162.159	-162.687	178.436	-151.123	178.447
71	-161.997	138.464	161.869	-172.691	-152.08	157.159	-148.014	36.5033	-164.145	178.875	-161.492	151.727	-146.025	163.509
72	-159.312	159.35	166.683	176.629	-152.444	147.795	-92.7986	-10.0047	-157.944	-169.178	-153.25	162.567	-165.776	162.734
73	-142.616	159.834	178.275	-160.801	-166.583	152.393	-96.4624	-13.5232	-155.942	-157.888	-177.254	177.832	-152.846	151.806
74	-163.391	153.029	170.224	-167.11	-143.681	140.336	-114.538	26.7149	-164.555	178.367	-178.426	170.319	-158.424	149.961
75	-140.204	156.306	-172.33	176.54	-130.078	120.536	-115.153	0.0354	-168.074	-173.078	-179.085	151.331	-136.083	146.52
76	-149.923	154.009	174.777	178.972	-141.006	168.579	-89.2473	7.5324	-148.506	-153.797	-159.413	161.147	-157.373	137.478
77	-156.499	154.214	137.925	-175.584	-159.464	133.296	-114.309	32.5786	-159.376	-168.375	-174.629	177.36	-152.311	161.156
78	-163.147	170.215	-159.421	-151.662	-160.219	153.398	-133.929	27.0679	179.226	172.012	-151.739	153.214	-144.324	142.219
79	-123.744	157.124	172.507	-162.366	-171.656	144.677	-135.464	19.3373	-164.998	-177.329	-167.007	173.06	-125.957	142.916
80	-128.415	127.928	175.712	-160.264	-155.001	139.578	-132.039	5.3424	-177.179	-176.117	165.186	172.378	-157.541	153.715
81	-152.96	167.942	-172.064	-165.491	-149.381	169.744	-131.174	18.9534	-161.062	178.195	157.018	-177.316	-157.62	128.119
82	-142.334	135.837	-151.695	176.942	-155.527	147.438	-98.7867	-13.62	-147.007	-149.716	-142.727	162.1	-145.463	142.186
83	-158.86	152.283	173.885	-156.586	-134.866	167.129	-144.184	26.7616	-170.132	-167.445	172.23	-175.503	-154.592	132.456
84	-148.318	154.791	-163.903	-152.322	-161.13	139.011	-131.891	28.6424	-160.954	-171.15	-170.073	154.082	-134.412	112.608
85	-160.965	153.446	176.939	-161.818	-163.788	147.529	-143.315	3.7104	-164.057	-159.819	-156.232	153.395	-154.502	133.294
86	-165.865	160.441	179.043	-173.023	-141.487	140.768	-135.635	16.9415	-150.209	-166.88	-145.014	154.469	-149.241	163.469
87	-143.83	176.167	-174.627	-168.154	-135.632	131.038	-124.314	3.8209	-172.091	173.156	-128.472	138.345	-150.518	151.091
88	-161.174	159.37	-165.479	-122.229	-155.219	152.203	-64.7037	14.0832	-157.236	-172.279	-151.729	140.588	-160.694	169.022
89	-171.596	146.039	174.393	-153.913	-114.297	156.962	-144.297	9.9449	-141.542	179.529	-176.341	163.454	-157.227	142.625
90	-160.736	-178.186	-172.6	-170.093	-138.88	137.387	-133.548	33.6092	179.559	179.005	144.014	146.512	-138.875	162.537
91	-144.78	160.09	158.604	-175.328	-146.757	160.88	-142.451	16.2018	-172.907	179.926	-167.792	161.469	-176.138	105.271
92	-150.785	155.513	158.187	-157.111	176.144	140.235	-146.198	-3.8963	-162.583	-157.679	-153.379	-175.926	-134.357	147.395
93	-157.935	162.006	175.671	-166.966	-157.702	169.116	-132.71	22.7526	-152.549	-165.006	178.988	148.47	-167.927	150.002
94	-154.683	160.686	-169.857	-165.975	-161.873	146.689	-124.862	6.8046	-164.397	176.588	-175.694	160.888	-170.655	152.52
95	172.949	155.731	-179.292	-159.922	-152.591	135.307	-130.987	44.4585	-163.443	174.717	-167.988	163.331	-153.691	147.61
96	-167.69	146.694	179.225	-156.239	-163.902	107.416	-149.035	25.1814	-176.825	-166.18	-163.843	141.475	-143.739	169.512
97	-133.463	158.547	-164.49	-173.407	-153.274	175.019	-107.609	1.1166	-166.109	-164.889	176.044	172.519	-137.174	135.948
98	-162.682	145.79	176.971	-161.14	-159.875	148.715	-124.233	14.7513	-151.794	-167.916	-164.733	171.886	-144.58	150.007
99	-167.562	169.935	-161.223	-157.837	-161.977	141.381	-120.525	-15.6335	-157.873	178.513	-131.061	-175.903	-143.84	131.337
100	177.799	163.576	-160.313	-143.148	-163.007	164.631	-128.26	-0.3317	-160.017	-172.712	-152.534	-173.401	-153.272	154.673
101	-162.502	150.723	-176.295	-153.465	-143.202	140.113	-115.575	7.8749	-159.672	176.432	-173.256	178.42	-144.785	165.206
102	-156.462	155.269	168.948	178.746	-158.491	144.391	-132.418	-1.8165	-160.23	-152.78	-159.189	155.52	-156.784	176.677
103	-132.734	141.561	175.652	-160.728	-158.697	143.69	-136.209	29.619	-154.172	-175.245	177.807	166.458	-145.624	139.455
104	-171.739	138.613	175.343	-151.128	-138.621	159.692	-69.4717	11.8622	-166.311	-173.496	-151.971	157.016	-165.731	161.319
105	-141.964	154.474	153.452	-178.019	-151.895	169.959	-144.904	-32.3149	-174.199	-175.925	-159.929	164.127	-158.24	163.251
106	-139.799	157.593	-162.605	-161.832	-152.327	143.344	-137.879	20.6821	-159.141	176.764	-157.704	145.187	-146.691	149.989
107	-152.432	146.62	-168.069	-150.226	-132.796	144.911	-104.05	-21.7192	-165.21	179.56	-172.707	-178.447	-146.254	144.798
108	-164.01	155.638	-171.85	-156.329	-131.661	121.265	-110.398	15.3285	-154.414	-158.428	-176.978	154.231	-154.125	159.957
109	-138.065	139.105	-158.22	-171.393	-149.354	176.391	-121.808	26.9589	-162.586	179.997	-128.659	154.878	-150.954	141.869
110	-129.852	143.311	179.927	-167.883	-161.4	145.861	-118.415	2.3292	-155.795	171.066	-155.889	166.862	-136.68	133.621
111	-164.326	166.765	169.723	-179.899	-166.597	141.013	-135.121	20.1368	-159.92	-172.826	-178.114	-167.563	-147.507	149.265
112	-149.364	157.451	-173.97	-157.121	-93.4032	135.793	-133.18	35.9588	176.586	176.718	-179.404	163.523	-133.004	163.163
113	-148.57	158.467	-175.885	-153.469	-134.775	160.765	-115.928	8.6278	-175.842	-172.963	-151.131	159.116	-156.333	147.676
114	-155.427	165.673	177.481	-167.47	-165.462	147.13	-142.316	-2.5891	-152.646	-168.8	-149.933	148.328	-151.035	148.895
115	-158.879	156.889	-171.637	-173.395	-165.439	156.302	-152.542	18.8905	-172.712	-162.07	-169.275	-170.413	-174.282	136.253
116	-144.416	150.931	171.595	-158.91	-144.767	154.183	-144.544	8.0441	-165.081	-177.663	-156.716	151.434	-153.575	129.208
117	-145.286	146.172	-157.793	179.629	-160.025	157.948	-140.117	13.5044	-161.242	-178.188	-147.618	130.581	-141.427	137.891
118	-122.643	166.351	-150.59	-160.999	-157.565	163.3	-128.694	29.3553	-169.204	-174.044	-163.908	162.623	-135.59	93.2422
119	-154.809	156.286	177.304	-169.746	-145.466	163.1	-131.006	-11.4842	-164.177	-171.803	-179.975	148.339	-165.114	130.035
120	-143.534	156.994	171.642	-162.973	-142.271	138.37	-134.743	2.1702	-167.765	-166.521	177.205	176.989	-140.923	145.55
121	-161.512	167.631	167.392	-164.047	-155.97	156.419	-129.961	9.0992	-149.169	179.06	177.28	155.235	-139.586	123.042
122	-133.184	148.817	171.198	-152.92	-171.104	140.267	-133.341	13.8489	-163.126	-179.054	-176.314	147.155	-158.941	151.274
123	-131.316	169.824	-179.554	-168.52	-163.545	139.059	-121.907	16.0937	-167.273	-144.702	-159.034	161.938	-155.62	148.215
124	-145.651	151.025	-173.11	-156.516	-140.664	163.944	-125.778	-7.5952	-164.367	-165.894	-154.415	-168.367	-142.616	128.955
125	-156.44	161.126	169.662	-153.799	-156.178	139.903	-104.585	9.1966	-159.487	175.529	-147.493	167.69	-154.685	161.688
126	-166.452	166.544	-174.576	-157.217	-164.011	165.043	-145.683	5.7489	-168.187	163.969	176.951	153.239	-152.82	128.835
127	-157.004	130.751	157.63	-168.553	-171.844	155.797	-125.255	20.3763	-167.596	-177.548	-160.664	-175.257	-143.162	141.255
128	-156.5	159.979	161.959	170.573	-145.215	179.192	-115.215	3.4531	-168.748	-175.178	-163.257	166.083	-149.532	145.059
129	-137.118	155.946	-174.921	-166.493	-129.271	151.809	-141.287	23.3109	-158.854	-152.006	-154.269	171.936	-157.312	154.69
130	-122.174	143.646	172.238	-166.424	-160.43	164.797	-133.254	32.7868	-168.5	-179.99	-164.229	162.077	-166.25	136.697
131	-135.302	152.404	172.471	-165.745	-161.676	114.228	-117.376	18.0881	-163.007	-177.856	-174.233	142.993	-150.497	167.037
132	-153.445	146.381	174.991	-150.722	-154.99	156.694	-142.1	39.9991	-156.882	-177.966	-165.913	156.099	-177.347	159.785
133	-158.919	161.353	-175.98	-175.867	-156.058	165.017	-127.725	23.2529	-160.112	-171.377	-176.083	175.729	-161.515	120.679
134	-146.229	161.723	151.001	-173.628	-135.135	140.961	-118.388	8.8623	-164.582	167.185	-162.435	156.674	-157.842	142.746
135	-171.275	161.776	151.619	-167.946	-165.81	135.286	-111.13	-19.2611	-166.308	-174.67	161.337	177.662	-159.251	143.864
136	-155.14	171.083	-178.187	-165.653	-158.403	149.993	-135.275	-13.3043	-156.248	-179.564	-174.442	162.382	-157.155	140.484
137	-154.914	147.817	-176.675	-167.577	-169.15	146.401	-130.554	1.2714	-153.993	-171.29	171.654	143.81	-149.361	136.428
138	-144.712	139.894	161.494	-168.341	-172.053	158.822	-87.217	-3.9348	-172.096	-178.356	173.832	176.136	-170.756	155.91
139	-132.745	151.547	175.761	-161.918	-129.272	143.412	-131.593	-3.121	-173.281	179.976	-168.474	154.931	-163.672	161.223
140	-134.216	159.246	-164.621	-156.994	-161.112	144.092	-133.663	37.4849	-178.656	174.945	179.875	154.604	-157.109	168.875
141	-143.461	138.999	-163.431	-174.678	-144.158	164.331	-146.644	44.0658	-156.817	-174.313	-175.69	173.315	-153.321	155.439
142	-161.746	164.456	-166.935	-159.944	-157.553	161.072	-131.469	34.6754	-172.295	174.573	-175.977	159.446	-151.258	153.878
143	-147.745	144.859	-175.519	-161.053	-151.158	146.497	-129.551	24.0077	-156.878	-176.296	-160.934	170.402	-167.164	163.429
144	-141.282	146.687	-164.048	-162.536	-146.087	150.615	-152.78	16.6842	-163.723	-177.691	-171.297	131.828	-154.391	150.698
145	-163.82	148.067	176.966	-177.872	-155.239	153.79	-79.6914	5.307	-170.619	-157.221	-165.432	172.684	-163.077	139.816
146	-151.194	127.404	162.519	-165.387	-149.193	161.067	-121.635	2.6635	-174.421	-179.111	-175.178	155.482	-166.162	164.566
147	-169.889	103.856	-156.356	-154.429	-159.53	160.082	-84.8353	-0.9237	-170.753	-170.282	-175.315	160.242	-153.234	168.928
148	-133.573	141.51	174.483	-169.903	-160.269	151.813	-97.6023	11.6523	-159.567	-175.446	-171.595	139.829	-146.164	141.933
149	-147.71	153.223	-165.29	-156.053	-157.724	146.155	-128.949	7.7231	-159.415	173.601	-170.775	166.828	-161.011	152.035
150	-148.917	173.917	177.524	-177.448	-173.412	162.744	-132.778	-0.5101	-148.357	-158.279	-162.475	157.296	-164.761	152.129
151	-169.373	158.558	175.964	-164.394	-148.711	153.237	-112.439	5.1707	-174.76	-179.918	-173.607	172.606	-154.805	155.203
152	-162.041	163.236	177.944	-165.303	-151.708	155.813	-110.58	-4.5523	-143.964	-177.719	-167.904	164.611	-152.085	140.031
153	-144.285	156.203	169.464	-151.417	-159.791	152.881	-119.666	-8.7698	-172.751	-169.383	-164.519	145.802	-162.084	147.816
154	-138.699	161.25	176.067	174.95	-163.915	163.333	-122.157	4.6513	-156.155	-161.444	-156.467	151.965	-150.486	125.597
155	-171.175	158.897	-168.023	-163.011	-152.184	175.372	-148.888	13.1869	-155.38	-174.507	-129.138	148.014	-148.584	168.655
156	-143.203	152.825	-179.636	-173.165	-163.362	158.938	-132.753	-8.228	-165.666	-179.206	-153.738	170.29	-131.07	112.271
157	-146.231	164.185	-176.067	-161.829	-138.669	146.413	-142.274	30.8191	-153.825	179.099	-169.131	162.493	-178.698	125.475
158	-127.851	149.249	-158.197	-169.442	-128.783	145.836	-107.987	7.4873	-152.647	-168.229	-175.728	167.643	-163.686	144.396
159	-145.573	137.698	-173.172	-151.617	-153.264	137.744	-125.815	6.9764	-153.269	176.023	-157.7	156.281	-155.357	164.968
160	-158.907	153.697	-171.304	-159.892	-163.851	149.003	-75.1193	-18.907	-164.206	-172.065	178.377	161.785	-156.562	143.349
161	-156.635	157.605	158.879	-175.63	-141.165	141.984	-106.95	7.1499	-150.499	171.707	-163.595	153.793	-165.122	159.727
162	-170.162	148.54	175.122	-153.652	-173.012	159.125	-99.9263	8.3968	-165.755	177.653	-153.189	140.34	-153.781	157.409
163	-142.896	149.47	157.927	-162.66	-152.957	161.887	-136.307	18.6933	-179.163	-175.909	163.098	151.66	-171.432	149.728
164	-146.478	146.482	178.243	-172.41	-138.963	156.744	-135.559	19.4603	-175.948	-176.694	-164.754	179.822	-171.943	176.642
165	-154.728	128.835	-179.442	-172.643	-164.379	132.317	-126.257	21.7704	-176.512	170.859	-155.131	167.898	-138.311	146.544
166	-152.66	143.524	167.85	-169.125	-151.593	150.067	-120.38	9.6983	177.197	-175.932	-178.295	168.463	-166.506	158.776
167	-161.24	157.501	164.678	-158.549	-149.459	134.167	-121.533	3.9604	-171.066	-167.54	-161.281	168.3	-161.33	164.14
168	-161.625	162.224	-148.499	-156.755	-141.019	161.603	-76.4661	-4.5052	-169.339	-175.009	-110.662	155.862	-169.971	145.927
169	-150.29	145.561	163.132	-174.711	-157.292	150.219	-134.155	-0.1784	-168.371	-173.871	-179.529	149.324	-159.798	153.104
170	-139.835	146.66	176.896	-154.759	-93.9896	134.547	-115.382	16.6016	-165.161	179.907	-146.496	136.222	-170.876	153.393
171	-133.465	151.117	-170.239	-169.477	-153.536	155.825	-74.0008	22.8661	-158.66	-178.224	-168.586	156.363	174.73	114.058
172	-156.171	155.857	165.063	-152.164	-174.601	155.472	-120.841	12.651	-177.327	-173.69	-174.685	174.668	-163.688	159.581
173	-155.973	165.962	174.009	-173.955	-154.59	147.999	-107.499	5.0717	-147.659	-174.868	-169.4	179.293	-128.158	167.397
174	-120.674	145.216	173.982	-166.403	-147.214	175.282	-123.862	40.4284	-158.667	-162.818	-157.378	160.247	-156.197	156.665
175	-166.206	143.162	175.713	-171.58	-132.075	130.395	-139.89	25.1932	-175.966	172.737	-144.794	168.702	-144.816	135.763
176	-142.22	144.32	-164.894	176.924	-125.686	163.077	-112.679	8.5938	-175.249	-171.804	-171.314	168.6	-130.201	146.371
177	-168.1	165.526	-151.429	-157.06	-159.64	153.105	-125.435	1.0768	-170.571	-163.086	-164.55	175.859	-159.68	152.906
178	-161.765	159.311	-179.797	-164.349	-153.028	131.435	-110.551	21.6602	-161.31	-169.925	-165.648	172.716	-138.104	142.602
179	-146.947	151.534	-179.624	-158.529	-151.242	152.992	-121.837	6.4486	-171.267	-179.651	-173.343	150.42	-159.269	138.339
180	-152.979	143.491	-175.217	-150.027	-129.874	137.923	-131.277	38.1367	-176.448	175.877	-162.003	168.129	-161.626	146.922
181	-179.093	171.223	146.816	-177.39	-140.307	133.167	-98.5839	25.0712	-168.836	-178.642	-170.219	171.553	-151.953	164.191
182	-154.103	149.259	173.684	177.773	-162.058	145.474	-146.884	24.2425	-174.108	-169.696	-152.86	125.466	-164.19	145.581
183	-154.165	171.417	-167.578	177.828	-139.704	148.18	-142.893	36.3077	-179.464	177.548	-178.105	131.241	-174.073	168.988
184	-173.159	166.612	-169.639	-156.116	-142.942	150.368	-135.281	1.8572	-174.043	-176.392	-165.502	166.582	-159.7	152.488
185	-161.044	158.539	179.894	-161.457	-149.291	138.866	-116.514	14.8308	-157.948	-174.577	-169.922	172.764	-156.011	157.84
186	-143.177	154.365	-159.866	-168.361	-146.429	153.283	-112.343	38.088	-168.349	-169.611	-170.715	178.645	-167.167	151.695
187	-152.293	151.906	163.703	-158.463	-147.66	161.792	-136.963	18.5162	-168.336	-159.787	-175.935	166.302	-164.665	144.446
188	-170.796	161.352	-178.867	-173.909	-151.443	165.284	-138.234	30.7396	-164.05	-170.159	-167.167	155.605	-165.058	165.342
189	-160.839	147.784	178.979	-165.128	-149.508	157.883	-148.191	10.4945	-171.923	-177.08	-161.934	168.849	-143.423	142.982
190	-159.024	163.705	174.161	-160.347	-145.543	118.244	-128.708	11.2731	-165.047	-174.53	-146.242	139.956	-162.3	151.273
191	-165.114	162.278	-178.973	-172.673	-151.966	173.666	-118.346	-0.3625	-170.313	-170.115	-173.846	154.432	-146.646	157.892
192	-157.472	167.143	175.497	-153.279	-157.446	127.077	-116.323	8.1116	-161.362	-175.673	-162.595	138.7	-161.124	143.682
193	-141.927	172.422	-170.776	-152.424	-171.856	166.619	-144.823	-5.2767	-173.401	179.288	-173.367	165.37	-151.025	143.383
194	-108.891	143.853	177.879	-149.167	-155.645	143.289	-135.305	-2.3473	-170.606	178.739	174.553	160.032	-138.905	158.863
195	-138.973	152.219	153.654	-162.577	-152.835	167.775	-120.118	22.8068	-154.337	-158.397	-159.546	161.447	-150.851	150.414
196	-122.188	139.139	-169.213	-174.887	-155.857	157.176	-126.444	-10.7583	171.731	-177.006	-179.793	153.069	-151.986	140.958
197	-148.083	152.768	169.906	-152.608	-150.67	156.959	-125.132	34.416	-151.675	-162.435	-174.543	155.003	-137.79	154.164
198	-136.977	136.023	-155.289	-156.765	-147.977	114.61	-113.057	23.0888	-175.556	-175.989	-151.89	159.468	-158.78	147.483
199	-145.557	139.008	179.708	-164.479	-145.157	165.961	-123.107	8.6347	-158.707	-179.182	-172.423	162.463	-155.346	156.595
200	-152.799	153.349	-174.74	-161.128	-147.879	167.626	-117.174	16.4073	-170.657	170.935	161.911	146.877	-160.359	159.162
201	-145.516	165.22	165.922	-155.323	-156.323	147.391	-139.496	19.2714	-164.186	-167.117	170.668	176.473	-158.82	163.148
202	-143.854	126.651	-179.005	-162.05	-137.844	122.158	-139.133	3.3382	-159.524	178.258	-179.321	175.599	-171.8	154.958
203	-75.2105	159.302	169.51	-177.2	-149.099	138.951	-139.407	6.316	-167.182	-171.118	-165.499	149.744	-152.167	147.256
204	-178.28	162.989	-154.504	-161.36	-155.754	138.92	-130.27	28.7394	-175.395	-165.471	-171.116	150.785	-153.117	157.215
205	-162.626	172.905	167.025	-164.657	-136.63	119.516	-85.512	-1.3831	-163.67	-174.698	-155.009	157.791	-162.941	154.079
206	-161.525	161.742	-168.137	-151.761	-149.976	150.347	-140.904	23.4221	-174.901	-175.174	-169.135	137.982	-155.797	140.971
207	-161.304	145.987	-168.208	-156.345	-144.259	134.953	-95.4851	-3.963	-174.956	-176.884	-164.996	169.532	-156.857	159.617
208	-161.896	148.324	-173.628	-152.919	-157.897	160.612	-158.088	11.5416	-149.988	-162.434	-161.181	172.523	-142.199	149.82
209	-166.156	151.408	-178.767	-147.991	-159.179	150.351	-127.224	12.2716	-169.092	172.945	-175.159	171.606	-167.863	148.782
210	-138.084	147.625	161.42	-168.115	-159.211	160.627	-145.775	22.0233	-168.953	179.967	-162.623	152.018	-164.779	155.704
211	-138.032	149.774	-177.678	-154.402	-147.159	74.7461	-138.041	34.0331	-166.748	171.635	-174.593	153.704	-159.216	145.114
212	-159.85	136.132	164.673	-158.671	-146.268	155.978	-144.152	11.9478	-168.088	-173.725	-171.074	164.184	-159.43	146.779
213	-136.64	147.96	-168.691	-174.238	-169.83	151.924	-111.646	15.9172	-164.496	-161.845	-171.595	160.82	-158.461	148.355
214	-141.864	155.613	-173.561	-165.734	-166.517	157.83	-132.35	11.241	-158.378	-172.474	-168.496	175.644	-159.554	138.851
215	-143.195	122.416	-170.816	-173.721	-132.208	154.194	-79.6784	-17.1651	175.746	-177.841	166.471	162.183	-171.163	152.618
216	-123.953	151.857	-174.596	-174.322	-141.489	146.429	-119.51	0.3846	-162.198	175.117	177.584	159.693	-142.719	129.11
217	-144.206	146.608	148.411	-162.61	-147.745	160.514	-133.668	17.7564	-168.677	-177.224	-168.116	148.222	-161.851	158.056
218	-155.67	149.981	176.308	-162.428	-176.8	144.655	-145.313	48.7097	-152.293	-166.745	-179.327	178.92	-167.197	176.717
219	-133.918	163.103	-173.643	-164.619	-161.855	160.841	-135.74	13.0124	-157.959	-159.513	-174.906	156.826	-152.699	164.923
220	-148.313	150.018	169.591	-170.171	-173.02	165.671	-132.748	-34.4749	-178.217	-171.271	169.226	-176.901	-163.338	137.711
221	-133.635	158.027	-174.798	-169.396	-148.337	166.757	-137.045	-1.2904	168.025	-171.375	-142.743	173.428	-158.594	149.045
222	-121.766	119.752	161.502	-165.657	-153.411	145.554	-146.949	22.0192	-171.005	165.508	-158.314	159.859	-143.076	155.546
223	-137.697	161.709	-166.48	-154.806	-152.185	167.097	-108.543	-21.0786	-163.987	-174.629	-167.584	151.313	-143.802	159.73
224	-137.223	155.99	-141.238	-147.151	-142.351	145.594	-122.059	-21.6574	-170.356	-167.798	-161.801	147.744	-148.41	123.266
225	-122.773	167.526	160.8	-178.9	-165.354	164.01	-132.109	16.6567	-172.151	173.993	175.721	168.923	-150.608	-178.511
226	-145.869	143.775	157.81	-159.796	-141.613	162.571	-140.371	-7.6366	-148.303	-163.753	-170.377	-166.956	-157.47	153.826
227	-130.71	154.191	153.301	-173.078	-140.442	148.512	-121.973	-10.795	-166.492	-155.256	-168.493	146.495	-149.836	160.436
228	-137.812	84.7095	174.706	-154.867	-149.116	160.301	-131.875	0.0064	-166.26	-164.641	-148.602	164.103	-161.945	137.747
229	-149.089	131.665	-178.211	176.24	-161.18	150.368	-88.1205	-20.0726	-165.136	-168.693	-162.132	158.255	-149.839	146.573
230	-148.943	117.131	172.971	-159.114	-159.143	142.187	-131.48	12.0533	-146.094	-169.073	-179.198	165.845	-168.158	161.629
231	-153.216	149.257	177.193	-160.641	-153.797	166.875	-130.81	18.4927	-175.861	-161.751	-161.294	148.131	-153.42	148.411
232	-147.979	140.217	-156.621	-145.984	-141.693	148.186	-69.6519	-21.6656	-171.269	-179.818	-168.166	153.131	-146.66	153.045
233	-151.154	80.505	-163.286	-156.262	-155.436	130.851	-132.069	13.6202	-175.771	-174.483	179.136	156.676	-151.392	118.892
234	-71.2158	80.8079	-179.533	-162.445	-141.025	155.67	-111.669	13.5505	-149.522	179.197	-162.921	165.27	-155.147	120.9
235	-131.959	124.402	-178.409	-164.083	-145.321	143.82	-149.814	5.8756	175.45	-172.082	-169.371	171.726	-155.122	154.484
236	-80.8453	72.3557	-158.54	-174.766	-152.197	164.546	-120.216	34.959	-165.816	-178.545	-164.821	175.691	-168.66	142.261
237	-120.334	79.4213	-158.396	-161.184	-158.927	147.214	-117.612	30.9544	-179.94	-178.186	-145.614	128.473	-143.36	143.723
238	-138.235	154.261	167.096	-157.291	-172.351	151.708	-130.86	-1.2333	-162.003	-174.16	-166.439	158.834	-134.093	143.542
239	-144.685	128.89	178.661	-152.474	-161.342	135.365	-147.006	15.2573	-166.189	170.97	-174.768	173.361	-153.069	148.781
240	-141.189	115.623	-175.805	-153.42	-155.352	166.715	-139.805	16.6461	-161.493	-179.514	-144.633	153.918	-171.771	145.335
241	-124.385	112.211	-168.975	-163.118	-156.325	141.224	-147.325	8.4643	-171.332	-172.031	-161.895	167.514	-156.473	178.165
242	-137.265	152.26	177.096	-159.062	-132.129	146.737	-150.007	18.768	-174.328	176.208	-158.639	150.78	-149.389	154.939
243	-149.772	165.997	-170.955	-160.999	-129.883	166.315	-130.291	5.6869	-170.555	-162.625	-167.222	179.876	-153.816	145.007
244	-136.544	137.348	170.039	-167.411	-175.833	152.059	-125.216	-16.0715	-154.074	-158.475	-165.99	144.675	-149.762	146.399
245	-146.631	146.214	168.405	-166.073	-149.779	151.221	-129.175	14.9235	-177.27	158.832	-152.931	157.567	-151.179	143.549
246	-69.2695	142.169	-178.163	-170.749	-153.715	144.793	-132.058	29.4946	-134.175	-165.322	-167.415	142.152	-166.75	140.422
247	-155.259	131.304	169.083	-158.503	-157.94	160.55	-84.0224	-6.2572	-175.456	178.794	-109.334	67.5848	-138.865	118
248	-146.336	140.72	-164.542	-158.894	-155.121	144.878	-127.799	29.4316	-170.949	-179.887	-92.2959	49.495	-154.65	99.1601
249	-146.885	161.957	-172.006	-159.957	-164.381	146.02	-104.92	-6.7929	-174.377	-178.479	-87.3342	66.1335	-156.237	150.934
250	-139.605	128.174	160.852	-165.027	-129.634	141.23	-152.677	20.7319	-157.818	-169.745	-126.966	54.2334	-170.493	149.443
251	-153.174	146.191	159.184	-169.089	-145.668	145.234	-146.64	1.1861	177.466	179.206	-76.8997	64.4407	-135.783	134.395
252	-151.517	154.293	-148.481	-153.678	172.782	126.966	-146.845	-29.7881	-178.538	-177.518	-90.5794	63.5316	-155.606	148.792
253	-125.336	140.368	164.455	-175.058	-150.314	65.787	-144.833	22.5357	175.538	-163.855	-81.7533	54.2697	-151.589	126.594
254	-87.5969	48.4584	-173.876	-162.129	-149.518	88.7107	-140.61	7.8826	-166.133	-179.273	-134.067	166.97	-164.944	141.671
255	-64.6901	49.859	161.214	-154.802	-141.586	26.4689	-132.705	49.9831	-161.013	-173.707	175.931	160.362	-151.213	148.628
256	-117.908	160.83	169.283	-159.459	-141.59	46.9263	-76.0884	-6.3404	-175.721	-178.558	-124.236	146.266	-151.041	147.489
257	-141.875	156.147	160.006	-162.411	-152.901	68.1407	-124.951	26.6353	-177.992	-177.964	177.059	161.748	-160.746	135.53
258	-160.706	142.348	157.137	-175.985	-151.403	157.395	-131.993	18.7839	-154.093	-174.869	-173.507	153.078	-139.144	148.536
259	-139.546	148.374	-159.404	-162.396	-153.164	148.744	-129.44	17.1405	-150.917	-169.718	171.392	169.471	-174.992	138.977
260	-139.808	152.955	179.319	-143.291	-158.696	135.66	-127.198	15.8565	-178.815	173.57	-175.036	168.803	-163.505	164.44
261	-151.262	140.119	-158.462	-158.811	-173.784	154.058	-118.658	-0.3595	-156.963	-166.939	-170.056	150.243	-161.75	154.772
262	-129.77	133.803	175.681	-152.326	-154.543	147.598	-137.14	-0.0475	-130.376	-173.314	-142.907	163.272	-145.013	148.407
263	-152.614	122.508	157.619	-155.275	-172.064	154.236	-116.015	8.7475	-173.424	172.034	-151.825	157.289	-141.087	148.374
264	-144.635	129.59	-168.773	-164.881	-158.703	155.832	-123.35	2.8265	-163.607	-162.931	-162.925	161.781	-167.206	152.565
265	-75.2331	60.1139	177.112	178.316	-151.536	139.123	-125.974	-7.4434	-177.024	178.02	-152.859	156.251	-149.868	166.975
266	-137.847	178.665	173.36	-173.674	-156.129	147.113	-134.19	-8.6001	-163.235	179.619	-170.485	170.676	-147.005	148.37
267	-137.88	158.368	-175.758	-178.298	-143.577	150.4	-103.971	10.4786	177.44	-177.479	-162.861	160.93	-155.249	147.893
268	-157.441	159.817	-174.319	-156.903	-136.15	167.947	-125.611	7.5732	-168.264	-163.593	-164.309	150.163	-151.501	144.13
269	-138.314	75.5383	173.597	-171.457	-160.13	152.63	-125.845	2.3217	-176.29	-178.161	170.861	150.24	-159.418	146.797
270	-80.4068	39.1941	-170.437	-161.588	-163.637	155.116	-128.526	16.0557	-163.351	-169.406	-174.486	159.392	-156.844	146.712
271	-134.342	146.637	-168.006	-165.121	-164.133	138.368	-125.67	4.6688	-149.162	179.947	-163.164	171.512	-155.826	149.662
272	-137.341	155.562	170.887	-179.078	-147.768	152.916	-147.341	9.0224	-178.751	-178.246	176.645	152.239	-169.629	153.133
273	-137.336	84.2922	172.153	-166.844	-157.128	133.151	-100.5	21.3357	-158.788	-167.655	-176.361	176.196	-155.363	153.672
274	-141.355	146.516	-158.694	-164.877	-133.914	129.503	-84.1265	31.6577	-160.452	-174.284	170.54	142.545	-161.622	146.207
275	-145.75	154.329	-175.718	-163.509	-160.915	135.983	-98.511	-23.7728	-167.466	172.092	-167.79	173.159	-134.982	154.501
276	-124.189	157.001	173.533	-175.588	-166.008	141.041	-118.505	9.9856	-163.549	178.495	-153.74	155.147	-156.652	140.652
277	-135.167	148.357	176.394	-157.063	-138.157	144.412	-136.571	7.3702	-169.977	-174.131	-171.322	161.822	-161.603	151.153
278	-140.891	161.72	160.121	179.739	-149.565	156.525	-111.594	25.2583	-152.39	-164.48	-171.449	163.586	-163.288	153.395
279	-149.882	144.704	164.233	-164.541	-151.406	174.734	-105.927	11.2911	167.546	-172.597	172.026	160.051	-152.08	138.15
280	-145.894	156.443	164.44	-158.238	-158.14	148.615	-99.8993	14.4551	-154.448	179.564	-166.832	163.903	-142.413	154.644
281	-90.0061	40.6284	167.54	-171.793	-144.716	135.371	-138.87	21.1884	-177.271	-171.338	-170.835	151.369	-156.91	167.422
282	-56.0847	87.571	172.12	-160.411	-155.258	133.549	-132.208	7.2299	-163.203	-178.435	-155.603	164.434	-162.494	147.309
283	-125.19	155.732	-177.947	-162.131	-169.213	155.786	-147.654	26.2343	-157.929	-175.922	-161.832	162.419	-158.425	160.996
284	-154.856	142.13	169.763	-155.878	-160.451	146.824	-132.292	21.6371	-165.574	-178.555	-160.374	154.223	-138.815	132.125
285	-134.862	122.5	167.741	-178.162	-150.536	143.723	-137.831	2.0063	-163.311	-177.834	-165.613	155.326	-163.662	151.296
286	-133.017	117.369	-173.25	-153.88	-140.53	147.721	-124.292	41.8364	-152.638	-168.516	-175.667	157.338	-147.975	136.082
287	-135.617	40.7856	-176.663	-166.85	-154.839	149.213	-122.889	4.8404	-154.348	-174.4	-176.544	160.794	-146.101	144.545
288	-88.4248	54.9274	-146.229	-73.3802	-163.326	161.767	-107.825	-14.9366	-171.913	-168.22	-172.919	163.686	-149.478	170.505
289	-69.0074	71.3215	167.515	-171.608	-164.22	149.672	-141.463	3.6867	-165.326	-172.834	162.933	-177.205	-147.752	150.108
290	-152.585	123.251	173.61	-171.037	-136.266	165.436	-70.906	9.8165	-176.178	-178.411	-174.695	162.466	-168.757	135.736
291	-134.812	141.815	-179.406	-165.933	-138.027	168.977	-120.714	6.772	-149.878	-171.097	-177.289	141.821	-162.896	148.116
292	-150.634	145.59	156.367	-170.279	-152.166	155.473	-76.1232	-17.6929	-148.331	-168.887	-169.374	167.984	-157.26	158.945
293	-155.601	142.169	-176.989	-164.584	-145.877	164.478	-105.673	3.6044	-156.578	-174.562	174.6	166.582	-148.714	132.892
294	-136.338	136.83	175.837	-148.935	-151.374	155.101	-100.541	-8.3978	-169.956	-176.899	-172.648	152.205	-135.752	124.91
295	-145.868	141.067	-164.656	-171.043	-137.266	128.142	-94.4636	-21.4656	-179.643	179.379	-173.385	129.917	-158.47	151.36
296	-143.844	107.44	166.288	-161.283	-160.828	146.543	-72.4638	-14.3877	-157.444	-173.428	-175.501	174.647	-149.624	151.917
297	-142.363	143.44	-172.512	-159.751	-159.747	169.236	-98.5682	12.206	-173.454	-167.203	167.286	162.598	-155.962	174.769
298	-141.597	116.374	177.003	-175.271	-153.234	150.866	-83.0145	7.6574	-171.738	-162.334	-161.579	159.608	-155.789	151.272
299	-163.098	131.15	157.706	-168.453	-155.039	155.455	-100.969	-27.9243	-158.283	-167.961	-160.472	171.352	-146.392	150.013
300	-145.266	145.442	175.998	-169.999	-129.336	128.709	-81.9446	-4.9753	-163.222	179.304	-166.621	161.703	-168.193	164.475
301	-139.21	149.634	174.301	-160.698	-157.314	137.358	-132.593	27.9312	-160.586	-178.496	-159.405	158.047	-154.57	122.517
302	-140.31	166.231	-168.193	-160.005	-169.955	147.065	-117.545	32.9508	-168.624	170.933	171.084	169.78	-146.826	154.734
303	-148.855	141.518	-169.637	-162.33	-124.831	137.252	-90.6481	-7.3667	-157.99	-175.361	-170.76	164.753	-145.433	155.637
304	-155.39	174.984	174.593	-154.712	-174.247	148.812	-137.945	11.6437	-140.129	-165.539	-171.236	152.288	-152.855	149.992
305	-106.469	126.566	167.946	-163.147	-141.975	137.742	-133.919	18.0075	-172.933	162.918	-170.626	162.668	-160.428	169.563
306	-133.432	145.844	170.421	-172.297	-138.677	127.715	-134.072	35.1985	-167.597	-175.102	-162.849	155.15	-153.798	162.105
307	-133.141	120.924	177.598	-165.68	-119.367	132.566	-77.546	0.1542	-177.525	-169.809	179.935	148.259	-166.647	153.476
308	-146.98	162.765	-157.36	-151.145	-154.612	75.2695	-118.662	21.9253	-167.07	-174.483	-165.128	160.898	-166.789	145.884
309	-150.591	146.496	176.561	-155.38	-147.417	145.69	-139.662	4.6872	-172.656	-177.713	-170.438	152.472	-151.562	159.589
310	-163.984	137.896	172.544	-170.049	-162.28	162.083	-145.284	20.4447	-150.499	-173.793	-139.437	156.767	-179.569	132.45
311	-117.492	142.594	171.631	-172.247	-153.042	152.304	-136.899	-18.217	-156.446	175.683	177.917	145.313	-168.155	137.044
312	-128.314	129.571	-174.732	-164.348	-171.747	153.357	-128.125	-24.4507	-165.655	-178.861	-173.106	148.291	-155.226	143.059
313	-142.793	131.779	169.358	-167.239	-146.405	167.624	-135.779	13.7632	176.757	176.207	-162.555	142.99	-166.687	151.037
314	-150.681	146.658	146.466	-176.226	-130.485	132.038	-116.352	-5.6732	-150.144	-178.65	-142.766	114.293	-166.57	125.982
315	-116.141	142.296	-178.337	-161.253	-158.523	156.192	-138.432	4.4687	-169.702	170.152	-166.748	160.63	-162.998	155.626
316	-142.689	168.899	-166.964	-168.524	-172.438	175.594	-149.085	36.2062	-162.625	-179.573	-174.916	154.59	-146.614	167.847
317	-142.524	150.88	179.973	-177.172	-160.168	-163.244	-149.245	19.5257	-168.561	-162.495	-166.694	148.002	-158.309	143.09
318	-142.883	148.278	175.252	173.959	-172.068	147.377	-118.23	8.4873	-168.919	178.132	-155.604	173.948	-150.047	161.226
319	-129.643	159.601	177.079	-171.284	-149.507	149.073	-137.615	19.1478	-163.774	-171.8	-146.518	148.38	-118.611	157.218
320	-154.19	155.178	-168.742	-167.374	-161.407	152.18	-144.624	15.1591	-172.855	175.619	-155.894	173.756	-164.553	153.465
321	-147.846	147.101	171.108	-145.457	-135.912	135.577	-136.108	6.4878	-165.806	-166.724	-147.966	166.664	-154.133	171.555
322	-157.631	137.481	175.77	-166.244	-162.467	136.685	-108.669	12.8269	-170.704	178.052	-162.822	165.695	-142.77	162.5
323	-153.106	156.697	170.652	-164.411	-139.605	130.926	-117.431	12.0718	-177.202	166.519	-162.368	175.566	-159.049	145.843
324	-149.06	155.664	-152.602	-158.952	-160.042	134.111	-144.136	25.0738	-164.964	-176.998	176.878	172.708	-164.298	163.619
325	-139.525	151.529	-173.78	-170.818	-158.49	133.134	-126.082	17.1153	-159.895	-173.114	-131.985	138.411	-151.875	-163.265
326	-145.004	148.201	155.442	-154.095	-169.704	143.423	-129.513	24.6627	-158.838	-169.671	-145.987	150.754	-166.033	144.188
327	-91.6361	80.8081	-168.214	-169.207	-154.769	165.075	-134.974	14.5841	-160.192	177.331	176.898	136.883	-173.713	146.554
328	-79.1045	17.9166	-150.342	177.511	-141.472	172.035	-132.846	-0.5547	-160.105	-178.961	-172.892	159.194	171.845	179.937
329	-89.057	44.4348	178.696	-165.559	-169.178	140.017	-135.241	-2.8699	-173.052	177.361	-171.862	157.32	-139.387	156.752
330	-85.3643	68.0229	155.436	-166.134	-153.044	150.289	-114.39	-19.5773	-153.459	-171.1	-171.686	166.191	-175.363	151.521
331	-70.1134	78.1953	172	-168.638	-153.518	133.348	-144.954	5.9404	-160.815	-168.079	-153.671	175.068	-155.393	166.642
332	-76.2517	72.7606	-172.175	-164.22	-151.672	130.421	-123.572	20.5229	-145.52	-158.778	-153.295	177.902	-159.272	163.492
333	-116.534	44.1969	179.381	-143.809	-139.778	141.943	-142.352	43.4688	-163.547	-179.017	171.343	167.844	-154.009	166.681
334	-71.4709	79.6697	-166.537	-154.492	-159.234	166.004	-143.389	12.693	-154.935	-170.066	-156.537	164.261	-156.301	152.043
335	-87.3692	57.9492	169.287	-173.192	-144.165	141.102	-84.4295	62.9484	-150.828	-166.813	-151.885	154.609	-169.847	135.929
336	-122.538	142.62	173.625	-160.825	-141.234	129.518	-70.1667	26.2624	178.595	175.535	-165.693	163.118	-159.365	144.856
337	-161.285	137.586	171.762	-164.497	-161.558	136.907	-71.3167	14.0778	-159.053	-171.941	169.777	143.408	-158.898	171.591
338	-142.127	137.231	-176.859	-169.697	-151.563	142.414	-69.731	-12.9935	-161.857	-164.233	-159.251	173.379	-159.409	127.768
339	-164.783	136.539	-175.685	-168.778	-131.77	143.275	-77.1197	-15.9698	-170.263	-178.924	-159.41	147.054	-149.866	166.521
340	-150.62	141.212	168.619	-166.802	-171.029	154.843	-110.157	1.6695	-164.056	-164.414	-163.11	166.056	-161.92	153.72
341	-124.391	82.1307	-164.977	-167.942	-162.97	135.752	-84.2111	2.6923	-172.781	-176.975	-157.694	177.199	-148.922	146.308
342	-66.3304	104.217	173.488	-165.986	-148.776	158.006	-50.5249	-54.3903	-162.296	-172.578	174.098	170.849	-162.163	161.312
343	-70.184	69.0998	176.96	179.189	-157.485	156.084	-135.988	9.8128	-156.585	-167.126	-164.412	162.97	-158.41	163.129
344	-85.9969	88.8203	174.735	-164.536	-163.32	148.748	-132.619	-3.0482	-173.822	-172.184	-170.523	169.213	-161.314	161.571
345	-43.5717	73.6288	178.178	-173.196	-141.662	153.419	-74.9702	-1.4998	-144.412	-156.161	-170.547	176.438	-171.804	139.315
346	-136.18	143.758	161.958	-166.395	-168.022	166.856	-104.154	-13.2413	-165.066	-172.632	-161.107	149.048	-155.351	160.309
347	-128.679	102.25	-179.584	-159.413	-143.706	156.383	-85.2969	2.9525	-154.316	-171.17	-179.862	165.408	-152.69	153.502
348	-132.409	169.81	-169.885	-151.448	-158.56	151.483	-146.355	16.5802	-151.708	-159.162	-179.135	150.803	-157.823	164.559
349	-146.058	163.091	-163.537	-172.006	-147.959	152.734	-147.034	50.4074	-165.316	-173.113	-143.327	167.762	-156.175	151.927
350	-148.75	76.3648	179.12	-166.222	-151.808	146.184	-142.412	37.1879	-167.612	164.397	-149.82	138.191	-154.798	151.044
351	-156.452	158.843	179.361	-168.618	-138.959	161.264	-124.521	35.6173	-163.311	-178.971	178.199	144.965	-161.332	130.487
352	-172.128	149.959	162.348	-169.292	-158.178	150.668	-149.586	26.7217	-171.67	-166.072	-172.237	162.342	-152.183	139.881
353	-146.013	149.526	177.148	-165.79	-156.949	146.083	-146.359	4.4391	-162.792	172.607	178.551	173.606	-160.664	156.139
354	-130.119	154.919	168.345	-159.665	-156.493	114.781	-133.989	29.6081	-158.058	-177.694	-169.809	168.308	-165.152	146.927
355	-149.122	148.74	173.819	-161.366	-149.844	148.823	-141.75	27.0913	-165.434	-173.496	-175.002	152.186	-147.895	161.546
356	-145.435	153.084	-160.096	-157.783	-142.173	134.081	-138.033	33.9327	-166.139	-172.634	-174.254	154.783	-166.132	153.864
357	-145.901	144.939	-174.963	-161.531	-164.831	135.482	-141.95	34.9441	-159.094	-173.312	-160.054	-177.306	-179.776	150.974
358	-151.797	163.307	141.171	-166.363	-162.921	130.678	-113.667	24.3077	-159.358	-170.951	-158.963	158.123	-159.553	132.483
359	-140.986	99.8963	142.906	179.537	-152.178	137.082	-119.859	25.7043	-136.89	-170.545	-175.4	155.483	-141.533	-176.314
360	-158.318	135.19	-167.397	-176.223	-170.082	141.142	-128.211	-11.3622	-164.651	-173.052	-146.126	157.791	-141.199	157.194
361	-167.907	152.512	-164.996	-146.963	-154.241	159.548	-123.078	-0.563	-156.098	-164.083	163.967	176.855	-149.818	165.565
362	-152.762	134.955	174.088	-179.574	-155.134	134.956	-134.939	26.4457	-174.972	177.608	-167.379	163.983	-154.439	118.352
363	-141.904	147.391	171.422	-150.722	-162.095	129.823	-135.347	-13.5759	-166.522	168.916	-166.664	150.141	-158.936	138.098
364	-150.121	137.699	172.353	-175.129	-65.5814	140.867	-154.085	26.3675	-167.815	-178.202	-170.382	175.899	-159.078	161.849
365	-121.09	139.763	164.026	177.964	-65.9853	139.292	-105.926	29.2839	-172.072	-171.224	159.884	163.525	-165.009	143.596
366	-146.783	176.383	-175.064	-175.371	-149.28	160.521	-148.068	0.9435	-161.171	-167.898	166.73	156.224	-158.216	159.378
367	-143.397	143.87	-171.924	-160.823	-145.768	178.198	-118.414	14.4058	-156.64	-166.734	-157.044	151.812	-163.77	164.882
368	-137.27	131.765	-176.947	-157.292	-146.862	166.226	-80.6535	13.0344	-164.736	-165.591	-147.376	158.472	-158.528	154.836
369	-131.231	141.882	168.835	-164.901	-141.114	137.242	-125.802	18.1008	-161.315	-167.487	-163.191	170.706	-163.683	153.607
370	-89.6593	69.8345	162.583	-174.06	-156.829	131.788	-129.887	12.6641	-169.293	174.282	-166.111	160.319	-149.422	139.711
371	-79.251	77.1594	168.504	-170.078	-158.208	147.091	-122.252	2.0486	-167.835	-175.803	-177.575	167.925	-158.906	167.254
372	-133.972	145.784	-171.191	-161.046	-153.003	154.152	-112.709	3.4369	-163.997	-156.975	-161.096	156.765	-160.212	151.938
373	-137.2	157.55	-167.306	-154.325	-163.48	145.817	-119.07	9.2634	-171.248	177.132	-175.48	141.086	-159.992	177.442
374	-130.636	143.537	-176.184	-169.584	-129.939	160.129	-143.018	32.4573	-170.31	174.57	-159.812	164.639	-145.87	151.012
375	-147.788	96.2959	-172.43	-148.526	-134.083	146.874	-124.094	10.8119	169.62	-168.745	166.029	149.864	-141.87	149.885
376	-144.895	159.756	176.952	-163.224	-168.484	179.903	-142.434	22.075	-156.389	-175.38	172.496	167.004	-160.284	178.978
377	-130.918	153.048	-176.463	-161.637	-148.121	153.362	-140.305	30.1161	-167.374	177.237	-178.599	149.411	-165.342	148.489
378	-132.524	155.094	-173.864	-153.943	-128.983	154.266	-92.1345	32.7288	-160.79	-171.039	172.621	132.53	-148.556	156.925
379	-129.076	164.019	-168.975	-166.322	-166.987	148.892	-137.417	18.3197	-154.474	-171.209	-161.002	153.213	-137.463	162.483
380	-153.133	143.665	171.457	-164.176	-161.534	162.615	-109.149	21.6868	-165.973	-177.388	-171.398	178.904	-157.837	168.368
381	-130.183	73.1882	-161.416	-164.437	-151.161	143.347	-131.15	10.5003	-167.906	-174.815	-153.663	169.003	-169.134	156.725
382	-107.199	86.184	169.237	-167.575	-134.423	146.527	-113.098	2.8121	-173.275	-179.884	-173.469	163.271	-149.887	144.368
383	-76.1203	52.1684	166.874	-151.494	-157.323	117.355	-146.136	7.0177	-169.321	178.603	-178.749	146.474	-141.906	158.153
384	-74.1695	57.8687	177.895	-163.904	-165.885	140.642	-130.547	1.4264	-163.62	-168.116	-173.409	151.957	-169.911	147.899
385	-93.5888	60.3132	-172.054	-169.567	-149.321	151.219	-127.229	18.1308	-150.751	-171.804	-173.667	160.716	-174.654	162.399
386	-82.2014	75.87	-170.311	-147.606	-155.142	158.441	-98.928	1.8506	-156.448	179.326	-161.199	165.086	-164.084	165.913
387	-115.615	64.8359	-179.832	-163.261	-154.949	166.53	-121.814	8.7556	-161.14	-178.75	-170.696	160.815	-153.928	152.802
388	-138.066	167.664	-174.069	-161.961	-149.426	149.062	-110.289	16.1137	-160.692	-163.279	-163.945	163.262	-146.639	141.496
389	-142.691	169.163	179.542	-164.055	-165.418	152.838	-137.579	-3.2649	-166.7	174.355	-167.658	161.621	-137.621	166.921
390	-159.845	156.187	-172.501	-163.937	-166.051	160.827	-86.648	-16.0413	-155.268	166.227	-171.804	173.399	-153.985	166.381
391	-133.469	171.367	171.165	-164.206	-130.812	166.162	-75.0545	-6.3213	-173.084	-164.812	-169.448	146.005	-151.183	150.6
392	-156.587	147.395	-174.634	-164.711	-132.243	150.804	-87.5936	7.5399	-157.397	-158.453	-164.163	148.379	-153.491	153.903
393	-140.193	135.596	-173.169	-155.182	-155.363	166.482	-90.7838	-23.4322	-168.932	177.752	-145.216	142.083	-144.447	150.151
394	-159.916	143.921	-154.163	-167.151	-177.687	160.055	-123.111	17.6961	-177.063	165.596	-160.833	172.163	-153.731	152.246
395	-143.015	162.434	175.825	-160.871	-155.673	159.046	-99.1477	15.999	-168.034	-174.588	-149.719	161.053	-153.601	166.396
396	-169.327	161.114	175.244	-171.822	-146.689	143.879	-142.016	-0.2468	-169.779	179.365	-152.75	157.856	-147.159	148.795
397	-165	151.41	-165.377	-162.97	-162.272	163.511	-107.262	-4.8776	-163.788	-165.006	-173.238	161.956	-164.67	148.602
398	-138.823	161.257	-172.193	-174.074	-149.07	136.038	-80.1522	4.0741	-158.805	-168.83	-160.792	151.218	-159.445	178.909
399	-158.604	157.882	-173.998	-160.468	-136.987	132.72	-121.843	-8.1435	-169.33	-175.569	-163.13	136.802	-168.565	143.348
400	-144.261	160.869	-178.162	-164.235	-163.198	151.241	-132.434	14.058	-168.926	-178.867	-170.199	149.542	-150.872	134.951
401	-160.996	153.613	-164.125	-166.659	-157.149	146.613	-131.787	10.538	-165.504	-171.112	-172.522	139.257	-164.009	140.565
402	-152.431	164.3	-174.222	-175.27	-163.976	172.726	-110.886	19.1405	-156.969	-178.525	-162.889	167.867	-169.69	156.3
403	-150.534	155.211	-175.335	-154.974	-163.336	148.1	-119.222	0.7782	-161.605	-169.913	-158.95	151.937	-150.607	165.479
404	-176.899	166.423	174.293	-147.919	-154.273	143.031	-155.971	-5.1049	-174.321	178.89	-159.291	151.062	-160.341	143.855
405	-156.933	166.11	-162.781	-147.806	-131.238	147.061	-134.114	14.18	-165.917	-179.793	-162.534	112.198	-167.137	158.211
406	-139.557	145.939	177.188	-163.473	-154.007	142.927	-122	-1.3004	-156.624	-175.709	-176.884	173.312	-155.595	151.43
407	-143.62	153.592	129.412	172.707	-173.654	128.064	-148.801	-4.3197	-157.403	-173.935	-179.033	160.469	-121.378	152.148
408	-152.432	136.16	-166.479	-160.189	-166.654	132.902	-140.218	27.7379	-156.91	-169.924	-151.123	153.004	-148.453	144.675
409	-170.657	144.214	-162.388	-156.375	-129.76	152.446	-74.0793	68.8354	-155.017	-165.656	-163.082	-179.349	-153.123	151.974
410	-148.267	162.53	164.948	-165.546	-166.809	145.013	-105.947	-16.5425	-143.505	-176.965	-175.431	139.414	-153.422	137.641
411	-145.811	146.073	-172.587	-169.959	-162.464	152.341	-106.87	23.2558	-163.07	-161.399	-172.004	135.922	-164.77	157.221
412	-173.47	151.543	-162.265	-177.128	-135.837	136.939	-132.723	5.2067	-174.766	166.251	170.997	172.426	-158.584	148.369
413	-173.513	175.25	178.548	-155.238	-136.673	133.244	-97.1361	-9.1545	-156.129	-166.055	-165.547	171.93	-172.569	137.282
414	-161.481	125.46	-178.85	-149.267	-135.432	159.393	-127.833	21.758	-161.249	-179.468	-144.135	147.486	-151.935	136.024
415	-167.295	153.357	157.739	-165.097	-148.047	125.619	-120.098	12.8677	-162.971	-174.676	-154.517	174.07	-160.695	157.63
416	-133.62	138.691	-177.36	-172.364	-154.863	178.321	-129.093	10.7216	-168.513	-165	-156.425	166.974	-143.879	153.599
417	-158.239	103.432	-171.482	-151.882	-148.854	160.868	-122.848	14.8512	-152.749	-167.609	-166.768	152.831	-159.318	139.67
418	-147.711	-167.274	174.344	-170.227	-142.983	148.789	-129.024	40.8184	-177.645	169.052	-149.816	179.298	-141.779	105.823
419	-154.984	144.917	-179.651	-154.112	-152.209	163.07	-126.707	18.88	-165.082	-168.217	-122.231	152.093	-157.095	153.088
420	-127.403	163.651	-177.413	-157.859	-150.511	123.691	-134.354	22.2593	-176.564	168.753	-177.212	174.596	-153.113	161.312
421	-141.826	150.646	168.124	-172.211	-161.605	148.822	-67.1976	-8.5827	-145.04	-171.928	-164.369	155.071	-142.327	147.001
422	-149.606	155.215	155.417	-155.515	-164.964	132.355	-84.6954	-18.1901	-174.946	-165.912	-162.965	145.032	-161.891	151.613
423	-136.402	138.281	-175.55	-147.77	-153.71	161.746	-60.4109	-35.594	-156.348	-166.757	-143.782	145.365	-156.357	136.956
424	-149.635	142.227	-166.819	-172.399	-165.097	169.968	-137.826	19.1108	-153.445	-172.264	-157.69	170.044	-171.169	162.419
425	-141.34	164.865	165.27	-164.685	-155.011	155.367	-149.528	41.6182	-151.089	-179.523	-172.938	171.159	-161.19	141.737
426	-139.333	153.118	-177.335	-161.245	-146.696	155.566	-134.877	31.3099	-157.061	-157.931	-174.924	170.7	-159.137	147.71
427	-151.73	151.011	168.428	-177.547	-155.694	153.179	-141.309	20.2682	-169.18	-170.224	-156.175	167.023	-141.057	138.83
428	-133.227	143.689	179.886	-168.474	-140.386	150.307	-143.495	-0.4032	-159.853	-174.901	-171.04	158.841	-154.964	142.11
429	-143.588	141.554	-167.804	-163.317	-156.907	156.177	-138.745	38.6615	-171.501	-179.156	-149.518	173.38	-164.001	145.31
430	-151.119	155.739	171.429	-165.233	-149.782	158.463	-136.917	49.6334	-150.416	-167.763	-157.501	-171.023	-147.025	149.237
431	-151.686	163.316	-164.429	-156.894	-162.582	135.511	-90.4828	52.7121	-154.74	-173.697	-160.045	166.245	-150.255	148.299
432	-140.907	160.74	-168.806	-177.665	-135.004	123.884	-141.72	11.24	-155.668	-175.795	-171.368	174.001	-146.629	154.899
433	-158.243	158.096	173.074	-156.148	-150.887	145.582	-118.648	-4.2486	-174.197	-164.424	-154.365	157.635	-144.492	146.417
434	-176.718	154.569	172.957	-155.527	-160.738	161.833	-92.1053	59.1015	-158.852	-170.82	-153.865	155.224	-152.22	153.329
435	-169.306	157.68	-168.082	-161.527	-173.965	164.696	-162.999	33.5786	-175.397	-177.48	-164.928	169.718	-167.569	158.472
436	-148.316	150.641	-169.006	-162.617	-144.907	156.388	-129.166	36.751	-172.325	174.935	-166.299	169.806	-123.403	146.031
437	-147.041	169.55	173.405	-165.346	-144.622	134.357	-102.874	14.7785	-164.769	174.206	-158.84	-174.986	-147.012	148.295
438	-148.896	176.171	176.186	-160.477	-166.437	127.261	-121.835	-12.6762	-162.507	171.588	-162.281	169.898	-168.738	148.018
439	-151.097	150.231	168.995	-174.143	-157.333	148.385	-142.786	42.1579	-161.295	-177.254	177.782	148.523	-151.379	154.522
440	-164.409	160.219	-172.616	-158.58	-116.47	149.558	-118.54	19.9831	-165.358	-176.523	-147.738	159.508	-151.73	158.692
441	-168.904	162.893	160.904	-167.664	-170.325	158.223	-90.1747	0.4837	-151.597	178.196	-137.891	158.523	-159.754	141.462
442	-170.127	172.181	-165.631	-165.951	-149.161	150.854	-84.0458	1.0022	175.353	175.624	161.982	157.569	-162.851	136.118
443	-163.869	170.922	-161.44	-158.391	-145.974	143.031	-125.359	24.4557	-168.991	-164.696	158.215	169.367	-153.793	160.549
444	-173.651	144.709	-166.144	-163.719	-158.694	139.203	-73.6898	-9.2161	-166.195	174.288	169.797	168.906	-155.614	155.417
445	-154.088	172.628	175.085	-171.072	-163.467	162.519	-104.341	-16.2177	-169.062	-174.907	167.874	163.071	-139.223	170.879
446	-121.983	140.82	179.339	-163.901	-139.312	157.978	-124.801	-5.7775	-154.61	-174.048	-175.171	158.377	-150.016	162.66
447	-173.672	165.901	-179.995	-169.498	-141.88	148.883	-124.109	15.2928	-161.478	-176.627	174.266	171.781	-153.928	131.289
448	-158.98	160.45	-171.022	-160.703	-160.628	147.614	-128.994	-15.2275	-158.748	-174.262	-136.919	150.856	-141.218	138.33
449	-159.905	160.686	168.549	-155.274	-155.538	172.495	-79.1062	10.3674	-177.696	171.665	-166.68	114.774	-167.948	155.875
450	-154.392	141.854	-171.655	-160.17	-149.438	138.397	-133.025	-3.7874	-168.62	-173.315	173.261	166.368	-151.898	134.662
451	-154.049	144.027	172.668	-170.362	-162.992	145.668	-147.843	28.4241	-171.224	174.052	-123.716	140.702	-158.05	163.599
452	-144.301	170.723	-174.43	-141.902	-140.941	169.38	-114.206	0.1004	-170.524	-167.973	-179.3	-177.489	-167.53	159.365
453	-157.316	134.893	173.817	-168.014	-141.219	151.154	-138.429	41.1887	-171.4	-172.891	-179.412	177.364	-153.744	164.503
454	-168.629	148.179	-173.522	-169.087	-159.485	165.978	-125.848	-33.7067	-163.285	-170.871	-161.917	144.614	-152.006	160.273
455	-136.108	149.372	158.077	-169.654	-134.498	143.519	-124.874	8.3555	-156.947	-166.772	-167.166	144.363	-157.223	158.253
456	-159.355	161.935	171.135	-177.451	-155.376	145.039	-129.654	4.3075	-175.756	-176.392	-168.052	142.072	-163.802	155.923
457	-160.976	165.365	-172.509	-147.144	-147.347	136.338	-134.116	29.4735	-165.782	179.338	-166.517	175.285	-151.469	129.911
458	-164.079	169.08	-172.869	-156.011	-143.319	111.535	-124.002	-1.4445	-147.007	-160.475	-163.885	146.34	-159.199	148.816
459	-146.813	166.512	164.077	-171.481	-163.707	137.771	-147.954	6.0732	-164.154	-171.754	-164.718	143.059	-147.801	160.898
460	-142.858	155.827	175.486	-179.901	-161.01	147.445	-119.984	-5.7702	-158.881	-173.767	-151.258	160.672	-159.209	171.829
461	-135.562	168.276	178.029	-178.741	-114.694	141.405	-80.3558	-34.3247	-164.765	-168.352	-172.05	142.173	-135.836	169.848
462	-147.505	144.441	-161.068	-159.403	-152.595	159.838	-75.7874	-31.5331	164.424	-170.718	-170.205	161.764	-163.581	170.722
463	-149.721	169.929	173.103	-174.402	-144.529	152.421	-135.979	11.1182	-170.335	-172.792	-178.413	152.958	-137.033	136.505
464	-152.494	158.661	165.96	-163.833	-141.142	124.943	-80.6544	-16.4331	-157.749	-161.867	-178.859	174.818	-154.921	145.878
465	-118.731	137.368	159.022	-166.396	-160.764	134.755	-124.196	9.7814	-159.88	172.314	-141.103	147.489	-152.797	162.194
466	-139.56	159.148	173.694	-176.388	-159.631	162.999	-64.6875	-24.2995	-160.527	-175.865	178.329	151.409	-159.155	139.457
467	-135.334	167.134	161.56	-163.823	-172.875	151.834	-103.461	-6.5697	-155.299	-172.331	-179.105	153.564	-140.964	126.051
468	-147.687	134.581	162.137	-177.385	-157.546	122.436	-67.8552	-18.8602	-157.564	-178.83	172.594	-177.232	-156.955	143.388
469	-153.621	146.125	179.443	-169.788	-147.451	143.708	-122.529	8.6115	-157.965	-163.019	-166.94	163.294	-158.298	141.578
470	-146.126	144.858	178.446	-164.079	-158.305	128.263	-61.44	-32.147	-158.904	-168.822	179.911	170.291	-161.94	146.291
471	-143.021	146.475	-166.196	-141.443	-172.319	137.885	-143.51	-13.8152	-167.428	-162.803	-158.946	153.614	-151.635	124.1
472	-163.972	162.237	-178.497	-174.07	-171.932	140.479	-151.935	22.2493	-170.802	-174.782	-176.504	122.001	-135.945	130.476
473	-153.744	152.246	-174.119	-160.664	-154.539	151.273	-85.5536	13.4262	-178.276	-175.908	-170.705	177.368	-164.289	145.922
474	-151.925	162.79	177.985	-173.034	-159.903	138.27	-131.822	11.1993	175.746	167.272	-163.856	166.368	-154.159	140.974
475	-150.976	134.697	-174.485	-156.958	-168.54	169.698	-106.139	-7.8078	-171.39	-179.877	-164.128	168.524	-151.806	163.951
476	-154.132	157.897	130.649	175.976	-150.389	162.792	-166.374	18.5431	-157.254	174.67	-150.092	173.79	-149.139	85.5567
477	-138.942	150.808	173.006	-151.854	-170.743	127.848	-163.671	4.3339	-146.977	-157.962	-175.879	151.176	-139.852	124.215
478	-149.47	157.772	-167.252	-171.507	-129.185	162.384	-151.334	23.0375	-169.478	174.684	177.264	154.68	-139.201	86.5059
479	-154.68	145.392	-169.727	-160.473	-155.817	155.372	-157.323	24.6298	-145.657	-166.003	-165.853	160.152	-128.479	113.212
480	175.774	147.873	156.4	-160.891	-159.138	130.446	-137.781	30.2184	-154.364	-154.097	-167.666	140.462	-150.214	141.027
481	-155.483	136.917	156.449	168.795	-164.686	163.077	-99.5825	2.398	-173.133	-178.231	-168.27	152.547	-158.059	101.056
482	-154.259	139.286	166.318	-168.769	-126.248	130.001	-98.4751	-14.595	-152.293	-176.11	-167.833	165.525	-135.236	146.446
483	-154.517	168.147	164.295	156.422	-151.924	147.835	-83.9095	-1.7182	-159.808	-149.119	-166.286	164.599	-145.2	158.608
484	-139.023	-176.656	-179.56	-161.726	-158.764	148.003	-118.486	-10.972	-170.16	-160.002	-178.116	178.07	-157.906	146.246
485	-141.838	170.24	-173.02	-149.771	-177.714	155.168	-94.2595	-16.2895	-169.107	-169.702	-143.558	176.29	-163.949	144.303
486	-169.137	159.801	-156.642	-140.244	-154.651	150.73	-88.3099	-19.1767	170.97	-168.522	-164.788	157.964	-165.014	144.001
487	-152.695	167.01	152.708	-179.078	-157.721	123.516	-130.499	18.4351	-167.342	-164.248	-107.839	155.225	-143.972	149.49
488	-139.731	169.26	165.644	-165.888	-164.848	148.634	-99.5147	-7.5651	-162.091	179.842	-162.714	152.033	-148.07	132.013
489	-123.232	167.683	-177.319	-158.111	-149.42	150.518	-155.115	36.7062	-159.846	176.308	-168.613	156.158	-102.247	147.007
490	-166.271	160.029	166.723	-158.323	-154.609	162.625	-136.831	10.8207	-162.757	177.147	-163.976	157.058	-162.492	139.805
491	-145.474	166.701	178.535	-168.333	-167.533	140.525	-136.069	-2.7132	-162.517	-168.272	162.663	158.076	-151.64	159.713
492	-164.323	157.893	177.328	-164.234	-155.986	143.132	-95.6969	-4.0945	178.964	173.432	-174.071	157.716	-168.801	143.975
493	-159.045	166.059	-163.677	-155.649	-164.107	123.479	-57.4289	-26.3275	-178.477	-164.356	-160.518	176.872	-157.1	121.696
494	-138.915	156.068	-172.941	-170.077	-134.992	132.048	-109.357	-16.8604	-163.574	-173.311	-147.849	167.776	-142.623	172.044
495	-166.057	159.404	-178.689	-168.748	-169.038	159.592	-138.17	8.4421	-158.496	172.869	-162.454	-175.523	-155.568	158.672
496	-147.022	141.51	177.076	-168.38	-147.656	164.548	-136.244	2.4633	-157.237	-170.757	-158.535	151.337	-132.072	167.106
497	-149.834	152.997	-159.553	-160.374	-162.299	163.829	-67.8383	-24.9584	-164.348	-164.998	-161.624	162.719	-156.767	131.257
498	-146.712	157.984	152.266	-171.93	-129.948	167.754	-107.212	-8.1922	-172.081	-163.639	174.413	159.06	-156.776	159.721
499	-145.42	158.719	-176.668	-166.933	-177.9	148.097	-112.879	-23.0827	-161.753	173.826	-175.235	170.71	-144.285	154.779
500	-135.158	-178.986	-178.768	-154.776	-171.239	149.229	-104.996	-1.5167	-155.542	-161.547	-165.472	178.796	-142.226	157.351
501	-149.581	168.838	-169.45	-159.979	-152.441	160.751	-92.6114	4.548	-155.804	-167.305	174.478	162.949	-157.88	144.045
502	-143.194	165.431	162.629	-178.072	-144.033	177.257	-103.899	-8.7823	-176.983	-166.698	-164.904	162.077	-151.581	153.918
503	-128.839	154.763	-169.248	-147.774	-138.09	141.143	-114.555	-10.5831	-164.815	179.519	177.23	159.158	-147.882	148.307
504	-133.834	158.237	169.626	-160.352	-135.005	151.918	-106.124	1.2849	-146.55	-162.322	-134.862	156.626	-145.445	153.303
505	-164.594	159.626	164.266	-166.715	-160.869	161.265	-137.927	20.396	-163.669	-171.657	-151.128	165.687	-141.773	175.272
506	-155.364	161.447	170.918	-171.965	-147.472	151.021	-98.6677	5.8111	-164.675	-170.882	-161.827	164.634	-156.786	158.237
507	-145.665	134.069	176.942	175.841	-144.094	142.486	-95.1442	2.8344	-157.548	168.641	170.538	160.295	-161.709	154.715
508	-134.639	142.604	162.532	-170.665	-153.465	172.235	-126.89	-16.8477	-164.847	-162.568	-167.602	153.044	-160.211	138.665
509	-162.384	152.088	-166.445	-143.701	-142.708	104.935	-149.324	32.4452	-158.402	178.579	-171.326	150.78	-155.507	138.855
510	-133.684	132.931	-175.512	-160.162	-148.731	145.046	-91.8321	5.7125	-176.137	179.72	-167.458	148.178	-135.637	150.625
511	-119.095	140.6	-179.25	-167.23	-150.51	147.202	-98.6894	3.286	-152.931	-160.966	-179.282	147.722	-155.474	148.128
512	-148.506	142.585	-172.571	-165.905	-117.526	119.758	-125.609	13.5599	-154.233	-161.824	177.143	171.48	-165.754	152.625
513	-154.737	152.637	-179.217	-176.334	-152.167	164.422	-136.615	-11.2964	-172.831	-157.952	155.246	135.621	-151.447	147.825
514	-125.418	166.916	171.283	-149.591	-157.258	156.904	-120.254	-6.4606	-164.93	-172.22	-160	-175.191	-152.358	156.21
515	-153.241	156.27	179.518	-176.141	-132.61	44.7474	-147.63	7.9876	-161.955	-170.728	-152.247	163.86	-135.788	164.445
516	-134.074	151.5	-168.655	-161.401	-147.232	42.1606	-111.102	-15.9955	-164.729	-176.088	-177.13	131.744	-148.947	141.611
517	-160.649	164.944	161.83	-167.315	-155.573	120.414	-103.795	-6.6215	-176.7	-172.094	-159.645	154.353	-133.045	130.509
518	-130.175	159.089	174.93	-163.871	-134.297	152.881	-74.6018	-10.951	-155.444	-172.063	-160.018	172.033	-165.122	157.015
519	-142.914	165.988	162.494	174.1	-160.062	150.331	-110.989	-30.1116	-166.297	-175.699	154.758	166.357	-136.64	148.605
520	-139.058	157.832	-156.026	-150.256	-129.66	126.411	-117.803	-17.9584	-167.341	-168.008	-176.189	174.377	-151.292	130.686
521	-165.087	158.846	-178.855	-159.553	-169.595	150.865	-130.825	23.4988	-162.878	-169.483	176.829	175.272	-143.897	129.451
522	-165.365	159.488	172.969	-175.897	-159.878	178.722	-144.968	0.6367	-162.796	-168.115	158.22	-177.561	-142.306	142.805
523	-165.248	144.517	176.206	-173.617	-165.826	135.143	-141.841	13.6777	-156.158	-170.436	-170.302	178.555	-150.877	155.595
524	-153.209	137.677	-178.946	-164.054	-160.076	148.343	-162.526	23.7879	-179.21	175.842	-150.562	138.475	-154.763	165.623
525	-154.237	142.031	176.296	-164.413	-133.643	145.487	-57.3685	32.6318	-175.728	-171.766	157.363	159.372	-142.79	148.569
526	-158.575	163.59	-179.173	-140.722	-167.866	138.328	-112.174	-14.3843	-160.941	-170.487	-178.155	173.13	-166.17	141.133
527	-168.901	166.115	164.915	-158.72	-176.124	139.621	-134.119	-11.1433	-154.487	-164.741	-173.748	169.693	-148.495	133.487
528	-149.446	147.5	-177.07	-159.864	-156.326	136.076	-102.158	2.6333	-159.928	-155.033	-162.885	177.067	-145.417	160.269
529	-152.483	149.976	170.016	-164.827	-156.054	136.357	-95.5048	18.9537	-171.729	-179.462	179.554	158.074	-159.868	162.645
530	-143.241	160.444	170.458	-165.715	-160.861	150.783	-105.876	-4.9066	-158.601	-169.687	-162.87	168.487	-163.217	132.792
531	-133.609	143.787	-175.013	-162.795	-152.984	152.17	-94.2585	0.0153	-153.277	176.67	-176.78	175.634	-144.111	151.663
532	-155.662	147.897	172.482	-165.846	-152.871	161.317	-62.3416	-20.2492	-163.694	-176.314	-158.106	152.803	-147.261	138.099
533	-146.282	153.947	-167.769	-149.388	-152.31	159.325	-85.0385	6.5843	-163.956	-178.35	-160.473	178.612	-142.285	151.764
534	-160.765	147.653	-176.224	-168.072	-163.274	165.55	-112.343	-15.8891	-169.585	-171.933	-127.257	175.463	-161.071	151.656
535	-136.283	163.379	-176.316	-158.85	-153.443	156.922	-100.087	-11.7599	-149.441	-155.34	-179.004	163.229	-148.516	153.046
536	-159.217	153.487	-170.588	-160.652	177.513	153.913	-95.6325	17.2521	-161.025	-174.928	-167.447	155.033	-161.218	172.089
537	-170.112	145.497	170.926	-167.964	-163.977	151.945	-128.61	-5.0726	179.604	-170.269	171.965	167.551	-158.447	171.213
538	-154.368	155.231	-172.611	-166.314	-154.761	146.331	-96.4707	-1.7239	-161.237	175.5	-170.955	164.631	-173.888	141.738
539	-150.612	157.648	-169.24	-169.321	-149.295	153.727	-77.1915	-5.343	-165.95	-159.053	-166.486	150.821	-135.405	153.052
540	-158.83	142.667	-169.147	-162.616	-87.059	69.7164	-133.69	19.503	-157.502	-155.174	169.092	159.294	-159.526	128.408
541	-143.176	163.349	173.985	-155.953	-160.926	158.644	-85.196	-21.001	-157.277	-179.905	-173.439	154.912	-144.973	166.531
542	-130.704	159.459	132.594	-177.224	-150.729	165.258	-100.958	-1.7932	-164.989	-175.003	-169.5	173.269	-149.911	159.173
543	-142.438	142.196	-177.458	-179.965	-144.929	146.484	-137.924	14.6984	-168.827	176.487	-167.056	165.058	-156.724	-176.69
544	-142.64	127.22	-176.605	-151.189	-138.343	141.982	-137.119	10.8602	-177.3	-166.96	169.441	168.471	-145.006	155.071
545	-161.328	165.089	172.075	-168.258	-149.091	141.688	-72.5373	10.3339	-164.255	-165.571	-174.237	176.678	-149.485	176.738
546	-153.484	156.063	-168.389	-161.377	-150.541	148.978	-123.697	48.1526	-166.304	-175.607	-168.765	161.535	-156.216	147.23
547	-135.967	134.269	-175.417	-162.826	-149.128	149.831	-86.0088	-2.6952	-171.115	-177.607	173.785	149.891	-160.317	128.127
548	-151.382	141.164	170.546	-165.986	-149.311	135.337	-86.1738	-11.6109	-167.128	-178.066	-178.199	163.815	-152.818	139.189
549	-126.118	135.841	-177.68	-169.482	-143.969	140.853	-131.424	11.8926	-163.596	-179.313	-172.634	170.944	-167.534	146.2
550	-145.672	145.851	165.563	-162.322	-154.667	146.664	-165.547	26.1276	-163.141	-149.97	172.439	160.916	-140.094	146.601
551	-146.297	144.303	-154.303	-169.015	-154.888	142.036	-117.249	16.5141	-163.065	175.241	-168.102	159.149	-158.98	145.22
552	-143.98	153.066	174.571	-168.669	-140.777	144.727	-78.0713	-16.1058	-168.118	-170.197	-168.273	149.951	-155.159	156.388
553	-149.358	148.666	-179.446	-144.952	-155.524	163.566	-69.3085	-5.4544	-153.437	176.902	173.95	158.835	-161.02	167.849
554	-147.135	132.34	-172.31	-162.814	-149.656	163.804	-75.7543	-14.1791	-155.405	-172.938	-164.31	145.33	-148.658	152.48
555	-151.928	130.431	178.654	-167.699	-159.34	153.993	-116.999	-6.6953	-148.377	-170.068	-158.357	144.681	-154.539	157.164
556	-138.537	152.567	-156.24	-173.405	-165.637	154.636	-98.2698	13.0233	-163.903	-159.589	-174.84	126.704	-149.55	151.333
557	-149.603	151.676	179.83	179.923	-150.01	153.716	-107.477	6.8819	-167.925	-171.718	-164.458	147.768	-152.59	168.77
558	-164.632	141.429	178.914	-159.492	-178.12	167.333	-147.946	9.5644	-169.293	-177.362	-169.1	169.937	-154.17	151.98
559	-179.934	170.261	172.847	-165.796	-162.369	173.734	-126.074	13.6457	-155.118	-167.772	-170.334	155.109	-159.542	164.293
560	-150.702	136.65	-163.354	-164.179	-156.717	151.064	-116.785	-5.8428	-161.479	-176.802	-160.95	154.385	-169.752	160.671
561	-170.65	130.342	-173.274	-166.427	-173.181	124.955	-120.713	-18.7423	-157.639	-166.686	-178.37	165.55	-138.116	175.876
562	-161.859	133.797	-162.73	-165.031	-151.218	137.814	-77.3658	-11.4458	-157.249	178.975	-172.371	169.198	-150.859	169.665
563	-133.622	154.406	-143.249	-160.763	-142.575	174.113	-89.116	5.9746	-164.76	-162.182	-169.644	175.981	-146.505	-178.818
564	-157.876	128.021	165.263	-158.228	-177.922	147.923	-95.8058	27.0557	-165.488	-173.96	-156.851	140.793	-153.113	142.928
565	-156.322	145.047	177.787	-143.185	-148.816	161.496	-104.593	-7.2966	-170.02	-154.239	-130.902	148.554	-145.19	165.6
566	-165.446	132.92	-166.21	-177.268	-176.603	140.519	-77.2229	-13.2536	-152.373	-171.45	-167.294	130.171	-139.606	141.635
567	-152.722	133.79	-169.114	-169.467	-151.406	-176.088	-47.6641	-3.5841	-163.419	177.665	-154.764	147.575	-151.057	168.448
568	-179.992	141.493	172.48	-165.526	-166.262	145.332	-107.817	-13.9178	-172.817	-176.814	-136.805	147.115	-163.551	148.764
569	-153.601	128.155	172.624	-158.567	-159.479	146.619	-109.856	3.263	-166.886	-166.111	-152.901	140.603	-157.235	142.681
570	-159.967	122.645	167.369	-174.354	-160.662	165.87	-126.123	8.9347	-170.372	-177.888	172.968	169.772	-167.284	145.041
571	-159.647	147.549	-178.52	-166.75	-152.737	170.387	-84.9739	-37.7803	-177.383	-176.326	-160.475	143.43	-139.728	164.405
572	-141.906	123.007	177.377	-178.985	-167.184	131.211	-105.442	-1.4694	178.977	-172.777	-141.756	162.744	-149.288	149.375
573	-150.721	135.778	167.966	-157.262	-147.713	155.471	-148.443	8.9865	-168.477	-166.887	-125.042	155.49	-137.689	132.779
574	-145.722	155.131	-157.686	-160.488	-175.114	146.158	-151.906	2.5287	-151.901	-171.324	-175.447	159.416	-165.099	157.522
575	-154.904	156.198	170.717	-155.349	-155.76	153.087	-119.062	-11.8609	-160.192	-170.683	-177.024	147.865	-166.464	160.978
576	-161.688	149.041	171.245	-168.459	-134.486	129.127	-116.841	0.3915	-160.962	-168.446	-179.076	163.39	-152.635	156.321
577	-157.16	163.121	168.377	-166.92	-151.775	129.407	-67.1588	-3.8269	-157.441	-168.979	-158.259	152.184	-155.35	137.42
578	-95.9764	122.481	-155.933	-155.097	-152.095	165.281	-125.222	7.718	-142.084	-151.392	-153.062	155.588	-159.089	170.912
579	-138.516	139.328	-164.804	-147.341	-133.308	151.245	-109.383	-2.1732	-170.354	-171.798	167.867	162.225	-158.215	-178.324
580	-166.583	147.019	172.958	-159.598	-154.535	154.426	-58.8391	-5.0001	-154.639	175.282	-160.931	147.176	-167.251	154.985
581	-131.071	101.604	-167.628	-164.718	-166.821	153.805	-148.492	-12.4403	-172.037	-169.389	-164.257	163.556	-174.155	171.163
582	-156.89	148.103	-169.082	-170.753	-151.39	162.639	-134.562	3.7785	-166.982	-175.055	-122.379	168.29	-149.391	147.149
583	-145.741	146.421	178.183	-152.564	-173.556	152.333	-119.094	10.1259	179.238	167.254	-163.147	156.058	-168.069	141.42
584	-138.681	148.988	-170.285	-163.844	-161.954	157.306	-91.3132	11.8303	-166.464	175.878	-151.834	171.912	-166.33	159.127
585	-132.798	156.266	164.314	-173.367	-147.305	131.395	-66.465	-2.0769	-160.952	-174.215	-134.347	152.827	-146.783	140.74
586	-156.227	147.811	-174.459	-161.742	-154.603	157.637	-141.704	-2.1592	-150.113	-164.413	-157.546	133.658	-151.68	149.231
587	-146.381	149.589	-179.807	-158.481	-146.196	162.155	-90.8151	19.0349	-169.708	172.84	-168.499	146.617	-156.797	168.132
588	-156.36	140.472	175.651	-174.045	-157.61	145.922	-130.611	-5.7103	-161.569	-178.464	-171.641	135.015	-140.917	174.033
589	-126.364	146.63	168.379	-170.944	-168.886	130.999	-129.28	9.7163	-169.831	179.051	173.086	145.671	-152.629	123.393
590	-138.492	179.036	-172.456	-145.961	-150.287	158.186	-114.477	3.8879	-155.427	-179.685	-170.812	170.382	-159.33	161.29
591	-143.423	142.981	-161.642	-153.966	-154.343	167.164	-63.8235	-16.7491	-154.566	-160.547	-163.263	172.221	-168.567	168.194
592	-137.216	133.935	164.242	-177.865	-145.325	163.443	-95.2541	-31.8931	-154.966	-179.346	175.722	157.804	-166.36	135.33
593	-152.999	140.857	159.751	-177.006	-154.751	122.272	-95.4668	-6.4022	-163.033	179.664	-170.157	162.557	-147.652	136.821
594	-124.784	158.165	173.896	-162.28	-136.998	136.242	-61.904	-24.2159	-155.704	-171.127	-162.793	173.014	-157.38	143.886
595	-140.153	144.306	175.84	-150.172	-141.092	161.668	-99.1472	-20.5728	-157.41	-172.025	-170.884	163.616	-73.3283	145.844
596	-140.561	144.778	-178.313	-173.926	-160.01	116.685	-99.3263	-2.4447	-138.064	-165.2	-160.986	157.896	-146.166	173.317
597	-150.998	170.941	162.33	-173.019	-120.954	95.2611	-68.098	3.2792	-169.985	179.217	-154.406	163.897	-146.345	152.728
598	-72.2559	147.015	-159.954	-166.312	-158.593	142.722	-82.739	-7.1915	-153.418	-173.129	-168.78	162.036	-149.278	160.149
599	-129.147	75.6602	-167.998	-159.922	-164.668	179.972	-149.152	11.0503	-159.611	-173.549	-178.955	161.189	-158.953	146.594
600	-128.399	81.6148	165.242	-162.063	-151.337	154.983	-111.365	-27.1577	-161.382	-177.3	177.773	167.066	-175.853	148.896
601	-153.272	134.123	-175.497	-157.818	-170.13	138.918	-82.8042	-3.0661	-170.274	-171.964	-168.533	154.396	-154.319	162.116
602	-124.754	141.905	-168.972	-160.293	-169.736	144.571	-115.389	-18.7288	-154.561	-156.097	-161.758	161.364	-163	140.481
603	-153.808	104.345	-174.508	-171.375	-151.892	147.694	-109.535	-3.5925	-167.384	-172.323	-162.712	152.07	-166.446	142.128
604	-138.763	159.72	-174.661	-172.125	-144.393	149.798	-84.2467	15.6718	-168.164	171.272	-149.733	160.21	-142.567	139.506
605	-168.729	114.972	176.875	-138.468	-155.911	154.089	-122.265	26.5339	-171.439	-172.719	-178.387	160.493	-147.232	161.908
606	-167.508	147.247	-155.655	-150.481	-159.248	151.36	-92.7362	0.2804	177.073	175.195	-159.832	153.605	-141.337	146.994
607	-123.443	152.195	-175.044	-171.555	-158.608	144.115	-129.914	-24.9677	-177.715	165.03	-175.171	148.824	-153.76	157.825
608	-138.968	103.617	179.71	-157.035	-116.675	107.1	-129.074	-7.1255	-175.844	-166.136	169.714	145.988	-144.807	127.74
609	-113.097	126.686	-175.471	-156.803	-161.796	143.793	-86.8431	3.9817	-153.28	-169.378	-161.657	163.023	-150.477	154.459
610	-144.446	125.222	176.659	-177.695	-149.434	155.334	-154.243	20.2444	-173.036	-176.46	-173.631	166.344	-151.82	140.281
611	-158.023	145.847	178.46	-177.17	-161.415	154.125	-103.808	-6.3924	-168.893	-169.327	-161.635	157.068	-152.213	151.461
612	-148.964	159.136	-179.782	-147.699	-150.285	154.979	-73.1257	-3.2244	-166.921	177.344	-155.749	155.821	-170.043	150.016
613	-139.566	152.506	162.683	-146.005	-135.516	159.863	-81.8671	6.1455	-152.616	-156.791	-168.691	146.26	-157.825	140.938
614	-149.136	146.676	178.255	-154.623	-141.981	127.509	-89.693	2.6116	-169.493	-170.989	-166.868	143.12	-154.178	145.56
615	-150.249	153.029	155.981	171.091	-140.886	155.129	-58.1653	-4.474	-152.335	-155.132	-171.785	149.938	-145.227	140.295
616	-161.879	153.799	177.604	-155.174	-144.353	129.448	-119.237	-12.9526	-166.062	-160.281	-151.584	-178.978	-143.388	136.081
617	-126.668	115.16	-178.718	-174.575	-161.412	145.779	-87.3211	-16.5935	-147.79	-171.614	-162.673	153.244	-136.625	134.448
618	-145.768	127.806	-167.429	-162.695	-172.487	153.939	-149.458	9.6432	-165.657	-169.916	-159.273	164.738	-162.82	137.372
619	-109.07	112.507	-171.407	-158.029	-172.795	152.626	-72.9871	24.9018	-154.356	-169.212	176.969	163.991	-158.256	150.617
620	-118.656	74.0719	172.506	-153.111	-161.626	162.772	-79.3823	48.49	-165.35	-167.232	-179.333	144.512	-157.364	158.736
621	-150.058	150.705	156.921	-166.409	-154.014	149.109	-100.565	24.1839	-160.915	171.934	-147.136	148.815	-157.548	146.059
622	-140.115	74.1482	-172.842	-164.713	-143.924	160.484	-149.152	8.7276	-177.412	179.656	-150.129	141.5	-157.279	122.612
623	-86.1374	50.6863	176.61	-161.254	-146.874	132.105	-144.125	31.5689	-150.793	-156.071	-160.304	175.045	-135.473	130.072
624	-63.098	65.7208	179.796	-151.983	-157.925	146.887	-163.343	6.7047	-176.462	-174.63	-170.06	156.73	-152.686	152.485
625	-138.261	51.5498	-163.312	-157.28	-153.534	157.725	-138.06	23.8348	173.586	178.414	-166.988	165.028	-147.549	127.258
626	-128.394	80.9647	178.84	-176.889	-141.676	156.441	-129.546	-5.4692	-165.139	-165.228	178.728	158.551	-166.092	131.158
627	-73.1048	49.208	163.578	-157.114	-151.776	153.457	-107.909	9.7101	-158.619	-167.157	-150.974	150.022	-160.719	144
628	-88.7013	84.8167	166.999	-163.623	-159.266	149.393	-92.7239	-23.3877	165.889	178.736	-156.87	144.481	-163.926	137.788
629	-78.4954	52.8748	156.384	-160.264	-145.041	131.78	-99.5973	-8.3428	177.884	178.233	-177.64	147.961	-164.652	149.593
630	-61.1638	75.2862	171.612	-176.963	-141.501	134.823	-100.167	-5.3529	-172.808	177.015	-140.796	155.881	-149.017	154.091
631	-139.109	169.505	-177.965	-148.667	-164.059	154.684	-135.868	2.6146	-165.184	-173.221	-169.724	161.145	-152.335	138.932
632	-161.164	139.184	-162.999	-153.774	-150.02	160.085	-102.194	-14.4584	-170.289	-176.685	175.345	159.246	-147.374	142.268
633	-152.565	143.378	-177.184	-166.423	-165.165	163.109	-81.1422	0.5827	-159.857	-176.389	-148.984	164.634	-162.808	160.449
634	-151.336	143.819	178.188	-172.914	-130.956	167.103	-81.2856	-11.3538	-147.111	-176.438	-165.579	165.878	-162.863	145.278
635	-140.265	158.24	-170.51	-171.074	-170.874	152.776	-88.0352	-28.8165	-159.948	-173.908	-171.957	154.772	-134.752	148.727
636	-155.563	166.326	178.387	-159.848	-162.957	154.644	-96.9511	-6.9661	-162.143	-166.144	-173.765	144.238	-169.011	129.94
637	-146.59	138.758	179.071	-156.308	-169.362	163.427	-86.3537	5.0259	-155.018	-175.685	-171.888	178.724	-174.227	151.95
638	-141.177	135.374	-178.107	-152.267	-159.895	147.251	-58.3247	-16.0255	-167.161	177.979	-177.657	164.171	-158.654	167.395
639	-147.535	120.141	171.874	-161.106	-162.528	167.012	-119.981	6.9147	-171.091	-177.677	-171.75	163.39	169.736	155.094
640	-172.134	142.022	172.132	-177.748	-170.043	154.084	-69.7919	-9.8163	-142.223	-172.22	-162.945	165.977	-160.822	160.389
641	-145.223	154.8	-177.511	-160.437	-146.35	170.768	-81.3235	8.7839	-164.754	-177.613	-171.833	162.614	-165.19	144.531
642	-156.25	140.203	167.249	178.727	-160.807	152.289	-90.2812	-19.5879	-163.505	-176.857	173.507	179.966	-139.357	125.479
643	-140.448	125.655	177.766	-155.614	-165.587	156.136	-112.868	15.5696	-149.189	-177.849	-164.693	177.624	-146.417	145.494
644	-143.488	141.191	-171.746	-154.302	-158.275	152.648	-137.159	-17.6595	-175.312	175.977	-151.474	172.773	-172.639	151.506
645	-154.81	156.777	168.292	-167.904	-140.723	157.69	-125.556	7.0078	-153.012	-170.811	-153.097	157.881	-145.965	148.466
646	-136.378	129.092	-175.212	177.326	-150.775	153.879	-96.6539	7.993	179.748	-175.899	-176.451	142.315	-170.892	165.139
647	-135.732	159.54	-172.863	-160.943	-170.28	149.426	-94.6941	-3.1122	-141.5	179.598	-153.799	143.039	-143.586	141.429
648	-127.14	118.638	-175.654	-169.666	-163.087	153.955	-84.4648	24.6204	-168.185	-170.917	-166.405	153.046	-155.758	118.953
649	-147.286	143.459	-170.646	-159.808	-152.51	145.595	-124.432	11.9296	-163.898	-174.884	-171.05	165.765	-149.285	162.698
650	-142.469	157.655	163.901	-159.734	-145.437	156.155	-117.165	14.1328	-168.145	-160.994	-178.913	160.971	-157.611	154.307
651	-135.168	147.324	-171.612	173.961	-145.077	158.693	-93.1646	6.8211	-154.46	-173.469	-170.36	165.012	-162.404	152.25
652	-131.123	65.1379	149.792	-150.742	-166.556	161.767	-104.537	13.2742	-158.397	-164.104	-169.369	170.798	-138.763	153.747
653	-146.122	152.283	173.652	-170.366	-157.61	139.422	-132.574	-0.1511	-158.869	-169.088	176.888	146.766	-150.817	166.374
654	-115.787	125.575	-166.888	-166.345	-150.895	138.094	-59.765	-25.8832	-165.384	-175.708	-142.476	165.564	-159.312	104.449
655	-139.207	134.551	-173.376	-147.522	-135.536	157.6	-48.3143	-28.2679	-162.003	-170.391	-164.965	149.233	-135.13	116.656
656	-151.014	139.762	169.141	-144.962	-143.207	121.619	-143.542	32.5118	-167.721	176.557	-161.415	146.744	-149.398	150.83
657	-143.457	156.265	-170.101	-154.435	-143.884	169.93	-130.981	61.6559	-153.075	176.119	-165.642	152.875	-153.523	150.665
658	-158.501	137.282	-173.605	-168.097	-137.426	81.549	-113.517	-15.8628	-173.137	179.792	-166.037	151.824	-156.173	146.842
659	-125.282	119.084	171.584	-142.594	-154.928	142.407	-112.557	3.8092	-164.929	-161.427	-162.253	162.079	-154.056	157.388
660	-151.551	54.3926	-179.106	-158.916	-155.492	141.331	-135.284	11.4986	-165.083	-179.871	-177.206	174.146	-146.314	142.752
661	-132.194	58.4874	-175.906	-170.351	-156.232	144.782	-115.96	-3.5857	-158.054	-169.987	-172.01	161.309	-127.246	154.781
662	-137.48	63.5871	-164.911	-168.896	-146.67	154.944	-95.2514	-2.7003	-157.642	-172.71	-155.258	160.976	-146.185	140.342
663	-79.8918	69.2473	174.426	-167.555	-150.132	144.958	-65.6539	-25.6298	171.272	178.877	-157.429	178.597	-173.518	134.447
664	-66.0417	66.2876	-169.618	-155.319	-146.265	161.606	-114.062	-9.2356	-176.14	177.918	-143.988	159.863	-156.685	143.659
665	-130.057	141.035	-174.105	-156.312	-178.295	140.111	-76.003	-30.3066	-149.054	179.795	-171.884	151.682	-158.972	149.151
666	-133.62	117.211	-160.297	-157.143	-153.073	139.413	-132.749	-4.1228	-161.998	-166.051	178.992	159.265	-153.916	147.838
667	-143.109	173.304	158.821	-179.96	-171.47	169.558	-121.593	3.7415	-170.496	-177.12	-170.61	154.192	-144.937	152.627
668	-123.444	137.012	-179.245	-167.811	-144.779	149.733	-114.222	-5.4119	-154.745	-165.581	174.975	167.535	-158.693	141.356
669	-135.606	112.635	-176.945	-167.95	-153.3	150.76	-100.254	-11.9009	-162.86	-172.338	-164.725	160.011	-151.468	145.86
670	-131.426	173.134	149.512	-156.555	-153.286	152.977	-138.995	20.5127	-147.195	-157.484	-162.276	170.033	-164.904	150.715
671	-145.79	115.124	174.069	-152.338	-147.9	166.794	-120.151	6.9165	-157.82	-171.038	173.941	127.454	-134.614	149.107
672	-136.493	152.62	-145.589	-163.384	-161.685	150.779	-119.789	-22.6379	-159.044	178.61	-169.765	157.615	-147.011	152.918
673	-155.118	123.884	-168.631	-159.651	-158.457	156.946	-81.1782	-14.7005	-172.189	-167.219	-152.63	166.31	-150.826	148.174
674	-134.005	151.688	-160.526	-157.854	-165.185	157.969	-106.298	4.4191	-164.883	-174.421	-164.469	132.808	-175.79	146.821
675	-157.022	128.652	174.964	-161.985	-139.911	179.066	-73.913	-9.0479	-164.781	-165.029	-139.973	142.874	-165.377	152.411
676	-133.117	176.489	172.541	-168.063	-149.994	161.913	-103.118	-15.8172	-173.877	-165.709	-158.958	168.919	-138.144	153.965
677	-153.175	118.757	157.094	-170.296	-162.569	159.694	-76.7986	-11.2073	-169.246	-176.033	-166.306	178.161	-148.355	153.709
678	-151.43	163.427	-174.524	-159.163	-154.974	147.731	-77.0506	-11.4169	-166.364	-168.064	-177.058	144.599	-162.771	149.615
679	-140.928	118.045	173.573	-162.404	-148.473	139.275	-70.3622	-26.7876	176.924	-171.539	-164.795	162.376	-157.513	165.287
680	-143.032	143.395	157.947	-166.698	-140.096	128.901	-68.8881	-12.0596	-145.173	-170.796	-175.04	152.659	-138.907	153.419
681	-153.902	141.41	172.69	-162.264	-154.836	133.191	-96.0949	-0.5213	-175.832	173.156	-165.108	168.884	-174.804	159.769
682	-148.007	152.429	175.138	-153.489	-141.733	141.185	-148.757	17.9355	-155.72	-169.911	-178.704	-178.998	-168.61	156.337
683	-143.42	146.663	177.186	-165.873	-163.921	126.773	-114.887	-8.6415	-171.271	178.661	-158.529	145.835	-153.03	162.783
684	-142.33	161.24	-174.708	-159.468	-144.539	152.366	-94.0202	-0.3881	-167.9	177.232	-164.065	169.526	-158.094	160.188
685	-158.344	126.867	-160.663	-167.336	-142.382	122.04	-134.84	4.0515	-158.009	179.526	173.902	146.509	-155.859	169.718
686	-139.875	123.884	-177.432	-164.249	-170.916	88.8233	-131.264	19.7192	-168.655	-161.165	-158.207	145.457	-155.143	156.141
687	-151.674	130.621	-179.666	-178.601	-152.954	69.2943	-75.1868	-7.3781	-151.81	-176.71	-172.921	138.573	-149.912	159.652
688	-138.028	70.0994	-160.25	-158.454	-137.262	79.0918	-117.176	8.3665	-162.849	-168.946	-164.791	165.858	-148.556	136.186
689	-142.88	68.0715	162.614	174.304	-154.696	144.216	-139.237	-0.5599	-171.434	175.751	-160.761	132.594	-162.94	174.655
690	-89.6002	74.6169	-165.634	-160.314	-156.03	148.915	-77.6134	7.5056	-164.509	177.135	-160.814	169.086	-131.367	149.404
691	-137.714	148.824	178.876	-147.469	-144.654	127.841	-88.7193	22.7953	-173.847	-177.978	-174.262	-174.158	-146.653	158.282
692	-131.628	110.025	177.655	-167.881	-128.582	171.45	-95.3917	11.1822	174.595	-177.008	-159.776	150.117	-175.411	143.262
693	-154.729	145.112	-176.479	-155.632	-155.812	146.082	-148.937	-19.3132	-154.672	-173.4	-179.932	162.529	-148.695	153.428
694	-134.624	141.823	-170.545	-167.422	-169.945	158.673	-67.7123	-26.6275	-179.859	173.475	-127.055	168.816	-160.567	148.768
695	-146.756	150.768	-171.809	-143.076	-132.635	156.089	-70.674	-20.7017	-161.695	-176.187	-157.785	170.339	-151.424	156.881
696	-155.102	143.239	-176.647	174.001	-160.802	148.093	-104.827	-5.9139	-163.544	176.475	171.287	149.071	-167.143	154.93
697	-143.728	132.9	-173.813	-161.209	-155.641	159.271	-115.594	-9.3448	-172.618	-173.632	-154.196	163.194	-143.463	146.538
698	-175.609	155.242	174.207	-156.334	-136.061	159.072	-69.232	-7.1978	-172.476	169.362	-178.292	153.303	-170.186	155.16
699	-145.292	147.018	177.359	-161.19	177.478	144.488	-124.253	-0.5604	-160.472	-163.377	-175.571	179.702	-146.131	153.202
700	-81.4678	162.19	178.943	-151.756	-133.05	147.022	-123.525	23.2016	-162.776	179.826	178.248	155.979	-145.466	131.957
701	-151.816	148.244	-178.596	-151.432	-161.089	166.419	-129.047	-18.6422	-151.069	-166.616	165.399	163.642	-169.963	159.024
702	-142.47	166.406	-176.632	-155.462	-165.786	160.065	-147.004	-2.2171	-171.886	178.591	-174.028	152.577	-155.239	127.586
703	-128.922	163.873	-178.964	-159.403	-146.244	170.386	-73.2201	-13.6353	-174.53	-177.517	-173.895	168.095	-165.256	142.658
704	-138.437	148.24	161.086	177.186	-172.418	134.103	-122.311	0.7671	-168.163	-174.779	-149.94	149.52	-173.869	138.342
705	-140.66	126.749	-166.114	-163.797	-150.233	137.342	-148.436	34.9394	-151.408	-178.723	-176.068	130.962	-169.299	139.32
706	-151.844	131.603	-176.132	-166.231	-147.739	135.147	-120.986	3.3376	-169.978	-164.839	-161.014	160.529	-157.637	-171.545
707	-176.714	75.0481	-168.784	-171.694	-163.086	151.913	-123.129	20.2057	-158.073	-174.967	-168.417	130.406	-165.944	150.677
708	-137.604	134.642	-167.667	-171.032	-166.2	152.531	-80.3828	25.2136	-168.836	-157.803	-170.554	154.763	-142.543	137.804
709	-135.845	94.559	-178.726	-153.026	-111.146	115.467	-113.389	2.5829	-156.894	-177.307	-160.496	165.102	-152.9	132.983
710	-125.858	99.1997	-162.028	-155.743	-139.826	144.668	-142.31	28.0327	-149.052	-166.552	-176.494	149.471	-164.601	165.791
711	-64.833	90.7817	-179.837	-153.112	-157.133	172.044	-97.5917	19.274	-161.391	-171.182	146.244	156.655	-155.639	137.151
712	-64.871	54.865	154.866	-172.849	-141.664	166.132	-139.394	10.0043	177.87	155.294	-177.914	140.021	-169.561	141.995
713	-66.552	71.8588	-173.171	-150.697	-149.625	140.372	-133.909	12.9948	-155.887	-161.907	-163.811	-174.16	-141.98	154.84
714	-138.722	111.65	-169.627	-150.092	-144.305	147.181	-138.761	-11.9666	-160.708	-155.396	179.944	160.937	-156.403	138.193
715	-130.184	151.562	-171.109	-149.552	-166.308	113.934	-115.257	39.4984	-162.301	-163.937	165.469	165.681	-167.522	133.565
716	-137.364	163.547	170.834	-158.208	-154.16	139.581	-128.505	10.4518	-153.636	-162.637	-176.222	151.457	-149.488	168.328
717	-131.545	155.484	-165.285	-158.023	-162.863	143.812	-147.916	43.1291	-164.21	-174.411	-148.372	153.657	-154.384	142.189
718	-134.883	156.916	177.923	-162.094	-168.602	145.924	-117.049	13.4107	-148.356	-178.665	-169.972	175.972	-162.729	146.006
719	-159.793	118.566	174.837	-172.76	-149.882	166.653	-76.4639	-12.5734	-162.73	-163.876	-158.698	148.521	-160.283	150.961
720	-147.245	118.688	-178.412	-157.427	-153.777	167.342	-120.755	1.4365	-174.063	-176.565	-139.694	126.64	-164.865	134.394
721	-136.03	156.644	168.959	-126.377	-132.481	149.849	-101.359	2.144	-167.521	-170.893	173.661	159.165	-142.481	139.297
722	-133.637	145.402	-156.328	-164.113	-144.152	139.303	-117.432	6.4962	-160.004	178.337	175.543	154.911	-153.503	149.486
723	-141.03	152.363	-175.801	-143.524	-172.452	137.872	-123.553	17.1193	-152.001	-155.196	171.966	172.801	-135.287	110.686
724	-141.266	145.954	-179.754	-157.127	-164.429	147.354	-142.236	11.1818	177.309	175.702	-177.718	150.262	-159.139	126.431
725	-134.933	131.667	177.22	-170.01	-163.417	137.302	-112.509	3.3839	-161.43	-168.407	-166.221	155.577	-149.22	141.683
726	-151.849	153.069	-172.571	-164.472	-142.216	138.067	-89.0798	9.415	-160.529	174.793	-125.236	171.808	-167.677	110.601
727	-144.964	134.805	-176.461	-148.002	-136.862	134.234	-124.436	23.4807	-165.29	175.868	-167.472	168.916	-154.036	144.909
728	-139.098	164.218	172.051	-157.737	-139.469	153.853	-139.366	14.1687	179.879	172.837	-161.822	158.303	-144.953	126.267
729	-135.298	163.871	166.98	-173.766	-168.961	169.797	-134.714	-0.1433	-154.987	-172.074	-159.054	167.526	-171.636	165.167
730	-129.656	140.102	-171.396	-154.491	-106.475	62.7688	-123.414	-19.6339	-156.339	-170.491	-161.322	145.511	-152.936	138.047
731	-99.4235	150.052	-164.577	-162.355	-96.2909	64.9339	-114.459	-14.5824	-162.615	-178.708	-169.592	-171.382	-149.918	174.225
732	-144.868	147.709	-165.349	-147.855	-73.3515	79.0594	-122.561	6.2165	-161.974	-176.736	-145.244	158.863	-152.149	141.204
733	-144.34	160.037	-164.255	-157.501	-155.75	163.849	-98.1557	-2.6288	-170.18	177.085	-167.491	159.647	-150.793	155.644
734	-127.576	136.642	-170.77	-141.941	-172.804	156.592	-102.724	-17.7981	-150.008	-167.831	-166.318	174.775	-161.812	167.26
735	-127.269	129.696	-170.375	175.079	-166.687	150.553	-84.2147	-1.333	-168.986	178.596	-159.54	152.267	-144.874	162.984
736	-134.735	164.158	-174.338	-155.735	-155.014	89.3362	-130.815	23.1418	-149.492	-172.951	-173.82	141.903	-169.025	126.65
737	-142.744	127.43	-168.883	169.751	-119.506	121.547	-109.64	-2.916	-156.694	-176.073	-168.109	162.022	-147.1	155.635
738	-138.5	136.25	-175.882	-171.417	-122.485	151.37	-129.442	-6.3178	-164.758	-166.845	-167.571	165.384	-172.127	151.784
739	-137.879	145.556	159.989	-176.971	-130.587	110.463	-111.524	3.4735	-176.35	-168.847	-165.213	168.558	-130.693	162.338
740	-144.952	164.83	167.26	-164.698	-156.808	134.157	-129.747	9.1639	-157.204	-153.962	153.357	152.181	-165.636	166.34
741	-141.619	155.412	-171.262	-155.909	-165.816	145.865	-104.283	-2.5023	-143.196	-166.984	-155.9	-170.274	-169.264	151.018
742	-160.78	141.226	155.773	-170.286	-151.344	152.135	-101.798	3.1967	176.716	-171.682	-174.884	163.252	-148.46	118.168
743	-152.372	134.929	170.678	-170.661	-139.613	154.754	-137.495	21.0212	-153.045	-173.121	-179.071	138.506	-142.319	178.595
744	-138.32	150.195	-168.177	-148.558	-165.471	149.862	-147.242	26.611	-176.307	-173.06	176.884	172.316	-171.932	150.403
745	-133.851	147.067	-178.331	-171.421	-139.812	154.062	-131.006	-5.2402	-174.194	-178.238	-164.052	163.967	-155.738	172.077
746	-134.143	145.301	166.952	-177.519	-121.016	155.141	-138.235	29.389	-156.842	-174.686	-153.973	160.134	-148.659	161.405
747	-130.172	145.442	-154.987	-160.669	-156.644	167.507	-117.637	4.8776	-168.609	-165.817	-162.415	167.387	-157.02	164.264
748	-138.432	168.692	171.59	-155.123	-165.145	130.405	-139.598	11.1759	-156.945	178.629	-161.494	162.895	-132.523	168.885
749	-135.788	141.191	179.027	-169.475	-163.707	157.244	-143.149	12.5544	-156.271	-175.095	179.549	150.593	-146.177	-175.338
750	-148.314	122.67	-167.867	-164.17	-122.647	135.518	-117.38	29.6361	-156.312	-168.584	-175.957	-176.998	-155.416	148.385
751	-120.407	139.605	-170.403	-172.568	-157.347	140.406	-139.525	25.613	-154.943	178.07	-178.795	162.418	-160.681	-174.882
752	-143.751	164.326	-167.193	-166.028	-159.299	140.488	-116.003	13.2752	-157.85	-174.929	169.432	158.79	-153.864	-177.335
753	-169.469	131.148	-173.001	-163.931	-119.572	138.303	-117.097	-5.6482	-152.292	-173.001	-167.887	175.333	-149.933	157.978
754	-147.981	130.986	169.347	-176.328	-160.643	133.754	-114.211	8.613	-156.766	-171.822	-161.647	-177.314	-145.871	178.62
755	-140.225	151.857	176.55	-158.541	-136.609	157.233	-123.585	24.2706	-165.697	-173.646	-169.465	159.718	-158.267	147.724
756	-142.655	155.355	-173.878	-161.21	-146.71	156.346	-92.0992	-1.9772	-161.818	175.144	176.481	160.115	-154.715	116.368
757	-124.562	87.797	174.232	-174.324	-158.263	155.561	-116.314	4.8526	-158.891	-177.5	-157.561	162.762	-151.892	160.282
758	-153.632	122.179	-174.74	-162.272	-148.96	136.501	-134.607	37.2295	-163.118	-176.892	-160.029	166.996	-150.057	160.21
759	-126.056	161.285	178.274	-169.835	-153.035	140.607	-131.28	-2.4754	-176.56	-176.932	-164.687	148.949	-143.602	152.198
760	-130.857	120.804	-172.283	-165.13	-153.821	159.871	-75.3979	28.1271	-169.559	-164.766	-142.932	148.873	-165.824	165.748
761	-134.093	156.509	170.125	-163.917	-140.097	156.854	-127.597	-4.4139	-161.468	-177.619	-158.673	157.665	-153.765	170.621
762	-139.486	115.257	-178.275	-169.234	-150.091	164.85	-126.519	9.67	173.97	-158.721	-164.944	162.259	-137.728	167.267
763	-153.508	140.849	163.567	-178.347	-151.545	128.056	-125.082	7.0814	-174.641	178.587	176.403	174.821	-164.627	168.157
764	-146.649	148.35	-164.318	-157.879	-128.062	159.923	-144.391	23.8526	-158.857	-164.969	-162.91	173.816	-133.491	149.852
765	-148.062	144.572	168.075	-158.915	-157.802	126.384	-139.634	3.6946	-162.662	-174.858	-175.382	174.617	-167.109	162.04
766	-128.84	160.272	160.312	-170.653	-162.806	168.159	-149.094	34.3162	-152.994	-170.405	-176.204	-174.659	-136.646	121.201
767	-140.685	165.969	-178.937	-174.757	-152.964	152.858	-135.799	32.1426	-154.199	-173.367	-161.832	166.694	-141.597	140.184
768	-143.723	143.201	161.905	-169.88	-146.786	143.79	-133.553	-0.2997	-155.922	179.941	-152.082	134.955	-156.575	167.312
769	-131.111	159.16	-174.344	-152.977	-148.085	147.574	-141.216	26.7128	-161.179	-172.726	172.053	140.319	-151.271	154.579
770	-138.725	107.384	174.438	-166.341	-152.433	128.924	-110.982	15.2442	-173.863	-179.445	-157.683	168.856	-164.938	149.137
771	-128.292	151.126	-166.126	-166.75	-135.689	143.43	-77.0012	24.1542	-168.635	-165.589	-153.192	152.743	-142.605	160.726
772	-147.328	137.716	-167.478	-144.427	-176.92	151.28	-132.958	7.9446	-161.869	-175.784	-159.717	122.26	-163.36	142.947
773	-139.752	123.99	-172.797	-176.748	-151.079	171.203	-141.423	10.2683	-154.556	-172.9	-140.081	161.382	-156.946	158.923
774	-135.451	153.785	-160.897	-158.401	-176.915	144.291	-144.731	9.251	-168.715	-166.373	-160.51	161.931	-166.996	156.047
775	-141.171	138.751	-179.594	-159.195	-158.26	159.69	-97.0873	-1.576	-155.312	167.492	174.693	141.188	-139.255	147.698
776	-128.364	116.618	-170.935	-158.228	-172.289	147.939	-94.2725	6.9085	-167.562	-169.296	-166.972	158.697	-154.242	143.256
777	-155.103	150.491	-172.359	-163.985	-158.727	169.436	-57.5309	-1.0498	-154.431	-168.075	-168.912	158.89	-154.368	148.883
778	-141.337	144.423	-175.376	-164.262	-148.33	153.153	-85.3713	1.4643	-152.068	171.85	167.659	142.804	-148.891	136.898
779	-148.917	146.977	-161.783	-164.036	-160.928	120.911	-90.7006	2.7822	-150.855	-169.067	-170.926	157.573	-145.673	130.401
780	-153.212	137.41	163.013	178.323	-132.649	159.636	-100.975	6.171	-156.204	178.459	-176.49	163.917	-149.9	143.984
781	-137.592	173.698	-179.91	-175.616	-153.731	139.195	-141.355	23.5464	-157.748	-171.407	-148.378	176.735	-135.451	153.728
782	-142.189	147.992	173.644	-168.236	-149.179	141.518	-96.6747	29.0739	-159.535	-168.125	-173.562	159.775	-159.117	134.245
783	-145.436	136.293	-171.919	-169.205	-149.185	138.54	-85.913	43.828	-154.586	-177.514	-168.869	157.523	-166.451	134.899
784	-160.938	128.586	-176.206	-154.76	-157.12	149.343	-65.7966	4.2174	-149.304	-178.516	-146.429	144.468	-141.132	161.308
785	-127.7	134.512	176.575	-161.751	-156.151	146.079	-97.6367	32.5264	-152.299	-168.111	171.485	166.369	-170.436	165.217
786	-131.602	155.738	173.784	-162.048	-163.394	166.887	-64.3022	-6.2445	176.844	170.703	-177.617	144.158	-159.315	178.005
787	-115.805	147.443	-173.994	-170.356	-151.739	157.181	-136.502	10.6386	-172.703	-172.043	-169.77	164.675	-126.24	157.977
788	-143.421	137.676	-145.297	-158.465	-158.623	144.473	-134.224	4.7165	-165.132	-169.281	-178.934	159.345	-149.96	155.236
789	-139.625	104.075	-168.71	178.848	-143.555	155.633	-81.9129	23.6976	-162.945	-174.97	167.324	163.31	-151.519	153.075
790	-136.789	152.845	-179.603	-160.494	-164.521	145.623	-86.4098	16.0738	-162.874	-174.652	178.195	160.18	-161.244	145.808
791	-130.642	136.432	174.485	-162.149	-148.299	145.542	-77.4865	-4.3044	-156.799	-173.196	-164.581	150.662	-140.158	149.922
792	-158.554	162.257	174.332	-163.242	-146.568	161.488	-101.901	-4.6207	-158.787	-171.833	-153.334	158.476	-155.298	117.262
793	-151.556	157.675	-155.847	-172.492	-154.299	140.818	-125.395	15.4779	-161.199	-173.551	-166.47	162.914	-162.468	162.643
794	-145.143	132.614	168.712	-174.672	-142.227	158.146	-127.754	-11.5953	-155.874	-174.575	-166.224	131.21	-144.542	128.94
795	-169.375	148.483	173.236	-142.245	-157.399	153.383	-111.735	2.3337	-153.998	-168.062	-157.905	150.362	-135.55	150.969
796	-163.5	155.544	-173.801	-142.35	-155.869	136.224	-112.491	-11.4895	-153.655	-171.179	-175.134	140.756	-169.593	145.204
797	-156.574	132.215	-175.804	-174.475	-148.789	136.869	-91.9607	10.5156	-166.548	-160.738	169.98	162.065	-141.857	134.529
798	-140.23	112.794	-170.312	-174.386	-145.031	158.181	-124.412	6.7717	-157.132	-179.656	-175.629	159.965	-130.177	136.954
799	-153.656	86.5977	-173.349	-160.721	-153.139	155.831	-150.042	41.0545	-142.963	-173.151	-179.401	170.743	-156.882	139.593
800	-155.658	128.322	152.66	-166.578	-147.868	145.396	-129.649	49.4866	-171.411	177.12	-146.212	168.485	-154.127	142.91
801	-144.248	124.835	157.118	-172.782	-152.832	136.593	-139.969	16.41	-165.653	-178.662	-172.704	156.901	-140.791	142.217
802	-126.561	152.938	176.217	-165.863	-164.278	156.354	-87.7686	42.858	-158.192	-163.386	165.287	143.839	-148.022	157.846
803	-160.277	150.041	175.339	-168.269	-142.878	141.5	-138.8	4.3884	-173.692	176.398	-152.112	165.388	-141.023	145.929
804	-149.83	156.904	172.784	-152.809	-165.036	156.223	-101.286	4.7731	-163.944	-153.369	-167.301	179.114	-152.516	126.802
805	-117.122	163.174	179.367	-146.328	-173.784	154.805	-141.691	13.7635	-172.735	-162.639	-154.264	176.597	-150.448	146.984
806	-131.554	153	-164.921	-147.53	-147.718	143.291	-104.463	28.4302	-170.634	-163.629	-168.191	166.169	-141.153	153.552
807	-148.397	148.186	-172.527	-165.088	-156.52	153.688	-80.2931	15.7254	-133.224	-172.314	-146.605	165.143	-158.558	149.533
808	-153.644	145.502	-158.226	-168.01	-151	164.362	-139.396	-5.459	-159.555	-175.386	-145.394	158.889	-162.548	133.44
809	-133.041	145.213	-173.165	-171.908	-161.292	137.31	-141.407	28.705	-168.944	-171.125	-173.513	169.323	-126.823	139.431
810	-151.801	162.018	173.719	-167.9	-167.131	159.987	-147.207	-18.4046	-170.011	-176.664	-162.224	178.642	-156.146	144.46
811	-135.133	144.174	-175.95	-169.787	-148.45	169.993	-137.444	19.5139	-170.845	-170.05	176.572	163.288	-145.112	138.52
812	-143.022	138.229	176.429	-146.358	-152.945	163.21	-96.9318	11.1888	-175.517	-166.668	-167.916	158.676	-158.637	144.427
813	-141.635	139.12	-177.749	-160.221	-157.663	148.018	-126.766	1.5813	-168.32	-160.529	172.025	156.566	-156.365	138.67
814	-132.419	136.781	-165.693	-164.081	-157.837	140.255	-140.284	7.7595	-176.209	175.397	-173.261	161.36	-157.288	156.438
815	-151.997	151.254	171.546	-156.933	-164.703	146.817	-125.455	19.7557	-166.26	-166.319	-165.813	155.525	-152.607	146.804
816	-140.885	132.21	-179.084	-164.91	-130.178	152.174	-144.82	24.9124	-160.997	-167.156	179.584	169.082	-150.084	145.964
817	-117.032	157.395	-167.199	-149.377	-166.494	137.836	-127.298	5.9192	-179.543	-176.1	-169.672	137.293	-156.756	163.936
818	-152.843	154.115	-179.405	-177.837	-152.583	161.01	-127.676	-1.6742	-148.743	-170.079	-136.35	140.159	-131.683	168.296
819	-142.487	109.025	171.062	-170.349	-154.791	164	-138.349	24.0878	-146.185	-170.553	-160.77	147.938	-154.992	171.303
820	-121.953	95.0932	-176.402	-162.231	-144.481	137.456	-125.414	2.7999	-158.978	-173.641	-142.768	160.236	-160.979	166.034
821	-144.602	15.9965	-161.585	-150.788	-170.5	164.126	-145.137	-4.337	-171.021	-177.868	-162.847	160.026	-160.31	175.481
822	-72.1609	74.008	-157.613	-160.189	-146.036	154.415	-142.955	-5.7363	-167.646	175.368	-161.193	144.275	-138.945	166.418
823	-71.2868	65.413	177.241	-166.205	-154.774	154.119	-133.676	15.4748	-164.551	-173.09	-173.424	150.751	-159.169	157.371
824	-81.618	57.3928	-163.311	-160.269	-134.205	156.598	-111.824	16.1531	-163.624	178.537	-177.47	164.543	-167.807	171.91
825	-143.207	134.494	-175.919	-161.473	-141.827	164.005	-132.487	-9.027	-168.395	178.94	173.307	160.072	-153.472	169.181
826	-135.089	146.145	163.032	-159.53	-153.341	138.331	-116.976	12.266	-163.895	-173.184	164.552	-178.126	-148.673	166.242
827	-137.845	152.101	-175.391	-166.352	-146.765	159.892	-92.9357	-20.0625	-164.658	-177.676	-179.055	175.552	-159.624	139.602
828	-132.823	166.239	-159.334	-154.518	-140.092	150.077	-80.317	-46.3642	-175.67	163.841	-175.847	-161.776	-152.723	160.588
829	-147.872	142.958	-169.454	-157.79	-157.438	147.634	-109.307	-2.2711	-168.046	-176.074	-165.148	168.325	-166.237	-164.091
830	-146.85	158.592	-161.11	-159.647	-142.93	162.433	-88.8693	-13.1638	176.083	-176.423	-163.104	163.29	-164.678	151.865
831	-143.553	138.724	-170.41	-163.065	175.64	148.083	-131.476	19.3903	-157.388	-168.738	-176.867	159.314	-160.356	157.601
832	-136.743	145.798	-157.508	-172.867	-147.925	148.685	-107.929	12.7794	-168.037	-179.558	172.507	151.299	-137.759	162.128
833	-135.958	162.549	-170.663	-166.217	-131.29	164.988	-121.731	11.8818	-167.065	-162.868	-172.294	128.356	-171.552	144.893
834	-141.05	143.283	167.769	161.938	-142.973	153.479	-142.306	-16.7584	-157.219	-173.39	165.138	146.916	-161.465	165.673
835	-149.001	103.982	164.877	-150.908	-166.839	153.458	-85.4036	-4.8152	-159.278	-176.903	-177.13	156.915	-167.415	151.636
836	-143.941	138.765	157.533	-159.601	-158.914	153.095	-134.9	-28.4393	-167.357	-177.807	-149.4	169.992	171.277	155.632
837	-127.907	141.326	138.689	-173.961	-136.086	132.27	-129.124	-11.1346	-161.227	-166.664	-159.169	164.93	-144.103	110.771
838	-132.045	113.577	171.408	-149.286	-150.506	143.748	-88.8179	1.4553	-157.206	176.941	-169.537	146.888	-138.424	160.7
839	-138.703	157.595	-173.51	-161.108	-147.314	164.614	-116.065	-6.3842	-171.781	-174.627	-165.614	179.91	-153.117	167.27
840	-136.789	131.14	174.069	-177.546	-166.075	148.274	-100.792	0.3233	-166.247	-165.963	163.973	174.925	-144.017	164.799
841	-137.72	158.675	-166.374	-144.924	-154.356	169.718	-127.61	11.0665	-157.091	-176.007	-151.719	167.009	-160.493	169.014
842	-131.519	165.783	-167.327	-167.927	-157.116	133.955	-99.546	-13.4628	-163.448	-154.196	-153.591	144.805	-156.254	150.865
843	-136.681	155.202	163.632	-161.214	-146.378	144.802	-66.6651	-20.325	-174.328	-169.361	-175.635	174.353	-156.642	146.378
844	-113.036	151.278	170.604	-165.882	-141.187	151.662	-138.695	13.8237	-167.638	-174.298	-170.321	165.767	-142.069	143.194
845	-145.584	152.622	151.654	-169.746	-159.999	152.06	-122.416	24.6428	-170.341	-174.818	-173.062	172.871	-146.126	161.653
846	-122.757	153.514	163.235	-145.987	-153.607	123.636	-88.6238	0.3	-160.132	-173.326	168.45	167.357	-131.824	157.652
847	-135.532	129.995	174.871	-169.79	-141.553	161.583	-91.926	16.6503	-163.426	-176.135	-169.068	154.256	-144.877	179.266
848	-155.819	164.925	153.571	-173.3	-154.777	162.236	-135.275	29.4631	-157.736	-163.185	172.375	133.903	-145.228	169.318
849	-152.231	129.224	176.178	-173.032	-161.488	155.769	-133.35	7.0364	-161.263	-158.346	-151.997	158.442	-146.528	151.552
850	-146.01	160.755	-172.963	-163.173	-161.217	153.875	-115.271	-3.3219	-141.753	-165.369	164.719	158.98	-141.309	152.569
851	-139.213	156.82	171.286	-167.443	-163.823	148.769	-123.229	9.2942	-145.913	-172.773	-167.286	155.683	-149.554	154.881
852	-136.862	157.619	-167.886	-168.979	166.855	146.565	-137.143	11.0824	-147.161	-171.36	-140.373	178.577	-158.658	141.542
853	-133.832	148.903	169.814	-165.946	-155.787	152.162	-94.5403	3.0416	-170.113	-178.376	-172.677	173.11	-163.738	131.996
854	-141.415	154.193	167.672	-154.107	-159.001	164.584	-65.8648	-12.7838	-170.069	173.252	172.542	146.682	-150.886	142.922
855	-140.218	163.923	168.24	-174.835	-165.14	147.238	-89.3431	-6.6089	-169.594	-157.663	-149.664	146.672	-146.035	154.256
856	-144.403	154.404	-165.294	-153.002	-145.024	145.952	-124.961	-6.02	-171.146	-170.868	-151.448	151.175	-174.634	146.332
857	-154.795	126.812	179.432	-177.974	-153.951	147.104	-126.227	14.4394	-169.938	-173.055	-149.06	158.698	-145.817	106.656
858	-145.814	113.802	175.092	-150.484	-156.759	142.45	-141.283	19.8974	-164.879	178.134	170.258	164.857	-137.57	153.468
859	-134.084	131.888	167.467	-152.047	-161.797	157.016	-134.916	-8.4365	-172.301	-178.634	178.974	161.067	-153.382	174.894
860	-140.721	147.443	-171.724	-161.793	-158.402	141.994	-95.5802	-27.1367	-176.837	-179.54	-173.175	152.895	-150.989	158.018
861	-147.969	143.077	-165.984	-144.087	-158.514	139.826	-110.15	-6.8895	-163.711	-176.184	-166.29	151.931	-159.225	-179.198
862	-128.117	141.634	-164.567	-159.116	179.093	153.658	-140.283	-6.0763	-161.576	-171.222	178.767	159.465	-160.88	175.772
863	-132.327	131.439	-169.981	-138.736	-146.296	160.171	-148.341	6.1902	-164.248	178.318	166.104	155.179	-150.273	146.517
864	-129.926	147.325	173.6	-162.913	-147.932	144.481	-122.887	-0.95	-154.498	-163.449	-161.684	149.079	-143.186	156.25
865	-153.948	151.374	173.877	-167.946	-155.225	151.642	-84.4495	1.518	-156.41	-167.753	176.687	165.076	-155.277	142.19
866	-136.831	169.565	163.927	-163.186	-153.592	169.791	-159.511	26.9019	-162.703	-162.98	-140.1	171.915	-162.469	113.521
867	-126.669	134.503	-174.549	-150.436	-154.056	128.881	-121.591	11.6142	-166.65	-178.057	-156.096	162.233	-172.226	160.537
868	-143.888	166.887	161.061	-156.723	-156.685	140.355	-132.256	7.7935	-167.509	-174.511	-143.757	137.937	-150.449	146.591
869	-133.725	146.838	175.085	-168.879	-129.19	120.529	-135.036	27.6796	-175.134	-175.407	-177.391	154.917	-159.375	149.577
870	-120.283	97.0597	168.771	-157.308	-161.739	149.765	-72.1518	5.9933	-168.701	-174.274	-156.44	170.578	-164.805	124.059
871	-138.429	144.248	-163.419	-160.469	-151.142	165.646	-139.036	9.013	-172.731	177.112	-167.006	179.449	-124.531	140.738
872	-144.724	157.09	167.901	-171.869	-149.255	143.699	-134.931	16.8675	-147.342	-170.224	-156.189	136.957	-150.72	161.428
873	-134.939	133.871	-174.164	-157.988	-149.415	156.943	-103.373	1.8658	-142.93	-163.222	-179.24	163.765	-158.291	163.396
874	-127.6	145.015	153.731	-171.026	-150.443	155.097	-72.7581	8.2481	-156.796	-173.713	-146.671	169.769	-153.124	127.807
875	-155.956	141.985	-176.853	-171.036	-174.335	153.157	-92.8854	-8.1332	-163.388	-168.565	-152.146	-176.031	-165.007	146.049
876	-164.503	166.337	-178.64	-160.708	-150.72	142.321	-121.423	-23.8094	-174.34	171.568	-161.843	170.572	-155.702	155.994
877	-135.258	155.109	165.147	-167.643	-125.903	128.214	-87.2751	-14.053	-168.055	-150.326	179.156	160.969	-160.537	153.853
878	-137.671	141.762	175.52	-170.715	-146.601	163.57	-117.459	-3.3639	-159.243	-172.431	162.785	161.712	-122.169	147.983
879	-135.713	113.88	-178.12	-171.536	-149.078	160.569	-125.674	19.3888	-149.945	-174.85	174.605	-178.511	-165.686	148.652
880	-147.143	150.245	-179.916	-149.392	-167.046	153.939	-150.638	21.9595	-164.142	175.772	-160.882	172.638	-138.429	149.809
881	-132.126	67.4993	-178.405	179.482	-163.176	174.605	-156.468	21.7555	-157.533	-173.671	-168.074	147.571	-146.434	161.594
882	-143.27	79.0369	177.339	-159.856	-162.876	144.495	-124.136	16.7109	-145.609	-170.583	159.138	164.084	-160.517	139.865
883	-131.52	141.362	161.316	-179.41	-161.855	138.278	-131.023	32.9844	-167.154	-175.023	-166.139	166.49	-148.471	158.553
884	-151.851	148.143	-173.351	-152.463	-174.499	150.566	-99.8531	5.3813	-155.951	178.607	-173.2	166.025	-147.132	157.385
885	-144.838	146.476	175.448	-168.231	-165.206	145.492	-124.93	15.9429	-156.942	-175.773	-174.395	160.375	-141.883	155.863
886	-162.192	136.422	-168.338	-145.91	-156.99	147.249	-66.4721	-1.6994	-158.105	-173.485	-159.647	167.656	-160.35	145.563
887	-160.254	127.261	-172.682	-153.001	-156.674	102.815	-84.8821	-0.0204	-170.415	-177.31	-163.645	143.61	-146.405	136.994
888	-175.939	154.146	-156.168	-155.985	-155.659	125.698	-139.976	-14.6462	-153.096	-169.138	174.862	149.817	-162.035	151.436
889	-156.466	139.051	-176.406	-159.703	-146.523	149.069	-79.764	-21.5957	-158.499	-166.979	-177.008	160.809	-153.438	178.323
890	-136.319	111.348	176.826	-151.587	-157.175	166.854	-133.861	-3.465	-166.791	-171.595	-154.638	175.878	-163.742	141.74
891	-154.147	151.698	-154.491	-167.301	-155.377	148.366	-119.825	8.3032	-164.496	-165.142	-151.214	141.228	-168.22	154.446
892	-157.639	153.849	-158.459	-165.377	-137.204	143.482	-138.913	36.2317	-161.893	-178.655	166.521	160.013	-157.317	144.561
893	-145.328	140.167	-158.825	-155.279	-165.825	170.753	-101.023	11.5093	-157.251	-156.204	-156.489	168.327	-162.641	156.917
894	-148.515	149.599	170.834	-146.38	-155.78	149.145	-135.071	44.3287	-154.698	-159.571	-179.929	155.726	-140.402	148.289
895	-142.771	115.008	-151.85	-165.614	-134.254	156.145	-86.1458	4.6964	-166.679	-152.949	-176.467	149.883	-147.077	155.487
896	-129.387	131.253	-170.381	-158.161	-146.726	136.33	-148.358	31.9419	-177.095	-177.929	-169.575	158.604	-172.51	130.742
897	-159.728	148.244	176.094	-130.176	-154.82	145.426	-156.732	4.7696	-150.442	-162.487	-167.399	159.691	-141.843	166.549
898	-157.378	129.397	168.74	-177.018	-69.2588	71.8907	-124.904	-11.6454	-173.95	169.219	-156.875	165.782	-156.827	151.542
899	-175.207	130.847	178.911	-151.601	-69.0943	126.219	-109.894	23.3292	-165.542	-174.76	-161.544	147.021	-171.228	167.257
900	-156.27	133.254	-168.594	-150.294	-150.703	164.727	-137.386	36.9953	-171.511	173.135	-161.562	168.718	-166.642	168.574
901	-106.806	140.254	-162.809	-148.896	-153.655	147.5	-139.076	43.5851	-162.06	-165.551	-157.739	145.943	-141.532	140.453
902	-172.499	150.14	-176.161	-164.4	-161.922	149.056	-150.272	-15.2135	-173.832	178.96	-159.909	150.617	-142.922	158.642
903	-148.037	155.489	177.415	-163.828	-144.967	158.938	-105.584	-12.5512	-173.12	-142.094	-178.293	166.1	-151.856	164.536
904	-176.854	151.404	158.842	-160.667	-142.636	126.802	-118.478	8.9794	-165.315	179.801	-148.13	142.887	-145.72	149.874
905	-164.908	157.167	167.446	-178.131	-168.447	156.327	-138.559	16.2325	-157.526	-152.341	-163.055	155.073	-143.646	147.872
906	-132.224	118.319	-171.254	-167.497	-141.798	151.264	-137.094	-3.0502	-168.842	-163.771	-177.123	143.727	-150.716	158.52
907	-156.742	164.664	175.613	-168.021	-157.154	162.462	-98.5712	-21.016	-159.527	-166.799	-170.825	170.063	-166.043	139.106
908	-153.538	158.495	175.19	-167.639	-148.174	163.449	-102.74	-7.62	-142.174	-179.584	-171.372	166.394	-172.757	160.039
909	-150.354	169.202	-172.286	-171.068	-151.089	147.428	-105.231	-16.0919	-154.387	-168.785	-168.088	161.87	-158.13	166.251
910	-129.035	150.059	177.885	-174.496	-152.929	168.053	-78.8294	-32.1585	-163.861	-168.355	-153.216	164.632	-158.371	138.724
911	-110.814	122.95	-168.045	-145.495	-148.698	120.767	-103.128	-1.8351	169.062	-171.543	-154.097	158.952	-155.962	156.673
912	-156.889	132.158	-170.791	-167.887	-164.659	148.901	-95.621	-18.4497	-149.462	-165.256	-149	145.85	-153.468	142.519
913	-139.086	163.03	-178.463	-153.586	-150.557	145.698	-140.803	-2.1949	-177.63	-173.515	-135.261	142.774	-157.389	154.277
914	-134.331	98.3298	171.832	-164.382	-168.516	147.935	-140.742	-6.2331	-170.897	-171.815	-140.487	155.777	-171.66	136.497
915	-155.173	103.825	-162.498	-155.764	-170.168	164.929	-113.772	7.6573	-154.098	-172.158	-141.073	151.178	-155.796	166.054
916	-136.681	52.3574	-170.058	-163.156	-152.3	173.284	-131.445	20.187	-162.589	-167.8	-156.44	168.872	-154.396	149.298
917	-121.929	25.5779	166.166	-162.034	-145.655	124.905	-83.3073	-12.0477	-169.191	-155.48	179.256	154.632	-150.701	164.553
918	-131.571	55.899	170.552	-161.964	-140.511	159.025	-155.817	8.8726	-177.475	-175.646	-147.075	166.58	-169.804	150.558
919	-89.0237	70.2233	-167.939	-165.004	-153.635	149.589	-136.696	33.1402	-174.707	-166.463	177.139	162.873	-160.875	105.719
920	-79.8553	74.507	176.564	-158.818	-160.961	151.389	-134.615	19.1475	-156.39	-169.771	-166.013	162.483	-145.503	145.24
921	-79.3745	71.1513	-165.4	-139.381	-158.016	135.247	-134.26	30.1007	-157.919	-179.185	-131.667	153.648	-83.6569	97.4435
922	-141.411	135.496	-173.427	-152.113	-143.503	141.333	-121.854	15.6285	-173.674	-175.737	178.804	152.025	-158.738	125.506
923	-139.824	132.643	162.921	-159.158	-157.225	148.058	-83.674	-9.759	-167.281	-170.741	178.135	156.895	-165.621	137.59
924	-95.3065	121.351	-179.872	-165.791	-148.982	137.495	-127.276	-6.051	-158.048	-172.348	-138.504	161.373	-146.959	157.434
925	-158.086	147.746	158.155	-167.082	-149.348	122.522	-125.375	11.0828	-162.297	-166.692	-169.6	153.014	-163.759	142.599
926	-156.1	159.613	177.102	-167.21	-130.222	92.5245	-97.044	-5.1994	-163.183	172.383	178.049	154.508	-131.254	113.194
927	-158.34	147.806	-176.71	-159.294	-138.282	151.902	-90.9332	-13.1575	-168.308	-179.46	-172.173	177.993	-139.81	146.616
928	-107.296	150.318	160.012	-170.639	-156.822	149.404	-128.839	-3.6619	-157.82	-165.163	-157.163	170.51	-154.406	149.59
929	-165.968	123.506	176.249	-154.052	-165.164	136.714	-149.06	0.4009	-155.295	-176.334	-166.51	145.236	-146.931	152.702
930	-168.063	167.614	-165.232	-159.595	-152.537	148.625	-126.967	6.2336	-171.962	172.506	-166.671	167.137	-143.712	155.47
931	-132.061	134.807	-174.508	-175.487	-175.121	143.177	-90.374	-15.9814	-154.556	-177.064	-157.608	166.256	-166.97	146.999
932	-156.868	140.134	170.478	-172.615	-165.198	148.197	-86.8126	-9.0903	-174.197	178.079	-142.759	-171.285	-154.217	144.53
933	-160.752	157.768	178.34	-167.513	-137.448	151.986	-140.777	-8.425	-161.28	178.611	-175.018	171.299	-157.785	146.384
934	-152.19	119.497	161.911	-174.925	-139.419	177.857	-72.5487	-5.7754	175.285	162.491	174.824	164.669	-168.209	144.002
935	-136.497	146.714	-172.241	-159.154	-159.559	135.269	-117.732	0.855	-177.427	-176.947	-161.411	146.498	-143.519	145.827
936	-138.097	134.013	167.5	-169.365	-170.893	134.726	-120.8	-17.7561	-160.981	-167.283	-169.41	148.686	-169.154	150.674
937	-138.176	145.638	165.388	-160.461	-69.4946	111.497	-73.6376	-3.0169	-150.518	-169.195	-173.515	151.907	-147.276	159.605
938	-143.347	153.103	-173.784	-150.86	-139.958	117.171	-86.6494	0.9509	-153.823	-175.914	-161.525	162.463	-159.184	142.119
939	-142.684	163.318	166.153	-162.935	-176.153	144.926	-140.533	20.8797	-157.026	-168.115	-161.064	146.419	-164.015	146.51
940	-133.846	118.973	-166.19	-172.139	-158.2	154.353	-134.24	-9.7289	-175.165	-173.81	-153.871	166.176	179.704	128.044
941	-144.863	134.212	-152.408	-143.019	-161.837	159.143	-117.73	2.8733	-158.251	-164.278	-163.598	153.155	-149.319	137.965
942	-150.939	145.735	162.008	-161.772	-154.529	146.987	-135.391	-9.8098	-156.236	-157.222	-167.795	140.542	-153.956	120.77
943	-155.343	133.555	-176.033	-172.582	-172.236	130.158	-130.979	13.2723	-162.19	-167.786	-142.463	165.747	-160.56	129.903
944	-156.977	142.768	-171.057	-152.339	-171.23	164.979	-151.878	-2.0164	-153.686	-164.79	-158.246	172.847	-144.344	137.283
945	-129.89	167.741	-163.201	-151.794	-147.393	141.242	-110.414	30.0351	-167.889	-158.168	-162.451	153.215	-174.804	142.769
946	-131.192	158.484	167.215	-170.96	-159.01	157.673	-78.7322	16.0856	-172.472	-168.335	174.846	167.153	-173.921	130.439
947	-126.577	160.075	-177.253	-170.305	-163.787	147.701	-81.014	12.7851	-163.577	-175.63	179.11	145.613	-156.865	128.125
948	-126.02	140.761	-151.377	-162.165	-160.694	158.306	-139.891	2.6716	-170.208	-178.621	-160.06	170.569	-174.8	109.761
949	-138.154	148.562	175.339	-161.243	-144.126	165.525	-92.7194	4.8954	-177.487	177.155	-158.813	149.587	-152.532	155.167
950	-143.559	156.834	177.379	-169.929	-142.28	158.335	-94.7954	-1.6668	-158.246	-174.45	-177.434	132.715	-147.576	128.104
951	-144.79	157.525	169.807	-165.897	-155.118	150.498	-135.665	31.8354	-166.497	-169.397	-151.016	156.601	-145.011	149.572
952	-145.82	126.529	-168.241	-168.383	-153.264	162.159	-76.1904	10.8241	-146.343	-167.026	-139.257	126.524	-168.088	155.875
953	-155.275	139.983	161.222	-160.274	-156.788	161.885	-141.361	4.4474	-170.468	171.503	-165.143	140.389	-166.656	150.83
954	-119.254	88.6999	-170.102	-161.812	-150.841	151.785	-98.6778	16.8363	-152.397	-161.447	-173.015	157.561	-169.376	170.556
955	-130.014	130.452	-173.251	-161.863	-149.245	150.841	-69.0741	-35.558	-166.862	168.037	-164.434	169.236	-147.849	159.063
956	-146.737	164.958	159.773	179.839	-105.865	127.409	-98.5816	14.1475	-171.18	-175.083	-162.004	160.232	-148.601	167.69
957	-141.876	92.5005	-168.034	-167.712	-150.641	153.401	-151.033	17.6613	-176.968	-169.73	173.163	154.728	-145.908	149.734
958	-132.689	140.406	-157.499	-167.645	-168.458	159.072	-157.112	-11.6314	-163.487	174.811	-171.243	173.641	-166.225	150.102
959	-147.513	179.195	-167.637	-156.811	-147.166	155.231	-137.085	1.8378	-155.606	-154.108	-155.915	151.319	-156.14	139.921
960	-136.533	140.232	-160.95	-149.682	-140.866	157.838	-132.294	-3.7535	-151.557	-170.888	-141.35	151.359	-129.645	150.311
961	-139.88	144.208	-165.643	-170.152	-171.523	152.289	-63.3212	-1.7606	-168.776	-177.698	-165.28	170.467	170.899	149.873
962	-130.433	146.725	-166.018	-176.227	-150.487	167.942	-144.032	-2.3413	-160.763	173.522	-152.213	160.975	-159.507	176.795
963	-159.945	148.576	170.575	-156.41	-145.805	110.272	-112.12	-23.5534	-154.771	-173.868	-166.037	165.45	-154.745	166.161
964	-124.509	97.1248	173.938	-154.333	-134.803	117.714	-133.756	-26.5897	-153.777	-179.824	-147.411	164.398	-157.428	164.093
965	-152.548	140.22	162.155	170.95	-173.546	142.995	-135.894	13.855	-155.168	-173.696	-161.551	168.125	-156.621	142.571
966	-83.8225	110.594	174.786	-156.735	-163.85	129.847	-140.232	24.6193	-159.854	-177.709	-175.452	150.073	-165.881	149.94
967	-144.985	117.003	-160.554	-154.022	-155.639	142.083	-135.102	7.4822	-171.442	-179.56	-154.769	156.268	-153.896	142.805
968	-152.389	118.334	162.316	-178.592	-143.853	128.005	-143.561	13.6	-169.146	178.771	-176.5	149.541	-157.47	133.068
969	-155.524	134.724	171.42	-170.274	-143.592	178	-140.261	22.1624	-157.357	-169.675	-143.132	160.464	-151.379	131.489
970	-158.558	143.245	168.27	-172.692	-134.414	146.121	-137.84	8.1173	-168.286	-153.265	-165.934	178.341	-151.518	154.394
971	-154.346	154.315	176.758	-161.57	-127.874	167.588	-124.564	9.0984	-151.723	-165.255	-175.053	166.919	-158.272	145.286
972	-138.541	155.437	-177.863	-168.714	-143.998	160.035	-157.376	15.9537	-174.009	-171.213	177.904	156.916	-163.823	135.264
973	-163.435	147.938	-174.939	-179.13	-173.513	163.576	-132.929	26.7301	-141.691	-170.239	-165.779	165.707	-170.185	155.06
974	-123.933	112.704	171.971	-162.345	-167.33	154.697	-138.523	13.6798	-165.195	165.892	179.816	159.053	-131.629	144.769
975	-137.071	169.399	176.56	-161.433	-161.484	130.865	-120.894	3.6511	-162.354	-164.418	-170.772	142.232	-143.843	147.071
976	-135.443	173.759	-167.198	-173.317	-161.049	170.467	-136.027	38.7662	-165.85	174.462	-166.63	172.004	-155.129	150.098
977	-133.1	145.897	-169.181	-171.728	-146.257	147.436	-147.927	23.7908	-143.754	-160.807	-162.427	170.957	-158.031	134.853
978	-161.222	137.717	-145.04	-155.651	-154.41	161.757	-138.506	7.9058	179.613	-171.449	-164.132	163.68	-162.871	112.544
979	-151.069	139.645	178.474	-145.11	-142.642	143.286	-150.577	27.7766	-168.391	-165.482	-151.681	-175.064	-153.115	129.645
980	-152.732	150.171	-173.023	-158.878	-146.316	148.64	-147.939	19.2421	-172.025	-176.257	-172.889	155.825	-155.442	162.308
981	-142.84	105.915	-164.695	-166.064	-168.574	149.143	-141.28	23.9939	-159.776	-156.544	-160.311	154.599	-159.82	154.102
982	-122.926	141.46	167.098	-151.32	-143.788	157.917	-142.871	14.7139	-166.255	-169.795	-176.885	159.725	-147.357	152.202
983	-143.463	156.601	154.752	-173.751	-161.812	146.553	-142.054	10.1168	-173.614	169.438	-162.362	164.578	-168.326	152.16
984	-141.078	100.246	167.76	178.661	-171.347	173.434	-137.452	7.875	-167.193	-176.977	-170.549	159.294	-158.73	113.245
985	-163.323	137.365	163.833	178.327	-155.721	153.817	-135.775	15.3431	-157.332	-167.34	-172.618	172.036	-150.478	159.385
986	-154.463	149.17	169.512	-169.199	-147.479	154.982	-143.555	12.0502	-171.19	-173.336	-158.776	-166.239	-147.563	116.207
987	-148.196	137.54	179.313	176.376	-160.266	146.475	-139.563	13.2623	-160.362	-171.074	-156.661	160.609	-157.584	158.652
988	-155.77	153.701	178.811	-164.477	-162.998	135.304	-151.49	23.4791	-163.607	-162.968	-161.883	173.014	-150.677	140.799
989	-150.551	156.082	-176.107	-167.161	-129.473	160.587	-138.861	7.981	-168.224	171.379	174.831	164.685	-165.755	146.668
990	-146.932	148.693	157.788	-180	-140.445	159.31	-146.494	7.5562	-159.832	-176.386	-164.759	148.236	-162.661	131.762
991	-155.919	141.528	170.622	-160.327	-134.777	136.959	-160.399	-22.5499	-155.075	170.836	170.914	133.707	-160.017	144.671
992	-146.574	157.674	176.408	-175.139	-157.478	101.682	-145.762	11.6561	-169.54	-164.11	-175.619	170.409	-136.383	134.69
993	-139.27	81.858	175.378	-165.708	-132.324	144.752	-135.108	-10.9327	-160.863	-172.084	166.163	158.717	-147.071	153.887
994	-151.58	130.755	-175.647	-148.642	-147.648	141.933	-128.485	-2.4809	-169.301	177.273	-178.059	157.966	-143.642	138.12
995	-148.711	83.2728	177.048	-161.024	-149.583	143.266	-133.622	-23.0065	-167.751	-166.524	-157.842	154.616	-157.356	145.97
996	-135.831	168.475	-179.157	-152.695	-138.329	165.066	-114.172	-17.0555	-161.096	178.747	173.729	169.301	-170.448	148.602
997	-110.06	120.832	-173.42	-161.001	-148.44	171.44	-133.55	0.3809	-163.902	173.653	-156.019	169.399	-160.709	158.753
998	-134.802	163.802	179.9	-158.438	-139.52	139.01	-153.179	-5.7207	-178.76	174.732	-172.03	162.474	-144.901	158.347
999	-143.696	134.523	-177.686	-166.103	-158.312	154.173	-129.806	-17.5949	-153.082	-165.061	-167.952	150.391	-73.245	86.7052
1000	-140.133	171.339	-177.144	166.631	-156.59	139.004	-138.743	-9.0117	-157.723	-171.005	177.714	142.066	-72.9118	135.434
1001	-138.98	144.527	176.895	-168.33	-141.932	137.28	-130.659	-3.0728	-167.325	-174.963	171.589	-179.111	-137.992	130.118
1002	-132.417	127.933	-151.877	-173.046	-151.862	164.635	-140.694	-1.185	-166.285	-163.436	-171.882	160.326	-144.384	101.718
1003	-130.529	157.483	170.479	-160.741	-158.222	156.733	-131.708	-1.4137	-163.037	-166.263	-179.108	159.816	-152.264	150.669
1004	-135.54	124.824	179.676	-164.087	-167.878	137.646	-139.442	-6.0231	-167.211	179.864	-176.794	151.606	-149.227	140.664
1005	-147.222	130.073	-171.225	-167.416	-155.446	165.297	-123.267	-27.4537	-161.361	-160.774	-158.438	154.972	-153.197	139.079
1006	-121.747	149	177.711	-168.211	-154.407	164.933	-138.241	-1.8128	-162.464	-169.958	-157.586	173.844	-146.066	160.801
1007	-146.95	165.686	176.38	-177.798	-156.559	157.813	-106.386	-0.2134	-153.569	179.64	173.411	170.671	-159.454	142.449
1008	-159.282	116.186	175.533	-177.206	-164.248	120.549	-142.337	-21.0519	-156.34	-157.539	-173.732	138.625	-146.324	148.508
1009	-152.806	148.921	-179.057	-166.304	-149.893	141.648	-120.729	0.2353	-166.861	-176.879	-178.8	165.505	-157.513	160.698
1010	-149.44	105.42	163.957	-168.984	-140.697	164.217	-132.572	-7.0461	-162.869	-160.249	-169.252	143.263	-157.376	160.829
1011	-134.315	158.377	-169.948	-157.472	-139.683	163.332	-132.478	-2.046	-162.506	174.414	-170.323	170.394	-166.731	158.857
1012	-157.332	148.241	163.869	174.879	-147.776	128.897	-157.876	15.0155	-154.395	-172.681	-160.71	178.835	-131.354	152.312
1013	-146.104	154.437	173.575	-165.052	-153.159	147.001	-138.847	-14.9486	171.877	-168.177	-176.842	163.257	-152.784	136.647
1014	-133.064	160.489	164.754	-167.214	-138.344	136.978	-131.476	-12.689	-170.171	-158.655	174.261	171.138	-142.452	149.235
1015	-133.561	119.524	-168.018	-165.216	-167.873	141.836	-162.173	-22.6568	-168.435	-171.089	-143.936	158.318	-148.525	144.108
1016	-140.737	140.566	-176.535	-158.014	-156.29	141.641	-118.543	-4.4163	-154.933	-174.252	-175.994	153.378	-155.064	160.966
1017	-144.592	159.203	154.893	-174.467	-147.777	147.341	-126.714	20.2074	-161.83	-171.69	178.015	162.105	-155.933	158.492
1018	-145.006	129.437	170.655	-175.599	-160.087	142.855	-136.209	7.7235	-157.73	-172.661	-135.64	143.806	-139.576	135.52
1019	-140.229	151.554	177.115	-156.171	-160.564	136.025	-123.607	2.7671	-150.591	-169.622	-144.998	143.379	-171.581	143.424
1020	-132.294	124.911	-166.762	-164.272	-161.489	150.737	-68.3395	-10.6144	-157.503	-168.13	-131.479	128.521	-134.642	159.454
1021	-152.417	153.979	148.119	-173.758	-160.457	168.793	-84.2267	29.9137	-168.529	-175.919	173.124	158.344	-163.456	156.625
1022	-150.631	144.843	175.863	-161.005	-148.585	152.554	-88.7436	27.6689	-170.584	-174.496	-145.874	152.764	-158.887	145.778
1023	-129.201	134.285	-171.164	-175.247	-163.191	158.378	-143.327	8.1481	-161.337	-173.729	-140.7	129.396	-152.885	134.673
1024	-133.755	129.191	-156.86	-151.012	-165.456	148.171	-127.254	21.9748	-160.008	173.426	-144.421	133.102	-172.164	158.571
1025	-127.399	124.346	177.234	-160.067	-162.727	134.785	-138.917	23.3217	-141.312	-171.214	-171.384	156.873	178.983	148.878
1026	-142.885	159.9	175.641	-170.096	-155.228	137.068	-95.4792	4.0618	-166.933	179.156	-172.449	156.074	-155.235	171.874
1027	-135.751	152.508	-166.804	-167.782	-129.313	146.988	-128.48	2.0173	-162.465	-161.725	-151.981	169.645	-158.573	162.087
1028	-137.115	167.664	-176.675	-160.95	-158.357	155.195	-67.1779	-9.6786	-172.699	-179.822	-177.301	155.297	-159.606	150.803
1029	-157.013	142.806	-178.262	176.633	-158.856	175.991	-85.9343	-8.0205	-164.947	-175.565	-135.65	144.483	-158.524	-178.173
1030	-143.478	142.03	-160.728	-161.808	-150.381	140.078	-115.136	-24.0108	175.201	-179.067	-161.553	150.753	-159.29	143.908
1031	-145.785	161.309	-175.703	-164.927	-159.261	135.958	-99.2498	-4.4773	-172.796	-176.208	-139.283	157.149	-123.16	152.473
1032	-178.816	125.115	-167.332	-154.674	-166.815	160.956	-92.3548	2.3443	-167.003	-176.825	-167.059	163.518	-139.434	152.443
1033	-136.982	166.94	171.906	-165.595	-158.457	162.133	-127.137	-1.7536	-171.424	179.976	-154.271	153.3	-159.312	165.218
1034	-140.256	116.797	-167.724	-169.896	-161.744	146.986	-107.404	16.7635	-166.689	-175.221	-163.388	143.839	-171.589	139.387
1035	-161.751	147.419	177.812	-173.274	-161.964	150.998	-158.513	1.6867	-174.432	177.975	179.684	168.089	-157.827	146.2
1036	-143.318	144.916	-173.438	-168.87	-172.426	133.752	-147.66	28.1217	-152.61	166.48	-168.598	127.545	-146.486	148.099
1037	-154.021	149.746	-163.31	-160.417	-157.125	175.909	-144.96	2.6347	-154.301	179.938	-136.242	144.893	-172.36	151.193
1038	-160.193	143.787	-168.58	-157.408	-161.514	134.289	-149.451	23.2805	-160.341	-174.996	-162.59	161.117	-150.14	159.867
1039	-145.841	171.786	-158.952	-151.609	-156.84	135.791	-152.175	34.393	-164.636	169.978	-179.149	153.369	-163.534	156.791
1040	-142.636	145.052	179.849	-165.617	-153.54	140.027	-97.7747	-1.5798	-165.469	-171.117	-159.301	150.63	-150.906	140.61
1041	-142.673	177.996	175.249	-174.122	-156.03	122.615	-105.072	31.2952	-158.035	-177.34	-171.25	165.294	-146.994	138.878
1042	-135.975	142.346	-179.98	-168.539	-138.25	173.386	-147.975	26.7779	-163.866	175.197	-168.367	175.992	-139.257	145.024
1043	-132.593	160.576	177.192	-154.019	-158.79	147.872	-150.103	54.2242	-172.411	-160.843	170.975	165.828	-162.688	137.765
1044	-150.733	165.953	169.156	-169.169	-168.948	161.238	-117.361	9.241	-165.338	-170.399	-170.616	165.157	-157.843	151.074
1045	-120.963	173.65	-176.476	-166.679	-151.488	178.622	-129.874	0.387	-164.518	-170.173	-176.62	178.957	-167.22	153.433
1046	-131.323	107.339	176.249	-157.124	-138.748	109.385	-79.9036	-9.5076	-162.224	-178.596	-160.841	173.165	-157.983	161.144
1047	-142.151	142.147	-173.398	-152.362	-145.726	165.624	-93.7622	-11.5905	-154.654	-170.97	172.344	161.575	-161.713	168.514
1048	-136.291	158.912	-167.056	-162.998	-148.298	155.23	-89.0251	6.0083	-174.469	-178.039	-166.838	162.457	-147.246	136.834
1049	-144.232	152.035	-172.974	-152.765	-158.153	154.124	-94.8671	10.0012	-174.52	-154.597	-155.232	39.358	-172.783	128.434
1050	-141.751	152.822	-164.525	-161.705	-160.133	149.821	-111.594	6.3763	-154.457	-152.529	-148.973	161.75	-149.062	144.327
1051	-151.303	156.079	177.196	-167.934	-146.925	147.281	-91.4441	10.509	-162.245	-174.742	-159.152	149.765	-160.543	140.319
1052	-140.917	154.723	160.531	172.547	-159.078	141.37	-100.419	-16.6681	-162.933	-176.85	-163.625	145.458	-151.189	177.025
1053	-143.834	145.064	-153.828	-163.701	-152.592	146.842	-69.7206	-1.5954	-179.857	-169.76	-157.298	156.901	-137.963	148.541
1054	-160.453	148.992	-175.793	-140.708	-168.852	152.011	-148.316	-16.9319	-156.247	-161.99	-177.583	162.879	-154.627	146.214
1055	-159.294	148.397	-158.963	-159.241	-145.354	141.334	-79.8409	2.2355	-158.635	-174.138	-149.3	143.757	-155.365	150.524
1056	-149.368	144.375	-173.051	-151.252	-136.859	168.737	-76.4301	-9.1256	-166.248	-166.149	171.307	169.871	-151.167	162.99
1057	-170.832	144.031	179.057	-172.688	-169.234	165.045	-96.6214	-3.5067	-160.47	173.833	-156.779	164.784	-145.015	168.283
1058	-81.3611	68.9477	160.047	-157.678	-144.265	164.746	-83.7814	11.6364	-161.61	-175.734	-165.298	176.212	-163.682	172.062
1059	-72.0698	116.322	173.764	-145.659	-167.386	144.748	-86.2782	26.7615	-152.566	-166.732	-172.906	152.503	-142.23	-169.278
1060	-60.4325	75.9426	160.343	-169.182	-112.864	142.431	-84.5307	6.1902	-149.006	-164.057	-169.414	159.402	-163.935	150.827
1061	-78.3704	66.7288	177.952	-168.716	-146.295	136.445	-88.2571	34.9372	-166.425	-179.784	-158.22	139.835	-140.903	143.256
1062	-154.667	151.411	-177.694	-153.392	-143.088	161.133	-78.1051	-11.6625	-169.792	-171.572	159.749	169.755	-146.73	152.296
1063	-134.903	152.395	-163.068	-158.114	-148.748	161.543	-134.94	6.3567	-156.769	-156.514	-158.668	157.476	-148.611	163.8
1064	-142.413	165.513	168.715	-165.657	-134.161	131.921	-151.988	13.7103	177.176	174.086	-163.989	174.127	-144.999	152.168
1065	-152.771	144.027	177.854	-152.79	-141.747	133.129	-144.086	2.4142	176.746	-176.541	-158.075	178.525	-166.09	135.942
1066	-151.591	146.107	-174.269	-130.785	-139.97	129.741	-129.856	2.8818	-164.427	171.547	-163.393	154.804	-155.842	158.352
1067	-150.898	171.833	169.339	-159.836	-140.135	135.766	-146.258	26.323	-160.663	-168.589	-151.491	174.407	-157.315	169.974
1068	-151.132	70.794	-176.534	-157.199	-151.063	124.776	-117.77	-18.6954	-167.778	-162.005	-158.683	156.444	-174.559	164.309
1069	-93.1545	71.6079	178.028	-173.819	-135.591	144.926	-140.645	13.4441	-159.976	-178.735	-162.136	147.73	-135.558	156.787
1070	-97.2075	84.663	179.502	-160.062	-143.204	148.039	-144.94	-17.1665	-175.975	-174.501	-178.053	170.157	-165.623	165.945
1071	-157.143	123.226	179.901	-172.883	-153.579	131.176	-141.895	-19.7798	-169.138	176.505	-146.365	149.257	-152.551	146.577
1072	-146.697	140.373	-179.794	-163.53	-147.896	154.437	-126.622	3.7922	-148.421	178.13	175.887	157.805	-157.643	140.312
1073	-156.977	107.773	-178.605	-158.207	-151.198	146.502	-142.76	-7.7433	177.235	176.054	-168.561	159.857	-144.244	119.499
1074	-168.272	133.905	-175.598	-167.453	-149.889	133.466	-148.726	20.5176	-145.199	-172.177	-141.52	158.848	-167.153	144.126
1075	-154.701	125.112	-148.087	-157.823	-134.879	137.221	-141.276	-1.798	-154.865	-169.636	-139.626	161.996	-152.752	144.421
1076	-147.552	141.901	163.323	178.838	-139.438	143.87	-144.525	-9.6097	-151.677	177.199	-144.042	137.235	-155.143	157.533
1077	-138.423	127.411	-168.136	-168.497	-161.753	143.876	-74.4016	-12.9928	-153.423	-168.114	-169.003	169.124	-171.954	151.134
1078	-157.118	121.01	162.76	-149.187	-153.89	138.032	-80.6303	-7.1329	-161.403	-176.159	-147.223	149.723	-149.831	157.489
1079	-136.022	109.695	172.276	-169.36	-157.678	145.805	-128.511	-16.1261	-142.297	-177.884	-158.242	142.759	-162.051	127.241
1080	-136.975	128.901	167.696	-157.459	-147.107	149.221	-128.17	-19.7599	-165.56	-155.579	-137.192	137.325	-153.829	145.201
1081	-145.779	164.456	164.037	-176.032	-148.326	149.001	-147.489	-24.0621	-161.38	-177.028	-161.882	135.695	-150.115	145.977
1082	-134.309	149.878	-175.606	-156.444	-153.858	159.296	-77.8365	-31.5799	-166.388	-171.871	-158.164	173.999	-156.272	134.037
1083	-147.688	130.798	157.76	176.403	-137.916	155.978	-113.471	-17.5122	-171.899	-179.508	-159.935	134.61	-152.621	141.718
1084	-125.701	160.139	-173.887	-150.515	-163.428	158.114	-149.165	-8.7447	-163.607	-178.208	179.542	-176.567	-153.692	168.632
1085	-146.016	137.791	-168.592	-155.655	-151.963	158.535	-121.852	7.2907	-163.642	178.251	-153.733	160.437	-164.306	121.189
1086	-129.837	152.272	-173.506	-147.809	-160.839	159.295	-130.599	13.7113	-159.255	-174.175	-142.991	112.432	-132.689	123.47
1087	-143.238	155.026	163.12	-177.608	-161.136	146.179	-139.898	9.6463	-158.226	-176.628	175.498	151.749	-161.845	125.498
1088	-135.444	126.17	175.136	-169.075	-150.55	157.827	-145.892	-1.9408	-152.417	-168.224	-170.741	169.463	-158.32	93.5602
1089	-171.919	140.96	-179.082	-177.356	-162.659	164.578	-136.071	19.1322	-168.287	173.811	-178.658	175.882	-142.797	137.437
1090	-178.139	137.062	167.63	-150.461	-153.519	162.529	-127.776	19.0646	-158.709	-169.534	-149.749	133.121	-157.509	129.168
1091	-163.795	169.792	173.761	-171.958	-165.053	159.516	-124.987	-11.4164	-158.467	-174.555	-174.027	158.435	-159.451	142.247
1092	-172.915	110.034	-154.381	-159.422	-141.11	149.308	-150.963	24.773	-157.73	-171.639	178.438	178.363	-152.449	138.172
1093	-149.309	127.066	173.083	-161.398	-154.427	134.824	-156.781	25.8435	-162.043	-178.578	-162.806	149.101	-108.595	149.627
1094	-143.562	154.336	-172.446	-160.825	-139.214	152.026	-137.631	-0.703	-170.483	-175.803	-146.4	156.776	-166.184	135.283
1095	-172.452	148.388	171.297	-166.75	-143.752	147.274	-138.056	15.7789	-159.926	166.02	-179.148	165.629	-147.155	137.468
1096	-151.071	156.133	-176.953	-166.563	-155.158	164.934	-149.668	32.2444	-175.457	177.403	-157.171	170.422	-149.851	132.078
1097	-145.819	137.989	-176.155	-169.312	-157.298	165.132	-148.319	13.4619	-146.154	-172.024	-158	150.532	-164.539	138.343
1098	-144.167	142.945	179.127	-173.312	-148.033	144.04	-135.495	4.5646	-162.807	-179.734	-166.564	133.223	-159.497	131.224
1099	-152.829	147.641	-169.728	-154.4	-149.336	151.149	-134.988	15.5298	-166.479	-177.64	-160.206	170.199	-161.675	160.181
1100	-149.47	138.339	164.656	-159.45	-170.913	145.362	-148.482	46.721	-144.231	-166.878	-165.032	160.581	-153.24	168.148
1101	-149.055	134.846	169.267	-164.477	-167.142	122.994	-129.569	17.2819	-167.272	-179.928	-163.47	142.415	-161.875	144.543
1102	-154.798	135.847	144.806	-170.895	-152.717	139.836	-148.028	34.3475	-172.887	-175.028	-164.058	152.238	-171.773	147.139
1103	-154.07	165.332	165.259	-167.458	-146.394	130.135	-159.56	27.7359	-155.631	168.945	-152.595	139.945	-163.512	148.722
1104	-154.864	141.599	178.394	-168.011	-166.246	150.398	-151.109	50.623	-150.749	-166.706	-160.652	147.421	-158.063	133.539
1105	-153.269	146.019	-172.643	-164.434	-155.569	146.974	-119.541	25.7878	-159.995	170.922	-168.293	167.204	-164.294	160.492
1106	-142.691	143.656	178.878	-168.696	-148.869	164.723	-147.943	0.3264	-153.668	-173.075	-163.105	161.899	-166.72	171.271
1107	-163.412	131.992	-165.617	-158.6	-153.476	151.43	-137.391	-13.315	-160.94	-159.006	-154.918	152.703	-171.714	147.096
1108	-130.162	147.725	-176.067	-160.802	-159.333	166.948	-127.889	-38.5937	-153.961	-179.185	-158.016	169.281	-162.46	133.873
1109	-156.354	150.418	174.323	-169.948	-162.018	149.557	-136.418	-22.644	-161.323	-168.595	-158.666	149.163	-150.046	154.482
1110	-154.646	158.286	175.469	-173.728	-151.461	156.184	-151.18	17.7576	-171.244	167.943	-158.908	161.752	-121.44	154.343
1111	-133.059	151.52	145.859	-171.941	-153.409	158.938	-116.124	9.5497	-156.79	-170.413	-164.289	151.298	-165.935	136.748
1112	-160.981	146.155	178.01	-158.72	-176.682	167.106	-107.921	20.607	-156.663	-165.747	-146.465	158	-159.193	135.723
1113	-146.947	134.419	168.145	170.939	-166.298	154.837	-146.784	20.2086	-138.752	-173.869	-159.791	159.193	-143.497	137.317
1114	-157.129	124.819	159.88	-165.614	-174.315	166.384	-153.866	9.8436	-162.326	176.917	-162.068	143.984	-153.84	152.008
1115	-135.291	132.469	170.067	178.763	-165.678	142.239	-121.37	-1.1533	-169.981	-171.154	-165.711	160.488	-141.076	136.685
1116	-158.409	151.601	163.196	-174.811	-157.906	155.587	-166.587	1.5044	-173.109	-178.513	-165.238	134.561	-156.16	136.546
1117	-132.608	148.658	-174.887	-170.909	-154.085	165.941	-138.932	-7.3267	-150.767	-169.523	-143.933	154.038	-153.825	164.68
1118	-124.602	152.193	171.193	-168.862	-138.153	140.663	-91.9264	11.6888	-161.272	-171.311	-172.771	171.785	-147.536	150.912
1119	-155.185	152.683	178.876	-168.342	-152.986	143.557	-134.953	6.6531	-164.187	-165.239	-175.076	174.134	-159.25	168.703
1120	-123.811	144.681	-165.447	-174.274	-158.721	141.811	-82.6703	13.7167	-149.268	177.378	-159.652	168.287	-149.18	179.559
1121	-141.498	131.369	161.624	-155.952	-156.782	159.396	-72.5575	-7.4139	-155.748	-157.104	-174.002	159.508	-158.389	155.405
1122	-159.474	140.834	-154.141	-142.419	-165.167	145.301	-143.014	9.8468	178.499	-172.232	-159.317	166.079	-152.601	133.989
1123	-155.982	135.335	-173.764	-159.892	-167.493	162.875	-120.681	-10.6209	-157.832	-167.811	-161.762	160.131	-147.831	167.891
1124	-150.977	134.362	-178.503	-130.106	-154.213	159.712	-124.199	-6.9848	-149.566	-164.611	-160.646	176.75	-143.631	140.969
1125	-133.15	115.54	-159.256	-162.845	-145.124	133.364	-138.847	-4.4188	-146.902	-159.737	-165.943	160.599	-160.413	136.41
1126	-140.53	120.155	-179.648	-158.981	-155.924	132.367	-119.588	24.5649	-152.579	-164.995	-165.406	170.137	-152.804	158.798
1127	-143.797	131.863	-179.236	-153.266	-133.988	135.679	-126.679	-23.0093	-158.345	165.986	173.013	174.099	-160.183	154.246
1128	-135.85	145.365	-172.782	-164.743	-150.708	131.741	-148.336	4.3131	-175.25	-174.63	173.591	168.853	-142.344	154.232
1129	-145.312	130.964	-179.91	-153.473	-151.267	162.482	-127.753	1.905	-171.056	-160.272	179.351	163.059	-141.245	153.096
1130	-146.318	114.781	178.267	-176.603	-154.307	175.44	-124.217	-9.2183	-179.931	169.57	-167.767	170.809	-148.634	164.596
1131	-145.975	140.748	165.856	-177.142	-158.984	161.12	-121.431	-6.836	-179.593	174.31	-154.78	170.873	-159.913	155.187
1132	-149.642	144.049	160.09	-174.522	-160.591	143.782	-129.966	-2.2908	-166.604	-163.911	-175.393	167.766	-143.278	166.898
1133	-148.594	95.6087	177.244	-153.927	-158.688	143.764	-159.269	10.6635	-157.59	-176.252	-145.733	166.079	-129.254	126.166
1134	-152.32	134.883	-174.392	-161.863	-144.053	154.939	-99.763	-18.2746	-158.956	-169.455	-169.133	160.548	-161.112	162.932
1135	-159.216	85.1956	-176.816	-164.04	-143.274	140.711	-71.0835	-42.9591	-139.366	-168.726	170.607	149.877	179.824	159.219
1136	-168.809	138.371	-172.018	-148.571	-165.607	162.217	-154.272	-16.8462	-166.341	177.272	-166.253	170.025	-149.234	156.329
1137	-151.895	132.878	161.924	-166.569	-153.535	133.126	-145.975	-6.9993	-148.86	-168.382	-171.476	149.532	-165.217	130.739
1138	-157.829	130.338	-173.465	-171.563	-125.327	144.702	-132.01	1.7371	-160.345	-171.57	-155.464	171.931	-167.172	132.917
1139	-170.191	140.047	163.639	-168.148	-162.155	142.078	-133.264	14.2929	-154.151	-149.717	-155.345	179.246	-153.515	147.537
1140	-140.319	152.277	-162.577	-154.038	-143.713	106.576	-133.048	-10.5084	-163.153	-175.212	-168.399	162.898	-153.273	150.579
1141	-82.1131	64.8827	-174.144	-159.329	-145.41	132.471	-104.159	-8.3574	-145.623	-179.946	174.1	148.508	-155.87	134.929
1142	-143.757	146.1	168.5	-168.143	-156.727	150.59	-119.893	-40.2223	-163.768	164.473	-173.194	179.676	-177.165	154.542
1143	-132.535	145.129	-177.016	-159.092	-153.253	150.074	-135.559	-2.7729	-174.249	-177.371	-173.672	172.839	-137.018	130.015
1144	-146.88	149.053	-170.28	-167.671	-164.325	149.518	-110.747	-26.3417	-153.802	179.948	-175.916	175.158	-149.79	140.132
1145	-147.302	154.927	157.156	-174.61	-146.032	146.278	-130.854	-11.3081	-169.24	177.945	162.643	-174.554	-160.629	148.644
1146	-156.178	146.427	171.186	177.561	-173.655	154.245	-79.7474	-16.821	-160.575	171.848	170.231	166.175	-154.362	142.286
1147	-159.106	137.932	147.774	177.197	-154.561	147.607	-115.823	-7.9823	-156.088	-176.155	-161.862	144.261	-136.406	145.878
1148	-122.886	125.5	156.988	179.4	-147.07	154.136	-137.06	-27.28	-172.592	171.855	168.763	169.769	-157.56	129.895
1149	-164.746	147.565	-165.996	-150.943	-155.404	161.304	-142.606	3.7336	-153.251	-160.878	-177.19	160.074	-159.602	176.743
1150	-146.719	136.542	166.497	-164.648	-149.571	143.9	-134.632	-25.0997	-148.823	174.873	-154.725	155.329	-155.694	167.315
1151	-148.925	159.236	164.782	-166.207	-160.023	151.607	-143.768	-0.5857	-165.662	-175.577	-173.659	158.121	-154.016	151.692
1152	-136.063	147.362	-175.334	-145.562	-168.096	160.408	-146.024	8.0585	-166.994	-174.128	-140.533	152.781	-149.133	173.373
1153	-148.542	150.583	-172.297	-156.669	-156.972	160.795	-79.0004	6.4644	-150.461	-170.11	168.506	167.381	-151.48	129.566
1154	-136.984	23.3586	-172.257	-170.647	-157.981	148.991	-119.424	14.2316	-168.84	-179.681	-164.077	168.278	-156.876	133.68
1155	-74.2797	15.1339	-170.004	-166.854	-139.725	158.688	-118.462	5.6532	-151.119	-159.273	170.316	137.701	-166.331	153.937
1156	-77.2195	44.7341	-153.407	-167.015	-151.051	131.963	-104.037	28.3785	-162.168	175.289	-152.998	156.536	-138.495	122.436
1157	-128.434	154.68	170.084	-159.512	-163.93	148.419	-136.025	-5.1855	-164.185	-175.903	-178.008	162.064	-153.372	142.086
1158	-140.129	148.77	-164.219	-156.733	-160.384	149.184	-95.8874	-9.8173	-169.07	178.182	-175.552	153.541	-167.613	146.256
1159	-142.18	147.584	165.95	-151.809	-158.878	157.903	-103.314	-30.5921	-171.123	177.736	-170.688	159.613	-139.296	112.942
1160	-145.078	147.262	174.794	-164.864	-168.396	163.01	-88.5025	-24.6905	-156.69	-178.419	-178.245	146.664	-63.5333	112.006
1161	-140.716	145.992	176.253	177.245	-166.343	150.665	-84.8525	-0.4513	-170.418	-173.459	178.153	-178.702	-139.155	84.115
1162	-146.136	150.594	177.048	-161.684	-155.997	161.975	-123.847	15.0432	-165.186	-173.543	-145.711	161.828	-157.625	135.662
1163	-152.749	134.648	170.267	171.99	-170.144	160.942	-129.73	-3.1617	-176.479	-171.8	-167.564	170.899	-141.878	152.355
1164	-141.388	122.019	174.206	-164.892	-153.387	159.963	-137.759	10.5693	-167.935	177.58	-173.534	159.8	-160.036	150.759
1165	-162.449	164.51	164.997	-155.695	-176.004	154.406	-129.006	-0.3357	-162.247	172.248	176.382	150.708	-139.403	139.641
1166	-109.891	125.243	175.169	-135.999	-139.841	163.184	-129.542	-17.8855	-161.935	-163.226	-171.068	165.417	-158.416	144.934
1167	-116.162	95.5178	173.882	-171.587	-140.433	129.138	-104.883	-1.6584	-147.577	-161.904	-133.361	167.673	-154.234	131.345
1168	-113.355	129.559	179.429	-166.506	-151.122	152.352	-139.34	10.7547	-143.799	-177.796	-162.858	178.096	-150.124	135.843
1169	-137.009	59.2615	178.544	-158.335	-148.494	169.261	-115.871	2.5421	-163.508	-172.626	-170.145	172.861	-169.455	158.116
1170	-116.149	45.5514	171.141	-171.254	-148.073	167.896	-124.406	-1.0857	-154.077	-172.871	-168.936	158.317	-134.646	152.019
1171	-70.6794	69.7121	-172.431	-162.685	-163.774	173.038	-116.409	11.2722	-162.68	-175.466	179.593	163.626	-146.254	149.849
1172	-71.7324	46.7285	169.023	-161.104	-148.371	130.521	-115.279	-16.5389	-157.408	-162.873	-151.011	158.074	-148.924	155.532
1173	-88.3679	103.998	176.916	176.842	-149.338	159.335	-102.08	-3.3652	171.232	-177.227	-158.714	163.641	-124.55	149.817
1174	-118.906	35.9003	179.603	-170.298	-155.106	138.269	-125.536	-22.4633	-164.942	-166.489	-159.969	162.472	-140.004	154.136
1175	-120.622	128.811	-175.186	-147.587	-135.72	156.801	-78.865	9.9876	-170.597	168.354	-155.269	158.234	-162.421	138.965
1176	-158.466	122.376	162.361	-164.881	-148.366	154.896	-75.4041	-10.3406	-160.223	170.931	-156.688	157.226	-156.789	157.273
1177	-141.469	143.689	-167.73	-155.971	-146.188	122.472	-96.7972	-1.8544	-162.011	-179.458	-161.529	136.876	-158.097	146.175
1178	-146.81	170.378	170.043	-168.831	-170.066	156.526	-91.8622	-9.8409	-158.688	-172.181	-134.533	178.391	-175.756	145.532
1179	-139.709	145.148	-175.381	-156.484	-135.288	168.094	-109.879	14.679	-152.619	174.699	-165.597	148.671	-134.734	147.646
1180	-130.408	148.22	-178.637	-163.51	-164.555	175.941	-72.5165	-0.6174	-160.488	-169.986	-157.664	147.313	-141.929	137.397
1181	-153.136	136.596	150.61	-168.375	-141.11	179.631	-140.318	42.6245	-160.612	-165.293	-135.584	145.522	-146.601	152.146
1182	-144.392	152.726	176.271	-174.274	-146.3	141.619	-94.8829	-2.0288	-165.324	-168.04	-159.211	167.227	-166.7	134.914
1183	-134.972	142.311	165.017	-169.216	-114.368	151.828	-138.945	-8.1079	-168.723	-176.745	-155.327	150.859	-153.556	139.109
1184	-138.291	136.398	-150.637	-151.131	-149.899	136.468	-127.155	-13.8483	-170.645	172.002	-167.302	168.344	-160.885	154.931
1185	-121.456	144.377	172.371	-167.159	-157.805	148.525	-126.99	-10.9432	-171.931	175.25	-147.186	156.77	-142.688	154.868
1186	-141.73	146.251	-178.695	-146.666	-148.608	129.675	-100.71	17.4648	-159.325	177.591	-166.242	172.356	-156.944	153.982
1187	-141.537	139.354	-168.259	-153.81	-157.56	156.859	-88.1871	-13.5809	-167.04	-178.504	168.741	173.034	-156.724	165.772
1188	-140.043	159.792	163.82	-161.168	-169.505	152.9	-109.272	6.3937	-157.816	-166.475	154.895	158.425	-141.979	135.57
1189	-137.703	156.817	173.751	-166.356	-155.4	154.056	-100.023	-5.8539	-160.205	-171.572	-158.686	154.901	-174.724	145.228
1190	-145.62	137.134	-153.799	-167.056	-155.88	155.145	-92.7849	-27.4173	-166.582	178.704	-167.686	154.403	-152.669	161.204
1191	-104.084	155.606	-159.036	-160.245	-169.498	157.597	-86.1267	-16.9073	-171.242	-155.1	-173.844	163.889	-175.691	138.483
1192	-141.181	176.543	-161.512	-166.269	-162.723	142.564	-99.7631	-13.348	-164.61	-179.553	-177.808	138.773	-167.311	132.507
1193	-141.202	159.541	-168.015	-144.295	-167.276	150.666	-74.4272	-24.8178	-156.414	-170.309	-156.959	157.899	-147.277	138.868
1194	-136.808	158.885	-177.265	-164.775	-164.18	134.207	-113.525	-15.638	-166.288	-170.09	165.566	165.097	-165.447	158.723
1195	-149.224	148.958	167.452	-163.068	-147.942	161.103	-126.971	-12.1373	-165.515	-168.973	149.278	160.466	-153.607	119.314
1196	-144.587	151.195	170.413	-166.927	-139.917	150.726	-80.4479	-13.3701	-158.436	-168.942	-161.022	166.476	-159.604	136.728
1197	-138.053	159.79	178.269	-175.686	-153.967	131.981	-168.198	11.647	-159.604	-170.417	-154.515	176.126	-155.102	158.357
1198	-153.677	151.803	-173.454	-156.115	-162.457	148.679	-132.525	22.717	-162.944	179.411	-161.798	160.103	-159.706	152.464
1199	-129.712	178.262	-173.483	-168.466	-147.79	136.839	-141.612	36.7201	-172.722	-167.37	-130.547	147.139	-160.641	143.761
1200	-138.42	150.477	150.319	-170.803	-163.382	116.967	-128.889	14.2745	-161.269	-169.133	-176.602	145.54	-160.501	155.923
1201	-125.348	166.338	-161.663	-168.093	-154.498	124.114	-85.8186	21.68	-173.854	-170.548	-158.424	152.24	-160.452	142.48
1202	-150.039	124.859	-179.804	-163.892	-158.605	151.884	-122.305	-1.2071	-156.428	-173.328	-164.917	168.737	-138.966	134.197
1203	-65.1672	149.789	166.73	-169.964	-160.685	133.664	-113.802	0.0192	-159.886	179.896	-170.538	136.385	-161.757	171.075
1204	-142.484	139.246	172.278	-174.283	-161.556	163.963	-88.6901	26.9494	-167.233	-167.213	-157.58	139.921	-144.761	138.976
1205	-138.468	154.118	166.141	-165.562	-148.263	172.665	-93.4682	31.8884	-171.658	-179.156	-148.348	161.951	-152.995	159.842
1206	-144.839	143.823	-175.377	-164.617	-146.279	158.557	-95.5283	11.9785	-160.724	-163.823	164.16	167.115	-156.691	143.332
1207	-143.885	155.868	170.074	-163.988	-166.38	130.778	-133.076	9.2175	-168.543	174.628	-168.097	172.966	-164.792	145.112
1208	-80.0314	70.9431	-177.787	-147.398	-151.088	165.092	-83.8773	25.9153	-176.182	171.088	-156.51	162.818	-152.226	152.154
1209	-142.743	70.3051	-171.765	-163.012	-164.026	144.9	-114.088	28.6994	-157.014	-179.827	-167.238	165.817	-177.575	128.924
1210	-134.362	81.9713	-175.646	-159.176	-127.817	151.81	-77.0409	27.1125	178.118	176.368	-172.214	166.637	-166.499	134.122
1211	-142.869	128.056	-177.181	-137.156	-153.494	159.062	-122.342	-3.6752	-148.435	-160.958	-174.169	154.733	-153.363	155.688
1212	-133.147	91.24	175.813	-168.727	-151.468	163.713	-77.0276	34.8367	-159.314	-173.813	178.296	-176.666	-151.367	158.588
1213	-158.761	136.557	171.477	-165.334	-140.824	146.606	-82.8507	35.423	-163.654	-172.2	-179.273	164.722	-141.483	169.611
1214	-116.901	151.29	-178.785	-172.728	-145.64	175.605	-138.952	6.1785	-179.768	179.841	-155.741	165.853	-157.76	131.018
1215	-115.706	161.898	-168.076	-156.318	-164.894	130.317	-130.716	26.4274	-177.054	-177.555	-171.653	159.234	-149.975	144.019
1216	-149.986	160.601	171.526	-167.12	-155.982	166.225	-144.206	22.4453	-161.796	-166.649	-170.678	168.726	-139.076	160.58
1217	-74.123	60.5038	-160.201	-161.67	-169.207	169.7	-88.8798	6.7872	-118.35	-172.295	-171.786	158.828	-148.438	140.594
1218	-130.029	153.114	-165.444	-155.932	-157.868	135.447	-134.787	10.4037	-153.526	-172.967	-179.574	154.077	-170.583	149.482
1219	-140.308	133.549	170.183	-178.011	-154.852	99.0884	-125.562	5.1512	-160.266	-169.285	176.832	150.985	-159.395	122.464
1220	-81.8405	62.5226	-177.675	-168.522	-167.734	149.822	-137.938	2.6333	-152.655	-174.431	-163.124	173.074	-159.561	150.8
1221	-76.9389	65.503	179.962	-165.478	-152.814	139.76	-127.326	-11.028	-158.715	-165.763	-169.691	149.822	-151.836	148.576
1222	-159.33	151.467	-175.386	-166.265	-139.096	148.572	-135.478	18.2545	-147.904	-176.701	-173.787	138.112	-160.953	113.431
1223	-131.764	147.859	178.557	-153.921	-163.903	146.547	-148.707	13.0931	-154.624	-170.212	-162.596	148	-144.301	140.009
1224	-143.759	133.976	161.58	-171.518	-134.308	176.357	-136.551	-0.8382	-166.921	179.547	-165.079	170.895	-152.508	144.162
1225	-129.678	136.431	-174.16	-173.053	-169.99	145.451	-142.313	14.1671	-159.501	-176.036	177.577	-174.491	-150.749	122.945
1226	-99.0594	65.4369	-161.708	-162.454	-158.928	143.894	-136.391	-2.2172	-158.92	-176.544	179.173	171.325	-158.038	136.99
1227	-145.298	37.933	-178.343	-164.487	178.975	148.555	-135.843	0.0395	-155.76	-169.735	-178.262	-179.032	-143.214	149.227
1228	-76.2532	48.3312	164.431	-147.114	-135.843	151.496	-81.1252	13.1777	-179.453	-177.983	173.493	147.06	-146.129	134.598
1229	-131.772	140.236	-179.45	-165.968	-158.421	161.468	-126.862	4.3015	-178.176	178.773	-172.512	-169.005	-159.477	125.575
1230	-153.384	123.61	165.635	-169.893	-169.701	150.937	-134.258	10.3755	-147.488	-164.276	173.665	149.264	-150.595	156.126
1231	-143.905	138.43	-171.508	-165.547	-159.592	172.396	-152.821	34.3284	-163.112	-168.818	160.927	174.755	-145.656	148.039
1232	-139.498	145.178	-164.755	178.169	-156.802	135.377	-125.548	2.6798	-178.947	-174.395	-171.539	146.845	-153.33	145.894
1233	-146.178	147.838	165.327	-158.785	-137.733	138.78	-112.159	14.3319	-175.51	166.826	173.429	164.743	-157.587	149.325
1234	-110.872	173.37	177.123	-179.868	-159.679	146.517	-119.015	-12.2605	-150.144	-172.785	-148.136	170.44	-150.521	130.281
1235	-131.166	156.548	-167.107	-148.434	-128.801	153.262	-151.988	23.5775	-155.207	-168.927	-142.786	127.322	-148.345	142.222
1236	-147.572	155.852	-134.103	-157.427	-128.292	169.745	-123.298	-6.5951	-164.162	-170.001	-155.487	149.092	-161.13	116.403
1237	-140.472	139.498	168.936	-168.93	-152.823	137.897	-144.498	21.6411	-155.13	-175.567	-148.33	154.873	-145.131	142.778
1238	-139.863	120.827	-162.359	-158.272	-142.78	138.931	-137.608	12.7652	-175.283	-168.833	-168.626	158.199	-148.903	140.325
1239	-138.298	114.853	178.861	-155.41	-131.149	161.83	-131.937	12.731	-153.487	161.808	-164.917	171.44	-153.433	141.798
1240	-141.182	161.456	158.365	-169.846	-145.324	158.929	-136	14.6915	-161.507	-166.302	-155.401	178.256	-147.899	129.056
1241	-128.179	150.691	-175.099	-175.258	-136.607	133.75	-144.009	19.2497	-161.18	-173.035	176.082	162.456	-167.228	119.955
1242	-145.822	155.769	174.867	-173.409	-139.457	148.511	-94.7735	0.4971	-167.867	173.484	-174.004	171.213	-164.585	120.783
1243	-157.46	157.934	159.142	-165.818	-160.28	135.073	-82.9494	-4.1041	173.945	175.57	-172.141	170.726	-175.418	137.976
1244	-157.561	142.945	177.225	-161.015	-154.471	139.904	-46.9625	-41.9659	-175.702	-157.915	-158.831	168.052	-159.959	143.717
1245	-155.078	140.307	156.922	-178.148	172.554	147.851	-122.358	4.2011	-172.075	163.656	-179.389	168.508	177.049	148.852
1246	-140.535	143.789	-176.648	-168.294	-159.901	169.014	-102.431	23.5892	-166.976	-165.263	-164.219	169.78	-162.53	156.957
1247	-148.535	168.236	-167.553	-150.494	-147.2	153.03	-104.762	-1.5718	-171.393	-166.621	147.331	170.764	-161.443	164.808
1248	-154.281	105.222	-171.119	-144.904	-152.429	170.422	-118.902	-12.859	-161.742	-159.772	-176.949	168.534	-168.371	142.369
1249	-135.676	131.218	161.745	-176.571	-157.774	134.701	-110.571	-25.2766	-178.97	171.581	-164.373	175.852	-163.756	112.054
1250	-143.38	140.016	176.902	-167.897	-152.155	147.247	-95.3184	19.2543	-162.353	-168.547	-154.944	176.603	-175.601	140.683
1251	-114.788	157.248	153.894	-167.712	-135.533	165.134	-102.161	3.8451	-163.639	-170.533	-163.651	-173.978	-165.587	139.431
1252	-138.038	148.144	-153.359	-143.723	-158.826	142.92	-129.118	15.3431	-179.964	-167.439	-168.322	164.384	-146.327	159.059
1253	-140.3	160.911	-178.882	-165.815	173.519	148.322	-130.023	24.3889	-164.166	173.683	-154.992	147.992	-157.576	157.918
1254	-155.639	138.523	-170.608	-159.118	-143.059	157.855	-85.1299	-10.1571	-166.652	-177.178	-172.364	152.558	-162.606	149.91
1255	-139.352	175.616	-171.295	-151.362	-151.368	155.365	-117.103	-3.0932	-160.153	-175.795	172.889	156.782	-161.091	150.113
1256	-155.286	177.643	166.888	-171.845	-152.868	151.584	-146.647	10.537	-172.105	-167.946	-154.936	158.851	-159.876	146.385
1257	-140.115	112.793	-168.686	-165.129	-134.728	156.99	-135.408	10.6121	-154.887	-154.417	-153.169	162.608	-147.171	139.073
1258	-148.525	174.352	-176.993	-159.73	-163.844	145.94	-108.43	19.9205	-169.632	-179.497	-163.209	136.561	-159.667	150.67
1259	-127.332	149.383	168.72	-168.874	-127.287	147.967	-133.95	16.5664	-173.955	164.866	-145.191	145.894	-158.237	127.418
1260	-141.243	133.778	-175.723	-154.318	-136.14	148.804	-135.62	41.8906	-162.02	-170.168	173.518	135.247	-154.836	140.65
1261	-122.398	166.387	-171.704	-164.671	-136.777	120.271	-125.865	7.9078	-165.444	-169.761	-174.216	150.185	-164.502	162.215
1262	-158.205	156.591	175.019	-162.513	-159.072	140.93	-123.607	2.0161	-152.116	-174.863	175.373	171.268	-153.032	142.92
1263	-145.467	123.087	172.955	-176.67	-153.268	148.566	-132.635	-17.07	-156.109	-173.529	-161.984	149	-164.074	154.302
1264	-140.053	139.227	-148.938	-170.43	-152.679	134.03	-95.4349	-8.2069	-157.906	-154.857	-177.483	169.882	-179.817	153.48
1265	-142.546	154.992	-164.985	-164.544	-162.475	160.754	-112.661	-8.5283	-166.09	-170.516	174.329	179.683	-165.954	159.992
1266	-70.3092	130.326	174.105	-170.526	-151.073	163.699	-110.93	15.2412	-172.013	-164.332	165.074	150.343	-161.77	154.996
1267	-41.1392	104.09	177.111	-157.52	-157.876	111.083	-145.245	44.49	-164.047	-160.95	174.626	153.461	-165.197	160.3
1268	-75.008	88.9335	-175.631	-170.897	-152.562	153.411	-83.3499	-2.7206	-156.859	-176.887	-148.232	151.063	-151.764	157.249
1269	-37.7833	105.71	169.841	-157.702	-133.055	153.935	-109.551	10.9183	-167.773	-174.122	-172.807	154.407	-148.097	153.986
1270	-68.7265	58.8064	172.224	-164.155	-149.538	153.683	-128.535	-7.2842	-149.053	-177.188	-156.852	155.03	-160.545	143.276
1271	-55.4532	100.082	-177.106	-155.624	-137.238	110.756	-108.027	15.2599	-176.179	-168.831	-161.943	172.544	-146.577	145.087
1272	-61.3218	95.6844	-173.97	-167.786	-162.81	133.685	-112.626	18.9115	-151.026	-157.541	-179.001	145.817	-148.72	146.407
1273	-79.9644	118.143	-170.724	-166.925	-123.884	153.943	-125.284	15.1073	-172.554	-167.37	-151.98	149.002	-160.917	166.079
1274	-72.0163	106.633	178.995	-166.657	-154.489	144.674	-119.66	31.9489	-170.36	-166.58	-150.179	158.328	-143.468	155.002
1275	-36.775	128.705	157.438	-176.971	-158.118	131.373	-88.0009	-8.6774	-161.792	-160.42	-166.233	175.875	-163.441	144.353
1276	-116.515	136.305	169.753	-168.071	-159.866	144.086	-78.3319	-18.3027	-173.31	-172.274	-163.076	170.031	-138.979	170.618
1277	-82.1765	75.4634	-178.72	175.989	-144.229	104.296	-96.77	-0.3764	-169.938	177.796	-144.623	162.406	-164.917	166.468
1278	-55.8575	74.2875	178.787	-167.783	-131.849	148.121	-130.547	-0.1974	-173.119	-161.85	-177.517	168.864	-157.017	152.742
1279	-69.3555	89.9781	176.809	-158.606	-148.027	118.768	-121.717	8.6372	-165.907	-167.269	171.502	170.22	-160.355	135.353
1280	-65.4879	104.941	166.893	-178.977	-144.698	152.795	-134.056	1.019	-152.791	-171.682	-176.541	168.735	-152.147	169.329
1281	-51.6635	117.131	155.188	-168.155	-147.423	155.526	-116.584	2.1067	-168.994	176.364	-154.884	-177.346	-150.842	153.071
1282	-110.766	156.017	-179.152	-176.878	-143.408	152.196	-136.415	9.7785	-169.53	-171.752	-170.083	166.244	-176.176	157.913
1283	-139.089	159.562	173.152	-155.201	-146.096	140.689	-143.655	5.9841	-170.024	-168.058	-161.921	146.423	-165.03	142.626
1284	-93.7054	116.837	-177.22	-162.54	-149.426	137.82	-116.098	11.2161	-172.196	178.172	-177.636	164.675	-153.614	156.845
1285	-125.737	78.7375	158.774	-177.536	-154.495	133.463	-147.059	24.3436	-152.652	-160.847	-179.817	170.274	-171.316	157.864
1286	-145.561	132.827	170.918	-168.256	-157.493	161.313	-131.359	11.739	-160.809	-178.656	177.503	175.356	-166.001	144.666
1287	-136.212	164.219	167.997	-167.445	-148.593	160.552	-89.9958	-7.2751	-163.262	-177.946	-160.136	158.166	-173.591	162.745
1288	-148.026	149.094	-164.844	-157.009	-161.427	141.427	-136.77	-8.5396	-159.567	-178.697	-170.877	159.046	-159.129	143.665
1289	-143.55	148.766	-157.267	-173.358	-158.839	144.74	-138.627	9.6171	179.01	168.929	-155.254	165.796	-155.857	146.908
1290	-69.6498	144.76	-172.479	-167.455	-156.263	128.679	-139.668	-8.4974	-156.632	-165.054	-158.579	157.743	-146.464	175.496
1291	-129.366	159.18	173.42	-172.979	-153.128	150.25	-125.554	3.9752	-165.03	-153.436	-172.365	151.141	-171.106	165.131
1292	-146.061	132.749	161.701	-150.687	-147.976	138.674	-128.466	15.7717	-156.009	177.868	-166.742	136.355	-161.753	167.789
1293	-163.907	139.913	-179.385	-162.614	-161.121	152.506	-139.204	25.6954	-161.098	-174.606	-162.809	-179.538	-162.943	159.563
1294	-158.485	156.586	-167.193	-159.828	-154.614	157.46	-128.908	41.5275	-166.461	-177.243	161.134	149.571	-150.914	160.191
1295	-142.115	137.717	165.449	-164.646	-159.526	155.669	-101.936	-3.7765	-179.743	-179.999	-179.173	162.541	-160.651	137.67
1296	-151.314	157.706	-156.13	-164.813	-156.115	137.233	-139.809	8.8011	-165.138	169.186	178.52	159.366	-149.319	158.533
1297	-128.489	132.872	165.857	-177.661	-163.523	151.08	-77.3653	-18.7884	-151.935	-162.653	171.386	144.388	-154.085	148.051
1298	-144.029	78.5014	163.099	178.252	-154.826	143.634	-123.286	-32.724	-165.031	-158.125	-157.658	150.145	-163.037	152.469
1299	-151.213	105.683	-172.662	-157.209	-153.517	130.599	-119.859	22.6448	-156.161	-174.562	-172.928	124.043	-152.883	159.922
1300	-121.216	141.033	-173.39	-151.884	-161.391	140.278	-117.2	36.9539	-158.771	178.648	-174.819	170.063	-143.371	137.283
1301	-145.932	120.742	155.66	-173.736	-169.337	161.477	-102.653	3.2775	-157.998	177.098	-167.164	150.101	-148.702	160.56
1302	-136.835	161.726	174.562	-161.127	-154.972	116.568	-122.02	4.69	-165.069	178.244	-146.704	-175.751	-156.531	127.568
1303	-138.403	143.995	161.877	178.651	-142.712	157.131	-78.8689	43.6924	-148.947	-168.724	-171.681	157.619	-171.159	157.523
1304	-149.64	140.931	177.965	-160.897	-151.405	163.23	-102.572	22.8652	-171.631	-177.016	-168.63	158.693	-145.751	128.594
1305	-142.184	157.154	-178.348	-170.758	-168.183	149.408	-114.364	7.1177	-153.652	-177.03	-142.774	151.783	-161.768	156.258
1306	-140.205	172.226	-179.541	-152.708	-175.485	140.29	-100.466	17.6901	-170.56	173.197	179.287	156.677	168.216	120.11
1307	-139.318	100.066	-163.356	-134.367	-145.085	153.915	-114.263	13.9732	-155.766	-175.422	-173.24	147.024	-155.221	146.304
1308	-153.877	142.167	-169.23	-160.878	-131.954	138.647	-52.954	-1.0383	-156.398	177.444	-175.297	153.584	-147.444	162.809
1309	-137.045	140.938	168.944	-171.981	-148.674	166.862	-119.779	13.4801	-168.303	-177.542	-174.702	162.412	-131.35	148.136
1310	-138.386	133.425	-171.43	-161.115	-153.847	150.285	-70.5266	-11.6927	-170.394	178.108	-170.436	172.134	-165.314	151.651
1311	-152.039	148.003	177.4	-152.993	-137.931	154.327	-114.099	8.7477	-159.766	-156.519	-149.213	148.538	-137.618	157.882
1312	-143.861	128.937	162.591	-152.302	-164.743	158.69	-133.629	20.853	177.861	-179.41	-155.506	162.79	-142.713	140.136
1313	-137.736	145.261	177.13	-165.826	-148.937	146.337	-105.264	-0.4445	-157.954	167.015	-166.216	152.824	-155.487	151.806
1314	-146.294	92.916	-175.661	-156.877	-172.435	140.204	-110.989	-15.808	-157.05	-176.527	-161.023	146.463	-140.83	138.93
1315	-155.333	144.177	173.409	-172.362	-129.565	149.298	-126.671	-0.3871	-167.292	-177.442	-161.451	152.638	-163.568	130.245
1316	-151.667	153.608	-161.382	-143.186	-150.84	145.855	-116.681	10.4344	-166.133	-164.57	-146.876	154.661	-139.509	148.493
1317	-142.385	156.38	166.415	-155.509	-97.6289	69.7342	-83.492	4.5439	-155.382	-166.893	165.984	167.512	-165.287	159.617
1318	-158.967	94.2233	164.237	-172.897	-123.232	149.521	-137.841	-29.784	-160.329	-173.181	179.835	175.031	-171.924	133.292
1319	-149.733	152.786	171.222	-166.007	-140.994	132.233	-120.551	7.7959	-160.048	-175.887	-179.641	160.77	-158.176	150.286
1320	-148.865	142.384	-164.791	-151.636	-139.363	132.589	-136.816	18.3603	-157.766	-166.426	-178.887	158.147	-139.319	171.356
1321	-134.107	71.2761	-179.184	-177.275	-156.176	148.969	-128.917	-3.704	-165.872	179.617	163.57	167.462	-157.635	155.097
1322	-152.656	139.85	-158.608	-165.576	167.606	144.547	-120.008	-1.9195	-162.279	-169.962	-173.259	178.612	-155.934	162.94
1323	-134.581	123.236	-170.002	-147.29	-162.39	142.561	-132.5	7.5676	-178.815	172.691	-130.963	165.139	-164.287	142.384
1324	-73.854	76.8251	171.938	-162.795	-138.23	153.546	-124.19	39.0916	-163.719	-178.556	-178.963	162.1	-151.711	176.472
1325	-94.6917	73.1236	-179.115	-174.479	-133.759	136.352	-128.109	-0.6355	-164.898	-167.507	176.762	152.09	-156.281	133.052
1326	-145.206	99.8485	-178.268	-156.154	-141.458	127.097	-142.156	5.3964	-165.638	-166.579	167.607	170.938	-157.637	166.452
1327	-139.508	71.678	160.466	-158.306	-147.3	166.832	-146.246	29.5272	-165.714	-175.194	178.982	161.464	-137.445	159.076
1328	-143.024	126.944	169.121	-174.863	-164.455	160.013	-131.44	7.6852	-166.479	-165.558	172.347	161.665	-172.567	166.022
1329	-122.436	99.0783	-165.109	-168.69	-154.255	139.716	-131.296	26.0489	-165.574	-176.399	167.286	166.28	-148.939	135.833
1330	-136.681	110.741	169.86	-176.572	-159.941	132.715	-96.045	18.5176	-162.777	178.246	-177.409	152.076	-139.737	167.404
1331	-92.1599	124.849	172.935	-158.911	-144.826	159.928	-124.347	-6.6979	-149.935	-174.098	-173.805	146.322	-133.023	163.833
1332	-138.25	146.211	-172.092	-163.993	-161.133	162.794	-97.7866	8.5883	-142.933	-173.791	-164.838	159.117	-167	147.58
1333	-127.694	141.659	149.656	-178.328	-120.985	150.917	-145.738	40.8412	-156.357	-164.711	-147.712	164.747	-159.86	154.655
1334	-126.483	154.926	-167.46	-177.249	-167.664	170.548	-133.91	28.8494	-153.802	-173.294	-145.935	157.015	-153.734	122.55
1335	-124.062	137.457	171.799	-162.924	-133.456	133.555	-133.995	19.7387	-154.595	-171.401	-148.869	164.242	-139.537	147.015
1336	-142.236	144.025	-165.97	-154.819	-135.615	107.456	-105.845	39.4622	-179.821	177.553	160.614	140.665	-164.749	148.504
1337	-151.57	144.173	168.766	-171.208	-152.88	154.655	-130.919	24.1688	-162.364	-170.334	-160.353	148.976	-152.978	138.266
1338	-138.976	109.797	-163.765	-170.22	-140.337	135.821	-97.6029	-1.592	-165.965	173.991	-161.305	168.94	-137.443	143.22
1339	-143.876	125.765	153.896	-170.676	-147.974	162.647	-151.026	9.7442	-151.477	-176.486	-175.627	164.739	-163.3	158.502
1340	-140.224	144.937	-175.149	-172.28	-159.292	159.585	-111.276	8.4607	-164.428	-175.636	-152.534	163.484	-150.147	133.102
1341	-129.733	135.612	-177.516	-146.17	-143.996	152.035	-124.521	-13.1091	-156.549	-171.853	177.382	161.055	-139.793	155.524
1342	-133.129	163.387	166.995	178.853	-168.266	139.691	-122.518	10.637	-163.407	-179.62	-145.686	172.508	-174.557	150.091
1343	-130.431	159.338	-177.486	-159.13	-150.709	138.276	-80.951	-16.7578	-157.276	-171.942	-170.631	147.498	-128.678	157.994
1344	-146.765	155.68	176.242	-172.363	-153.422	161.446	-127.831	0.5254	-171.757	174.884	-163.539	139.751	-152.527	121.58
1345	-128.781	119.364	179.051	-171.3	-150.077	149.856	-129.085	-9.6451	-163.279	-171.315	-139.065	157.355	-147.02	143.738
1346	-103.641	116.504	175.061	-159.948	-158.369	140.962	-131.302	-7.0853	-166.663	-174.068	-164.099	159.036	-157.811	145.966
1347	-159.776	141.842	-177.307	-169.667	-150.062	133.11	-126.641	6.2107	-150.1	173.278	-162.103	149.025	-154.671	136.205
1348	-142.515	155.927	-176.757	174.843	-150.137	155.032	-141.325	18.6001	-169.522	172.224	-168.025	163.087	-141.555	141.237
1349	-152.346	146.772	149.585	-165.217	-146.103	157.745	-98.395	-14.6756	-175.517	171.78	-170.472	143.501	-151.919	160.729
1350	-136.99	163.756	-171.894	-145.474	-153.416	128.855	-121.632	25.8915	177.463	-179.468	-176.484	136.88	-135.964	160.564
1351	-150.469	140.955	-177.245	-147.279	-153.965	146.512	-122.823	-15.4829	-171.034	174.66	177.839	179.112	-157.407	151.708
1352	-131.233	145.327	-162.022	-158.784	-163.637	143.75	-119.256	-29.7246	-169.713	-174.305	-150.012	162.501	-177.266	146.04
1353	-110.671	111.127	-164.54	-169.373	-155.362	153.873	-118.581	-10.576	-173.63	175.717	-170.109	155.836	-154.489	154.798
1354	-136.953	161.818	-174.205	-164.649	-149.95	-179.904	-118.901	-3.7095	-170.868	-168.413	-164.037	146.918	-153.89	140.689
1355	-156.49	124.511	-179.718	-160.702	-127.764	153.49	-124.125	10.0966	-151.552	-178.716	-158.446	167.224	-163.203	144.562
1356	-142.886	150.916	-168.962	-157.46	-166.22	149.403	-117.026	7.315	-170.104	176.602	-179.135	172.083	-152.999	163.099
1357	-141.314	135.513	-175.699	-176.956	-135.405	146.048	-124.233	4.4224	-162.768	-153.944	-169.875	164.39	-160.663	145.586
1358	-133.896	137.385	-167.661	-151.181	-174.838	157.523	-143.264	12.1186	-155.073	-164.942	-169.188	152.426	-163.595	135.89
1359	-136.218	144.466	174.887	-166.281	-154.452	155.419	-130.579	40.4617	169.227	-168.806	-170.131	-176.013	-150.314	138.731
1360	-139.078	162.364	-178.282	-160.437	-155.977	140.579	-130.641	20.454	-176.091	-171.533	178.876	-175.614	-148.647	145.525
1361	-134.567	168.142	176.683	-168.886	-134.972	161.111	-139	30.1126	-153.531	-171.719	-152.45	154.191	-145.801	135.075
1362	-132.251	158.852	168.394	-157.145	-148.055	152.048	-82.1431	-0.5812	-165.972	168.937	-168.912	162.672	-159.547	158.888
1363	-149.917	104.235	160.948	-160.333	-159.215	150.672	-93.5453	31.802	-154.389	-173.7	175.977	148.55	-150.923	133.506
1364	-155.628	138.655	-171.475	-164.707	-159.58	153.004	-149.219	43.664	-158.076	-173.956	172.701	167.342	-152.198	134.749
1365	-152.362	128.346	-176.851	-150.886	-167.459	136.756	-148.124	-10.5089	-159.364	-171.31	167.489	153.033	-155.2	166.366
1366	-161.872	155.506	-177.217	-161.332	-133.325	137.916	-137.374	1.1096	-162.382	-170.331	165.616	169.507	-138.936	141.048
1367	-147.482	128.916	-168.713	-141.499	-166.44	145.622	-73.6372	-25.6837	-159.358	-172.903	-178.821	158.062	-160.852	110.48
1368	-81.469	49.2687	165.583	-146.034	-156.114	129.472	-77.7778	-7.1828	-155.744	-174.004	-176.87	142.342	-164.198	76.8268
1369	-127.96	134.686	-174.072	-167.26	-156.085	153.822	-95.1195	29.8347	-163.895	-167.456	174.191	158.962	-140.174	134.34
1370	-135.737	133.819	170.574	-173.718	-165.702	154.755	-66.071	-26.8952	170.943	174.565	-165.559	163.494	-158.442	137.949
1371	-141.514	152.397	-178.445	-178.86	-140.137	164.964	-77.452	-13.9858	-167.115	-163.68	166.63	155.958	-158.527	133.802
1372	-157.872	114.751	166.218	-171.183	-164.596	141.819	-64.8357	-25.5194	-172.9	-176.831	-178.642	154.808	-150.338	159.054
1373	-130.592	152.52	-172.922	-160.689	-172.999	153.994	-90.2882	30.2747	-168.165	-172.548	-162.531	169.161	-140.164	154.466
1374	-130.541	118.325	-173.269	-164.93	-150.702	145.374	-77.0921	18.2207	-156.231	-166.786	-171.062	156.406	-153.324	172.972
1375	-124.915	145.322	-173.473	-156.894	-146.954	155.247	-118.924	16.6944	-165.863	-168.588	-157.922	147.113	-154.198	138.783
1376	-144.006	154.423	179.668	-158.745	-155.785	156.152	-140.914	-1.5533	-170.362	-179.154	-154.895	164.305	-153.611	142.596
1377	-137.871	149.784	-178.435	-170.617	-149.806	150.664	-124.454	1.7914	-170.667	173.172	-164.857	164.448	-155.881	165.627
1378	-133.692	151.873	-176.073	-159.373	-134.29	156.212	-120.082	20.0071	-155.862	-171.483	-171.761	143.158	-149.891	153.964
1379	-129.439	95.5979	-167.025	-179.903	-153.94	165.781	-132.416	69.9547	-158.981	-163.54	173.419	158.053	-165.317	149.491
1380	-134.509	131.761	-179.494	-157.977	-165.875	152.997	-139.478	42.6352	-164.435	-167.913	-176.71	170.906	-147.963	146.683
1381	-137.207	161.691	177.303	-163.203	-153.711	141.116	-128.775	34.77	-169.173	-174.799	-175.78	163.551	-163.749	167.447
1382	-145.489	163.226	-160.176	-165.296	-138.599	155.472	-103.386	21.8886	-160.639	-166.554	173.113	142.246	-163.836	134.563
1383	-137.931	165.32	-171.076	-166.267	-154.047	136.314	-109.001	21.5153	-164.056	-168.036	-140.325	145.137	-153.742	156.884
1384	-134.068	155.403	-174.367	-173.674	-156.852	144.04	-125.118	12.6093	-167.079	-155.18	-156.072	163.623	-149.485	155.848
1385	-134.562	167.046	172.462	-172.499	-148.777	153.518	-125.826	-9.2194	-166.851	-178.316	-142.904	164.44	-141.245	152.316
1386	-122.449	140.88	-176.44	-164.899	-158.704	124.371	-94.6199	15.3889	-158.867	-174.959	-161.023	156.961	-167.273	165.022
1387	-146.107	140.243	-171.548	-175.533	-166.401	164.391	-128.67	-1.8103	-165.666	-171.683	-153.691	164.566	-164.81	155.123
1388	-116.617	147.807	173.791	-166.563	-149.105	144.517	-113.165	19.6721	-149.453	179.692	168.601	162.566	-170.125	127.851
1389	-149.136	127.949	161.737	-166.392	179.193	142.649	-85.4422	0.8633	-169.855	167.479	-172.173	166.097	-144.734	106.668
1390	-149.084	144.007	170.017	-172.659	-142.949	148.514	-107.675	50.0755	-164.97	-176.736	-172.61	149.101	-132.414	138.863
1391	-133.056	122.679	171.206	-165.947	-168.075	143.955	-120.093	16.7413	-168.967	-168.434	-158.519	163.3	-178.492	141.149
1392	-143.963	153.073	154.47	-167.769	-133.376	134.645	-124.051	1.9336	-157.241	-171.501	-170.084	166.804	-158.286	155.644
1393	-139.74	128.792	177.835	-166.83	-158.473	164.92	-133.34	21.2946	-169.476	-176.532	-161.025	161.293	-173.281	154.558
1394	-151.851	132.673	-167.701	-160.557	-159.801	142.972	-84.3715	15.1734	-161.842	-162.602	-145.429	153.55	-151.117	146.851
1395	-146.99	131.05	-178.8	-167.995	-142.971	150.446	-122.76	15.3374	-155.996	-173.224	-177.638	169.665	-146.269	130.589
1396	-151.515	159.8	173.715	-166.604	-144.385	149.946	-130.252	11.0037	-169.768	-171.749	176.47	159.903	-158.627	149.993
1397	-148.572	165.578	170.352	-153.785	-175.61	160.163	-112.482	5.1569	-165.688	-162.771	-179.101	167.915	-138.908	145.306
1398	-142.787	127.46	-177.832	-144.485	-158.108	146.787	-98.9724	20.3619	-160.683	-173.75	176.28	-179.501	-132.479	152.259
1399	-159.595	156.992	168.181	-153.166	-169.823	149.026	-110.756	14.4723	-162.534	-172.323	-147.879	148.862	-141.879	-179.569
1400	-143.451	159.252	-171.724	-168.4	-158.835	164.448	-143.525	55.9472	-172.368	-178.064	159.868	160.678	-140.031	142.455
1401	-155.268	160.345	178.571	-157.347	-161.047	153.52	-126.231	-17.8159	-161.3	-168.32	-161.009	164.261	-156.355	159.17
1402	-136.931	94.2556	-178.935	-169.484	-152.692	152.241	-132.371	34.9326	-161.889	178.791	-179.898	154.887	-152.655	157.538
1403	-162.479	169.252	178.376	-159.332	-142.371	124.365	-150.69	1.0629	-148.24	-161.426	-175.105	176.486	-156.163	157.601
1404	-142.156	138.184	157.619	-171.859	-140.121	149.238	-102.215	-2.3201	-158.539	-176.072	177.937	156.921	-155.312	164.645
1405	-175.677	177.24	-170.635	-158.794	-154.947	145.849	-146.38	25.784	-173.364	178.518	175.833	155.171	-158.768	164.81
1406	-164.363	169.972	-163.47	-167.663	-150.241	164.888	-126.19	17.7835	-164.205	-167.637	-165.339	148.832	-149.082	149.448
1407	-153.61	159.289	-176.797	-154.821	-141.829	149.768	-144.854	16.2947	-170.769	-171.506	-168.607	172.56	-149.433	149.142
1408	-159.24	175.868	-144.669	-162.04	-141.789	171.702	-86.054	157.276	-135.509	-167.675	-173.408	-178.403	-162.482	149.864
1409	-159.21	168.768	177.221	-166.125	-158.532	140.209	-105.94	74.6937	-166.496	-164.243	-164.957	143.636	-152.905	123.965
1410	-156.956	-176.536	-170.806	-160.802	-135.099	125.792	-142.37	40.2091	174.976	-171.016	-174.023	152.035	-158.519	153.406
1411	-153.012	161.82	-161.603	-172.194	-161.613	139.898	-142.303	107.709	-160.28	179.235	163.98	168.033	-142.617	133.524
1412	-147.328	154.845	179.339	-157.363	-149.024	144.722	-155.354	115.584	-167.924	-176.847	154.654	176.135	-172.523	169.239
1413	-136.19	156.742	164.787	-163.916	-161.809	149.697	-135.748	122.961	-167.387	-164.677	-173.506	157.332	-149.93	152.869
1414	-147.711	-173.709	-162.041	-159.979	-152.643	161.969	-120.336	134.961	-154.292	-165.87	-141.864	117.635	-125.478	150.146
1415	-169.321	153.155	174.781	-170.294	-131.663	164.023	-122.574	49.2167	-159.96	-163.839	-167.266	156.44	-148.945	153.583
1416	-151.954	147.288	171.723	-148.833	-149.611	148.415	-73.4947	60.1073	179.478	-164.446	-150.383	155.491	-151.091	160.164
1417	-154.65	134.465	-179.529	-165.099	-152.081	132.867	-145.899	69.1791	-163.502	174.876	-169.683	157.782	-77.7409	100.034
1418	-154.76	144.622	-166.858	-158.166	-141.907	139.329	-138.42	45.4351	-162.058	-172.148	-158.614	167.093	-126.072	156.054
1419	-162.714	159.119	166.556	-175.387	-153.024	147.059	-123.098	108.387	-167.013	-172.949	-175.931	146.734	-148.443	147.672
1420	-142.216	154.922	174.975	-157.042	-131.076	151.867	-122.151	75.8024	-168.079	171.518	-116.871	133.249	-155.772	145.341
1421	-139.161	148.397	-179.62	-158.614	-167.607	147.856	-122.324	46.7906	-163.423	-178.934	-153.262	174.195	-156.19	161.966
1422	-168.288	158.04	-176.499	-166.277	-165.498	140.742	-128.622	19.678	-171.821	178.437	179.158	158.748	-155.056	136.8
1423	-151.918	172.907	176.408	-159.256	-158.255	147.46	-145.989	92.4653	-158.501	-160.233	-174.552	158.348	-166.982	145.922
1424	-146.47	154.204	171.731	-164.419	-147.092	151.155	-132.143	61.5929	177.735	168.179	-169.942	164.179	-144.166	107.576
1425	-133.388	170.494	-171.682	-162.402	-154.431	152.242	-85.6982	78.3834	-161.726	-158.432	-161.624	156.682	-152.54	141.555
1426	-154.609	163.686	-167.232	-173.207	-135.268	141.434	-159.697	138.636	-163.242	-177.825	-166.172	159.869	-164.506	-178.689
1427	-138.46	162.914	172.495	-170.587	-177.879	115.968	-156.688	134.665	-156.272	-172.187	-173.108	148.609	-150.809	142.684
1428	-139.858	139.399	153.375	178.797	-159.625	160.197	-140.347	82.5168	-150.023	-176.343	-174.522	168.176	-150.486	132.915
1429	-137.092	147.085	173.685	-169.065	-165.887	170.392	-135.252	35.3238	178.547	-168.319	-179.671	177.599	-161.766	162.193
1430	-149.463	151.425	177.481	-162.395	-157.221	153.845	-148.036	62.0907	-163.673	-164.681	-149.5	169.539	-155.679	129.95
1431	-156.294	153.157	168.834	-174.793	-145.423	142.975	-179.073	88.5674	-161.511	-171.388	-163.287	154.635	-165.973	134.002
1432	-138.215	156.875	-172.926	179.666	-162.101	150.027	-148.102	148.13	-153.083	-171.302	-147.468	170.109	-161.311	162.516
1433	-141.022	146.051	-162.505	-172.825	-133.214	143.662	-162.658	128.983	179.302	-161.094	173.771	161.333	-159.191	160.543
1434	-162.016	122.698	-177.384	-166.83	-152.133	146.934	-144.243	130.5	-161.883	-174.507	-173.85	173.685	-137.458	157.333
1435	-161.329	163.152	162.858	-166.171	-127.159	135.834	-150.118	99.1018	-176.966	-179.899	-173.094	168.635	-163.086	156.535
1436	-141.794	157.574	163.592	-168.584	-168.55	137.484	-127.103	27.7726	-170.966	-171.769	-161.742	156.457	-155.784	163.298
1437	-133.778	154.602	177.713	-163.326	-153.187	139.505	-103.898	27.0532	-162.957	-169.115	-179.107	156.778	-155.806	173.672
1438	-138.131	134.078	-169.087	178.385	-159.958	153.295	-156.145	40.4021	-175.019	179.491	-145.344	159.273	-143.031	161.507
1439	-159.196	142.844	171.461	-170.907	-159.418	155.212	-133.035	49.0128	-161.417	-150.137	-154.62	170.293	-156.551	160.539
1440	-157.33	160.731	-163.784	-161.668	-176.835	155.87	-140.627	30.8232	-157.788	-175.519	-159.459	152.736	-163.611	156.655
1441	-138.796	153.992	178.821	177.89	-147.51	163.244	-85.4946	55.401	-163.153	175.732	-160.32	167.544	-150.167	151.854
1442	-163.011	156.756	-179.951	-177.332	-151.549	157.519	-147.448	98.5087	-140.658	-179.986	-168.193	170.643	-162.877	155.573
1443	-157.296	163.78	-171.578	-162.205	-146.176	154.914	-148.514	111.915	-162.385	-174.413	-174.311	166.54	-134.013	152.842
1444	-153.71	169.314	-174.853	-160.107	-136.235	171.728	-122.233	103.535	-164.12	176.801	-170.349	158.168	-169.226	146.165
1445	-174.307	161.141	170.8	-171.055	-153.363	150.494	-160.122	132.954	-159.685	-175.909	-161.151	152.199	-152.488	171.369
1446	-164.074	175.742	163.135	-159.515	-141.631	160.51	-156.343	141.996	-165.325	-163.121	-168.824	172.372	-148.381	127.827
1447	-149.988	161.3	-155.71	-155.429	-169.463	147.186	-156.752	105.13	-156.225	-177.708	165.314	160.175	-143.783	156.435
1448	-131.675	157.802	154.296	-176.553	-154.372	170.597	-124.138	153.858	-169.63	-174.818	-151.543	159.572	-164.712	163.38
1449	-134.665	158.804	-170.171	-144.005	-168.889	147.975	-131.818	37.4339	-154.515	-177.489	-168.72	138.102	-141.185	163.632
1450	-151.504	160.586	161.959	-176.694	-151.176	165.627	-136.578	81.1213	-158.842	-169.716	-168.675	142.926	-169.019	-178.287
1451	-136.438	158.072	-162.292	-157.448	-179.432	136.303	-154.601	116.368	-177.404	-179.909	-174.863	163.481	-137.624	178.102
1452	179.382	155.361	161.351	172.006	-158.888	149.54	-158.366	115.239	-170.575	174.388	-154.876	158.299	-170.223	154.238
1453	-135.614	157.642	178.949	-172.835	-156.033	135.083	-147.822	128.43	177.507	-174.83	-154.944	-178.593	-119.74	150.616
1454	-145.226	136.943	-174.258	-169.583	-161.214	131.689	-149.271	132.125	-168.805	175.624	161.359	171.522	-146.245	164.013
1455	-119.867	156.205	-152.611	-165.589	-153.454	155.544	-147.44	155.191	-171.266	-171.916	176.779	149.867	-155.261	162.678
1456	-149.386	157.302	170.294	-166.68	-161.611	145.85	-134.897	118.043	-158.819	-179.444	-166.725	-160.705	-154.413	178.719
1457	-134.017	152.807	174.334	-154.424	-149.566	140.922	-134.917	154.629	-157.358	173.501	-166.612	164.145	-157.169	153.558
1458	-173.966	164.853	-178	-161.044	-146.702	176.195	-143.071	130.776	-163.832	-174.17	-158.442	163.66	-166.971	141.32
1459	-142.389	145.688	166.79	-172.394	-152.954	135.297	-147.152	56.8874	-148.653	-169.166	-149.22	158.659	-139.319	160.34
1460	-162.029	147.741	-165.555	-169.504	-147.264	146.909	-141.634	56.6008	-153.116	-170.456	-170.017	168.975	-175.5	147.168
1461	-129.056	134.738	177.946	-175.327	-150.944	131.556	-140.298	49.1538	-162.942	-165.788	-164.284	170.785	-151.149	154.82
1462	-147.489	156.279	170.264	175.141	-147.057	147.011	-151.627	79.451	175.556	-173.643	-159.126	155.284	-136.984	159.578
1463	-163.976	155.557	-171.51	-176.46	-169.042	130.187	-154.776	80.9551	-165.906	176.356	166.052	146.287	-159.168	162.414
1464	-154.523	174.227	164.565	-179.359	-157.423	144.352	-136.057	148.054	-154.326	174.087	-155.896	151.293	-169.089	-178.599
1465	-160.796	134.593	-178.59	-168.523	-132.318	146.296	-140.072	44.7328	-163.074	-168.628	-173.144	150.178	-153.78	166.945
1466	-161.54	164.061	-167.354	-167.217	-154.812	131.41	-136.811	69.4924	-177.572	-177.967	-162.246	144.08	-157.065	162.436
1467	-155.587	146.015	168.366	-176.335	-152.915	151.846	-136.975	80.3018	-156.314	170.687	-163.474	134.933	-165.476	157.489
1468	-151.894	156.1	-159.178	-164.404	-160.619	137.036	-140.931	49.7142	-163.724	-173.352	-153.486	-170.107	-144.818	131.689
1469	-142.441	146.549	164.173	-177.248	-147.229	135.96	-142.06	79.9141	-172.731	-175.712	-176.966	174.454	-171.772	149.067
1470	-141.692	155.187	165.881	-169.546	-151.992	140.241	-136.649	120.867	-172.918	178.649	-150.525	143.553	-166.787	158.033
1471	-137.098	161.607	176.245	-159.139	-154.768	149.001	-150.044	157.237	-151.839	-161.619	-164.224	161.89	-154.542	168.49
1472	-150.024	161.793	-175.704	-169.545	-153.815	164.845	-133.648	137.015	-171.781	-161.803	-149.441	159.518	-148.393	158.619
1473	-163.975	162.469	166.823	-170.863	-142.04	134.782	-177.975	164.968	-167.077	-151.17	-165.351	134.006	-144.259	160.354
1474	-137.374	143.262	178.093	-179.693	-118.633	166.205	-145.853	135.286	-164.414	164.835	-126.915	152.548	-151.849	140.29
1475	-151.925	134.196	177.768	-179.095	-154.246	126.082	178.626	147.398	-148.369	-169.159	-168.207	162.3	-144.657	156.335
1476	-159.174	152.717	168.311	-159.04	-168.391	157.058	-165.985	155.026	-169.23	-160.762	177.736	163.727	-146.175	173.289
1477	-162.631	156.082	-176.182	-157.376	-158.782	144.434	-161.824	165.624	-167.804	-171.72	-155.565	171.95	-171.568	171.215
1478	-162.301	162.3	175.801	-154.562	-155.877	148.627	-178.423	166.277	-156	-177.55	-167.056	176.601	-138.289	167.218
1479	-167.377	160.066	-159.68	-162.698	-147.015	142.676	-130.598	164.849	173.572	-174.865	-172.426	170.263	-163.617	166.263
1480	-132.752	165.318	161.298	167.742	-156.105	162.958	-162.654	145.381	179.881	162.197	-155.859	167.641	-143.359	148.727
1481	-172.949	167.141	-169.917	-150.331	-147.321	160.745	171.21	143.965	-179.529	171.582	149.747	167.882	-153.786	164.55
1482	-137.231	175.559	-171.03	-175.476	-167.855	132.77	-165.241	134.6	-151.341	-167.21	-162.556	148.851	-177.535	151.586
1483	-175.81	147.351	160.095	-171.418	-146.044	146.437	179.73	132.005	-170.946	175.043	-171.238	175.449	-174.415	136.738
1484	-151.638	-179.008	177.973	-173.735	-175.46	146.58	-155.102	162.758	-152.946	-162.985	-153.746	160.13	-173.249	167.271
1485	-147.517	160.412	166.137	-158.477	169.012	150.982	-122.183	139.272	-161.606	-173.584	-151.677	167.959	-157.382	151.362
1486	-156.904	168.105	173.71	-161.366	-140.477	155.547	-157.357	158.46	-179.854	176.657	-163.743	165.721	-154.118	134.339
1487	-131.082	140.186	156.903	-177.941	-158.613	173.174	-167.71	163.596	-158.164	-167.342	-172.388	168.489	-165.359	150.521
1488	-153.948	156.735	-168.02	-165.929	-155.265	145.514	-167.022	160.014	-165.094	-170.533	-178.51	158.2	-164.154	148.622
1489	-139.37	164.81	178.71	-177.577	-146.554	149.416	-149.216	140.252	-172.23	-177.77	-175.941	154.638	-156.504	137.526
1490	-140.874	156.876	178.263	-167.745	-136.979	111.804	-146.815	146.775	-166.907	-172.754	-169.583	149.864	-154.349	127.31
1491	-144.534	134.942	-175.712	-153.442	-160.699	145.835	-152.397	152.775	-164.511	-176.562	-179.291	164.716	-133.44	131.384
1492	-146.025	160.576	-174.222	-160.514	-156.231	175.44	-134.95	155.769	-168.911	179.084	-172.932	156.258	-162.503	148.541
1493	-154.803	145.402	169.648	-157.276	-140.101	138.217	-149.299	142.185	-153.576	179.945	-150.366	148.299	-170.18	144.952
1494	-151.385	153.198	-175.778	-174.17	-159.394	153.758	-139.358	146.167	-167.222	-176.232	-152.369	172.572	-155.786	162.485
1495	-164.526	-175.29	-176.253	178.873	-145.625	153.857	-176.772	100.804	-152.942	-158.498	-164.408	165.041	-142.276	129.926
1496	-154.333	150.941	-177.895	-173.791	-145.345	146.503	-133.291	88.4495	-179.635	-170.001	-170.969	167.853	-153.364	154.789
1497	-153.05	150.898	-156.82	-162.94	-154.128	149.424	-130.603	121.832	-174.382	-178.442	-175.177	-178.718	-152.606	156.668
1498	-142.053	172.738	-178.24	-155.732	-138.76	145.518	-146.786	128.235	-153.936	171.635	-165.934	156.455	-154.291	146.442
1499	-155.086	168.16	-178.509	-160.858	-133.004	148.511	-150.988	114.92	-164.256	-164.635	-154.038	178.141	-161.429	130.396
1500	-127.782	155.431	-174.153	-172.307	-168.477	137.308	-121.619	146.732	-176.348	177.037	-162.968	170.548	-151.237	137.881
1501	-176.77	169.913	-171.789	-166.868	-146.491	135.736	-145.531	140.763	-175.511	178.673	-163.434	165.356	-143.435	158.658
1502	-152.608	147.208	-175.014	-144.035	-153.394	167.694	-155.528	117.124	-164.321	173.874	-155.476	143.881	-146.491	140.839
1503	-149.291	157.667	-167.194	-170.896	-138.8	104.587	-138.678	134.153	-166.93	-145.807	175.26	175.862	-146.128	112.073
1504	-152.995	-179.809	-174.468	-161.36	-165.763	154.772	-120.219	93.9416	-169.289	-175.014	-177.162	136.692	-144.572	136.246
1505	-152.17	159.716	-166.27	-156.562	-122.828	147.699	-159.394	135.18	-166.276	171.913	171.448	155.568	-145.211	159.362
1506	178.593	152.421	159.604	-152.136	-142.832	160.374	-122.155	137.47	-156.785	-168.189	179.577	164.521	-138.688	151.969
1507	-150.588	171.306	178.987	-179.026	-142.471	123.407	-117.3	130.794	-145.752	-178.046	178.789	169.337	-167.85	136.959
1508	-157.023	169.648	-178.057	-146.62	-150.495	158.328	-128.605	145.287	-166.341	-169.402	163.658	165.583	-160.543	121.222
1509	-142.793	169.297	165.67	-164.54	-153.26	129.441	-98.5458	75.671	-161.471	-175.155	-167.093	165.736	-166.776	125.781
1510	-160.622	145.605	-178.229	-164.279	-151.27	143.327	-154.734	169.398	-167.401	175.617	-173.166	138.924	-97.3086	135.319
1511	-152.268	150.04	179.778	-166.169	-149.519	126.648	-165.327	151.958	-177.692	172.495	-172.975	166.525	-151.841	145.192
1512	-137.853	139.532	179.548	-160.503	-148.426	149.277	-167.159	123.235	-155.925	-173.949	-147.531	155.797	-127.706	142.975
1513	-133.008	136.749	177.328	-172.938	-156.007	133.246	-167.293	171.251	-178.055	-174.709	175.433	171.044	-165.877	155.799
1514	-162.699	155.327	-178.212	-172.71	-132.436	139.394	-157.575	165.216	-173.706	178.969	-164.902	148.59	-133.335	115.424
1515	-164.213	91.8308	179.193	-171.478	-148.11	148.403	-171.927	153.431	-159.016	-162.072	161.736	164.219	-152.998	114.296
1516	-159.483	146.449	178.875	-161.39	-142.263	145.932	-153.625	130.098	-168.374	-171.006	-172.357	167.566	-160.506	148.948
1517	-179.988	150.094	-172.709	-160.338	-155.708	139.242	-138.722	170.795	-165.103	-176.521	-165.558	165.247	-151.579	143.493
1518	-134.059	146.434	174.071	-161.467	-134.478	137.645	-159.624	160.709	-158.849	-165.378	-165.7	160.812	-135.86	145.329
1519	-165.686	140.471	-177.886	-167.016	-134.051	136.385	-151.047	164.671	-157.489	-176.879	172.867	174.344	-142.763	126.946
1520	-162.827	-178.218	-174.2	-166.95	-122.779	163.067	-170.871	147.132	-172.926	-177.496	174.198	166.043	-166.689	135.368
1521	-172.163	144.839	168.019	-171.038	-168.76	146.249	-176.712	146.08	-168.973	-165.583	-176.558	176.621	-176.612	149.212
1522	-156.508	172.456	178.599	172.044	-169.834	170.569	-155.447	145.605	-156.884	173.533	-169.098	117.1	-160.005	152.315
1523	-148.502	155.878	-175.484	-158.948	-169.82	156.951	-168.708	166.456	-158.165	-155.306	-175.025	161.906	-154.107	167.452
1524	-146.524	128.132	-173.161	-166.935	-146.295	162.26	-148.217	157.684	-156.371	-154.758	-167.798	165.371	-165.168	166.463
1525	-161.547	-170.422	171.265	-155.137	-161.792	162.325	-152.14	155.535	-161.06	-164.702	-152.39	168.992	-163.901	146.883
1526	-144.578	159.147	-179.018	-162.617	-162.687	177.989	-130.066	119.454	-175.465	170.989	-153.861	170.605	-160.212	148.665
1527	-163.308	166.464	-176.325	-156.502	-146.014	155.196	-141.389	111.553	-170.371	-176.238	-164.631	155.757	-140.881	153.387
1528	-153.305	153.381	-166.096	-151.566	176.729	149.261	-96.5701	120.558	-168.48	-164.868	-155.34	166.899	-159.961	144.463
1529	-163.836	165.078	-156.204	-166.307	-155.129	127.061	-128.138	124.484	-173.398	-174.946	-147.867	178.088	-151.724	156.672
1530	-158.103	146.193	-179.671	-168.861	-158.747	138.004	-123.406	73.65	-168.105	-172.566	178.573	160.764	-148.994	146.167
1531	-149.746	162.378	171.536	-168.601	-155.487	154.976	-91.8055	49.1622	-162.777	-174.121	-162.286	157.338	-143.229	151.308
1532	-148.278	154.004	-173.762	-174.274	-142.775	146.147	-142.901	56.7997	-169.831	-176.147	-178.705	152.667	-170.313	145.216
1533	-145.176	151.515	179.686	178.441	-153.115	169.91	-131.327	49.2846	-161.028	-172.148	-155.903	176.62	-174.563	165.346
1534	-157.654	143.039	160.144	-175.419	-157.462	158.801	-129.965	35.2286	-164.44	-166.146	-169.752	145.945	-146.097	143.8
1535	-149.51	153.246	-173.516	-152.148	-151.584	138.329	-137.15	35.9143	-156.675	-167.459	-164.73	166.114	-155.116	168.238
1536	-159.41	150.753	-175.369	-156.263	-154.447	134.517	-133.667	150.836	-167.447	178.389	-163.054	162.789	-161.776	158.44
1537	-139.486	158.323	170.244	-159.503	-159.296	139.833	-119.348	137.029	-155.715	-174.336	-158.905	164.792	-151.816	161.513
1538	-131.759	152.577	176.678	-170.423	-142.782	152.85	-136.341	157.384	-163.313	-170.325	-154.329	154.656	-162.568	123.95
1539	-151.788	-170.873	176.066	-163.591	-149.525	166.484	-140.596	160.818	-163.593	-174.677	-158.317	171.754	-166.452	131.734
1540	-146.986	159.113	-172.191	-166.234	-145.974	167.022	-144.576	157.203	-159.517	-176.582	-130.535	148.445	-160.754	127.276
1541	-147.486	151.331	-162.774	-163.54	-157.074	137.626	-146.758	97.617	-153.86	-178.234	-167.246	178.854	-162.021	141.268
1542	-150.802	153.272	-164.579	-165.336	-177.578	150.532	-140.143	113.806	-165.848	-168.107	-161.268	140.504	-167.89	147.41
1543	-134.93	171.894	-155.467	-170.502	-138.484	178.874	-139.756	159.916	-154.536	178.312	-168.252	164.042	-157.705	123.867
1544	-139.382	159.998	173.814	-162.482	-154.964	152.575	-142.782	146.499	-161.366	-162.391	-173.101	165.874	-171.066	139.038
1545	-161.263	173.006	-179.881	-152.641	-146.295	160.69	-147.053	134.767	-166.601	-169.51	-152.294	157.483	-164.11	144.478
1546	-148.676	172.22	145.011	-155.307	-149.129	163.638	-141.209	141.483	-159.848	171.141	-157.272	161.334	-171.127	149.866
1547	-101.122	61.6074	-173.321	-169.68	-162.369	146.873	-140.149	58.108	-164.475	-170.834	179.41	164.493	-150.882	154.734
1548	-83.4338	34.5695	164.428	179.716	-167.826	149.339	-129.512	141.847	-158.535	-169.075	-174.647	151.094	-173.841	147.193
1549	-82.2017	63.7395	-172.262	-171.376	-137.816	128.317	-137.078	114.551	-149.522	-174.687	-152.79	149.352	-142.122	129.845
1550	-85.6529	126.006	179.538	-143.941	-142.418	133.837	-156.809	163	-170.065	-166.653	-160.741	164.194	-161.947	145.433
1551	-140.326	148.997	163.863	-174.767	-159.453	145.909	-152.57	138.859	-158.944	-171.581	-167.893	153.222	-149.78	149.975
1552	-150.376	164.114	163.371	-164.915	-152.995	154.247	-161.034	44.3924	-171.77	174.93	-153.48	150.467	-144.58	159.549
1553	-148.785	150.226	-178.929	-166.663	-143.715	136.949	-137.258	60.1565	-178.981	178.562	-162.942	159.847	-166.109	163.025
1554	-121.287	154.625	161.928	172.837	-177.31	144.967	-136.316	36.9594	-160.214	177.473	-168.479	152.408	-176.792	141.57
1555	-157.01	159.91	-171.071	-167.238	-161.538	147.402	-154.197	55.4333	-152.921	179.472	-155.394	-170.93	-144.465	146.099
1556	-163.426	167.136	177.407	-160.533	-156.163	137.995	-126.509	41.0024	-172.083	-165.724	-158.915	-175.563	-164.392	149.465
1557	-166.183	172.34	-171.386	-177.726	-173.252	159.261	-70.6606	55.4073	-151.924	-179.638	-174.389	169.339	-159.562	144.244
1558	-151.491	155.502	172.933	-160.731	-159.781	154.143	-76.901	77.948	-157.667	-165.543	170.04	152.007	-164.221	151.76
1559	-139.706	171.698	-163.57	-167.18	-146.772	166.582	-77.4765	23.8752	-162.534	177.969	-146.973	155.988	-153.649	149.217
1560	-156.55	157.369	173.783	-158.797	-131.562	153.571	-134.847	145.193	-176.579	177.66	-166.852	149.691	-162.01	148.187
1561	-153.538	130.614	179.893	-171.407	-143.528	150.13	-147.81	144.533	-160.479	-179.635	-164.81	165.83	-148.36	145.518
1562	-146.754	158.954	-162.918	-165.339	-155.309	145.825	-138.034	99.3217	179.416	-161.494	-179.293	165.577	-157.832	152.917
1563	-154.465	155.198	157.084	-164.361	-147.871	148.864	-124.053	6.5773	-169.639	-162.625	-176.709	168.602	-142.675	156.136
1564	-138.37	115.636	-166.88	-148.38	-173.624	127.697	-125.262	143.044	-177.174	-176.352	173.045	157.7	177.411	150.477
1565	-131.918	148.14	178.442	-177.556	-152.526	145.838	-161.515	127.147	-158.22	-179.115	-169.128	-179.061	-148.68	129.141
1566	-150.809	158.54	165.788	-174.98	-152.506	136.267	-151.086	138.025	-148.074	-163.201	-141.665	176.193	-155.316	142.876
1567	-147.865	130.682	168.936	-155.413	-153.56	149.457	-165.783	165.675	-166.718	177.621	175.612	142.524	-130.22	149.388
1568	-144.985	159.262	167.319	-173.705	-156.628	141.326	-177.238	141.545	-172.253	-160.696	171.737	156.115	-148.285	153.547
1569	-141.962	155.392	-175.554	-169.503	-158.258	134.082	-167.029	177.37	-167.855	-168.016	-172.673	172.775	-142.373	107.813
1570	-143.173	142.375	-175.907	-154.545	179.697	141.873	-170.811	144.134	-176.55	-178.125	-176.79	163.009	-160.923	141.175
1571	-170.721	45.9987	-166.643	-171.695	-157.66	158.11	-150.12	133.544	-171.478	-164.25	-172.004	-179.153	-159.107	132.171
1572	-107.893	56.144	166.053	-175.458	-151.481	144.259	-151.113	134.748	-171.058	-167.414	-164.161	167.466	-150.458	144.027
1573	-136.207	52.1156	-179.068	-164.735	-164.948	143.346	-148.555	131.194	-159.633	-162.193	-166.234	164.332	-134.255	89.3483
1574	-117.588	21.9908	-179.199	-162.103	-154.611	137.172	-146.565	140.619	-155.416	-175.801	170.739	158.806	-151.662	167.219
1575	-155.574	36.2353	168.23	-163.445	-152.763	174.544	-139.589	137.15	-162.269	-150.002	170.802	174.04	-146.067	137.516
1576	-80.5264	-19.5115	174.732	-166.825	-145.949	164.969	-165.562	144.117	-162.543	-167.37	179.804	169.791	-149.349	148.215
1577	-98.8484	2.981	168.926	-172.034	-153.762	155.658	-166.686	139.043	-172.998	179.869	170.047	153.906	-168.775	139.233
1578	-87.0483	-23.5297	134.855	-175.585	-166.582	157.723	-176.811	138.17	-161.903	-179.269	178.698	166.616	-156.863	147.732
1579	-86.9216	13.3243	174.792	-159.398	-147.339	144.104	-161.76	129.161	-157.044	-177.815	-155.446	164.464	-153.337	135.126
1580	-123.352	17.1557	175.601	-173.03	-164.401	146.826	-134.972	137.296	-144.72	-170.103	167.355	152.241	-169.302	131.058
1581	-150.256	13.838	164.358	-172.035	-141.932	145.037	-151.208	138.99	-167.795	-168.582	-177.872	162.712	-166.319	123.828
1582	-101.478	24.1978	173.779	-157.887	-153.813	117.12	-165.242	156.52	-165.332	171.031	152.337	172.684	-152.873	130.065
1583	-143.252	-6.7055	-179.65	179.529	-168.897	147.318	-133.414	135.968	-149.149	-170.653	177.546	178.477	-156.972	139.182
1584	-95.9843	-2.3085	163.055	-174.911	-147.093	166.928	-137.714	137.375	-142.2	-177.454	-143.5	155.123	-158.081	134.942
1585	-141.712	-12.1712	-157.29	-151.499	-175.476	170.514	-162.437	138.888	179.679	175.927	-154.722	66.1676	-142.139	134.628
1586	-114.862	-21.4425	-167.675	-153.85	-128.68	144.607	-144.44	137.802	-154.647	-176.124	-145.645	139.508	-149.694	143.902
1587	-131.469	23.862	-176.741	-151.703	-161.834	160.453	-165.776	143.574	-170.163	-165.971	-152.756	127.617	-158.747	145.234
1588	-129.158	0.2363	173.178	-166.026	-160.226	156.444	-143.278	142.529	-168.109	-165.427	-158.812	161.152	-158.449	137.849
1589	-109.999	-27.0957	179.246	-162.378	-150.991	167.943	-131.579	172.753	-163.728	-178.058	-178.252	165.104	-151.33	142.43
1590	-84.0793	-24.6852	-171.004	-159.032	-144.719	153.18	-160.848	160.467	-162.849	-179.405	-175.194	155.441	-137.492	144.041
1591	-108.124	-9.5923	-168.031	-160.944	-158.348	152.692	-142.16	151.292	-156.626	-167.428	-171.713	147.94	-139.795	136.349
1592	-108.577	-14.6497	-143.524	-149.901	-151.777	133.392	-103.549	69.9906	-169.349	179.77	-154.494	141.703	-149.832	144.02
1593	-120.56	2.2829	176.129	-158.482	-144.737	166.528	-126.841	16.5356	-166.357	179.068	-125.792	160.701	-113.878	172.915
1594	-78.0881	5.8893	175.006	-169.147	-173.935	161.538	-124.297	42.8437	-175.116	-160.818	-161.854	166.806	-154.086	-165.93
1595	-124.055	9.3829	-173.662	-176.563	-151.651	155.21	-142.066	77.8924	-160.417	-149.55	-178.583	173.675	-150.902	166.571
1596	-81.7647	46.7461	173.509	-159.936	-150.247	147.363	-116.482	50.9785	-164.88	-177.898	-147.411	165.005	-147.378	160.423
1597	-90.1776	-13.8624	178.727	-163.586	-139.383	140.808	-124.398	61.526	-174.353	-174.839	-166.655	-177.685	-135.43	-172.053
1598	-106.146	12.3932	-175.378	179.773	-152.402	138.718	-129.173	90.8909	-172.109	-175.725	176.61	145.806	-153.839	166.485
1599	-74.4005	17.0555	168.677	-158.621	-140.974	154.26	-83.3524	102.05	-157.607	-166.298	-173.393	164.095	-151.191	157.298
1600	-103.055	-19.4143	176.339	-173.259	-159.321	158.042	-132.893	84.1101	-157.007	-171.125	-137.34	178.471	-147.899	161.762
1601	-151.708	-20.6595	-156.132	-165.69	-148.143	144.132	-146.941	102.061	-159.813	-174.854	-168.749	164.211	-165.215	162.577
1602	-134.338	9.8737	-163.556	-163.274	-169.031	153.828	-162.444	125.317	-166.876	178.802	169.748	157.621	-150.743	150.285
1603	-93.4432	0.5171	-175.537	-169.012	-165.444	161.172	-134.23	154.471	-155.645	-167.538	165.859	153.057	-156.443	153.652
1604	-151.332	-2.2288	176.032	-169.435	-154.113	156.67	-148.13	129.962	-160.034	-172.211	-174.703	150.41	-160.763	161.355
1605	-153.582	6.7799	177.783	-152.993	-148.777	151.364	-161.626	-175.383	-156.397	168.64	-165.373	167.411	-158.283	169.766
1606	-132.53	0.5654	175.946	-169.966	-162.652	148.21	-166.846	129.532	-176.286	179.984	-161.853	156.039	-149.411	146.639
1607	-112.38	-27.1952	175.332	-167.471	-147.189	163.345	-142.82	140.599	-170.822	177.842	-136.173	146.926	-162.234	162.667
1608	-123.687	5.9705	-174.576	-146.97	-159.502	143.583	-155.113	132.466	-169.656	170.904	-165.303	164.794	-165.118	162.896
1609	-113.127	6.4585	174.378	-169.789	-151.623	147.98	-145.663	110.338	-154.993	-174.541	-161.664	162.057	-154.104	154.681
1610	-128.993	13.4479	-172.877	-153.082	-134.911	160.383	-150.008	163.471	-173.456	-162.024	-152.149	153.124	-159.07	146.229
1611	-92.6154	-4.3723	171.109	-158.069	-164.119	139.135	-149.473	177.786	-162.3	-161.483	179.524	159.157	-144.178	138.644
1612	-140.533	-12.0491	171.361	-169.778	-146.88	156.165	-159.436	125.071	-163.19	-179.656	-165.015	157.874	-154.954	150.944
1613	-82.1827	-10.5507	-161.577	-152.464	-146.885	136.354	-153.596	127.814	-162.023	-171.018	-163.866	150.037	-165.255	157.847
1614	-91.127	-17.6439	-160.197	-163.706	-173.97	138.491	-142.962	114.927	-173.155	174.215	-171.905	148.437	-164.03	154.735
1615	-123.784	0.0867	175.317	-163.204	-151.082	147.598	-158.86	108.484	-158.296	-168.166	-164.245	143.72	-159.397	177.514
1616	-143.268	35.0823	-161.68	-175.151	-162.664	157.556	-135.35	112.616	-140.027	-154.335	-178.045	161.959	-149.95	163.155
1617	-130.594	-0.2054	167.514	-168.954	-141.727	161.524	-154.647	159.789	-167.279	-173.969	-177.88	164.583	-139.841	145.015
1618	-135.449	-0.8746	-165.285	-139.886	-171.192	151.534	-155.368	151.341	-166.275	-177.019	-163.594	174.65	-166.417	157.936
1619	-134.64	34.2974	174.182	-172.898	-146.19	150.103	-134.897	151.123	-168.581	178.347	-147.036	134.683	174.742	141.514
1620	-143.904	32.0455	-172.452	-158.465	-165.582	143.906	-153.398	107.847	-156.427	173.291	-150.313	149.573	-145.464	169.78
1621	-109.167	1.4853	178.103	-173.882	-158.215	153.388	-160.655	155.863	-153.223	-170.752	-146.719	150.396	-161.919	136.29
1622	-123.776	9.2386	169.004	-154.584	-142.501	156.426	-143.441	133.498	-160.448	-176.566	-154.47	168.264	-138.28	138.215
1623	-112.97	-10.5831	-175.361	-140.794	-162.739	145.922	-145.858	144.186	-166.286	-173.647	-153.783	155.871	-142.389	145.064
1624	-117.002	3.0697	158.806	-176.597	-163.468	139.219	-154.825	150.055	-166.276	174.599	-160.242	173.114	-140.212	144.078
1625	-138.735	22.4848	179.719	-167.805	-156.024	156.183	-143.342	70.2883	-165.34	-174.637	-164.177	175.445	-145.311	147.656
1626	-125.44	-22.4535	170.7	-171.559	-165.82	139.835	-81.2741	49.0756	-153.466	-170.712	176.891	168.028	-144.39	147.449
1627	-133.682	-6.6517	-168.178	-177.064	-146.448	144.942	-100.007	84.9836	-153.467	-160.02	-137.348	163.763	-160.386	159.45
1628	-112.276	-3.3382	168.619	-160.6	-138.213	133.044	-134.858	54.86	-159.064	-179.36	176.573	167.224	-154.605	161.919
1629	-70.3739	-11.7831	174.643	-163.915	-177.188	146.127	-137.877	126.939	-161.606	-166.085	177.086	142.945	-166.939	170.373
1630	-101.357	-14.0023	-171.736	170.32	-176.679	144.469	-144.275	58.1052	-152.041	-155.025	-175.561	173.713	-152.638	164.831
1631	-95.8049	11.4074	-168.328	-170.645	-157.653	178.151	-130.008	162.023	-175.948	178.479	173.281	165.042	-170.206	158.689
1632	-86.1104	4.4439	-178.271	-174.495	-160.401	156.83	-150.136	133.07	-172.831	-178.162	-168.55	179.738	-147.682	140.687
1633	-73.6651	-11.287	-175.406	-158.896	-155.352	148.485	-101.768	69.6497	-168.425	-175.512	178.222	169.652	-151.791	149.68
1634	-96.7518	-32.9735	171.388	-176.423	-150.916	155.108	-144.16	95.5844	-170.524	178.192	-167.63	171.584	-154.583	136.538
1635	-93.5407	-6.0588	171.869	-175.027	-149.181	152.327	-144.758	103.034	-168.961	-178.069	168.654	155.052	-142.883	124.843
1636	-127.41	13.2326	-172.636	-167.669	-171.514	147.32	-138.421	88.9996	-167.622	179.46	-127.244	147.436	-156.872	149.013
1637	-117.333	-2.0361	-175.45	-165.138	-150.385	135.259	-160.376	140.927	-162.145	171.967	-159.87	-175.774	-169.272	138.597
1638	-112.911	4.7245	171.897	-164.667	-167.046	143.472	-147.547	154.327	-167.077	-172.506	-175.866	162.112	-171.249	159.927
1639	-111.577	-10.7481	161.194	178.454	-149.77	135.992	-154.01	148.735	-167.033	-164.906	160.657	176.187	-146.373	145.168
1640	-82.9999	-24.7348	170.804	-162.371	-162.042	166.447	-142.214	141.461	-147.158	-179.894	-155.128	176.538	-145.873	128.457
1641	-81.8889	36.122	174.837	-156.06	-156.119	157.481	-148.203	158.837	-154.09	-179.498	171.669	152.358	-164.42	156.842
1642	-134.509	12.2678	-177.037	-166.436	-148.505	144.795	-118.236	84.1436	-150.593	-172.904	171.857	166.981	-163.644	141.713
1643	-143.958	2.4284	178.74	-166.475	-152.07	149.29	-141.003	111.95	-171.975	179.722	-165.005	151.451	-164.863	153.627
1644	-134.259	43.6861	168.84	-164.556	-169.911	151.353	-159.225	146.909	-166.857	-178.33	167.987	174.507	-166.603	136.549
1645	-132.867	-16.2293	169.129	-161.436	-153.705	161.197	-145.277	136.554	-172.151	171.611	-161.203	136.118	-155.861	157.576
1646	-128.817	6.2619	172.279	-166.017	-159.717	150.06	-108.266	90.4632	-161.061	-175.316	-168.428	176.383	176.69	109.2
1647	-136.552	-14.7405	-162.746	-158.605	-140.252	122.468	-141.117	146.378	-173.525	-172.899	-147.963	166.184	-149.803	134.021
1648	-151.245	18.0956	-175.459	-156.41	-159.575	154.758	-144.848	123.039	-162	-174.766	-167.285	144.758	-169.588	160.454
1649	-76.0748	2.8294	-162.552	-157.585	-147.436	150.464	-142.664	138.545	-177.617	-151.79	-175.46	153.312	-148.024	157.654
1650	-72.2539	-5.1513	-174.995	-165.562	-151.111	143.749	-159.597	24.997	-158.933	179.462	-140.757	156.209	-164.465	138.246
1651	-156.622	-8.1897	175.04	-165.048	-158.044	154.501	-78.1183	39.231	-163.688	176.737	-142.849	162.729	-157.309	146.354
1652	-125.043	-3.2877	178.904	-162.44	-136.815	135.754	-148.833	89.9962	-161.838	170.969	-179.802	152.277	-145.538	162.008
1653	-98.1137	-20.6853	161.754	-152.784	-165.129	150.672	-132.774	95.696	-169.523	-173.699	174.621	162.78	-152.76	132.307
1654	-60.4856	-2.9412	170.055	-176.561	-153.759	149.437	-147.14	152.517	-174.642	178.358	179.196	166.892	-142.372	144.791
1655	-101.361	-9.1952	173.677	-177.218	-161.111	146.891	-42.6261	82.1572	-158.751	-171.972	-164.96	157.684	-168.499	152.114
1656	-103.1	-10.1766	-179.56	-160.182	-148.775	138.518	-85.6293	54.9987	-167.823	-168.437	-179.741	165.94	-160.113	164.17
1657	-148.562	-1.9377	-155.543	-165.753	-154.653	155.798	-88.0365	46.6737	-170.528	-171.144	-167.491	158.937	-153.192	166.53
1658	-122.219	-13.9737	-166.724	-173.26	-163.529	161.952	-126.736	40.2233	179.898	-178.8	-179.345	177.323	-148.369	163.488
1659	-121.43	-24.0471	-172.611	-165.707	-144.652	128.956	-102.109	47.9787	-171.54	176.667	-170.592	157.302	-164.592	156.662
1660	-125.042	1.2922	177.77	-167.009	-158.727	144.889	-86.2627	59.0734	-163.038	-174.976	174.388	143.606	-125.643	139.007
1661	-67.9733	4.7817	-167.083	-158.37	-139.567	146.925	-48.5595	80.5109	-177.816	175.315	-171.455	161.067	-163.238	146.638
1662	-97.6663	7.2447	158.929	-168.433	-160.006	127.529	-137.275	94.8043	-170.177	-174.082	-177.296	-176.33	-127.107	154.679
1663	-132.961	-7.9906	-177.679	-162.869	-137.717	105.323	-132.109	59.1645	-170.227	-167.551	179.263	157.476	-156.009	164.907
1664	-110.409	4.492	172.3	-165.565	-137.446	120.612	-149.762	134.241	-172.858	-166.997	172.611	142.493	-168.226	144.159
1665	-145.743	1.9678	-160.153	-166.152	-149.49	165.13	-138.498	136.807	-145.878	-168.051	-148.423	158.889	-160.603	161.267
1666	-88.1457	3.6225	173.935	-168.596	-143.15	123.121	-139.998	82.0115	-148.911	-165.89	-173.823	163.938	-158.33	175.089
1667	-145.43	-0.4177	-175.837	-167.905	-153.276	153.331	-130.812	34.9187	-156.56	-175.129	-163.233	-176.283	-159.923	157.365
1668	-85.9861	10.5785	-172.103	-163.555	-172.518	144.577	-116.391	1.3367	-170.946	175.551	179.306	160.963	-145.001	179.753
1669	-122.189	10.7062	-169.256	-154.347	-172.335	130.839	-137.823	23.5337	-143.54	-169.415	178.479	167.085	-152.478	170.345
1670	-76.9913	41.8472	178.306	-165.872	-149.298	132.972	-113.302	11.5005	-163.034	-158.6	-152.634	178.8	-148.928	173.942
1671	-121.617	-15.5963	-170.428	-162.517	-156.058	146.732	-124.09	9.6497	-169.274	-172.049	-156.698	170.385	-153.734	156.79
1672	-136.101	-3.5043	163.329	-175.423	-160.862	126.538	-80.3241	3.1267	-162.047	178.006	-175.282	160.518	-150.986	163.206
1673	-143.82	-4.3144	176.752	-176.798	-148.673	138.533	-137.965	3.1646	-162.602	-175.795	-177.701	167.793	-156.984	178.884
1674	-121.36	8.9484	-159.773	-157.422	-140.458	139.798	-143.56	17.8227	-179.025	178.693	-158.522	161.645	-152.391	151.399
1675	-78.8076	23.6111	163.242	-177.353	-139.629	142.052	-132.969	14.7264	-161.565	-177.797	-165.749	151.66	-158.907	159.871
1676	-118.02	17.9667	-179.491	-165.776	-148.551	164.026	-145.892	20.0999	-164.34	179.922	-171.823	167.377	-164.893	171.601
1677	-46.7879	-20.957	-170.279	-155.03	-162.87	167.293	-145.89	0.3815	-175.71	-173.612	-155.886	163.38	-150.706	135.203
1678	-90.0242	16.5442	137.093	-173.977	-156.355	-176.784	-129.976	10.6427	178.47	-171.214	-149.151	160.959	-140.813	150.312
1679	-70.9577	44.747	173.815	-169.529	-156.291	160.094	-116.611	21.6658	-172.911	179.474	-157.075	164.719	-151.211	167.188
1680	-113.721	15.0368	178.751	-171.274	-170.429	148.12	-133.036	-5.0392	-171.216	-164.386	-140.239	148.89	-128.56	139.533
1681	-101.47	14.4641	-169.227	-175.63	-145.177	172.378	-126.087	21.9421	-162.008	178.898	-160.72	139.584	-164.014	158.54
1682	-86.0301	23.8151	157.88	-179.25	-172.589	155.219	-114.719	-0.28	-164.266	-174.775	-163.334	146.894	-138.085	163.091
1683	-75.6525	50.1364	-166.644	-162.634	-153.845	143.903	-120.43	1.7514	-169.602	-164.599	-148.74	160.135	-146.866	159.981
1684	-57.8618	25.6885	153.806	-171.916	-159.417	162.833	-73.3288	-14.2656	-161.074	-159.824	-164.675	153.158	-148.294	131.486
1685	-118.784	-0.5041	-172.264	-141.677	-162.436	151.354	-115.621	-3.5254	-179.808	159.668	-177.254	167.089	-151.863	139.092
1686	-100.749	24.2341	159.403	179.578	-145.381	138.3	-130.53	13.9813	-166.807	171.431	-173.339	177.812	-157.904	139.695
1687	-48.0526	-8.7784	-172.451	-172.272	-159.337	160.794	-116.746	28.8717	-164.37	-173.86	-152.869	172.064	-136.286	123.418
1688	-78.2389	-34.2147	-172.659	-148.17	-161.749	173.312	-129.41	22.6273	-166.984	-156.352	166.679	175.111	-139.626	127.541
1689	-88.3992	-18.345	-179.499	-158.988	-147.552	138.339	-144.239	15.6591	-150.355	-173.151	-179.373	141.27	-145.829	116.806
1690	-91.4832	3.9738	-176.32	-162.851	-152.391	153.657	-140.496	24.7404	-174.126	-164.054	-157.294	151.569	-179.884	146.605
1691	-60.9719	-17.4666	177.603	-162.559	-165.731	142.163	-64.3912	-16.9626	-173.525	-175.855	177.098	151.207	-158.53	124.919
1692	-110.992	-8.816	171.482	-168.552	-142.101	164.373	-139.746	5.7948	-171.426	-171.221	-145.619	153.559	-164.433	147.278
1693	-72.956	-13.1284	146.696	178.468	-143.702	165.67	-136.881	8.5548	-179.307	-174.182	-162.797	165.407	-174.907	155.393
1694	-103.638	-4.4632	163.74	-159.673	-152.239	155.778	-131.383	4.2287	-163.621	-177.063	-165.862	-178.117	-163.091	120.243
1695	-93.3476	21.3224	166.606	-171.379	-153.048	149.444	-139.89	1.625	-168.319	175.76	171.361	160.095	-165.247	172.219
1696	-116.493	-8.8636	-170.37	-166.275	-151.393	149.351	-134.111	33.1425	-167.138	-176.62	165.125	172.416	-152.761	158.82
1697	-62.9481	-13.4199	-172.68	-160.801	-157.14	142.318	-136.623	34.3091	-173.924	-174.541	164.982	168.171	-153.425	142.273
1698	-108.718	-20.7795	-174.527	-158.255	-165.218	148.725	-106.116	8.2515	-169.454	-160.303	173.166	145.861	-170.664	157.504
1699	-101.024	-8.2672	167.226	-175.26	-169.432	147.608	-134.218	-11.0318	-170.129	-177.213	-154.327	167.548	-172.23	133.071
1700	-63.725	-5.6967	-174.021	-169.718	-146.804	144.065	-140.7	6.816	-168.656	-176.843	-155.437	142.603	-155.291	166.057
1701	-137.529	-33.7559	162.58	-166.675	-126.961	141.404	-128.574	18.2272	-146.692	-176.03	178.487	157.597	-149.349	164.733
1702	-105.537	2.7282	172.498	-155.257	-144.559	129.262	-79.2696	-13.0632	-166.275	-154.439	-152.537	154.353	-171.999	129.474
1703	-117.368	14.2636	-178.086	-154.165	-157.88	148.131	-77.1658	-9.619	-158.687	179.326	-172.941	159.433	-149.255	125.885
1704	-91.1903	-1.6122	178.241	-162.959	-151.305	151.056	-84.3553	16.9723	-177.315	174.736	-140.244	146.76	-155.085	163.256
1705	-132.113	-7.7192	165.594	-153.906	-145.677	154.268	-99.1124	11.0014	-158.217	-165.312	-173.388	158.3	-160.969	162.021
1706	-67.921	1.3154	-176.679	168.332	-158.071	171.435	-125.983	-8.6982	-153.921	-176.565	-162.073	153.897	-136.035	152.032
1707	-112.487	2.4058	-161.198	-163.847	-170.415	170.454	-122.141	13.2809	-150.181	-175.334	-172.57	172.242	-157.203	157.324
1708	-80.2254	-21.8597	-172.707	-154.481	-169.33	154.891	-131.802	29.3205	-157.627	171.104	-171.788	171.315	-169.56	177.508
1709	-76.0322	-1.6004	-166.275	-159.406	-157.365	149.821	-141.716	-3.3038	-155.559	-173.77	-174.771	170.274	-162.72	162.419
1710	-74.0791	6.9399	167.497	-169.522	-151.984	119.526	-117.23	24.4914	-163.35	-178.637	-157.005	167.662	-159.83	135.546
1711	-116.813	-24.5828	-160.708	-162.668	-149.639	147.505	-143.341	23.9183	-165.704	172.982	176.755	155.256	-150.682	173.719
1712	-140.283	0.542	-173.294	-154.343	-150.968	136.394	-89.4809	-29.4626	-174.726	-153.666	-165.582	148.92	-166.831	146.055
1713	-84.4273	-7.6655	-173.943	-169.448	-160.234	160.751	-136.213	25.9575	-155.656	169.254	169.973	173.323	-148.666	161.55
1714	-89.8126	16.3858	170.526	-168.42	-139.637	141.304	-140.087	14.3399	-158.395	-160.844	-161.94	170.084	-156.331	164.418
1715	-82.9489	-14.0788	-173.643	-163.213	-150.34	151.084	-139.179	14.5203	-161.623	-164.028	-156.417	171.256	-148.403	160.684
1716	-114.303	2.0009	161.227	-165.45	-155.514	157.023	-147.259	30.5969	-165.193	-173.553	-141.444	169.281	-156.099	149.974
1717	-69.4898	-3.1456	161.663	-163.469	-156.964	153.899	-135.488	25.9768	-158.932	-161.918	155.844	172.064	-150.589	-175.388
1718	-72.2339	3.9718	159.418	-168.378	-157.134	134.381	-80.0115	-19.0979	-141.416	-164.846	-172.757	155.37	-149.341	167.629
1719	-82.6962	2.416	-165.339	-155.961	-163.039	138.891	-91.9953	-24.3998	-149.262	-169.877	-147.647	151.364	-155.44	177.519
1720	-117.892	12.3824	178.468	-166.663	-153.969	147.656	-74.5164	-35.3355	-165.848	179.3	-149.13	156.299	-133.969	116.406
1721	-92.5933	-14.8972	177.039	-174.517	-151.82	148.694	-119.204	4.1351	-149.69	-167.764	-165.639	168.412	-164.947	123.727
1722	-90.0155	-10.9666	168.077	-175.823	-159.921	163.92	-108.341	3.4052	-161.829	177.082	-162.224	169.172	-165.584	162.7
1723	-122.68	-5.0497	-177.128	-158.684	-160.661	158.726	-76.5385	-18.7752	-157.76	178.054	-179.142	164.256	-158.596	149.082
1724	-99.4332	27.0907	-176.427	-169.091	-154.584	166.194	-116.424	8.723	-176.851	-166.996	-169.35	173.916	-163.736	145.51
1725	-117.153	-11.4644	-163.206	-159.063	-158.423	166.463	-118.922	-26.0564	-160.522	-165.521	173.739	153.755	-165.505	168.75
1726	-128.565	5.7214	-172.241	-161.73	-149.946	165.54	-85.5513	-2.2121	179.976	-172.249	160.203	166.538	-158.013	132.251
1727	-146.297	0.6527	-172.507	-157.549	-161.044	170.743	-114.153	23.4757	-172.807	-170.381	164.59	156.232	-173.069	144.018
1728	-139.132	-6.4381	-171.588	-161.873	-141.27	142.46	-85.0444	5.9615	-162.354	-167.412	-177.909	176.96	-160.644	170.369
1729	-112.132	-10	-168.118	-149.292	-160.489	156.269	-88.1294	0.3039	-156.864	-157.475	-175.549	153.024	-149.376	157.051
1730	-83.139	-7.4838	166.603	-158.582	-144.573	164.901	-145.19	29.7156	-160.508	-163.499	-164.631	143.274	-173.512	167.53
1731	-126.84	-3.6654	159.549	-177.914	-155.293	165.019	-144.341	29.4623	-163.224	-162.442	-176.272	157.343	-152.483	142.798
1732	-139.533	-20.1688	176.6	-179.516	-145.999	134.131	-133.956	-17.0642	-156.263	179.481	-150.637	160.321	-153.487	171.015
1733	-119.984	-11.2	-162.403	-151.876	-172.244	145.106	-85.7927	-1.6209	-161.754	-165.94	-146.924	143.585	-155.07	171.585
1734	-65.4118	-14.855	175.121	-160.419	-143.511	154.213	-85.1971	38.2266	-141.116	-158.463	-175.7	172.44	-153.499	162.229
1735	-103.611	16.3416	-167.146	-142.086	-159.969	138.87	-64.6138	44.4531	176.037	-161.479	-175.393	164.148	-170.359	146.542
1736	-120.515	3.9743	164.751	-169.114	-165.148	150.463	-116.199	6.5429	-172.502	-163.68	-178.582	170.023	-144.425	90.7236
1737	-137.72	21.7228	166.825	-158.101	-163.993	162.826	-52.5234	-23.8965	-153.304	-173.095	156.55	159.648	-161.299	157.3
1738	-134.717	-6.9265	166.169	-168.786	-148.628	123.077	-71.8363	9.1322	-151.189	-168.253	-152.617	147.024	-135.943	129.052
1739	-67.6855	22.736	168.356	-179.756	-140.63	136.962	-69.7118	-23.7578	-150.199	-168.132	179.343	177.122	-165.939	152.187
1740	-85.0651	30.0497	-179.42	-172.664	-162.404	97.9274	-99.6459	13.7788	-159.908	177.074	-154.879	176.161	-152.169	144.151
1741	-80.9875	-17.0615	174.026	-175.377	-162.341	160.975	-122.73	15.7033	-143.665	-170.659	-160.414	167.297	-164.015	142.349
1742	-85.5297	-1.0364	177.405	-150.14	-161.392	136.923	-138.4	26.328	-159.402	-158.237	-159.102	151.974	-153.894	158.621
1743	-66.1799	-2.7416	176.906	-158.84	-169.114	156.721	-129.99	29.7786	-157.387	-163.665	-141.411	160.681	-160.24	150.965
1744	-148.58	12.7891	170.719	-168.229	-169.72	159.208	-111.487	-3.393	-135.87	-171.503	-176.704	142.09	-163.082	151.777
1745	-138.659	-7.855	178.266	-160.019	-160.595	159.181	-126.142	14.5691	-163.76	174.861	-150.855	141.532	-167.893	163.931
1746	-130.843	17.1276	173.028	-173.069	-152.331	144.526	-131.971	16.4546	-164.645	-165.909	-149.408	138.449	-163.116	161.409
1747	-125.556	8.345	174.109	-167.026	-149.665	119.547	-128.028	8.4249	-157.719	-171.862	-174.223	125.544	-72.4919	100.507
1748	-70.0113	-4.7965	-165.453	-162.158	-145.382	171.855	-122.582	30.1422	-165.826	-149.769	-144.691	165.167	-129.864	140.232
1749	-146.469	38.3625	-175.502	-169.955	-149.872	139.822	-127.846	35.1983	-165.545	-173.003	-154.693	167.074	-157.645	159.299
1750	-105.061	-23.7409	173.496	-152.007	-133.053	156.841	-116.453	4.3833	-160.951	-165.552	-153.873	162.975	-162.355	150.211
1751	-115.743	1.602	171.98	-157.711	-158.733	146.151	-123.758	6.8465	-161.902	-170.902	164.328	164.893	-160.522	125.356
1752	-74.3989	-5.5415	170.263	-168.622	-166.893	144.995	-128.895	-3.0699	-159.872	-173.899	-179.472	166.537	-153.476	171.217
1753	-110.175	7.0887	171.417	-167.836	-162.824	159.067	-101.607	-3.474	-177.019	175.702	-165.475	166.876	-152.333	142.577
1754	-70.1511	21.595	166.201	-160.766	-147.804	160.454	-140.237	27.5303	-160.94	-166.59	-163.095	167.837	-163.115	145.167
1755	-126.77	-8.2666	173.709	-166.023	-140.462	151.062	-139.871	12.5128	-144.134	-171.505	172.896	145.854	-157.637	150.2
1756	-91.0802	-3.832	-176.842	-148.027	-150.01	137.62	-139.82	16.0213	-162.506	-164.328	169.377	155.127	-167.255	149.138
1757	-102.637	-6.5163	175.941	-164.467	-156.011	141.925	-129.202	30.5602	-146.665	-175.294	-166.411	135.011	-142.566	148.057
1758	-104.941	-12.9757	173.91	-162.523	-161.298	148.419	-148.461	5.7224	-165.145	-166.761	-164.469	172.2	-169.23	133.558
1759	-131.95	-8.1354	164.636	-169.612	-149.262	150.355	-114.314	6.3554	-176.409	-174.911	176.001	150.137	-157.016	141.381
1760	-101.259	15.5683	-179.253	-172.152	-141.358	159.865	-127.153	-9.3155	-174.789	-177.288	-172.165	156.451	-164.619	135.288
1761	-75.4499	-16.9223	168.884	-165.564	-151.516	142.299	-147.244	13.4987	-178.329	179.167	-170.961	164.193	-146.942	137.392
1762	-90.9819	-18.9766	173.451	-164.716	-138.98	175.847	-118.412	-8.9049	-159.963	-176.867	-158.584	161.196	-149.764	135.251
1763	-114.856	-8.7453	176.61	-172.958	-148.062	161.456	-121.79	-16.7653	-159.74	-163.995	-167.195	168.924	-124.706	148.712
1764	-110.876	-1.8415	169.69	-152.474	-126.967	137.591	-111.506	1.9902	-151.613	-161.193	177.836	168.588	-159.697	143.077
1765	-121.546	-12.7539	-164.07	-167.171	-154.361	140.482	-126.292	34.327	-158.591	-175.395	-179.866	159.477	-150.562	131.366
1766	-91.5566	17.2874	-178.976	-155.183	-125.769	134.514	-124.768	-17.04	-156.273	178.122	-167.445	157.298	-162.329	154.109
1767	-82.7993	-11.5752	-155.213	-167.202	-154.479	135.844	-141.343	14.8537	172.468	170.853	-178.982	174.418	-158.97	159.782
1768	-98.3199	-12.7067	-164.114	-170.236	-155.418	139.212	-115.763	-6.2058	-156.082	-173.185	-163.002	168.347	-152.363	129.874
1769	-81.6177	-15.3301	177.501	-165.424	-166.252	159.371	-111.461	-4.1842	-165.465	175.191	-160.253	149.948	-173.123	152.366
1770	-116.264	-20.848	179.584	-163.434	-158.412	165.295	-158.829	-1.5181	-154.155	-169.483	-169.821	156.309	-152.635	172.163
1771	-114.534	-12.401	-172.891	-164.474	-136.799	144.22	-115.949	27.4378	-152.905	-168.619	-162.725	138.002	-159.206	128.462
1772	-95.1509	33.8537	173.667	175.022	-154.4	140.113	-147.739	-6.7016	-156.727	174.426	179.268	133.695	-163.218	142.116
1773	-108.163	-11.5335	163.934	-167.988	-140.918	145.333	-132.448	2.0928	-157.574	-173.851	-170.181	160.944	-156.792	135.067
1774	-145.736	6.1188	172.847	-158.66	-152.481	140.85	-67.0904	-18.8488	-165.064	-158.772	-141.099	167.661	-163.018	130.267
1775	-96.039	-13.9083	175.178	-172.671	-164.838	157.104	-124.079	18.0249	-171.147	-172.401	-164.429	-177.864	-149.75	136.076
1776	-132.219	0.7234	151.208	-177.7	-151.567	151.23	-73.9371	-24.1631	-152.801	-168.571	-144.562	162.084	-136.565	148.667
1777	-110.84	11.538	158.475	-171.68	-136.137	166.083	-73.3815	4.8434	179.012	-176.138	-134.087	127.903	-157.264	109.812
1778	-123.831	-18.7548	-177.097	-149.268	-173.055	151.841	-79.9905	6.4962	-168.453	-167.022	-150.564	153.502	-147.49	157.251
1779	-98.2518	7.2087	171.761	-156.79	-138.316	138.421	-114.056	11.6324	-160.807	178.057	-155.274	146.589	-151.958	159.403
1780	-110.567	4.6746	173.38	-152.086	-162.987	170.913	-125.302	12.9029	-154.932	-169.555	-164.485	154.451	-144.28	149.477
1781	-81.0344	-9.6824	178.883	-168.683	-159.77	168.949	-136.667	9.7832	-166.161	176.958	-174.576	157.846	-152.287	156.049
1782	-106.435	-7.3682	175.639	-154.904	-148.69	140.118	-144.027	11.5223	-169.804	174.482	-179.381	162.772	-150.035	147.236
1783	-103.906	6.8983	179.517	-165.54	-166.08	153.458	-130.582	7.9431	-147.697	176.586	-167.307	175.376	-150.198	126.165
1784	-115.002	-21.927	-151.359	-173.872	-156.718	160.535	-149.333	18.2136	-168.286	-170.001	-157.91	167.809	-151.555	147.746
1785	-82.9208	3.4588	-171.078	-160.692	-153.007	136.787	-136.354	27.0036	177.233	173.077	-154.6	136.83	-173.207	175.764
1786	-67.2373	13.0005	-159.953	-161.437	-148.182	162.313	-133.456	3.8028	-164.185	-169.375	-165.207	178.703	-163.513	143.42
1787	-110.365	10.8179	-162.503	-153.403	-165.235	149.627	-132.532	20.0817	-167.444	-172.514	-161.261	156.114	-145.363	143.705
1788	-133.341	-13.7553	-179.847	-167.76	-149.037	140.43	-151.478	38.9698	-172.503	-177.805	-153.175	166.546	-167.543	131.986
1789	-69.5576	0.0744	-171.279	178.475	-134.653	146.682	-153.575	6.6797	-158.93	-175.154	-159.815	163.674	-157.675	139.269
1790	-90.8045	-23.3781	170.146	-169.184	-178.837	139.266	-110.508	-18.1719	-158	-165.951	177.898	-169.196	-158.098	133.966
1791	-57.077	-29.7161	166.081	-165.434	-154.431	153.586	-135.108	-16.9224	-163.86	-171.849	-141.981	154.961	-154.531	135.734
1792	-85.2413	-25.2602	-169.396	-167.885	-157.053	160.856	-124.622	-15.3664	-157.481	-142.628	-175.068	170.524	-161.383	131.21
1793	-160.102	1.4688	173.918	-161.658	-162.744	144.742	-142	12.6613	-176.673	-162.108	-175.02	155.138	-158.665	157.743
1794	-123.707	6.9807	166.568	-161.393	-159.374	158.47	-131.304	6.7782	-173.824	-178.512	172.994	144.878	-152.669	154.832
1795	-85.4707	19.8487	-179.67	-160.675	-140.561	133.162	-133.117	7.8682	-163.171	-168.618	-170.102	152.898	-138.497	137.936
1796	-56.0812	-18.0817	159.116	-174.87	-144.208	153.297	-138.366	15.6877	-158.296	-169.304	-171.768	157.459	-134.174	133.114
1797	-138.191	16.8241	163.395	-162.805	-157.925	136.817	-115.156	9.1848	-172.827	-176.291	-134.738	156.465	-156.182	153.8
1798	-62.6336	-1.0898	168.434	-162.105	-162.702	141.794	-144.542	8.6091	-176.975	-161.859	-148.343	171.067	-143.031	160.331
1799	-87.5915	-2.5554	-166.995	-153.305	-157.507	131.882	-125.192	-2.1773	-168.33	-158.598	-164.707	157.61	-159.636	162.037
1800	-79.375	-16.5255	-175.167	-161.782	-166.17	150.633	-124.57	1.1097	-175.795	168.526	-175.977	149.276	-143.287	137.202
1801	-118.932	-0.2262	-176.028	-167.701	-163.712	127.017	-133.778	5.7834	-166.799	-171.392	-179.191	171.704	-162.842	140.628
1802	-85.3529	-19.0675	176.186	-162.703	-151.175	146.131	-134.061	0.2297	-168.924	-179.42	-162.703	153.993	-162.639	-174.276
1803	-166.368	12.8027	-168.363	-162.08	-147.563	172.579	-127.845	10.7823	-173.585	-173.349	-156.108	159.339	-166.894	163.691
1804	-77.0143	-4.4571	175.322	-158.387	-149.417	157.973	-136.652	15.9591	-154.247	-165.456	-174.878	141.483	-162.885	178.431
1805	-127.243	-11.7957	164.738	-175.183	-158.632	168.728	-113.846	-9.6781	179.17	-179.401	-158.876	142.952	-140.31	165.657
1806	-160.687	-5.3695	-172.838	-160.211	-172.22	143.341	-137.451	19.4599	-159.116	-158.731	-168.751	152.274	-156.605	154.914
1807	-112.605	6.2872	173.569	-170.756	-161.099	121.257	-98.6855	-7.3147	-167.776	-176.505	-164.589	173.957	-157.413	152.413
1808	-87.3634	5.421	179.869	-167.509	-158.044	155.345	-115.032	-1.348	-167.158	-174.095	-171.644	158.578	-158.084	157.783
1809	-142.913	2.3636	-174.091	-166.92	-162.387	152.953	-117.156	4.7672	-165.134	-166.074	179.686	157.661	-145.43	148.875
1810	-144.441	11.4643	171.645	-163.958	-163.056	142.866	-147.621	-12.4451	-156.983	-175.473	-173.615	158.599	-149.648	130.128
1811	-137.862	24.4138	-178.813	-162.672	-154.839	143.054	-117.724	-9.4605	177.633	175.799	-163.325	145.167	-158.4	144.522
1812	-86.7877	3.6513	158.833	-170.755	-153.558	142.269	-130.266	0.5647	-166.048	169.676	-156.548	152.132	-155.385	157.718
1813	-133.716	26.4052	-165.376	-148.59	-159.898	160.244	-131.457	-6.4919	-156.88	-168.736	-155.617	163.774	-144.724	162.371
1814	-82.2444	-45.7635	165.668	-168.547	-157.461	149.484	-124.131	-16.7679	-156.566	-176.522	-169.85	146.103	-158.182	145.242
1815	-119.818	-25.2071	171.597	-152.694	-158.411	142.514	-120.533	-4.6532	-154.83	-153.191	-152.578	141.315	-153.182	124.557
1816	-85.4633	-18.3343	-154.884	-170.056	-154.456	128.654	-100.237	13.4421	-148.793	-157.117	-169.512	164.124	-153.631	130.262
1817	-126.548	-5.2823	161.794	-166.178	-166.601	176.238	-136.219	6.2923	-178.646	-173.975	158.46	-176.554	-171.667	131.105
1818	-129.708	-3.5532	-178.311	-165.657	-159.104	149.014	-95.4603	-5.5821	-167.849	-164.84	-178.549	155.826	-163.235	171.313
1819	-69.3491	-11.8954	-155.4	-164.082	-143.161	148.53	-124.262	20.4595	-176.546	174.574	179.999	170.29	-144.993	165.125
1820	-134.94	-2.4997	-156.265	-153.309	-132.373	154.371	-122.932	12.5961	-153.706	-171.97	178.059	136.094	177.8	143.451
1821	-123.779	-8.1573	-170.329	-153.406	-149.08	156.932	-126.628	4.7858	-159.641	177.249	-130.588	140.253	-158.4	130.238
1822	-131.022	-20.8503	-164.361	-165.74	-147.767	146.785	-82.9776	12.0166	-161.9	-164.513	-152.126	177.533	-157.883	160.367
1823	-112.533	-9.9183	-168.392	-170.748	-173.394	146.815	-118.874	7.2779	-157.992	-172.955	-175.55	161.189	-165.222	-179.98
1824	-84.6839	-14.127	-177.627	-172.97	-148.187	163.928	-92.0184	-7.9755	-158.583	-164.098	-166.964	136.778	-159.553	136.659
1825	-63.4309	-19.3438	-148.457	-155.33	-145.964	123.241	-117.613	1.9806	-161.428	-168.786	-173.87	156.856	-159.947	147.338
1826	-118.346	-4.654	-173.904	-145.557	-167.828	169.141	-103.048	-0.8828	-166.806	-170.898	-166.439	167.83	-134.362	176.384
1827	-138.742	15.5987	-173.203	179.182	-158.731	158.985	-134.393	24.5194	-171.721	-167.581	-148.487	152.63	-151.201	161.767
1828	-132.442	-11.761	-178.244	-155.329	-152.991	154.407	-122.431	4.9493	-156.837	-176.462	178.83	172.626	-146.013	142.766
1829	-103.361	-8.0283	-174.9	-161.065	-158.498	155.989	-137.427	2.7935	-169.034	-177.988	-158.413	157.616	-152.104	135.204
1830	-137.131	0.7789	179.621	-164.369	-147.661	141.5	-110.234	28.2552	-155.396	-179.53	-176.45	155.218	-151.055	156.068
1831	-135.993	-19.0573	-162.632	-164.711	-159.944	164.582	-121.839	11.5984	-164.22	-177.899	-167.292	142.358	-144.95	157.667
1832	-91.615	0.547	-170.778	-154.56	-147.792	175.474	-95.1313	20.9364	-163.594	-170.285	-159.454	148.757	-150.562	149.445
1833	-134.022	-4.7679	-160.165	-155.769	-167.772	133.468	-83.4354	0.7024	-176.641	-171.797	-174.737	170.72	-174.132	159.153
1834	-86.3841	-0.9617	168.067	-168.793	-147.274	154.623	-81.2251	-24.1321	-168.064	-179.76	177.346	158.391	-162.867	159.133
1835	-83.0439	-18.9336	-158.562	-167.049	-160.484	166.728	-131.853	15.7153	-169.137	-157.8	-178.099	151.61	-166.04	168.704
1836	-122.568	-0.7212	-157.23	-178.88	-166.065	155.071	-132.175	-2.4486	-168.64	176.135	-179.79	172.291	-158.572	155.36
1837	-116.087	-21.3498	167.854	-164.551	-160.047	146.434	-129.381	40.2348	-173.754	178.572	-161.012	164.895	-164.008	162.032
1838	-117.551	47.7519	-178.469	-173.259	-173.9	151.499	-140.404	22.0481	-162.737	-179.165	165.014	156.814	-143.792	142.585
1839	-81.6965	-29.6865	-177.439	-140.073	-163.249	158.245	-131.643	20.0616	172.858	173.108	-165.003	144.765	-173.482	157.746
1840	-65.6728	-27.5591	175.441	-170.273	-159.819	149.716	-147.161	18.451	-162.489	179.542	-171.137	162.248	-169.427	160.231
1841	-66.0476	-19.2578	-169.438	-137.915	-156.764	140.386	-136.608	9.873	-158.495	-155.037	-149.871	158.052	-158.452	159.505
1842	-83.2014	-14.7722	162.036	-164.027	-169.95	146.474	-132.69	5.4775	-160.608	-172.882	-158.709	174.08	-159.361	143.153
1843	-106.666	-5.3586	-171.235	-168.646	-148.405	146.173	-127.51	-4.2179	-157.036	-175.789	-130.917	157.576	-163.269	134.149
1844	-72.9359	-8.9422	-178.248	-179.853	-156.857	154.808	-133.897	7.6999	-177.584	-175.996	-174.04	169.323	-179.958	171.105
1845	-74.7948	-31.1236	167.442	-160.754	-166.185	137.887	-128.932	-2.1434	-161.388	-179.948	178.994	156.618	-150.204	160.224
1846	-80.0057	-4.3914	176.346	179.046	-169.232	121.723	-127.252	-13.5146	-168.416	-172.268	-155.216	162.352	-147.426	154.742
1847	-87.3751	13.0544	-177.924	-170.437	-144.009	134.768	-140.386	10.2111	-166.953	-162.032	-161.461	154.808	-156.338	150.115
1848	-80.8537	21.5011	-168.899	-133.955	-174.795	134.399	-140.558	-6.1167	-156.51	-175.688	172.281	158.794	-155.267	139.385
1849	-135.883	-16.8864	-177.26	-166.673	-148.007	143.088	-154.017	24.2749	-141.896	-179.397	-174.068	162.799	-146.232	161.634
1850	-117.974	4.4287	177.347	-166.448	-147.458	149.085	-90.767	44.512	-166.863	-170.622	-175.167	142.308	-157.294	136.067
1851	-131.708	-6.8463	-177.064	-177.299	-154.312	161.844	-134.269	15.6744	-163.542	-169.249	-171.722	139.253	-157.2	148.591
1852	-148.976	0.1337	162.57	-171.269	-153.125	151.859	-124.387	-4.7385	-160.85	-174.825	-123.83	158.487	-149.394	160.111
1853	-65.8856	-11.5242	-156.567	169.908	-162.597	149.147	-127.342	20.6685	-178.304	174.494	-166.642	168.631	-161.212	153.413
1854	-120.599	-6.7541	175.485	-167.952	-168.966	146.506	-93.3354	0.7119	-147.394	-170.635	-163.831	169.226	-149.17	138.772
1855	-143.11	11.4202	171.256	-152.589	-156.909	138.859	-140.685	22.1317	-153.669	-170.862	-161.242	136.109	-150.204	155.753
1856	-142.114	5.2174	-177.037	-163.389	-144.202	140.511	-149.986	14.066	-164.391	-174.62	-174.138	159.479	-142.78	163.295
1857	-140.016	0.2672	179.136	-169.194	-158.304	147.788	-126.083	24.6288	-161.795	-177.872	-172.31	165.76	-141.223	158.835
1858	-91.2146	22.3713	161.6	-175.706	-143.855	159.162	-133.503	-2.9259	-168.602	172.438	158.865	161.342	-152.658	161.569
1859	-126.784	-0.2808	-172.538	-165.209	-147.272	168.183	-131.263	12.0891	-179.087	-175.776	-163.512	162.062	-165.956	144.972
1860	-134.647	15.1844	178.062	-163.795	-148.397	144.165	-139.782	27.1268	-154.369	-158.819	-162.097	160.106	-158.472	146.009
1861	-123.498	6.5747	-179.193	-161.961	-155.966	149.319	-143.665	34.6107	-163.481	-170.23	-168.451	156.298	-165.282	165.333
1862	-134.152	-3.6421	173.08	-169.135	-148.752	154.867	-140.183	29.8041	-175.412	-173.228	-155.896	174.577	-156.561	126.411
1863	-75.3744	25.573	-171.639	-158.644	-154.143	147.134	-142.12	17.0204	-166.399	174.605	-161.843	171.312	-148.241	153.577
1864	-133.815	17.1609	173.1	-178.614	-154.998	146.333	-72.0667	-11.6581	-143.44	-167.208	171.94	161.25	-144.292	179.06
1865	-69.052	1.2263	-170.532	-176.257	-142.033	153.302	-149.474	24.1943	169.034	174.941	-177.966	146.953	-144.631	149.898
1866	-58.0691	-27.1681	-172.957	-174.608	-146.744	117.505	-112.185	2.0801	-158.548	-160.351	-150.64	170.212	-129.897	156.848
1867	-83.7303	-15.6958	177.083	-173.286	-135.316	139.547	-61.2002	-36.5398	-166.228	-178.657	-145.667	140.796	-144.52	-177.096
1868	-104.832	-18.162	-174.788	-163.561	-144.135	153.94	-79.1755	-29.1275	-175.103	-179.702	-149.743	163.638	-117.557	144.561
1869	-141.567	18.1649	172.848	179.82	-165.895	139.946	-74.1494	18.7056	-153.972	174.129	162.487	-163.435	-148.315	136.791
1870	-127.138	3.7307	-165.792	-140.92	-143.111	115.003	-71.8632	3.2753	-165.131	-172.528	-169.654	169.149	-150.322	146.74
1871	-121.441	-14.0717	162.28	-156.677	-159.71	139.115	-85.3083	-8.0388	-162.354	-169.97	-178.017	147.051	-142.844	153.196
1872	-138.557	21.4474	-172.346	-175.889	-164.202	167.659	-105.939	23.4804	-172.876	-166.661	178.265	142.053	-151.678	147.068
1873	-61.4167	-25.1941	155.518	-173.9	-163.706	173.839	-128.423	-0.939	-172.195	-179.542	-179.324	150.407	-165.562	162.72
1874	-89.6387	18.6047	163.527	175.529	-136.397	149.905	-127.347	1.1806	-162.113	-170.25	-173.889	151.507	-174.685	139.163
1875	-69.5414	23.8785	-160.873	-151.243	-135.516	140.848	-135.532	12.9182	-162.017	-167.911	161.209	170.476	-146.779	149.014
1876	-125.195	23.2102	166.024	-155.506	-169.796	129.935	-127.052	5.6227	-174.659	179.736	-155.229	167.391	-152.417	145.024
1877	-81.3419	3.7194	178.456	-149.241	-163.184	148.458	-127.383	7.2549	-166.292	-165.669	-137.209	172.421	-144.299	153.994
1878	-118.225	-11.0308	168.947	-172.955	-156.629	160.811	-138.458	17.6797	-158.819	169.857	172.118	175.533	-157.331	152.6
1879	-156.224	7.7633	-178.885	-176.899	-136.91	164.113	-104.154	8.9804	-158.602	176.763	164.796	154.84	-153.379	135.29
1880	-162.891	24.5003	177.968	-154.016	-142.006	158.608	-143.598	9.9878	-167.446	176.905	174.795	168.171	-142.702	135.473
1881	-124.281	10.6805	174.589	-165.138	-153.157	145.21	-120.404	-10.0969	-162.772	-170.2	-166.857	160.472	-159.269	158.79
1882	-133.956	22.7191	-166.636	-162.743	-162.664	156.739	-148.074	-18.576	179.253	177.103	159.69	156.154	-165.134	134.715
1883	-90.7828	53.5313	151.101	-161.453	-142.317	112.425	-131.935	-9.8062	-179.033	-171.866	-167.051	171.073	-153.677	131.318
1884	-74.2896	16.8967	170.478	-165.927	-154.162	138.98	-146.007	-20.5088	-157.298	-153.323	-163.344	142.393	-138.932	156.854
1885	-67.1075	-6.166	-179.116	-164.139	-148.367	142.863	-131.584	-8.6454	-160.468	-170.326	-158.408	169.925	-140.758	-171.811
1886	-87.7502	21.1969	-179.24	-167.138	-153.224	153.538	-133.105	-11.3317	-155.281	-159.803	-136.334	144.185	-151.652	172.341
1887	-106.374	9.0314	156.633	-167.452	-158.821	139.694	-87.9719	-4.8391	-166.891	174.609	-155.549	146.966	-162.183	168.441
1888	-77.8417	-14.9573	-179.544	-169.98	-155	151.045	-74.4353	-13.8166	-152.209	175.296	169.951	170.584	-153.481	150.769
1889	-57.4336	7.3147	-168.595	-170.418	-144.462	155.865	-151.944	5.6974	-154.129	-165.279	-153.695	140.314	-153.299	154.198
1890	-105.195	6.2752	140.067	179.263	-150.287	124.36	-129.124	-8.5585	-171.854	-158.562	-168.666	160.045	-166.392	146.178
1891	-124.396	-8.2225	179.328	-157.707	-151.228	150.676	-82.6094	-13.5977	-178.815	-163.353	-139.957	145.41	-153.856	156.989
1892	-69.1742	-18.8228	-161.563	-166.119	-148.674	147.444	-125.101	15.8511	-162.555	-175.492	-147.26	171.762	-147.57	143.044
1893	-99.2507	-22.0201	175.26	-158.623	-136.304	152.554	-75.8075	9.182	177.254	165.395	174.503	163.066	-131.314	161.831
1894	-123.428	-10.4391	176.796	-170.594	-151.742	128.183	-115.239	-7.7564	-151.263	178.178	174.83	176.428	-160.983	140.911
1895	-111.076	-4.7184	164.404	-165.402	-132.034	142.613	-133.913	3.4931	-176.595	-161.049	-164.018	144.227	-157.393	161.651
1896	-110.918	3.809	-177.623	-170.717	-146.028	142.408	-80.5037	-15.2476	-165.732	-177.643	-169.488	169.511	-160.232	160.199
1897	-78.6	-16.711	-176.346	-166.857	-153.98	157.044	-135.087	5.4791	-157.467	-172.63	-147.805	152.796	-164.708	142.023
1898	-132.278	-1.3994	-167.542	-159.213	-144.746	159.509	-108.741	22.1246	-147.05	-163.788	-164.507	167.101	-151.882	147.89
1899	-80.6237	8.764	-174.212	-172.185	-174.978	145.505	-143.844	15.027	-167.073	-177.899	-163.581	151.529	-149.795	158.682
1900	-137.381	20.1439	-172.706	-158.944	-144.083	160.816	-59.2933	-16.9821	-160.035	-173.583	-153.9	171.552	-156.751	141.984
1901	-99.372	-16.5219	168.856	-173.52	-172.649	159.129	-108.489	-14.1032	-169.511	-165.429	-168.681	168.303	-155.928	156.076
1902	-129.9	3.6585	-164.237	-165.992	-160.248	167.117	-92.7782	11.6722	-172.379	-173.902	172.497	177.015	-155.462	146.844
1903	-78.5748	-5.9363	164.961	-167.699	-164.421	173.535	-72.1011	-23.1806	-165.633	-170.018	-171.532	168.269	-163.936	123.307
1904	-149.307	28.6887	-170.339	-171.134	-160.627	155.451	-107.823	6.1377	-167.402	178.544	-176.734	162.051	-165.958	138.131
1905	-130.552	39.328	166.663	178.146	-153.046	171.481	-76.5171	-5.3524	-156.011	173.323	-164.34	173.76	-154.106	153.971
1906	-88.405	38.3719	165.542	-168.2	-133.507	124.638	-71.2357	-12.3239	-131.757	-165.816	178.797	159.483	-177.172	127.455
1907	-102.607	-24.3692	154.471	-162.836	-102.383	159.516	-116.93	-6.2682	-156.744	-155.393	175.158	156.386	-142.826	132.524
1908	-72.9328	22.7184	-156.697	-149.318	-124.98	100.368	-136.915	18.1068	-153.794	179.835	-174.006	143.909	-173.031	122.115
1909	-75.0089	27.6433	178.41	-173.197	-135.698	134.096	-124.209	25.1263	-149.868	-171.701	-143.613	161.491	-164.879	163.872
1910	-132.227	30.6284	-164.58	-143.369	-136.705	142.068	-116.63	21.9244	-176.811	175.803	-141.991	169.348	-158.208	129.35
1911	-122.541	-0.4184	-153.762	-153.301	-167.416	158.943	-131.452	16.7957	174.086	172.058	-176.523	177.234	-165.307	139.532
1912	-63.4903	12.83	-173.547	-174.022	-163.947	151.272	-141.689	29.2526	-165.28	-176.405	168.103	-177.83	-159.777	147.669
1913	-95.3793	-19.4487	166.863	-174.021	-154.41	143.389	-121.897	-11.7953	-176.303	-157.216	-157.468	176.835	-155.384	151.388
1914	-108.141	8.9035	168.536	-157.283	-152.163	162.675	-131.113	26.7589	-167.371	-170.98	-172.413	167.707	-149.503	106.936
1915	-144.105	8.9939	179.646	-170.592	-146.919	137.775	-117.442	37.5727	-155.762	-160.388	-170.028	134.31	-154.322	158.071
1916	-131.514	-6.4072	-169.719	-161.109	-163.02	154.084	-81.7935	23.5166	-176.475	-173.002	-178.093	158.937	-152.041	132.391
1917	-120.873	13.3948	176.586	-163.063	-146.071	124.215	-137.413	10.5563	-178.923	168.011	-164.506	173.287	-157.873	142.783
1918	-106.702	44.1221	173.243	-168.281	-114.351	143.171	-83.9425	-11.7978	-170.063	-170.006	-136.611	164.627	-154.823	135.493
1919	-71.7116	-2.43	-173.601	-142.097	-139.282	139.355	-123.48	12.5933	-174.839	-174.274	-175.043	158.6	-160.117	-170.975
1920	-82.5125	14.489	-171.169	-165.961	-156.618	152.896	-93.2537	6.4068	-159.171	-161.645	172.746	178.615	-179.046	169.244
1921	-109.642	6.3177	-172.763	-138.404	-147.372	163.409	-121.502	1.855	-151.849	173.615	172.305	163.516	-173.936	141.819
1922	-85.3931	0.5507	170.414	-163.888	-142.675	155.55	-113.481	14.7969	-156.651	-166.351	-173.11	168.384	-155.168	-179.765
1923	-154.506	1.5552	-176.098	-168.716	-140.591	140.669	-130.221	11.0096	-152.451	-178.678	-164.448	151.209	-169.565	157.536
1924	-128.416	30.9126	179.765	-173.07	-176.017	131.628	-131.696	24.0769	-169.956	-162.595	174.679	171.839	-164.225	162.932
1925	-146.212	-12.8073	158.804	-172.389	-148.328	151.282	-132.282	18.7165	-146.735	-153.285	-173.935	161.299	-170.1	172.552
1926	-68.3967	-8.9158	-177.164	-167.789	-152.137	166.935	-133.506	-2.3225	-155.054	-163.15	-162.822	173.305	-145.005	177.095
1927	-67.7625	-27.5179	-164.731	-170.348	-157.832	168.172	-128.104	-2.9754	-175.929	174.271	-170.195	157.679	-163.515	143.463
1928	-128.426	-6.6364	-177.426	-160.389	-143.189	138.944	-138.322	0.7495	-176.482	-171.109	-109.238	-178.459	-164.817	152.557
1929	-138.03	23.0649	-164.392	-140.725	-144.072	133.254	-108.694	-6.4403	-170.208	-165.775	-157.832	159.53	-157.065	144.421
1930	-145.467	10.1861	178.617	-164.5	-162.702	141.449	-143.578	-7.148	-151.438	178.538	-155.977	157.648	-148.944	149.655
1931	-109.105	-13.6085	162.064	-161.125	-145.881	143.345	-94.6351	-7.8681	-177.072	173.944	-147.981	151.443	-154.758	145.847
1932	-119.805	-17.9857	159.196	-169.676	-139.909	146.372	-79.1717	-15.3375	-155.883	-167.764	-120.401	133.722	-156.908	162.726
1933	-102.164	15.5583	-178.463	-163.157	-148.451	121.162	-118.68	-19.8496	-160.702	-167.942	-118.292	173.495	-156.357	174.865
1934	-79.2659	-7.5222	159.151	178.66	-164.851	136.409	-101.264	27.5746	-151.919	-161.506	-171.756	159.385	-149.859	162.051
1935	-87.2031	-7.9974	174.515	-162.602	-101.465	85.648	-135.306	4.4276	-154.234	-165.818	-166.37	172.913	-169.619	150.736
1936	-74.881	-18.2607	-149.6	-153.508	-130.365	104.455	-125.587	-7.1245	-162.248	-178.556	-155.198	149.608	-143.933	165.993
1937	-80.2441	-24.1214	161.606	-162.813	-157.416	161.119	-122.227	-0.9927	-156.012	171.225	-155.052	149.501	-152.749	164.247
1938	-114.172	-25.9864	173.42	177.765	-155.728	131.857	-68.7944	-12.527	169.25	177.967	-163.884	168.619	-168.206	162.679
1939	-81.9482	4.3033	-179.225	-165.655	-146.594	124.383	-120.575	17.518	-162.077	-178.688	168.982	167.678	-152.423	-172.87
1940	-85.8379	-13.076	-168.785	-171.911	-151.603	156.179	-155.186	28.2437	-162.992	173.805	-177.475	-176.587	-162.465	-177.821
1941	-68.2898	38.8131	-169.235	-176.159	-142.214	134.408	-146.745	17.3965	-157.339	178.462	-152.742	162.316	-155.688	169.219
1942	-144.764	26.6493	-172.705	-163.584	-155.902	158.692	-147.191	6.8561	-168.537	178.762	174.432	163.456	-142.776	163.707
1943	-84.5081	53.1185	177.534	-173.54	-152.042	89.7416	-150.012	13.7126	167.412	163.744	-168.301	141.356	-158.784	170.905
1944	-79.0633	61.3206	175.88	-170.001	-127.835	138.61	-140.591	5.4038	-161.691	-178.941	-173.659	157.464	-154.389	146.995
1945	-126.859	31.5172	163.305	-170.325	-146.836	140.617	-108.738	-6.9751	-173.485	-177.256	-157.536	164.428	-138.455	140.123
1946	-79.1134	26.0885	-157.043	-158.359	-154.985	131.762	-128.849	-1.6866	-143.522	-153.948	-176.371	124.474	-149.308	-176.922
1947	-84.57	15.1964	-145.341	-142.528	-153.309	157.915	-127.453	-27.3156	-170.284	-164.657	-159.4	161.136	-166.253	159.653
1948	-93.7286	-6.935	164.537	-179.379	-149.273	155.601	-74.4283	19.9217	-161.296	-174.161	177.04	152.275	-160.844	158.018
1949	-97.0042	-14.3155	-165.11	-169.139	-171.043	157.23	-63.546	-14.9963	-147.088	179.036	-170.349	151.343	-157.944	156.722
1950	-75.8604	15.4144	-159.932	-173.709	-151.894	163.806	-136.254	18.8044	-170.57	173.083	-165.197	153.869	-163.766	154.555
1951	-95.4664	-14.6406	170.091	-170.475	-136.973	153.074	-131.437	26.3252	-178.016	175.342	-169.222	153.094	-152.891	147.701
1952	-137.86	23.4377	177.117	-173.584	-161.786	147.335	-133.614	4.4363	-171.596	-169.749	-178.55	153.276	-155.673	154.495
1953	-65.1264	-26.218	173.327	-166.303	-140.391	145.045	-129.374	-21.1732	-167.008	171.387	-144.775	156.609	-149.879	154.842
1954	-91.502	-17.299	-172.83	-165.669	-130.958	145.882	-151.753	13.0274	-170.742	-175.83	176.365	170.458	-155.402	148.964
1955	-108.176	33.9071	-172.746	-171.511	-160.578	131.089	-136.703	7.3787	-151.811	-179.193	-169.237	169.711	-143.476	158.271
1956	-81.5163	48.9942	156.823	175.508	-163.188	146.049	-142.635	39.2152	-154.218	-167.016	-177.305	163.781	-152.194	146.4
1957	-79.0893	5.4056	176.886	-167.023	-125.912	151.68	-78.1694	30.9692	-163.083	-170.531	-172.032	170.714	-151.253	170.5
1958	-82.8852	3.0966	176.115	176.382	-163.156	167.006	-125.95	15.4775	-173.382	-171.884	-155.238	152.956	-173.37	134.641
1959	-106.944	7.3474	176.23	-172.196	178.443	129.005	-129.298	25.2331	-171.373	-155.351	-174.15	163.213	-149.663	155.019
1960	-136.705	12.4147	176.662	-167.239	-146.319	140.853	-152.667	9.9537	-164.434	-166.361	-168.278	147.458	-151.077	143.619
1961	-109.314	16.0222	-175.862	-169.215	-153.161	141.346	-110.143	-0.9638	-173.687	-166.348	-146.161	166.596	-167.997	148.538
1962	-69.2079	2.7567	-166.044	-149.911	-165.546	131.45	-129.888	3.6087	-153.112	-166.818	-162.962	157.771	-175.484	165.993
1963	-92.6039	6.6485	-171.81	-171.793	-153.369	139.23	-138.124	-7.9854	-161.681	-177.423	-159.044	155.943	-158.579	169.426
1964	-84.2322	-23.1889	163.773	-166.654	-146.859	136.922	-102.771	3.9762	169.167	-174.662	-132.88	178.448	-155.28	148.329
1965	-95.6815	51.3358	173.485	-164.256	177.027	159.234	-127.789	20.4438	-155.141	-169.561	-160.823	167.26	-170.484	135.323
1966	-109.063	25.1962	-169.688	-156.077	-152.302	150.294	-128.319	15.7689	-163.572	-169.772	161.579	160.892	-155.637	146.772
1967	-146.884	26.0312	173.522	-166.327	-164.744	128.929	-123.569	37.0869	172.725	-173.477	-174.92	176.77	-147.447	149.157
1968	-139.98	38.4121	-166.517	173.475	-155.552	130.46	-110.539	9.1791	-173.373	-176.198	-163.407	156.917	-166.457	148.114
1969	-117.074	24.3187	172.515	-154.12	-148.465	152.55	-127.356	14.6117	-158.772	173.888	-171.111	166.686	-135.806	159.649
1970	-139.489	19.5055	170.727	-172.603	-167.511	159.006	-119.628	-28.8297	-155.106	-168.725	-161.791	156.178	-137.692	117.903
1971	-140.996	-7.958	176.519	-164.512	-154.856	142.184	-131.382	2.7998	-169.143	-179.621	-152.506	167.037	-155.752	139.023
1972	-158.556	-23.0853	171.254	-163.812	-150.961	149.325	-133.237	-14.9382	-144.474	-165.371	-161.735	151.905	-148.6	156.041
1973	-155.321	0.2793	-174.639	-161.203	-149.718	114.833	-131.525	-16.4693	-161.178	-161.178	152.611	174.771	-139.709	129.842
1974	-129.361	-4.1871	-159.197	-148.583	-162.694	128.135	-129.767	-16.7993	-169.57	171.641	-163.519	163.228	-150.478	111.147
1975	-111.217	16.7409	178.73	-164.441	-138.738	115.093	-117.477	-7.1825	-152.018	-171.667	-175.067	144.081	-161.333	164.541
1976	-117.122	-9.8207	-163.22	-157.374	-179.515	153.17	-133.053	21.5132	-168.643	-169.206	-169.77	157.798	-129.356	150.765
1977	-86.4529	-11.8865	172.132	-150.86	-148.658	151.31	-111.114	12.8403	-155.741	-179.463	-159.686	154.281	-163.927	156.367
1978	-75.4731	-9.0548	163.959	-175.059	-151.718	170.093	-116.366	-8.7314	-148.147	179.434	-159.953	154.861	-172.862	160.631
1979	-106.981	2.3401	162.841	-164.211	-152.384	141.469	-125.412	22.8131	-168.536	-178.519	-171.266	159.686	-142.78	161.127
1980	-128.654	20.5475	-166.707	-144.818	-159.896	156.804	-120.046	11.8142	-160.41	-167.501	-178.974	127.428	-151.772	152.929
1981	-114.627	12.1051	-179.057	-154.026	-150.917	159.371	-124.977	12.5892	-178.132	169.743	-149.431	151.395	-148.319	119.81
1982	-103.408	-17.147	-173.116	-158.643	-157.031	164.413	-122.71	-8.0299	-160.852	173.31	-156.84	142.833	-151.064	130.283
1983	-141.706	11.4976	164.073	-171.256	-151.229	166.329	-123.395	1.6051	-158.971	-170.503	-149.275	171.968	-168.009	128.882
1984	-127.745	3.1544	-170.836	-166.637	-159.346	133.674	-81.9791	7.5228	-155.775	-166.533	-178.764	148.297	-148.69	153.619
1985	-102.661	-8.9679	-168.967	-167.622	-158.194	178.178	-140.026	1.0422	-168.743	-160.827	177.568	164.817	-165.867	143.697
1986	-133.686	14.6051	-178.244	-144.461	-159.647	151.729	-120.545	2.482	-164.128	168.693	-170.327	161.683	-139.439	154.172
1987	-95.8571	-2.093	-172.134	-165.836	-143.896	152.288	-144.664	-5.0823	-165.869	-168.672	-159.222	176.921	-158.815	143.688
1988	-93.0286	-14.1935	169.516	-175.714	-176.302	158.885	-144.047	19.9541	-160.82	178.276	175.913	163.172	-163.985	147.848
1989	-134.874	17.1843	174.364	-155.481	-161.74	165.361	-132.157	12.9095	-173.529	-167.494	-168.115	163.63	-145.363	145.524
1990	-120.762	7.6343	-171.045	-177.021	-151.784	167.208	-137.459	10.9884	-161.195	-166.123	-164.286	137.3	-155.892	151.551
1991	-125.284	-10.1976	176.058	-177.187	-136.318	136.736	-58.6777	-15.988	179.619	179.718	-178.935	152.304	-155.573	139.516
1992	-57.7615	-14.2456	160.279	-162.796	-169.306	149.989	-104.938	-24.2291	-173.344	-163.856	-170.103	-174.371	-155.398	160.314
1993	-132.754	-4.5316	165.824	-171.138	-140.468	143.619	-88.8175	15.5707	-167.114	-166.21	-163.499	143.267	-138.036	150.093
1994	-149.64	20.9421	147.519	-164.133	-165.016	140.906	-103.813	4.6447	-151.688	-165.986	174.434	160.647	-165.517	161.292
1995	-81.4833	7.5143	-174.863	-162.896	-154.988	147.77	-76.6292	27.922	-164.689	-162.407	-167.792	164.196	-146.22	160.809
1996	-80.2331	-12.9953	176.391	-174.261	-155.119	161.758	-63.7436	-4.7026	-170.45	178.094	-150.496	158.592	-148.077	151.963
1997	-135.161	-5.1501	168.541	-176.194	-173.804	159.7	-113.915	-16.2095	-169.336	-171.169	-170.204	162.96	-149.978	131.825
1998	-154.644	26.2461	160.076	-162.645	-147.506	163.345	-145.787	-2.0695	-157.861	-169.356	-160.067	-175.455	-121.931	100.668
[truncated: 3,002 more rows]

## Sheet: DMSO
#Frame	1		2 (Axial)		3		4		5 (Axial)		2 (Equatorial)		5 (Equatorial)
	Phi	Psi	Phi	Psi	Phi	Psi	Phi	Psi	Phi	Psi	Phi	Psi	Phi	Psi
0	-144.828	118.817	-157.163	11.3587	-142.031	130.978	-131.613	-29.7961	-153.756	177.035	-157.418	159.581	-167.178	103.66
1	-149.892	137.973	170.935	10.8093	-148.156	164.59	-154.11	-22.2478	-168.407	-169.494	-143.676	143.301	-157.431	111.364
2	-155.567	150.695	-170.361	35.329	-152.964	158.11	-147.649	-3.7807	-163.424	-177.049	-140.668	153.891	-156.403	118.891
3	-164.691	115.221	-164.225	32.0983	-153.827	177.98	-135.814	-46.2062	-141.49	178.265	-154.99	157.053	-145.696	131.74
4	-152.727	133.324	-174.086	-7.2254	-159.578	164.593	-130.965	-15.941	-169.553	178.149	-147.589	159.296	-148.663	150.008
5	-176.518	147.459	-152.087	-10.5116	-155.537	176.314	-157.086	3.8352	-174.558	-173.484	-117.862	147.579	-170.321	136.636
6	-148.139	143.132	169.552	-17.5	-155.295	160.589	-145.245	-17.8363	-153.634	-170.52	-158.624	126.252	-172.048	148.12
7	-140.054	139.163	-173.702	-30.1927	-153.687	164.116	-123.999	-45.9309	-172.911	178.25	-164.815	152.714	-169.225	148.333
8	-145.139	145.068	-173.191	11.248	-140.631	161.112	-131.616	15.9475	-153.621	-171.329	172.693	178.738	-158.367	129.627
9	-153.866	151.41	171.123	-6.803	-160.741	159.366	-150.471	8.3787	-153.436	-170.419	-177.081	143.62	-150.732	126.661
10	-148.365	158.755	-174.265	11.2854	-138.717	167.869	-142.043	28.5217	-163.157	-169.126	-162.199	164.215	-138.793	158.084
11	-143.077	145.158	-175.056	7.9998	-139.102	140.535	-127.891	23.2003	-174.811	-169.847	-172.729	157.737	-151.485	116.812
12	-137.502	147.95	-173.956	-34.4357	-174.088	167.31	-142.595	-5.8022	-175.386	-166.858	-175.057	162.694	-149.49	139.506
13	-140.507	128.682	-165.062	-67.5432	-148.41	175.998	-154.293	21.2925	-157.306	-174.429	-157.626	143.253	-162.245	133.361
14	-150.708	139.136	-168.084	6.8647	-134.552	177.184	-138.825	-9.5192	-163.059	-175.857	-174.252	172.679	-162.704	150.77
15	-129.856	151.873	-179.178	7.4029	-156.389	176.924	-114.879	4.2608	-159.833	-166.232	-169.201	135.06	-151.112	138.105
16	-159.436	129.941	-170.838	4.2711	-151.208	162.522	-145.184	-7.9076	-164.517	-169.852	-164.986	154.933	-141.061	137.304
17	-155.96	150.042	-171.899	-8.8938	-149.578	172.079	-143.25	-11.8446	-160.887	-178.203	-172.178	121.803	-172.634	122.254
18	-137.081	150.335	-170.309	-3.0462	-154.821	165.944	-149.541	17.4916	-164.815	-174.316	169.898	113.474	-164.594	126.486
19	-163.905	170.219	176.861	-44.4015	-134.696	157.912	-137.397	-4.0569	-153.643	-176.743	-166.168	127.755	-135.704	160.87
20	-163.621	142.881	177.532	-82.8797	-135.764	160.89	-150.862	-13.4175	-162.97	-179.467	-168.36	146.256	-161.849	158.091
21	-150.736	144.179	-165.559	14.2405	-150.155	157.343	-151.896	-16.2601	-163.925	-176.036	-160.732	123.252	-151.513	142.365
22	-133.33	157.825	-163.643	0.0316	-133.906	154.197	-149.26	-9.9959	-164.122	177.102	-177.051	142.632	-172.37	129.985
23	-156.608	144.001	-172.826	-15.6262	-122.933	156.197	-153.574	-13.6139	-172.29	-176.62	-162.319	146.413	-175.587	132.453
24	-146.838	141.994	-170.708	-9.5527	-151.361	164.692	-150.68	-4.2584	-162.322	-171.337	-163.645	145.95	-142.14	131.529
25	-135.271	144.993	-173.74	-77.9256	-130.886	154.553	-144.474	24.4681	-165.568	177.482	-176.964	154.332	-169.678	124.324
26	-145.044	157.633	179.973	-55.9354	-152.302	171.269	-139.303	-9.7974	-164.271	-170.538	-161.702	147.386	-160.589	137.746
27	-150.207	155.637	178.301	9.6841	-158.049	167.626	-138.132	8.4275	-157.815	-171.193	-159.274	112.347	-152.302	113.453
28	-141.111	124.694	174.2	-36.8032	-158.286	173.464	-152.316	-18.1462	-159.795	-177.893	-168.004	151.052	-133.367	147.469
29	-123.599	151.832	-179.657	4.8363	-155.229	149.324	-128.045	-20.0652	-157.484	175.716	177.623	109.766	-151.881	123.436
30	-148.772	157.318	-168.26	-12.8311	-125.994	146.38	-151.617	-23.6869	-145.589	-166.277	-170.146	135.48	-171.302	104.406
31	-148.413	149.393	-168.904	-27.6222	-149.405	163.167	-139.267	-16.5074	-161.433	-175.575	-178.756	151.79	-165.87	113.149
32	-134.151	142.898	-165.608	-36.2849	-146.777	176.759	-147.1	-26.3977	-152.254	-177.967	-171.457	151.554	-149.41	126.982
33	-144.44	141.373	-158.813	-13.3467	-137.005	165.383	-158.466	-23.3422	-178.043	-163.156	175.964	154.456	-158.44	128.19
34	-138.59	165.669	-156.795	-12.9847	-159.774	163.73	-152.5	3.8961	-167.915	-155.189	-177.859	141.892	-150.905	151.49
35	-146.543	162.87	-168.289	-32.3969	-168.037	146.929	-139.773	-45.6116	-157.035	-156.819	-166.907	150.566	-161.547	144.08
36	-155.059	167.658	178.962	-15.4603	-169.913	156.964	-123.472	-56.2818	-160.8	-164.18	-173.106	161.609	-161.779	130.734
37	-147.947	170.507	175.141	-26.8573	-159.416	156.833	-148.832	0.9497	-148.044	-169.887	-176.546	146.926	-140.604	139.134
38	-155.677	166.01	-158.757	-43.0808	-170.554	167.718	-130.95	6.5786	179.933	-173.202	-147.882	150.599	-153.377	139.428
39	-145.44	163.595	179.312	-40.8471	-165.12	166.368	-152.632	2.3043	-155.327	-152.545	-158.138	125.139	-151.589	161.919
40	-152.689	163.724	-176.508	-52.0583	-152.079	164.292	-137.56	-13.4202	-159.758	-174.904	178.501	123.404	-155.276	146.691
41	-143.041	161.688	-159.559	-63.5374	-153.236	177.273	-143.503	3.108	171.801	-173.737	-169.181	149.832	-133.974	151.007
42	-154.223	154.99	-173.262	-40.5052	-146.86	162.081	-142.262	-15.3637	-168.734	178.706	-148.804	143.216	-168.164	144.07
43	-135.444	151.133	-175.395	-3.8197	-142.003	178.324	-163.891	-31.3918	-158.23	-169.924	161.091	150.584	-154.582	144.476
44	-140.541	168.551	175.803	3.6739	-126.395	156.405	-153.486	11.4875	-152.907	-175.316	-141.702	176.566	-167.23	163.713
45	-150.093	153.636	171.917	-23.3778	-143.074	152.754	-151.736	-8.4667	-160.411	-173.159	-124.891	142.293	-150.95	140.514
46	-146.766	136.693	174.342	-6.9418	-124.651	176.51	-147.528	-5.2106	-155.217	-176.805	-153.25	142.146	-149.396	146.66
47	-143.682	140.591	-173.418	-6.2582	-151.472	178.401	-154.506	-22.6833	-174.105	166.034	-179.079	147.387	-159.713	130.045
48	-154.656	153.969	178.117	-39.7433	-129.477	153.438	-157.674	-14.6735	-169.494	-176.099	-174.5	137.91	-153.77	124.474
49	-140.44	128.477	-178.28	-17.1171	-121.219	148.84	-120.59	-13.2578	179.261	-172.038	-154.915	142.75	-151.697	125.516
50	-162.597	117.062	175.975	-20.3665	-146.791	164.976	-148.468	-14.0845	-173.291	-179.715	-175.852	149.531	-160.815	116.43
51	-127.081	135.489	-171.849	-24.3271	-142.172	167.219	-149.865	16.8582	-150.225	-166.195	-154.925	157.774	-158.7	116.711
52	-131.206	120.441	-173.877	-40.2288	-131.096	162.273	-113.104	-27.6323	-170.734	-164.279	-176.037	155.325	-159.814	167.676
53	-141.034	128.601	-165.767	-12.3278	-157.922	151.204	-148.578	3.9794	-170.148	172.185	-150.14	142.204	-150.038	146.928
54	-142.051	143.797	-162.383	-28.4282	-141.714	149.202	-137.109	-21.8308	-150.773	-173.891	-158.576	147.535	-159.642	141.311
55	-117.018	142.335	-178.245	-22.2555	-151.814	141.746	-148.794	0.6163	-158.552	-172.46	-179.514	165.239	-159.337	145.234
56	-151.18	147.18	171.263	-19.0221	-141.212	161.055	-124.004	1.4176	-152.465	-164.323	-177.4	126.663	-166.218	148.21
57	-125.201	157.769	167.06	-16.156	-133.621	145.701	-126.68	15.311	-146.859	-169.075	-177.227	140.266	-164.72	152.513
58	-126.71	154.623	-179.64	-13.6843	-152.165	121.304	-137.966	6.1246	-169.726	-167.668	-156.825	148.752	-143.725	134.186
59	-117.732	122.01	-173.041	-16.7979	-62.4609	120.991	-136.041	6.313	-165.27	-165.288	-174.443	131.429	-128.503	137.187
60	-141.86	112.129	-173.504	-25.8258	-142.223	150.918	-123.662	-4.2119	-158.045	-174.556	-168.748	132.317	-138.77	125.664
61	-145.827	134.075	175.201	-6.6565	-113.799	159.131	-137.354	5.0204	-147.953	-178.091	-135.101	127.672	-144.482	141.578
62	-148.427	118.602	-175.106	-13.7709	-139.511	134.863	-120.351	-30.8106	-152.875	-166.651	-144.741	139.169	-155.476	126.97
63	-145.451	147.487	178.737	-12.9754	-129.761	149.792	-119.292	3.3936	-146.722	-174.094	178.156	116.886	-151.04	146.06
64	-134.43	139.859	-175.615	-13.7323	-137.674	159.446	-128.381	-43.2231	-162.696	-170.076	-166.216	132.291	-150.257	142.382
65	-144.441	135.433	-172.801	-28.4519	-112.655	136.913	-156.584	-10.7497	-155.681	-159.857	-162.251	139.529	-165.436	157.26
66	-164.909	127.121	-170.495	-18.2357	-138.977	145.9	-139.285	2.3239	-173.15	178.67	-168.073	125.877	-144.538	145.49
67	-169.673	84.7205	-173.085	-57.0516	-159.145	137.864	-149.907	-1.6338	-161.544	-173.144	-176.447	114.83	-150.81	133.878
68	-165.358	121.695	-165.429	-46.4247	-147.209	142.878	-141.034	-14.8295	-162.249	-164.697	-165.407	161.48	-145.06	114.06
69	-159.942	129.626	-171.839	-38.5661	-124.34	147.541	-133.689	-6.6961	-146.067	-161.861	-174.279	139.057	-158.859	145.177
70	-163.09	149.332	179.258	-21.9793	-156.963	130.491	-140.396	9.4191	-166.915	-149.909	-173.515	126.788	-156.145	152.191
71	-149.792	120.08	-175.113	-43.3274	-148.363	89.7282	-124.753	11.7323	-157.644	-153.721	-158.338	137.966	-147.739	144.089
72	-162.916	145.367	-176.807	-34.576	-158.096	66.9199	-145.191	-18.9417	-162.358	172.458	-178.256	145.993	-140.352	131.52
73	-152.801	144.096	173.416	-38.015	-141.363	86.3799	-131.37	-29.1023	-148.747	-150.685	179.97	138.37	-143.632	138.855
74	-164.677	129.385	-164.923	-27.9722	-156.97	116.04	-142.037	3.5007	-169.714	-162.165	-173.274	158.763	-161.697	128.076
75	-159.276	136.08	-177.853	-16.5644	-155.345	159.609	-154.012	-25.2197	-145.723	-168.433	-143.637	88.8718	-142.4	144.255
76	-142.021	129.926	-161.516	-27.5767	-131.252	142.845	-138.744	0.4797	-157.942	-162.332	-156.188	136.661	-155.848	125.408
77	-165.322	140.592	179.766	-6.5682	-152.674	153.633	-143.323	-11.5719	-159.768	-179.066	-163.574	146.764	-149.21	128.218
78	-150.188	139.09	-174.539	-27.8188	-138.919	137.535	-162.108	0.34	-160.397	-169.326	-157.98	157.157	-140.37	165.051
79	-158.487	137.737	176.946	-49.6554	-127.738	129.603	-149.847	-5.5795	-167.74	-166.409	-145.311	134.828	-117.883	159.164
80	-168.915	143.67	-172.422	-51.9717	-141.938	144.854	-159.527	-6.3361	-164.993	-164.636	-160.242	156.158	-54.3457	123.908
81	-166.524	161.029	-166.382	-37.3415	-118.571	154.013	-132.626	-17.1959	-166.383	-166.363	-161.381	144.371	-121.999	149.062
82	-118.128	121.713	-175.643	-16.6766	-135.452	142.819	-154.003	-8.3771	-167.975	-166.374	-171.22	126.23	-115.952	144.857
83	-139.549	120.902	178.13	-18.0544	-128.741	141.586	-144.416	0.4101	-159.185	-177.161	-147.078	132.742	-125.604	155.583
84	-159.592	153.875	-176.427	-19.42	-141.726	143.773	-110.103	-15.042	-173.876	178.245	-174.464	131.201	-165.52	152.438
85	-135.675	153.516	-165.875	-31.6261	-159.1	139.044	-108.013	3.9053	-165.922	-149.076	-144.212	128.879	-153.505	145.351
86	-164.825	132.453	175.27	-22.3086	-154.833	137.097	-119.804	-10.2911	-164.047	-154.589	-165.624	144.711	-149.949	144.55
87	-143.428	166.505	-166.721	-24.2986	-153.109	149.25	-135.772	-18.1493	-159.126	-166.614	-170.592	139.517	-166.415	143.845
88	-147.733	133.737	-179.281	-32.8619	-148.032	149.383	-149.639	-17.6777	-159.984	-173.646	-165.996	135.342	-151.363	138.967
89	-165.093	114.822	-173.469	-31.5275	-148.338	139.129	-145.39	-17.7048	-160.345	-173.759	-138.663	156.369	-156.207	132.749
90	-149.829	132.666	-171.135	-38.5473	-153.411	134.692	-108.698	-29.551	-151.651	-164.694	-137.361	122.201	-158.562	137.181
91	-153.709	131.234	168.911	-11.346	-162.919	126.085	-136.822	-24.6179	-167.185	-147.435	-147.924	150.507	-150.717	146.803
92	-151.999	151.336	-175.783	-10.3352	-173.165	141.829	-145.429	-20.7569	-148.475	-156.23	-152.031	142.949	-154.702	135.467
93	-134.147	146.291	-170.414	-33.4508	-158.571	130.942	-141.089	-14.8309	-157.086	-157.121	-160.399	113.618	-150.294	160.436
94	-137.245	153.903	-174.299	-36.0379	-154.118	145.641	-148.875	-50.6011	-162.331	-156.28	-168.899	133.716	-158.914	126.92
95	-147.3	155.264	-178.316	-30.3763	-146.529	133.24	-145.029	-23.1459	-168.455	-166.446	-171.504	130.755	-170.505	148.384
96	-103.77	148.335	-163.098	-25.3942	-134.671	141.247	-124.582	-30.2223	-159.38	-144.331	-165.801	121.772	-149.453	168.425
97	-157.005	138.482	165.078	-26.8375	-163.297	147.415	-146.874	-29.2481	-162.953	-167.286	-155.158	146.341	-164.699	149.212
98	-139.459	140.355	-176.08	-44.2744	-144.856	151.601	-128.928	-43.4921	-156.847	-172.27	-133.047	138.57	-151.144	136.34
99	-131.469	110.681	177.959	-28.1837	-148.309	116.451	-152.401	-5.9514	-164.51	-152.245	-145.658	151.871	-149.89	145.364
100	-158.728	125.139	175.802	-41.5394	-142.888	139.182	-137.815	-0.5364	-144.938	-170.577	-118.537	143.741	-153.798	152.889
101	-159.918	122.272	174.741	-29.5558	-147.362	147.339	-134.806	6.0235	-156.918	-177.852	170.959	138.8	-156.254	122.725
102	-139.368	143.408	171.703	-14.2108	-144.294	140.116	-145.674	-1.1971	-156.599	-160.048	-152.451	117.382	-152.674	130.047
103	-149.753	133.28	-178.44	-26.6518	-148.371	122.806	-149.118	-30.2564	-160.197	-165.44	-162.956	109.232	-152.965	126.631
104	-153.145	151.472	-167.433	-27.5037	-154.143	145.042	-120.189	10.9805	-160.51	-174.791	-177.029	128.803	-159.416	146.473
105	-123.384	139.795	-161.207	-34.9312	-146.934	151.436	-155.358	-25.0932	-166.836	-174.112	177.674	154.823	-163.376	133.493
106	-157.817	140.65	-166.021	-56.5749	-144.283	157.915	-135.652	-27.5251	-168.625	-167.52	-170.571	128.428	-152.292	125.359
107	-140.486	155.659	-155.725	-31.3961	-156.211	150.761	-127.001	-24.1138	-164.082	-164.729	-154.137	135.068	-159.481	155.706
108	-162.88	155.006	173.453	-35.3304	-156.781	139.434	-155.06	-5.5165	-153.198	-173.202	-167.717	80.2284	-157.904	134.847
109	-144.103	150.193	-169.878	-13.738	-158.276	116.929	-133.877	2.1096	-152.714	-167.361	-159.586	132.247	-152.646	150.498
110	-149.669	138.136	-179.029	-16.7569	-177.626	148.107	-150.431	6.455	-160.474	-166.093	-148.981	127.418	-139.302	141.222
111	-173.864	142.862	173.105	-50.081	-167.895	147.383	-120.104	-29.5019	-160.84	-170.536	-162.42	153.885	-154.13	140.261
112	-165.874	142.35	-161.082	-19.5861	-154.596	163.186	-164.438	-6.6667	-151.108	-177.711	-147.044	159.938	-164.744	121.834
113	-143.823	149.006	-172.79	-31.5132	-139.576	110.792	-153.147	-12.7037	-160.198	-149.06	-171.35	126.714	-148.877	141.924
114	-160.37	142.938	-169.053	-52.4022	-156.973	130.436	-145.2	-1.8886	-151.177	-166.204	-145.16	147.632	-162.972	132.907
115	-158.197	139.921	-174.507	-25.9243	-153.022	81.6387	-147.982	-8.5681	-144.997	-157.598	-174.739	144.886	-130.091	132.475
116	-175.428	108.933	176.599	-38.5329	-168.932	127.201	-161.942	-19.5074	-164.101	-160.948	-177.748	147.115	-164.377	148.455
117	-143.235	154.427	171.324	-28.7312	-165.285	140.698	-156.411	-3.7872	-161.914	-170.069	179.318	132.249	-151.26	131.744
118	-137.483	154.362	170.272	-14.8717	-165.396	102.355	-163.85	-20.7944	-173.447	177.47	-164.119	135.549	-151.017	140.22
119	-147.963	135.919	170.185	-49.9977	-155.736	110.699	-153.86	6.7243	-173.675	-167.456	-143.364	166.235	-152.587	137.877
120	-132.591	127.097	176.282	-18.9132	-156.801	126.736	-160.702	-2.4844	-166.002	-163.892	-164.782	167.469	-132.342	132.199
121	-129.592	119.336	-176.23	-25.2458	-156.995	145.558	-170.113	-10.6081	-143.548	-140.805	-148.506	155.75	-145.064	134.346
122	-144.413	138.032	-179.524	-38.0472	-150.445	124.281	-161.171	5.3417	-149.091	-154.937	-164.502	139.02	-147.501	149.311
123	-145.092	155.858	-171.28	-42.3605	-139.682	120.21	179.061	14.9267	-156.54	-164.115	-162.682	135.032	-126.294	140.912
124	-147.333	153.756	-179.014	-36.7098	-159.96	108.231	-148.292	-3.0045	-164.112	-142.661	-175.204	143.749	-147.621	146.587
125	-150.773	136.409	-165.101	-77.3756	-142.336	102.718	-142.42	-1.4166	-155.486	-166.998	-158.401	135.743	-164.436	126.753
126	-163.704	110.014	-160.409	-101.771	-171.317	153.585	-160.317	0.736	-160.183	-165.035	-140.797	136.981	-171.321	135.928
127	-176.983	138.825	-160.117	-5.3057	-158.954	133.633	-159.63	-14.9641	-163.352	-173.499	-169.69	145.862	-164.086	125.949
128	-129.496	162.215	177.178	-9.9389	-149.742	131.147	-171.49	1.5207	-153.131	-159.351	-162.016	141.245	-156.072	133.355
129	-161.819	157.464	170.615	23.2139	-156.572	115.872	-153.738	-2.3849	-166.418	-179.798	-159.806	162.476	-143.368	150.865
130	-122.747	163.257	-158.237	34.9997	-145.472	118.677	-167.9	-2.2679	-155.867	179.879	-168.151	155.879	-152.549	131.657
131	-148.961	137.102	-171.491	41.6287	-155.956	133.362	-152.546	10.8974	-173.997	-171.855	-163.213	160.862	-159.689	114.681
132	-118.121	146.397	-157.54	22.8295	-167.967	131.812	-156.323	-7.6279	-164.953	-144.903	-150.649	148.499	-159.777	136.382
133	-144.255	140.956	-166.657	17.8974	-146.416	115.026	-117.29	1.653	-165.306	-169.905	-169.307	158.404	-158.031	157.864
134	-146.674	159.208	173.342	11.1175	-160.027	136.78	-158.978	0.1476	-165.982	-144.342	-159.713	152.137	-159.23	63.7128
135	-140.639	129.207	-165.432	25.1209	-118.945	146.141	-145.422	-5.7239	-153.695	-161.754	-167.747	140.287	-142.71	-21.415
136	-139.52	152.825	-178.137	34.2845	-81.1791	142.855	-136.981	2.7735	-156.805	-155.69	-162.177	151.046	-139.15	-0.594
137	-146.676	147.393	-170.402	6.0136	-151.546	132.297	-149.574	-18.3397	-165.249	-164.809	-166.883	142.226	-168.463	-16.314
138	-148.562	152.827	-153.409	18.8106	-154.212	152.129	-158.401	-5.8433	-145.688	-157.254	-168.962	141.149	-129.917	-44.8244
139	-149.083	142.594	-174.753	1.6027	-147.011	145.748	-135.988	-24.2311	-167.026	-168.201	-161.214	149.307	-147.387	-3.8678
140	-98.4576	142.042	-167.887	-76.8724	-149.099	115.112	-161.656	4.2932	-174.333	-170.562	177.741	158.882	-148.853	-26.6907
141	-138.18	140.155	-166.12	-11.7283	-157.419	143.13	-144.197	-22.0442	-170.437	-178.279	-162.045	157.864	-142.225	21.9728
142	-139.977	151.705	-171.378	-45.5079	-137.469	142.943	-136.451	-16.7247	-172.633	-177.125	-162.113	93.4143	-140.661	0.6159
143	-141.634	153.225	179.097	-27.7456	-161.63	96.567	-144.895	-35.2798	-165.59	-175.514	-172.819	155.023	-135.095	11.9664
144	-115.083	126.698	170.744	-44.0917	-173.875	143.038	-145.689	-7.6533	-175.528	-177.769	167.633	148.002	-158.161	19.2213
145	-158.802	138.058	-174.558	10.8091	-168.85	118	-158.851	-3.7089	-159.823	-171.009	-157.874	144.377	-153.139	6.7529
146	-55.9054	118.951	-163.147	26.5547	-162.793	129.568	-160.934	-1.0514	-168.186	-163.007	-176.252	141.579	-154.155	0.9509
147	-78.1929	115.246	-179.507	-18.0622	-164.181	125.023	-152.896	-18.3627	-164.058	-176.98	-164.186	163.214	-143.641	17.628
148	-30.1617	125.609	164.731	9.2104	-140.048	148.305	-145.028	-25.3459	-167.389	177.147	-156.988	160.076	-148.857	2.4036
149	-80.1481	111.382	-177.887	18.6194	-156.294	128.019	-138.506	-15.5379	-153.418	-150.546	-141.119	146.586	-158.356	4.1787
150	-76.1881	96.6366	-166.822	24.0957	-159.41	114.967	-121.148	-15.0476	-156.139	-160.72	-173.181	162.555	-139.215	-21.1788
151	-37.9299	141.217	-170.816	9.0016	-160.822	131.81	-155.738	6.5137	-161.753	-171.662	-170.2	139.596	-146.526	0.5603
152	-145.254	107.038	-167.311	-6.3967	-144.12	123.129	-170.05	-22.3277	-160.991	-172.5	-166.239	126.519	-149.125	26.7752
153	-174.252	113.808	-170.562	-25.6564	-173.08	111.736	-156.353	-21.0092	-175.671	-166.283	-152.208	148.987	-149.214	-18.0832
154	-155.308	130.174	-179.525	-21.5304	-157.248	150.875	-142.118	-20.7498	-162.797	-170.179	-158.395	140.317	-152.413	-38.3709
155	-136.075	136.482	-177.773	-25.1193	-152.494	139.816	-153.152	-11.665	-173.637	-169.41	-178.302	97.6621	-155.477	-13.5809
156	-151.541	139.177	175.536	-12.2361	-166.479	135.153	-152.784	-2.877	-171.62	-170.638	-176.615	132.545	-152.692	-13.9503
157	-144.024	140.946	-178.978	9.4916	-163.878	143.906	-152.543	-19.3368	-154.084	-164.342	-139.481	136.475	-147.668	-7.4784
158	-178.893	136.773	-167.672	12.9728	-170.381	128.873	-144.047	-19.4897	-160.548	-162.628	-140.117	157.929	-133.737	4.8331
159	-139.918	147.595	-172.188	5.8154	-154.634	146.919	-157.16	-25.1386	-147.634	-162.873	-164.221	138.81	-160.372	-16.4439
160	-139.001	136.485	-146.259	26.9389	-151.099	128.242	-138.138	-27.4277	-161.488	-172.043	-167.526	152.866	-149.269	-6.0525
161	-167.086	146.943	-172.608	-16.941	-169.511	150.684	-140.761	-7.2295	-156.568	-156.894	-163.601	161.391	-161.368	6.4561
162	-168.155	154.107	-167.956	-22.841	-148.719	157.809	-142.768	-23.1647	-166.664	-176.553	-174.866	150.632	-158.541	-6.2428
163	-141.713	116.717	-172.023	18.2948	-147.696	126.959	-153.077	-25.6798	-161.243	176.09	-153.07	99.8453	-139.858	-2.5595
164	-162.904	120.349	-169.581	-9.2249	-148.19	128.906	-125.486	-19.1309	-171.815	-154.915	-167.677	136.365	-125.993	-4.3347
165	-146.592	132.049	-167.077	-4.1257	-171.744	129.03	-139.659	-43.4154	-169.346	-159.127	-155.588	140.483	-129.112	6.1658
166	-171.262	116.385	-175.897	-13.4075	-170.454	71.3799	-132.589	-15.584	-141.696	-163.999	-160.72	139.083	-151.79	-16.0016
167	-155.932	111.252	-174.085	-19.9381	-157.79	133.099	-159.58	-13.7052	-151.117	-178.011	-131.798	134.371	-138.025	-28.9968
168	-152.97	139.786	175.44	-21.9756	-144.101	122.127	-158.171	1.0669	-148.087	-168.119	-126.802	148.355	-137.583	-23.321
169	-166.21	72.5366	-177.275	-18.8601	-145.796	152.816	-138.604	-1.8897	-160.128	-173.99	-169.809	142.593	-124.429	5.0938
170	-160.457	125.466	172.993	0.969	-148.325	135.995	-140.352	-20.4749	-175.338	-167.532	-169.222	127.733	-142.456	-9.9762
171	-147.227	120.781	-175.278	-27.4786	-156.368	141.616	-132.789	-41.6503	-167.623	-160.17	-166.66	124.935	-126.3	-2.3217
172	-168.15	122.024	179.228	-16.421	-140.321	148.282	-150.591	2.8081	-158.347	-159.396	-171.914	116.385	-168.995	-10.6738
173	-148.096	145.54	179.615	-84.7043	-122.962	143.97	-137.844	-25.5385	-157.927	-162.226	-179.034	156.192	-129.872	-15.4094
174	-154.87	135.613	-170.87	-12.3209	-123.878	121.813	-102.885	-23.8753	-161.099	-29.5193	-171.55	132.399	-140.091	-21.6524
175	-169.097	121.67	-176.698	-7.0907	-135.555	146.447	-148.915	-10.5714	-162.303	-30.8537	-172.586	137.029	-153.67	-13.2749
176	-159.746	126.004	-179.085	1.4562	-162.907	142.227	-134.404	-13.1608	-162.927	-41.0297	-179.2	172.929	-143.075	-14.7285
177	-174.127	57.2204	-178.609	7.5339	-173.274	120.834	-144.977	-15.6455	-157.668	-49.3469	-175.892	151.636	-157.943	4.168
178	-149.736	130.454	178.934	-31.3518	-137.041	149.373	-133.177	-22.4413	-152.405	-74.2816	-171.599	145.262	-145.343	13.5697
179	-141.72	116.91	174.069	38.6526	-155.128	139.736	-147.465	8.8076	-160.374	-52.138	-173.723	136.719	-160.421	-22.0045
180	-90.757	141.117	173.684	-39.8468	-152.373	137.065	-160.567	1.8841	-156.673	-82.6345	-137.634	143.292	-149.617	-11.5917
181	-121.952	157.911	-168.549	-4.3441	-158.121	128.877	-154.183	-1.7362	-168.299	-64.7399	-168.487	138.612	-137.122	-9.0112
182	-151.479	138.028	-172.598	-28.0593	-169.885	138.941	-159.345	-53.1927	-154.982	-57.8518	-162.214	154.313	-151.119	11.9024
183	-137.071	145.787	-170.191	-32.8217	-148.279	139.045	-143.817	-21.7419	-143.771	-34.0607	-159.972	148.555	-153.847	-11.6315
184	-148.212	110.672	-161.484	-9.0963	-148.984	136.292	-152.069	4.3735	-156.95	-53.8729	-167.857	137.719	-130.773	-16.2685
185	-135.471	157.081	-163.802	-33.0361	-164.092	137.196	-146.961	-26.9607	-165.751	-69.2905	-152.928	129.107	-139.442	-13.4434
186	-155.858	134.196	-178.015	-9.8135	-154.067	123.76	-150.058	-18.7627	-163.347	-81.1282	-158.516	108.513	-164.718	25.8959
187	-156.81	149.958	-179.51	-45.4631	-153.194	122.325	-137.867	-0.6398	-152.437	-70.3423	-155.957	128.739	-140.792	-30.1392
188	-157.476	152.116	-174.419	-68.5499	-152.048	141.477	-117.805	-5.9014	-157.734	-52.4399	-159.784	150.159	-162.278	10.1176
189	-140.047	160.685	-176.373	-44.0015	-149.677	142.442	-151.609	-6.2602	-166.075	-55.5804	-156.192	141.774	-101.124	-9.113
190	-164.802	147.06	-161.76	-26.841	-161.819	131.372	-122.378	-18.0071	-162.001	-140.712	174.488	118.725	-143.848	12.8612
191	-147.981	138.889	179.579	16.662	-133.644	127.846	-128.787	6.5091	-173.177	-68.1746	177.548	149.582	-147.372	28.2348
192	-149.318	126.433	-169.631	24.18	-162.282	141.481	-144.266	-18.1531	-158.169	-64.2441	-178.874	142.79	-125.482	-6.7495
193	-142.048	150.056	-163.984	-59.9571	-152.986	131.617	-158.244	-2.7086	-159.676	-58.5384	-176.566	162.031	-150.187	16.4303
194	-147.539	133.223	177.865	-29.8085	-138.367	154.803	-146.938	-3.941	-171.884	-38.7667	-165.233	151.13	-108.488	4.8103
195	-151.59	149.41	-169.998	-25.5356	-109.925	142.936	-155.866	15.119	-153.866	-107.661	171.101	148.051	-159.956	-23.8059
196	-133.72	157.39	-179.072	-17.0017	-163.925	143.721	-142.895	-1.7592	-142.531	-37.6073	-163.144	149.688	-153.203	-7.8429
197	-136.904	146.63	169.826	-58.9444	-155.273	117.952	-148.796	33.5867	-161.928	-39.7709	-169.796	101.211	-146.073	-5.5098
198	-151.066	144.408	-179.147	-12.0845	-162.748	137.53	-148.167	-0.3833	-148.352	-58.7759	-152.014	143.657	-151.338	-11.649
199	-148.524	156.327	-169.287	-18.502	-132.964	139.613	-140.46	-1.0857	-163.955	-73.2256	-175.595	156.531	-142.264	-5.2382
200	-134.054	147.688	168.389	-32.1273	-156.474	144.481	-141.867	21.5582	-172.429	-52.3105	-168.859	163.016	-136.416	8.2042
201	-134.128	166.028	-156.376	-36.1749	-170.098	150.977	-142.557	-35.0682	-144.563	-56.9587	-177.119	137.882	-131.318	1.9988
202	-154.259	161.922	-165.799	-53.5182	-165.515	162.628	-135.327	-37.9724	-160.203	-65.9315	-155.298	151.938	-144.849	-21.991
203	-138.464	154.474	-176.475	-23.2687	-154.937	157.274	-136.953	-4.5685	-153.217	-47.5454	-168.033	143.354	-145.645	-5.3392
204	-135.018	145	-179.043	-27.1606	-157.427	151.225	-138.236	-41.1449	-161.408	-64.0517	-167.283	141.854	-147.497	1.7542
205	-147.125	153.205	172.854	-35.7032	-150.918	162.934	-126.61	-19.5896	-166.485	-40.5924	-175.516	133.087	-138.257	-3.9908
206	-126.559	152.356	176.738	17.4167	-143.74	151.261	-143.684	-4.399	-146.366	-49.7857	-163.297	141.038	-132.612	5.6654
207	-151.444	154.212	175.391	10.9859	-156.204	155.703	-140.189	1.8533	-162.229	-53.4306	177.171	153.09	-136.863	3.968
208	-143.726	156.838	-172.477	-5	-148.239	134.398	-150.452	-9.9188	-157.898	-39.9305	-175.604	146.251	-147.152	8.4676
209	-112.016	158.716	-179.325	-145.35	-94.6036	150.829	-128.53	-1.3441	-152.337	-48.568	-164.23	162.311	-141.753	-23.271
210	-139.689	149.406	-172.338	-142.192	-155.101	160.816	-148.95	-19.7468	-161.819	-46.8326	-161.799	148.46	-153.25	-22.1779
211	-143.241	140.785	165.109	-170.312	-154.651	141.125	-155.697	-1.4052	-147.845	-44.4048	-170.165	159.137	-141.741	-10.6012
212	-146.984	157.482	-168.513	-137.263	-148.289	150.373	-145.766	-3.1886	-167.651	-46.3832	-158.561	138.114	-79.8025	-30.2862
213	-144.547	134.064	173.501	-156.108	-162.662	131.007	-120.081	-23.4598	-168.857	-33.6653	-179.442	135.437	-131.859	-51.0116
214	-150.35	143.169	-174.422	-174.733	-158.618	145.074	-132.696	8.5632	-153.752	-44.7284	-165.634	145.571	-156.209	-23.6974
215	-162.379	160.961	-172.565	-150.116	-139.432	101.861	-142.189	-27.7215	-160.119	-65.3903	174.614	155.041	-152.94	-3.5731
216	-143.867	139.883	179.255	177.884	-151.196	134.727	-135.359	8.9538	-157.674	-61.953	179.849	151.595	-149.837	-25.6236
217	-143.413	151.048	157.639	-179.472	-137.428	134.653	-147.475	23.728	-157.447	-44.0142	-166.637	160.128	-148.996	-21.0651
218	-152.49	138.695	151.887	-164.441	176.709	143.943	-153.742	-24.4096	-159.704	-46.1	177.453	154.49	-146.734	-23.9693
219	-140.964	149.534	-175.43	-162.409	-161.626	122.007	-124.831	-30.5657	-147.821	-54.1178	-173.397	131.428	-148.736	4.8684
220	-140.387	137.331	-175.475	-151.437	-156.239	158.607	-111.908	-37.1147	-163.6	-68.3531	-161.03	158.343	-144.779	-10.3217
221	-162.817	138.295	-174.386	178.518	-139.588	145.011	-143.51	-20.369	-165.724	-79.1178	-177.695	124.062	-156.714	-10.4699
222	-161.548	139.499	-166.209	-171.913	-165.544	144.65	-139.652	-24.4162	-147.981	-21.4703	-149.607	146.909	-160.637	-3.7755
223	-142.849	149.011	-170.417	-153.496	-163.131	150.297	-153.908	-31.4609	-158.759	-48.5189	-131.188	153.449	-127.264	-23.1418
224	-145.414	163.826	-169.592	-161.142	-149.151	135.812	-132.092	-19.4278	-174.104	10.4652	-142.61	146.685	-148.436	-17.5751
225	-142.527	146.231	172.8	-157.048	-163.758	123.32	-150.951	-29.6031	179.378	-60.5612	-158.198	147.671	-160.763	-27.4325
226	-121.566	117.454	178.246	-163.163	-147.81	158.198	-108.419	-5.3942	-165.845	-46.8205	-160.089	160.664	-156.144	-32.3908
227	-138.609	145.625	-165.776	-162.291	-156.443	148.791	-132.576	-10.722	-147.215	-53.7856	-167.63	138.01	-167.364	-37.5701
228	-146.171	138.173	179.925	-171.285	-134.755	148.669	-139.586	-34.0451	-166.167	-50.8015	-170.155	161.982	-158.961	-39.1651
229	-127.489	120.331	174.096	-179.371	-138.382	111.791	-140.857	-14.0662	-159.298	-49.8117	-166.181	150.388	-148.858	-49.1529
230	-148.875	158.031	169.971	-176.88	-124.596	131.674	-141.845	-6.8685	-157.042	-75.8692	-170.81	145.725	-145.373	-6.4476
231	-158.689	146.133	172.947	-177.318	-145.997	126.374	-149.137	-10.703	-147.539	-56.947	-141.675	-177.668	-143.275	-8.7119
232	-130.481	145.602	167.925	166.513	-149.317	127.487	-143.971	-20.1066	-155.122	-31.2117	-177.989	-175.891	-146.87	-24.1835
233	-153.201	119.542	174.409	177.362	-126.482	88.7002	-149.671	-11.9961	-165.855	-4.5678	173.837	158.542	-141.346	-60.1788
234	-157.173	141.083	178.077	174.668	-156.327	104.928	-137.676	-19.9766	-156.721	-45.6673	-166.938	160.672	-150.116	1.5609
235	-144.617	130.192	161.868	155.603	-150.689	140.126	-138.505	-21.7044	-160.943	-45.2069	-156.031	154.947	-138.638	-8.2767
236	-122.232	151.334	168.411	173.301	-156.127	153.833	-143.726	-9.2652	-164.837	-24.6752	-170.069	149.26	-137.449	-24.929
237	-148.127	159.04	172.866	170.066	-157.836	149.541	-137.129	-4.0408	-168.464	-65.0666	-157.131	163.765	-132.404	-17.8265
238	-150.178	125.797	169.218	-163.549	-148.905	137.205	-138.231	-19.2813	-158.241	-25.7335	-149.91	143.814	-84.8755	2.6186
239	-149.859	118.384	156.544	175.675	-154.915	157.28	-134.996	-19.6958	-164.298	-53.5309	-169.667	163.309	-125.808	-5.4631
240	-150.332	125.441	-161.297	-178.093	-147.843	122.914	-133.368	-19.1922	-155.131	-64.877	179.901	132.405	-143.238	-4.0251
241	-131.611	149.424	-161.197	-168.898	-148.977	140.48	-132.308	-28.8197	-146.555	-57.7031	-163.207	143.695	-143.52	-55.0749
242	-145.307	141.429	150.395	176.282	-158.167	158.739	-142.777	-32.0146	-157.821	-52.7858	-161.847	126.594	-145.553	-53.7899
243	-143.44	164.694	157.913	179.929	-161.308	144.561	-141.781	-16.2393	-151.253	-60.3811	-161.516	142.509	-143.186	-29.2134
244	-118.506	153.427	-177.992	-176.378	-163.902	126.37	-132.984	-25.4355	-156.864	-42.6549	-137.907	126.895	-150.849	-13.8978
245	-143.178	146.203	176.361	-175.672	-138.497	150.86	-151.978	-30.6869	-161.564	-57.7142	-140.219	145.674	-170.572	19.4218
246	-138.557	160.021	-176.59	-139.438	-165.966	138.946	-146.059	-27.7319	-169.7	-36.7289	-156.156	132.231	-156.587	-22.8418
247	-150.382	128.997	169.675	-146.361	-168.247	133.93	-133.057	-50.0311	-155.754	-47.2645	-157.466	139.939	-140.694	-37.7298
248	-153.595	159.784	175.307	-40.1466	-157.926	137.609	-130.288	-52.8119	-163.84	-60.5809	-148.933	153.371	-129.317	-56.5467
249	-134.693	155.797	-176.044	-39.9104	-147.093	126.899	-155.839	-26.5689	-164.345	-48.5619	-157.292	148.799	-158.834	-0.8507
250	-146.895	155.942	179.835	-61.1561	-160.359	128.055	-135.451	-33.2362	-158.744	-49.8048	-141.78	151.343	-154.438	10.9857
251	-154.058	139.402	176.21	-53.5174	-136.249	127.581	-150.216	-10.4832	-161.483	-43.1475	-162.872	162.244	-129.573	-11.4479
252	-142.081	146.091	179.099	-15.6736	-145.112	124.316	-139.224	-20.0796	-177.4	-59.0208	-159.98	118.726	-135.358	-31.0729
253	-156.489	139.369	-170.903	-30.7027	-144.089	135.454	-123.387	25.6045	-157.506	-40.9485	-176.862	137.003	-148.764	-50.2661
254	-131.465	140.837	166.904	-3.9574	-138.392	123.167	-160.153	-12.1686	-149.869	-48.0826	-172.008	141.43	-151.958	-15.9113
255	-141.723	148.006	159.365	-3.8854	-142.286	91.709	-147.61	9.4332	-164.568	-63.051	-141.142	148.313	-145.208	-23.4699
256	-133.335	168.581	-178.219	-7.6026	-142.146	134.107	-129.69	15.2209	-165.832	-54.7905	169.626	157.127	-169.705	-26.2162
257	-146.895	160.56	-163.166	-29.004	-153.678	144.099	-148.562	17.1955	-164.001	-40.0269	-162.024	155.1	-144.199	-32.9239
258	-129.328	153.418	179.453	-7.6398	-163.945	154.079	-157.633	-0.9511	-155.147	-48.1352	-174.675	166.268	-142.413	-40.9878
259	-147.055	176.21	-174.762	-45.5041	-157.682	145.406	-143.587	2.3564	-161.999	-62.1205	-170.058	122.607	-139.377	-9.6371
260	-126.142	166.219	174.341	-3.2578	-156.033	119.139	-140.054	-2.908	-144.492	-40.2608	-179.13	166.36	-138.346	-47.1184
261	-148.197	131.991	-169.138	-36.8311	-150.043	131.278	-146.886	-7.8735	-162.439	-56.3757	167.097	150.732	-131.134	-27.7251
262	-148.389	143.289	174.31	-12.6101	-155.391	77.4945	-131.842	-11.0602	-163.899	-55.2434	-170.602	156.737	-135.724	-35.1945
263	-164.04	115.013	-179.437	-5.1373	-159.977	129.316	-133.708	-15.7075	-161.629	-35	-171.425	153.37	-164.919	8.8636
264	-157.614	136.848	-175.05	4.1058	-160.798	140.029	-139.204	-3.0119	-165.91	-62.4427	-175.538	146.429	-153.989	-28.6508
265	-141.024	146.999	-153.9	-32.7278	-154.397	136.692	-138.012	-2.1452	-153.414	-47.023	-162.744	131.448	-133.156	-34.0204
266	-157.875	143.384	170.057	-11.7673	-142.774	135.485	-131.095	21.0395	-146.419	-44.5589	-158.908	139.801	-138.966	-12.373
267	-156.309	139.642	-178.117	-13.2549	-151.849	128.801	-137.873	-4.1391	-164.448	-33.6553	-170.627	132.018	-144.852	-5.3936
268	-148.889	144.856	176.915	-13.988	-155.443	133.159	-134.639	7.1943	-156.638	-53.0124	-144.183	127.446	-160.962	-17.0179
269	-147.873	110.021	-155.156	-11.9268	-151.272	138.916	-139.096	-9.742	-162.546	-29.9035	-154.395	150.695	-160.288	-9.7657
270	-150.213	128.531	-178.583	9.4114	-148.437	139.032	-152.687	-5.7504	-162.684	-62.7842	-145.005	130.29	-153.221	-8.7918
271	-158.361	131.953	-175.177	-24.1181	-161.928	143.571	-139.639	-17.6662	-157.294	-53.8347	-149.167	125.214	-136.287	-18.1498
272	-145.149	116.421	-170.919	-26.3382	-143.573	134.139	-143.268	-28.2227	-151.899	-40.3047	-170.377	145.518	-124.391	-18.4841
273	-151.4	115.712	-176.225	-23.4587	-164.511	120.189	-140.034	-43.7373	-166.596	-37.7476	-167.857	121.321	-141.416	-13.9095
274	-166.295	135.525	-171.022	-24.1464	-161.89	81.8051	-138.362	-14.6797	-157.964	-52.4049	-160.885	145.58	-136.525	-29.5527
275	-160.999	115.013	-173.1	-26.2301	-170.802	94.4211	-135.824	-23.9642	-161.258	-19.8695	-134.713	139.829	-121.542	-33.4136
276	-141.053	133.381	164.987	-25.7288	-139.097	107.865	-137.011	-30.7055	-157.3	-0.4744	-169.88	150.726	-138.25	-39.2759
277	-147.849	120.625	-175.109	-30.3459	-162.751	100.972	-142.265	-8.7496	-162.936	-58.1182	177.03	162.537	-125.214	-34.3262
278	-154.023	133.74	-169.093	-66.2284	-165.183	118.57	-143.322	-12.2154	-163.259	-66.0447	-156.326	146.47	-150.8	-14.3355
279	-157.8	126.623	-164.56	-31.6709	178.701	96.4604	-145.492	-27.8716	-168.994	-43.8196	-167.065	142.4	-133.912	-34.512
280	-173.165	140.363	179.991	-16.2893	-142.504	147.592	-123.129	-21.5758	-157.941	-45.8162	-151.061	138.305	-136.326	-13.9907
281	-169.484	134.243	-176.884	5.4947	-156.312	137.118	-147.851	-8.9726	-151.034	-66.6171	-170.785	158.471	-148.668	-27.8875
282	-149.473	115.738	176.699	-18.9946	-149.369	147.348	-141.476	-0.4812	-161.75	-47.0001	178.883	153.235	-138.1	-2.3861
283	-155.014	134.055	179.906	-12.1271	-165.319	153.665	-137.318	-17.7745	-139.06	-76.7182	-171.3	138.167	-127.436	-45.2718
284	-150.326	116.233	-157.18	-19.6786	-164.339	150.982	-125.805	-3.2048	-144.146	-61.026	-165.459	143.675	-134.45	-25.8879
285	-164.825	123.006	178.673	0.0852	-151.724	140.768	-141.33	-1.2961	-159.86	-55.1772	-157.52	138.97	-143.582	-32.7842
286	-154.674	147.644	-161.29	-51.4601	-154.393	117.646	-153.628	-2.4509	-167.214	-50.3699	-148.599	144.52	-159.738	-22.8996
287	-152.16	128.828	179.839	-45.1895	-156.654	123.977	-151.419	-19.0111	-146.144	-68.0953	-179.954	145.12	-145.661	-28.5701
288	-148.615	155.271	-179.663	0.6193	-134.689	108.099	-124.751	-23.9142	-158.411	-84.5614	-178.36	120.273	-128.304	-31.4985
289	-163.095	141.037	177.529	-19.6311	-145.728	133.131	-152.854	-1.9392	-160.332	-163.294	-170.21	132.028	-157.352	-26.3142
290	-151.367	140.828	-172.373	0.4978	-146.954	127.458	-152.23	-37.2648	-161.366	-159.807	-147.288	121.413	-138.417	-45.9375
291	-139.323	123.249	172.803	-20.349	-118.448	136.705	-138.914	-20.0646	-171.4	-177.5	-149.518	139.641	-147.656	-21.8265
292	-158.969	149.512	-174.899	-10.6692	-145.501	135.911	-138.849	-4.5266	-170.986	-168.688	-151.028	143.637	-125.428	-58.6341
293	-156.303	140.674	-158.092	-42.5342	-153.146	118.557	-141.267	-8.6389	-153.51	177.452	-170.997	138.19	-155.768	-25.7058
294	-142.312	138.108	-164.952	-28.0593	178.257	113.834	-119.491	26.2105	-171.348	-169.23	-143.648	133.731	-143.485	-32.7679
295	-145.014	149.249	-175.363	-3.0952	-158.286	117.632	-125.975	-17.419	-152.314	-162.608	-160.317	46.7967	-152.757	-35.5088
296	-164.435	134.769	-177.535	-31.4886	-158.107	120.203	-143.164	-9.1801	-165.328	-163.062	175.855	111.311	-135.328	-12.6034
297	-149.178	153.91	-169.13	-29.439	-167.011	108.137	-145.613	4.8281	-152.303	178.278	-158.436	165.125	-144.56	-18.1261
298	-145.005	155.617	-177.772	-9.8448	-131.043	143.627	-153.573	22.0818	-151.528	-158.006	178.385	164.394	-139.021	-22.2294
299	-152.682	123.122	-176.301	-31.6805	-142.769	140.925	-129.82	-26.3064	-155.834	-151.05	-140.152	166.241	-90.7125	-22.1839
300	-147.274	132.956	-160.239	-11.7634	-136.909	142.575	-128.205	-23.8706	-166.079	-164.014	-162.923	153.832	-119.575	-12.7188
301	-167.231	140.767	-170.308	-7.2156	-173.358	150.612	-155.6	-20.5005	-158.517	-168.758	-156.069	125.916	-132.299	5.4702
302	-148.179	118.646	-163.444	-10.3285	-147.837	116.493	-150.636	-30.6788	-150.276	-166.798	173.358	146.703	-146.795	-15.6953
303	-157.06	133.511	-169.363	-33.3383	-148.101	141.067	-139.377	-0.6783	-154.486	-157.192	-158.34	147.525	-146.478	-13.6807
304	-156.107	136.085	-164.949	-47.8587	-173.619	145.692	-145.95	19.4789	-163.486	-163.664	-150.07	159.052	-142.809	-5.695
305	-156.182	99.2475	-165.099	2.2843	-145.804	125.832	-127.528	-21.6747	-172.642	-168.116	-148.245	133.443	-132.74	-26.6984
306	-156.569	104.457	-161.168	2.674	-143.455	115.032	-142.491	-27.8873	-172.451	-165.905	176.562	148.903	-167.662	-7.0302
307	-148.538	115.534	-172.999	-24.5737	-146.306	104.831	-130.853	-11.5045	-159.275	-161.056	-163.788	146.648	-140.868	-17.9091
308	-143.801	119.121	177.845	-163.074	-151.139	143.808	-138.159	-27.1699	-162.015	-165.798	-178.149	129.023	-155.613	-15.7184
309	-164.894	113.151	-167.542	-159.692	-166.906	135.613	-135.023	-28.6643	-165.631	-176.285	-168.494	144.15	-146.804	-30.8607
310	-167.413	134.467	172.304	-174.32	-158.044	145.733	-137.796	-30.2771	-160.685	-166.778	-167.741	119.223	-126.071	-16.9617
311	-147.911	123.663	175.052	-171.209	-152.76	127.614	-158.542	-13.1356	-169.014	-161.925	-136.618	144.562	-137.145	-45.4951
312	-150.35	82.6475	176.645	-168.403	-151.968	145.486	-138.076	-13.7251	-165.652	-169.077	-170.396	146.644	-146.201	4.6796
313	-142.512	100.515	-152.559	-173.655	-141.637	125.944	-124.684	-8.4592	-155.017	-157.282	-150.994	133.21	-157.198	-14.7076
314	-169.217	111.785	-161.875	-167.978	-146.899	146.936	-138.882	-10.6328	-159.76	-157.424	-153.567	151.479	-130.686	-40.3582
315	-153.311	117.811	-176.367	-167.712	-172.251	128.382	-149.831	-9.9872	-154.656	-166.094	-158.404	129.627	-136.89	-21.4845
316	-158.686	125.167	170.082	175.745	-118.563	101.315	-154.168	-30.4854	-157.813	-171.16	-155.597	130.031	-134.878	-16.4316
317	-157.947	127.135	162.553	-178.449	-168.451	125.451	-157.593	-0.497	-165.03	-167.156	-134.467	117.169	-139.608	-44.283
318	-161.687	107.286	174.133	-161.088	-139.112	94.0592	-157.345	-2.9685	-165.016	-163.834	-154.265	134.043	-149.306	9.788
319	-128.691	112.487	-179.011	175.216	-138.293	134.263	-155.059	-3.8901	-160.975	-159.948	-159.37	75.2568	-161.372	-0.781
320	-159.928	150.7	171.141	-178.625	-138.242	139.979	-167.769	8.1613	-167.616	-162.93	-143.528	102.572	-155.71	-44.1096
321	-154.454	114.084	-167.879	-171.889	-148.038	123.64	-158.113	-6.0257	-168.645	-158.272	-161.899	146.651	-166.607	-25.3664
322	-156.753	114.061	176.644	-159.432	-174.567	137.981	-150.638	-23.5925	-175.109	-157.478	179.832	164.459	-122.523	-37.3089
323	-141.298	153.027	-178.855	179.078	-142.101	137.389	-146.941	-2.8192	-169.832	-150.762	-172.319	144.608	-90.5731	-31.6594
324	-158.988	140.481	-167.302	-166.034	-160.94	98.3622	-114.169	-23.9352	-150.518	-140.82	167.338	144.777	-127.876	-39.3473
325	-144.312	156.165	168.268	-156.205	-152.374	133.918	-129.293	-26.8435	-162.078	-173.678	-174.829	153.198	-144.161	-16.8513
326	-162.43	131.526	165.528	-177.54	-167.505	88.5063	-156.55	-11.7855	-157.042	-164.561	-166.246	133.217	-144.084	-35.114
327	-151.246	143.77	158.83	166.521	-155.185	132.467	-156.182	-13.4946	-158.197	-172.431	-176.03	154.683	-129.827	-17.8303
328	-159.169	141.817	169.826	170.779	-148.983	141.831	-137.56	-4.7443	-163.961	-160.573	-153.589	152.694	-146.325	-44.6122
329	-156.628	154.384	170.256	-166.95	-155.022	123.858	-167.865	-0.1282	-163.521	-152.164	-164.312	137.405	-156.963	-46.4836
330	-135.073	115.231	-172.904	-171.381	-150.633	136.363	-163.927	0.8035	-168.846	-167.082	-158.652	163.387	-143.065	-10.0214
331	-128.514	153.364	-177.027	-173.846	-151.014	136.289	-142.726	21.66	-144.271	-166.217	-159.947	140.609	-161.918	-39.3608
332	-139.998	147.153	-173.078	-163.845	-144.442	131.804	-154.073	-8.0815	-151.422	-169.388	177.644	152.608	-144.508	-9.3697
333	-131.846	137.72	-176.582	-168.677	-175.459	106.179	-165.641	-37.6107	-160.3	-162.382	-176.039	164.446	-149.384	-26.5456
334	-138.924	134.837	166.574	-179.531	-149.27	29.5305	-143.475	-22.9602	-161.512	-157.525	-169.281	174.208	-130.949	-47.0203
335	-144.828	136.557	171.939	177.677	-156.953	52.5371	-151.27	-18.7337	-158.228	-158.641	-164.931	153.491	-135.705	-34.4148
336	-146.151	145.356	167.635	-157.218	-157.221	126.286	-158.657	-22.4312	-155.795	-159.476	-173.781	176.588	-154.387	-44.973
337	-137.088	150.402	-164.048	-157.55	-140.641	111.805	-160.986	-3.8541	-159.931	-166.423	-150.825	145.29	-164.348	-14.0235
338	-133.909	159.409	168.628	-138.224	-151.032	118.379	-165.442	51.5043	-171.405	-166.801	-148.287	132.311	-145.088	-32.2969
339	-128.748	138.338	168.081	-160.449	-147.788	135.183	-165.295	133.35	-154.152	-164.84	-166.096	134.914	-127.756	-19.6229
340	-141.33	147.58	-176.77	-78.8547	-162.673	70.5577	-145.366	71.7842	-158.16	-164.981	-170.277	157.019	-152.369	-34.4142
341	-154.881	145.33	-169.744	-69.5916	-154.465	97.7623	174.614	93.7362	-158.508	-162.083	-146.24	159.271	-136.006	-5.3328
342	-136.234	150.589	-167.652	-69.3941	-145.806	123.962	-147.093	154.08	-165.339	-172.601	-152.75	146.529	-127.19	-32.0113
343	-160.722	133.167	179.779	-37.1632	-158.816	106.27	-159.045	133.37	-163.179	-173.223	-143.878	159.744	-136.982	-20.4416
344	-149.44	154.16	-172.198	-22.0728	-138.705	109.045	-150.073	130.822	-172.599	-169.962	176.641	153.194	-135.376	-4.5506
345	-143.753	151.027	-156.502	-27.2647	-138.438	148.461	-150.744	168.867	-150.463	-167.352	-179.301	142.832	-133.497	-32.232
346	-147.291	161.631	-171.298	-41.0969	-147.997	144.515	-147.811	122.256	-172.609	-175.875	-169.788	65.4619	-154.872	-15.2689
347	-149.687	153.964	-156.457	-68.4725	-151.76	142.27	-166.511	153.994	-168.118	-177.358	-162.137	128.656	-144.315	-22.3267
348	-149.136	145.705	173.897	9.9278	-154.289	165.931	-136.496	137.27	-172.818	-178.991	-176.603	150.676	-156.298	-31.1141
349	-144.133	132.249	-150.703	-29.2991	-137.624	148.69	-155.155	141.958	-152.939	-169.291	-174.623	153.432	-159.983	-17.6059
350	-155.123	139.902	175.741	-46.1231	-177.181	113.622	-145.485	138.311	-153.51	177.718	-167.177	130.486	-130.922	-4.1684
351	-146.261	126.799	-161.059	-58.1836	-165.864	115.061	-139.906	158.829	-160.641	-167.952	-154.369	143.065	-127.104	-43.939
352	-142.665	129.639	-153.006	-57.1829	-148.738	126.594	-147.761	113.552	-153.491	177.145	-134.229	138.614	-70.9454	-20.6572
353	-134.375	150.544	-162.642	-35.7477	-154.079	128.481	-141.713	117.576	-165.301	178.585	-177.987	163.905	-134.831	-17.3289
354	-146.249	142.459	-179.176	-45.3021	-147.436	138.462	-138.169	115.359	-152.132	-175.222	-174.769	148.022	-108.229	-29.2371
355	-131.782	142.362	179.777	-55.3676	-136.029	160.973	-145.152	154.314	-168.735	171.122	177.019	154.664	-147.031	-37.5626
356	-148.158	149.407	174.139	-18.6975	-160.983	119.676	-119.164	97.5875	-159.37	-166.201	174.554	162.095	-149.65	-39.9587
357	-138.537	145.209	-171.398	-28.9121	-142.004	157	-141.635	138.324	-163.723	175.191	176.738	157.126	-141.063	-24.0716
358	-146.572	151.594	-172.251	-25.0763	-141.184	139.912	-130.725	139.564	-150.562	-171.191	-176.212	115.98	-113.621	-14.4961
359	-149.461	178.385	-163.921	-33.5981	-131.678	146.594	-64.2689	120.858	-160.988	-172.341	174.565	152.054	-143.151	-7.1189
360	-130.684	172.845	-168.489	-12.4842	-136.085	150.38	-45.8894	112.28	-167.094	168.771	175.03	160.553	-105.124	-23.2618
361	-144.607	147.414	165.561	-18.7361	-145.466	141.751	-131.95	137.345	-160.562	-168.203	-162.006	151.423	-146.429	-41.0089
362	-146.288	150.2	176.687	-15.9953	-136.386	147.915	-124.477	138.984	-163.389	-169.845	-176.683	131.13	-99.5679	-8.7513
363	-143.672	163.935	-179.128	-21.7078	-118.421	142.58	-165.068	87.014	-158.93	-162.377	-170.17	161.508	-156.559	-4.9179
364	-142.411	139.235	179.516	-22.5798	-150.844	163.738	-146.825	152.305	-177.841	170.548	-164.741	146.378	-151.689	-18.1435
365	-130.677	167.584	-171.338	-23.6299	-156.487	161.097	-155.925	128.485	-170.346	-177.051	-172.97	159.449	-150.383	-33.6257
366	-147.884	138.595	-173.352	-31.9403	-140.099	149.038	-134.812	99.1349	-157.101	-163.296	-141.816	149.676	-156.616	-40.9957
367	-139.348	138.482	-170.874	2.1522	-143.982	145.65	-148.798	59.5397	-156.95	174.899	-159.294	141.423	-130.181	-41.2549
368	-167.002	126.334	-177.973	-30.856	-127.241	160.069	-130.191	72.2718	-159.018	-175.394	-125.508	150.283	-133.003	-22.4039
369	-134.342	149.624	-163.379	-50.5447	-130.207	155.139	-148.933	113.552	-168.448	-169.204	-163.262	161.006	-153.161	-14.7134
370	-139.769	140.256	-156.321	-55.7096	-143.39	110.649	-151.364	123.546	-164.99	-156.307	-149.641	156.596	-149.836	3.4856
371	-163.744	123.733	-162.288	-39.6548	-144.205	161.369	-139.439	104.985	-157.697	-167.672	-160.81	131.984	-165.521	-7.814
372	-149.906	138.608	-179.052	-23.3614	-132.75	158.204	-152.638	113.487	-162.489	166.855	-156.305	157.288	-142.359	-3.1055
373	-165.09	129.993	-173.789	-21.507	-143.175	137.727	-148.941	111.899	-159.88	-164.793	-172.618	105.99	-135.141	-23.2027
374	-121.736	157.031	152.874	7.1668	-148.677	165.285	-121.285	127.312	-176.495	178.079	-143.065	99.3344	-152.415	-36.4981
375	-134.771	150.13	179.053	-49.9136	-149.419	138.595	-156.402	113.479	-167.672	162.812	176.288	143.461	-153.603	-18.7125
376	-143.122	145.717	179.895	-56.9234	-126.301	142.854	-149.843	116.126	-166.343	-172.213	-150.794	149.857	-143.036	-8.9094
377	-136.577	159.099	174.749	-40.0057	-140.995	138.787	-154.198	104.23	-159.391	177.347	-175.316	149.545	-135.174	-14.1172
378	-144.451	143.354	-178.194	-25.2102	-120.767	126.981	-149.846	64.4338	-162.605	-179.929	-165.544	144.125	-107.719	-24.2609
379	-139.427	140.564	-177.255	-23.6715	-129.421	157.178	-156.344	139.316	-173.896	-166.154	-162.436	159.08	-144.92	-31.056
380	-155.274	155.66	-163.243	-38.6953	-129.635	151.636	-148.317	126.5	-161.053	-158.912	-147.333	130.293	-126.359	-23.7388
381	-146.315	128.379	171.748	0.9519	-137.293	144.036	-146.376	129.263	-173.581	178.833	174.598	131.689	-140.471	-11.5395
382	-141.675	139.547	168.054	-14.9483	-165.701	153.853	-150.661	150.884	-156.494	-160.84	-158.021	133.291	-135.298	-1.2349
383	-142.262	136.951	-179.116	-17.0401	-143.274	165.783	-141.572	147.3	-152.674	-164.81	-174.402	166.782	-164.771	15.8904
384	-150.433	128.412	-173.924	-21.7278	-143.798	169.603	-158.339	160.651	170.07	-176.852	-179.04	146.544	-140.08	7.2954
385	-159.19	123.431	-173.634	-37.3527	-135.038	170.125	-134.428	155.893	-150.399	179.633	-174.262	146.442	-137.939	-24.6555
386	-137.553	142.886	-179.801	-39.8042	-150.905	153.576	-166.777	116.897	-157.067	-175.71	-159.419	153.14	-159.413	-46.5444
387	-122.599	143.215	-178.774	-12.4358	-148.602	176.975	-138.878	160.293	-167.997	-171.049	-176.387	143.342	-140.632	-31.5361
388	-168.126	101.769	-171.656	-49.2817	-154.453	151.935	-145.928	154.198	-153.968	-172.478	-175.732	147.896	-127.069	-29.6944
389	-168.758	141.116	172.893	-27.6666	-154.094	179.69	-138.845	148.265	-168.423	-176.122	-170.881	126.093	-155.751	8.2973
390	-150.648	151.181	-170.637	-15.3266	-151.203	147.348	-144.965	147.249	-167.901	-161.15	-150.946	137.274	-145.405	-13.1033
391	-144.551	145.256	-174.006	-32.8298	-156.351	175.113	-128.608	148.647	-155.233	-156.101	-160.534	146.358	-129.101	-25.9966
392	-161.243	150.658	172.661	-22.5323	-145.688	147.027	-146.784	135.772	-133.715	-175.849	-176.48	145.77	-146.524	-21.7126
393	-149.638	137.933	-150.253	-43.6852	-151.86	160.346	-165.107	135.399	-164.132	-161.458	-149.263	143.152	-149.043	-10.8777
394	-160.064	142.9	-167.996	-37.824	-139.939	171.189	-152.043	145.873	-159.649	-174.017	-143.041	146.366	-134.291	-7.7256
395	-147.814	138.313	-170.756	-38.0716	-153.526	171.151	-152.296	138.999	-167.38	-177.458	-167.697	146.852	-144.546	-13.5156
396	-144.332	141.683	-174.191	-37.0656	-143.487	159.361	-145.534	144.874	-166.562	-174.039	-143.645	145.357	-143.881	-26.2952
397	-130.403	155.183	-176.527	-50.9452	-164.055	155.116	-143.851	127.723	-152.119	-167.152	171.98	126.142	-153.806	-23.414
398	-142.708	158.388	-174.307	10.2974	-146.521	155.701	-143.762	158.639	-156.698	-159.597	-168.931	129.395	-155.208	-15.7213
399	-148.075	154.329	-165.438	-20.7079	-148.223	152.213	-176.655	139.171	-162.179	-171.744	-142.856	126.982	-157.219	-38.2399
400	-113.923	152.66	-167.141	-9.2424	-149.313	163.043	-141.19	136.056	-158.115	-166.948	148.985	143.382	-110.335	-53.7741
401	-141.708	154.593	179.507	-4.8907	-150.291	152.79	-148.761	147.842	-167.589	-179.919	-153.708	117.066	-162.622	-18.1424
402	-148.302	138.773	-174.461	-13.5425	-149.091	169.559	-138.286	128.651	-166.742	175.901	-167.814	131.838	-143.521	-30.2841
403	-162.232	154.266	-175.18	-31.5412	-152.564	161.301	-163.752	150.513	-160.447	-168.278	-166.405	141.948	-134.922	-31.4475
404	-136.051	143.922	-164.582	-42.4628	-128.941	164.227	-135.931	137.275	-154.808	-151.091	171.218	140.675	-144.242	-20.5931
405	-150.111	140.768	-171.351	-41.3176	-142.028	143.402	-146.282	132.722	-157.517	-157.819	-135.143	144.819	-152.638	-32.068
406	-147.39	149.122	-169.776	-40.4118	-141.149	117.496	-146.295	127.15	-158.733	-158.651	-127.745	130.566	-148.801	-25.1615
407	-115.026	163.518	-152.551	-42.7214	-89.3947	135.73	-159.538	144.468	-171.518	-166.444	-157.705	134.231	-131.639	3.886
408	-108.856	137.998	-175.706	-33.8752	-141.116	147.16	-150.233	144.057	-161.014	-172.244	-158.169	129.62	-147.86	-38.1206
409	-129.717	177.588	177.342	-1.7585	-161.978	125.447	-141.342	142.567	-151.596	178.124	-162.05	150.392	-142.85	-40.057
410	-150.139	161.316	-169.851	-28.1559	-155.643	138.522	-97.6645	138.239	-145.759	-148.981	-165.276	128.046	-147.656	-35.3838
411	-145.141	160.008	-166.419	-6.1082	-151.254	121.759	-149.889	126.747	-155.806	-81.8743	-159.847	140.737	-152.048	-41.8888
412	-135.679	177.175	-177.566	-49.6319	-147.701	157.239	-140.297	140.164	-145.321	-40.6395	-164.566	153.2	-171.14	15.535
413	-158.083	161.78	-163.894	10.7421	-135.867	148.128	-74.4641	153.126	-167.5	-42.9803	-157.736	124.486	-150.754	-56.6651
414	-157.59	173.409	-167.77	-3.4255	-142.807	143.31	-134.087	142.646	-150.547	-80.7914	-174.423	139.228	-153.382	-11.1995
415	-137.657	154.84	-173.907	-30.6574	-144.484	114.773	-141.537	150.429	-159.029	-73.4786	-168.057	124.985	-125.24	-40.4797
416	-148.792	149.31	178.203	8.8087	-145.071	131.927	-142.617	145.382	-150.884	-51.6434	-163.012	116.372	-129.514	-44.4358
417	-152.027	146.579	-175.989	-9.4922	-149.372	146.318	-147.305	136.612	-132.291	-63.5369	165.78	144.058	-125.89	-14.4756
418	-135.773	150.575	-166.174	-37.1485	-164.915	129.641	-162.949	134.338	-146.357	-51.5231	-167.317	128.583	-149.404	-30.6865
419	-148.906	93.1983	-179.356	-23.5911	-169.534	145.585	-144.323	115.846	-157.089	-70.7524	160.058	159.072	-137.95	-41.0924
420	-137.695	131.291	-178.423	-44.6259	-149.584	140.934	-138.657	144.381	-153.384	-39.6751	179.477	144.72	-129.202	-17.5927
421	-149.003	160.129	-174.49	-34.6495	-171.473	151.381	-164.645	117.835	-161.116	-52.7152	171.211	146.516	-134.199	-29.6903
422	-136.677	150.185	-173.061	-40.8096	-148.41	136.753	-165.923	66.5273	-155.266	-83.0636	-171.62	126.293	-144.174	-34.9039
423	-164.969	158.436	-177.96	-19.9493	-160.444	117.2	-176.541	42.4216	-159.02	-61.0551	-172.215	135.926	-151.778	5.8785
424	-147.488	153.002	179.781	-23.4181	-158.317	124.334	-156.216	32.8091	-153.413	-64.8497	-168.482	142.582	-140.252	-22.4307
425	-146.395	159.741	172.198	-16.1468	-157.954	134.573	-150.094	-14.4463	-162.985	-69.2067	-170.656	139.674	-156.279	-36.047
426	-151.124	135.704	-179.79	-17.3311	-137.738	115.225	-133.084	-9.7611	-168.749	-66.2477	-171.88	145.607	-136.576	-4.4024
427	-144.839	113.151	-172.151	-35.7918	-159.687	127.83	-164.218	-8.1705	-166.274	-94.1287	-152.893	98.0939	-143.917	9.5707
428	-134.625	151.054	-157.082	-18.3382	-161.621	132.93	-141.194	-10.4684	-168.498	-71.3474	-161.384	132.608	-149.015	-19.9395
429	-136.223	159.125	-175.156	-31.6031	-150.591	115.187	-139.291	124.833	-164.072	-60.0091	-164.552	121.534	-132.233	-7.2487
430	-143.514	160.87	167.624	-38.2111	-140.772	148.419	-144.316	106.858	-167.374	-76.1777	179.214	145.104	-145.626	-17.6784
431	-170.576	155.673	-174.777	-37.8533	-151.042	151.193	-162.429	55.8769	-166.667	-175.47	-176.765	139.956	-140.413	-37.0651
432	-111.105	152.678	-176.208	-5.0869	-137.683	132.18	-161.317	115.01	-155.838	-171.897	-159.278	147.272	-133.338	-43.066
433	-151.281	165.075	170.946	-28.2632	-144.599	126.953	-175	88.382	-161.558	-166.129	-146.201	158.675	-151.667	-28.7819
434	-129.985	138.989	171.049	-9.0207	-150.093	130.099	-172.758	109.548	-146.737	-152.889	-168.869	142.174	-156.32	-28.6586
435	-134.184	119.564	-169.853	-42.5051	-158.023	156.649	-159.474	87.0441	-156.936	-159.11	-171.046	155.665	-139.677	10.3732
436	-146.1	142.584	-177.199	-36.6106	-164.215	134.017	-151.14	94.8635	-164.42	-159.495	-139.068	142.227	-139.731	-27.4458
437	-138.748	153.656	-156.266	-26.0268	-154.033	129.901	-168.982	82.2986	-176.575	-170.233	-144.216	138.987	-153.01	-10.1538
438	-155.243	101.004	177.641	-20.5221	-144.665	147.932	-157.418	133.663	-161.988	-173.341	178.126	143.944	-123.733	-28.7037
439	-122.057	158.939	-173.819	-25.1588	-169.479	124.658	-160.154	107.283	-155.47	-161.963	-170.649	145.253	-152.244	-30.8649
440	-123.168	163.872	-163.615	-23.1061	-141.899	121.076	-142.096	137.876	-159.196	-177.278	-166.248	137.167	-154.91	-45.5947
441	-144.166	144.674	-173.667	-28.5456	-136.013	131.491	-143.589	133.766	-164.126	174.993	-179.974	121.424	-136.477	-19.0899
442	-145.156	154.878	-169.136	-12.5957	-165.545	134.308	-125.925	111.332	-161.57	-163.766	177.03	141.028	-137.274	-16.6611
443	-156.362	169.847	-178.476	-22.8231	-169.693	134.52	-173.969	125.883	-158.764	-169.747	-161.105	155.765	-130.242	-34.0721
444	-130.5	139.949	-178.373	-19.6525	-146.52	145.904	-153.282	129.22	-159.239	179.454	-157.644	142.454	-160.756	-43.1181
445	-133.095	140.209	-164.076	-8.3275	-124.505	138.558	-125.646	169.974	-155.751	-167.686	169.416	156.61	-165.577	-47.2448
446	-134.43	126.877	-179.049	-26.9504	-146.544	137.795	-150.725	156.924	-158.257	-170.766	-162.379	164.466	-146.581	-28.3122
447	-146.475	115.374	-154.601	-48.4116	-152.976	126.517	-126.992	147.561	-158.478	-159.562	-159.939	148.049	-135.492	-24.4175
448	-140.325	128.566	172.743	-37.7653	-147.688	137.793	-125.382	170.021	-159.023	-171.801	171.091	136.673	-166.737	1.9438
449	-136.855	127.817	-167.444	-28.074	-156.211	134.472	-165.258	144.319	-167.032	-167.866	-170.247	155.186	-157.621	-24.6958
450	-137.671	161.073	-178.908	-49.4949	-143.769	141.167	-154.464	151.632	-164.023	-166.497	-174.573	170.936	-158.958	4.3239
451	-153.302	151.951	177.776	-56.0054	-162.27	148.082	-158.927	139.265	-150.983	-164.433	-154.731	145.477	-119.382	-11.2191
452	-132.507	104.456	174.839	-17.921	-146.301	148.873	-144.889	158.324	177.848	161.167	-178.07	153.612	-145.788	-48.2206
453	-136.667	142.441	165.717	-33.833	-162.274	137.616	-131.121	153.928	-147.189	-151.149	-158.307	170.545	-161.52	-56.0138
454	-138.496	143.912	-160.226	-23.387	-163.974	132.23	-132.795	155.877	-164.124	-169.295	-154.102	160.577	-153.182	-3.2888
455	-144.16	150.527	-177.214	-25.5763	-160.561	155.753	-141.666	124.398	-162.525	178.397	172.024	161.97	-156.883	-5.3972
456	-157.582	137.946	-176.769	-29.9426	-129.121	153.716	-125.408	143.088	-172.907	-169.113	-172.2	165.508	-162.372	-21.1493
457	-144.742	150.915	165.857	-25.4067	-156.207	136.165	-150.384	146.593	-163.775	-169.534	-177.074	156.135	-142.738	-35.1439
458	-60.1241	150.584	174.026	-23.5166	-144.437	133.424	-124.098	123.296	-177.257	-174.89	-159.342	139.202	-135.214	-30.6888
459	-123.144	137.923	-178.011	-11.2328	-150.625	134.59	-123.4	141.445	-162.368	179.902	-170.088	130.446	-158.457	-35.7554
460	-136.672	165.106	-176.456	-2.2986	-166.594	136.811	-150.891	141.226	-161.183	-174.474	173.494	150.067	-136.784	-12.0635
461	-90.0052	144.464	-174.809	-36.1067	-131.91	136.416	-150.623	163.465	-173.446	179.724	-150.507	131.371	-120.229	-20.0816
462	-150.106	138.555	-178.815	-19.603	-156.625	135.061	-155.188	143.752	-152.108	-164.698	-176.75	144.386	-145.59	2.6688
463	-142.597	148.173	-175.646	-7.184	-139.509	145.501	-123.929	135.15	-162.656	-172.164	-175.652	144.573	-149.025	-14.4481
464	-144.521	108.257	-164.919	-19.1516	-147.614	135.94	-158.863	144.623	-155.542	-170.299	-177.192	147.193	-145.727	-5.9286
465	-152.923	107.278	-163.286	-24.866	-162.515	122.279	-151.439	144.218	-179.347	178.674	-160.506	148.199	-145.669	17.8982
466	-142.206	132.942	-173.333	-39.9713	-160.419	117.436	-153.908	129.002	-171.116	-168.807	-162.721	136.698	-145.125	5.7867
467	-156.351	130.476	175.809	-33.1405	-147.597	116.984	-159.395	165.063	-156.722	-158.409	-177.644	140.92	-149.411	10.568
468	-156.422	137.429	-169.877	-33.8004	-149.015	121.871	-161.439	142.303	-161.713	-165.414	-178.127	129.897	-139.615	1.8835
469	-148.67	148.666	-163.672	-65.4955	-154.915	113.456	-158.338	156.886	-156.821	-170.013	-147.639	146.177	-150.918	-18.5339
470	-143.898	150.549	-174.83	-38.8694	-155.486	114.513	-140.497	137.841	-166.245	-164.459	-165.118	135.483	-142.068	-27.2046
471	-117.549	144.485	175.343	-30.5818	-154.217	116.313	-141.919	159.539	-165.148	-168.43	-159.064	141.327	-149.463	-46.4042
472	-150.455	126.56	176.471	-28.7644	-158.686	90.5498	-168.655	146.352	-146.385	-160.626	-150.801	132.632	-154.32	-15.5538
473	-121.92	143.032	162.378	-31.1571	-176.057	93.0729	-155.002	161.049	-158.843	-178.513	-153.152	167.827	-155.99	-37.9504
474	-138.173	136.929	-179.013	-7.0229	-158.654	103.166	-144.636	144.214	-164.562	-174.009	-162.386	146.701	-168.635	-41.8712
475	-139.628	143.037	176.511	-40.5533	-146.904	125.676	-148.349	143.943	-156.25	-146.208	-149.171	119.808	-134.784	-27.5695
476	-146.142	159.878	-170.976	-24.8579	-147.536	144.969	-137.816	136.022	-159.358	-171.816	-164.403	105.13	-145.45	-21.7648
477	-135.378	129.543	174.131	-22.5709	-160.756	132.798	-143.887	148.34	-162.955	-149.279	-158.685	138.379	-149.267	-11.527
478	-138.795	125.528	-165.337	-42.7366	-156.967	132.252	-147.973	134.142	-160.458	-165.665	-140.199	153.091	-147.703	-18.7971
479	-143.63	177.251	-170.155	-41.4266	-136.696	134.777	-141.711	152.442	-158.235	-168.419	-136.431	137.273	-126.455	-6.4407
480	-139.956	147.848	-171.291	-18.1369	-147.588	143.23	-159.601	160.866	-160.783	-178.037	-168.266	143.223	-121.112	-16.4402
481	-138.382	139.632	-169.584	-41.7986	-157.951	129.278	-161.917	160.221	-161.621	-138.314	-139.51	130.491	-142.135	-29.198
482	-138.554	136.44	-170.847	-16.8383	-152.683	133.014	155.35	149.335	-173.891	-172.06	-156.527	121.261	-109.503	-19.9731
483	-100.845	111.547	-154.666	-15.9593	-160.674	156.869	-159.122	161.885	-160.585	-165.623	-155.58	131.253	-126.701	-46.4812
484	-156.443	123.99	-167.422	-27.9247	-161.945	149.985	-148.439	137.787	-166.83	-166.64	168.562	122.751	-126.539	-3.7691
485	-140.364	148.817	-174.153	-27.354	-126.351	122.831	-172.284	159.451	-153.547	-168.211	-172.161	129.861	-133.093	-11.7154
486	-128.346	164.046	-169.89	-41.382	-139.173	157.539	-149.778	172.493	-145.816	-157.157	-163.851	147.264	-134.063	-35.23
487	-151.153	95.1028	-167.961	-26.8099	-154.365	156.136	-123.055	155.872	-177.858	-166.819	-167.427	138.967	-152.225	-52.3387
488	-134.087	126.76	-161.168	-27.5594	-161.581	152.705	-142.983	159.652	-151.268	177.461	-152.218	131.986	-133.216	-32.9473
489	-150.732	147.453	174.31	-44.0734	-149.477	132.113	-139.843	143.987	-154.932	-156.155	-163.057	153.754	-161.486	-8.2479
490	-157.126	136.182	-175.72	-53.7957	-155.005	153.351	-162.748	171.499	-150.42	-158.844	-167.086	133.54	-155.102	9.7865
491	-174.611	151.799	164.986	-26.0069	-151.426	139.364	-144.877	153.563	-170.35	-173.09	-171.96	155.208	-159.098	-9.1788
492	-139.98	122.54	-170.084	-49.4668	-144.4	150.627	-168.1	160.339	-170.092	-176.447	-165.528	123.02	-158.543	-0.3299
493	-135.358	144.561	178.959	-28.7738	-134.833	141.772	-163.242	166.424	178.681	-173.927	-163.87	153.036	-170.484	12.6193
494	-159.658	137.833	-170.037	-29.1519	-162.399	128.906	-147.615	171.416	-163.292	-158.621	-168.677	157.506	-132.861	-54.9484
495	-148.795	147.346	-175.563	-55.5983	-157.189	128.978	-164.546	171.771	-156.333	-178.186	179.141	142.038	-144.899	-9.4094
496	-169.67	134.478	-160.312	-21.7869	-160.862	152.293	-125.553	150.436	-155.407	-157.898	-177.706	144.365	-143.178	-37.2757
497	-148.144	105.852	-159.875	-47.9949	-155.663	151.457	-132.103	142.256	-155.81	-146.399	-161.15	130.267	-155.984	-39.3714
498	-136.547	125.252	-174.245	-39.01	-149.795	150.671	-153.018	147.384	-170.59	-174.199	-162.03	155.726	-152.038	7.7426
499	-133.264	136.639	172.224	-47.2175	-153.767	151.667	-156.912	146.175	-161.62	-160.2	-159.332	132.164	-146.936	-31.6239
500	-142.9	124.962	-171.795	-36.8695	-169.011	135.43	-159.778	158.966	-156.206	-175.95	-174.245	127.03	-159.842	-40.3857
501	-159.027	147.924	-176.451	-16.6581	-164.751	48.7153	-159.83	165.052	-172.538	-164.992	-156.835	139.074	-140.978	-29.2045
502	-154.723	131.812	-176.093	-29.7733	-150.321	129.273	-178.171	157.606	-168.244	-159.813	-168.345	124.254	-127.92	-7.4838
503	-142.076	145.456	171.762	-31.5766	-147.286	124.408	-162.379	137.355	-163.508	-173.847	-154.55	136.627	-145.071	-36.1152
504	-134.852	130.914	178.233	-28.7612	-147.167	125.815	-156.212	165.249	-165.601	-178.238	-156.778	132.236	-159.567	-29.1782
505	-130.435	147.085	178.759	-30.6125	-165.132	130.234	-168.8	157.153	-154.065	-163.054	-170.501	133.759	-164.946	9.7912
506	-144.135	146.515	-178.768	-36.5609	-159.064	135.385	-151.282	155.831	-159.961	-164.076	-166.67	156.768	-146.676	-17.1685
507	-138.452	105.021	-177.64	-28.7534	-153.747	133.625	-170.407	132.732	-168.48	-174.896	-161.736	167.403	-142.447	-28.3669
508	-145.33	119.436	-176.519	-36.1458	-150.816	114.783	-165.513	146.273	-162.741	-174.849	-178.083	152.308	-156.223	-6.9737
509	-147.405	142.826	-169.666	-58.3682	-163.833	129.306	-140.664	151.278	-157.342	-167.86	-149.355	156.805	-147.654	7.2033
510	-175.999	127.364	-175.49	-32.6046	-167.308	75.5244	-157.22	128.191	-161.633	-154.613	-163.661	138.966	-170.455	12.8134
511	-156.096	143.275	176.314	-35.5908	-154.884	88.2747	-162.636	70.8467	-159.43	-166.183	-168.861	163.677	-159.126	-9.4029
512	-150.8	152.125	-164.422	-24.8883	-159.044	123.98	-173.2	5.8294	-151.945	-169.329	-148.613	127.992	-157.976	1.0016
513	-138.962	136.444	-176.19	0.0493	-153.958	133.031	-143.214	-15.3437	-165.748	-161.956	-163.374	40.6541	-132.766	-17.6712
514	-163.858	165.294	-178.079	-38.182	-138.018	134.83	-155.599	9.9294	-142.117	-173.357	-169.122	53.927	-136.474	-49.7716
515	-140.384	140.119	173.638	-18.3356	-137.516	132.987	-157.436	7.4609	-159.97	-175.083	-173.381	38.019	-158.503	-3.1395
516	-160.806	159.235	-166.029	-42.956	-158.233	126.674	-146.975	35.0777	-171.411	-171.368	-164.284	71.7328	-161.196	-38.1089
517	-131.156	141.233	-165.877	-39.9631	-146.689	123.695	-138.789	22.8471	-176.483	-176.776	-168.331	56.8463	-138.886	-6.6789
518	-148.918	135.287	-173.924	2.942	-154.956	113.574	-157.035	11.912	-159.768	175.542	-156.339	120.483	-129.75	-30.2222
519	-161.367	154.469	-169.251	-17.1785	-160.836	149.817	-161.721	35.1404	-149.254	-155.812	-165.59	123.338	-129.988	-55.6213
520	-148.142	154.48	168.795	-30.5977	-136.708	138.149	-162.02	26.6682	-169.934	162.354	179.237	129.2	-159.874	-45.327
521	-153.492	145.402	-171.444	-40.9813	-157.441	141.751	-148.172	10.0593	-174.122	176.712	-172.429	138.246	-134.826	-36.7382
522	-176.093	147.917	-171.573	-19.6643	-147.404	135.887	-158.078	-25.7439	-154.619	170.913	-158.661	148.114	-113.776	-40.2676
523	-140.56	173.794	162.853	-14.897	-140.027	138.486	-149.629	-1.6741	-167.619	167.32	-160.029	160.277	-120.455	-57.8543
524	-164.487	165.11	-176.659	-30.0861	-148.84	149.64	-130.063	-23.179	-167.921	-179.347	-161.155	135.357	-136.793	-22.5433
525	-156.904	152.991	-168.598	-32.1249	-157.948	144.735	-145.038	6.3108	-159.835	174.045	-134.146	127.024	-140.861	-40.6032
526	-160.93	162.838	173.541	-44.123	-123.516	144.392	-68.0685	4.2934	-171.948	-179.682	-168.532	145.688	-128.635	-34.5835
527	-156.089	146.374	-162.488	-26.8593	-153.889	136.981	-143.05	10.1016	-154.464	-152.068	-139.387	139.315	-113.595	-35.9747
528	-144.533	155.75	-172.092	-27.2527	-147.866	124.873	-135.655	-1.8046	-165.167	-177.388	-149.32	167.568	-150.392	-54.0488
529	-160.367	157.914	-178.894	-25.4738	-152.342	134.04	-133.53	-8.9707	-149.066	-169.17	-179.963	123.285	-110.547	-46.9534
530	-137.908	162.345	176.457	-39.0007	-138.088	144.824	-148.481	-9.4013	-160.958	-171.574	178.564	142.109	-138.862	-43.6107
531	-163.945	149.127	-174.474	-43.1049	-140.816	130.794	-132.462	-5.0326	-157.768	-171.087	-151.449	136.18	-165.698	-36.1545
532	-156.48	161.961	-152.389	-25.4067	-140.495	145.856	-162.792	11.1839	-173.238	-170.565	-176.239	143.217	-137.805	-44.7911
533	-132.744	154.069	-160.123	-47.2009	-138.666	130.663	-146.624	-10.0431	-176.12	177.707	-137.771	136.417	-155.772	-19.9564
534	-163.586	142.109	-175.902	-17.8892	-144.875	138.536	-147.396	-20.7996	-160.768	-169.263	-125.787	138.545	-128.452	15.3918
535	-153.749	154.63	177.39	-64.065	-142.881	130.567	-152.079	23.8135	-169.354	-163.789	-165.985	145.151	-135.326	-28.6007
536	-141.06	136.586	179.742	-24.9186	-129.182	119.594	-130.287	0.3271	-165.479	-166.152	-150.707	132.22	-152.971	-45.3886
537	-142.956	169.895	-174.499	-29.065	-123.175	131.181	-153.125	8.2834	-173.257	-177.114	-167.505	146.527	-149.411	-16.7709
538	-156.284	154.871	-174.858	-29.3939	-139.617	126.24	-166.326	3.6682	-174.113	177.31	-158.504	127.617	-157.325	9.1799
539	-156.085	158.233	-178.391	-63.074	-143.33	134.175	-154.773	8.4161	-171.153	167.388	-134.495	124.296	-162.344	-7.8211
540	-157.963	147.87	177.172	-30.637	-154.549	135.85	-118.894	2.3662	-178.681	165.936	-158.661	147.225	-147.122	-15.8136
541	-162.646	132.706	160.872	-4.4396	-156.008	94.242	-130.329	9.3362	-159.053	-170.049	-177.168	168.782	-136.283	-30.5035
542	-160.946	148.762	-175.429	-32.4869	-125.697	123.565	-138.577	-5.4871	-146.596	-170.395	-153.069	144.381	-147.894	-15.7125
543	-125.615	156.205	-179.133	-36.9969	-149.084	158.94	-145.476	-3.7617	-178.676	176.173	177.095	133.906	-136.336	-28.5825
544	-153.415	147.007	168.695	-26.0735	-108.085	142.386	-165.054	-12.0182	-163	-167.246	-156.684	140.988	-149.555	-13.653
545	-166.05	161.999	-172.87	-58.3005	-155.66	135.417	-170.975	36.1328	-153.067	-166.804	-164.373	119.649	-129.811	-4.3132
546	-150.764	165.062	-174.811	-30.0858	-139.977	154.618	-167.366	-2.886	-173.02	-174.197	-167.444	124.431	-148.087	-4.6482
547	-165.148	166.622	176.006	-45.1012	-133.004	112.495	-132.629	-11.7519	-172.841	-177.77	-149.967	156.015	-137.376	-7.2498
548	-143.489	121.192	-176.202	-42.6383	-150.076	111.871	-179.003	14.9437	-172.96	178.203	-159.43	136.187	-133.979	39.6042
549	-148.425	172.972	-174.547	-26.7904	-141.021	156.547	-147.96	-8.5178	-179.092	-156.098	-167.012	135.107	-157.192	-16.798
550	-124.875	149.335	-179.839	-35.6221	-149.514	111.693	-148.3	5.2498	-166.22	-176.141	-174.507	131.422	-130.767	-35.5625
551	-131.035	167.594	-172.153	-35.7226	-146.724	135.798	-149.857	-9.574	-157.397	-179.666	-164.778	154.819	-156.561	-16.9499
552	-145.553	129.707	-178.059	-25.3539	-148.809	154.005	-146.425	-3.4744	-175.268	175.031	-160.141	130.397	-145.634	-12.3936
553	-164.013	136.442	175.028	-23.6743	-142.46	147.623	-145.212	-7.2505	-169.716	-169.382	-172.984	133.572	-162.111	-31.5795
554	-158.864	167.43	178.676	-4.5448	-153.933	135.191	-136.314	0.5702	-158.748	-172.319	-153.836	143.179	-150.69	-13.8158
555	-144.476	138.412	-170.037	-8.6166	-140.287	145.046	-148.409	-5.2977	-162.571	178.399	-135.051	130.955	-150.922	-21.3301
556	-148.76	133.323	-161.122	-34.1086	-143.711	122.709	-168.565	-4.8561	-161.114	174.631	-163.237	152.753	-154.898	4.3394
557	-136.275	137.66	-165.831	-27.5308	-137.837	135.537	-149.584	-6.269	-174.454	-179.638	-169.939	171.056	-143.896	-8.7317
558	-141.151	161.147	-165.62	-19.9249	-130.032	140.669	-136.948	6.1575	-159.696	-176.783	-168.245	148.505	-140.506	-2.9898
559	-138.271	153.994	-174.664	-1.2003	-116.262	152.344	-138.11	11.3535	-153.297	173.711	174.344	151.831	-144.696	4.552
560	-150.206	159.946	-177.219	-20.8788	-139.036	138.18	-131.938	-1.08	-163.176	-163.489	-152.027	141.373	-141.018	-6.213
561	-147.844	171.792	174.524	-24.6118	-109.504	139.2	-149.693	1.6082	-160.812	-176.238	-171.204	123.915	-148.675	-1.6465
562	-142.916	150.387	165.517	-35.2624	-123.166	143.048	-138.866	-7.5092	-175.374	-178.715	-168.519	136.649	-159.511	25.6691
563	-158.145	148.024	-175.395	-36.4806	-95.789	156.526	-147.309	-2.4582	-144.171	-174.417	170.589	135.212	-128.277	4.0432
564	-134.594	148.391	-170.491	-42.7649	-99.1867	159.644	-136.237	-13.6977	-175.126	173.252	-159.915	161.197	-153.856	7.7397
565	-161.457	151.106	-163.335	-31.7822	-130.266	136.422	-149.095	-4.5445	-166.406	174.92	176.953	136.647	-111.167	-24.5323
566	-140.05	120.063	175.761	-13.7737	-161.34	137.365	-142.585	-6.6159	-175.142	-175.953	-156.619	131.211	-135.292	-4.1582
567	-171.17	158.045	178.729	-32.2128	-133.986	148.629	-150.458	-1.6039	-164.046	-169.077	-147.348	133.004	-137.429	-3.5954
568	-163.858	127.752	-149.851	-26.8767	-127.849	145.371	-161.502	0.0719	-158.172	-169.148	-172.242	135.488	-142.955	-31.7213
569	-157.908	-179.723	-169.451	-29.7217	-95.0435	162.865	-159.633	-13.3778	176.134	-175.052	-156.798	130.187	-151.898	20.1826
570	-138.505	155.775	-179.107	-35.2548	-146.19	135.225	-142.114	-8.3822	-153.141	-150.194	-179.812	122.5	-140.314	15.2687
571	-139.035	125.225	-174.397	-24.7776	-134.785	142.692	-151.276	-39.3241	-152.053	-164.774	-161.127	153.541	-144.552	3.7037
572	-142.798	151.626	173.074	-57.5846	-153.673	125.228	-144.411	5.2682	-149.774	-176.096	-158.995	120.391	-126.968	-31.4203
573	-147.34	145.598	177.927	-29.3084	-142.364	156.209	-131.047	-11.8668	-162.785	174.866	-155.659	148.815	-148.705	-11.6826
574	-175.28	146.704	-178.47	-33.5245	-136.807	156.894	-149.438	-11.1051	-167.208	-179.146	-159.413	158.141	-145.323	-22.3241
575	-128.522	137.52	-177.928	-30.129	-148.924	130.529	-133.36	-15.0501	-169.342	177.522	-167.409	130.105	-158.803	4.7825
576	-120.344	138.165	-167.017	-30.1326	-151.837	133.156	-120.463	-47.6993	-175.225	-170.473	-136.039	166.718	-139.413	-31.5908
577	-166.651	105.459	-162.897	-7.5347	-151.256	137.57	-144.956	-15.8421	-154.059	-174.31	-161.376	141.21	-147.084	-45.7901
578	-154.948	160.888	176.802	-8.1295	-144.309	150.003	-111.851	-18.5248	-158.777	170.12	-163.475	132.328	-145.069	-6.2015
579	-162.749	167.877	172.974	-20.4138	-131.651	148.067	-149.469	-8.5017	176.336	-167.938	-179.352	150.802	-137.069	-44.7231
580	-150.28	154.311	179.906	-24.335	-139.972	142.149	-121.676	-25.7506	-178.605	-170.907	-150.784	141.235	-136.106	-20.7622
581	-147.607	142.51	-179.467	-20.5632	-135.529	153.407	-138.727	-18.4586	-153.059	-174.606	-154.01	135.699	-138.851	-17.7859
582	-133.576	156.323	-159.299	-43.1757	-137.983	152.257	-137.923	12.1307	-152.08	-153.786	-156.654	140.564	-154.672	-2.7876
583	-153.472	150.898	-176.197	-1.9851	-130.779	149.624	-127.773	-6.6338	-159.563	179.51	-147.916	131.12	-132.72	-43.1849
584	-171.093	151.154	-172.785	-32.6055	-144.473	152.092	-128.712	-0.1207	-161.737	-168.59	179.005	142.66	-143.449	10.9107
585	-156.567	155.475	-177.305	-36.4457	-149.806	138.385	-148.709	-22.6393	-148.637	-171.412	-140.614	129.373	-143.208	-36.4596
586	-155.372	162.059	-170.791	-38.7042	-140.954	148.937	-146.955	7.0164	-158.968	-178.242	-160.444	119.845	-162.703	0.8549
587	-127.282	157.954	-172.14	-27.0672	-129.894	123.212	-141.709	-0.7087	-164.916	-177.583	-155.049	150.07	-139.236	-3.1917
588	-154.935	147.632	-177.666	-40.8953	-141.368	154.536	-102.36	2.9274	-163.628	-175.76	179.33	133.218	-153.73	-6.121
589	-142.008	161.71	173.734	-11.8624	-145.13	163.721	-148.994	-15.1248	-158.214	-170.839	176.045	129.734	-144.386	-5.2998
590	-149.369	156.272	-179.572	-35.4862	-133.024	155.483	-136.046	-2.0853	-173.509	-159.811	-156.005	134.582	-124.217	-4.2637
591	-149.662	160.607	-178.319	-30.0957	-148.949	142.732	-85.2995	-30.0233	-160.789	-168.457	-150.841	135.491	-137.992	-20.5302
592	-137.456	149.708	-165.955	-33.2586	-120.368	145.027	-122.54	-6.6735	171.022	-163.795	-172.264	110.935	-149.9	-33.3141
593	-154.572	156.386	-162.041	-21.0262	-137.026	163.755	-133.801	-38.8355	-166.944	-178.667	-176.899	132.87	-156.496	-21.7859
594	-146.17	145.44	176.682	-6.824	-144.891	158.35	-132.36	-22.3216	-166.185	166.377	-179.106	138.222	-142.689	-38.1976
595	-174.632	156.586	171.067	-15.1161	-146.09	168.964	-137.592	-26.374	-160.645	-175.247	-158.181	122.308	-114.66	-29.0843
596	-147.799	141.131	168.863	-14.5265	-142.319	133.099	-119.016	-33.9793	-156.48	-168.97	-161.971	149.89	-132.536	-19.145
597	-166.985	159.793	-178.31	-42.998	-140.122	152.839	-162.401	-2.8473	-160.558	-170.197	-144.962	129.329	-142.154	6.6443
598	-148.231	147.166	170.14	-19.3355	-148.282	158.707	-119.466	-8.9919	-172.226	-175.804	-155.466	121.317	-117.778	-11.1493
599	-149.975	156.888	-164.262	-27.045	-140.894	141.879	-143.13	-10.9758	-161.544	-176.665	-156.652	149.034	-134.187	-42.5636
600	-147.596	140.998	171.887	-8.18	-143.213	168.219	-101.697	-15.3147	-159.17	-176.493	-163.093	153.932	-148.773	-20.9589
601	-161.735	160.664	176.763	-40.7266	-163.24	117.946	-140.489	-20.4556	-161.002	-169.186	-152.306	142.095	-132.725	-7.0896
602	-155.013	156.051	-177.098	-13.4721	-148.353	137.147	-131.025	-2.6036	-152.522	-169.958	-166.33	153.48	-151.904	0.556
603	-146.133	172.286	172.604	-39.718	-142.062	132.137	-145.951	-32.8604	-167.964	179.492	-155.174	-176.969	-146.125	-18.621
604	-149.52	144.264	172.244	-26.2372	-157.507	138.476	-149.074	-2.3925	-162.251	-171.566	-144.732	150.81	-157.007	-19.4291
605	-134.433	174.265	-173.741	-26.8036	-162.167	129.61	-152.654	-20.9985	-159.328	178.824	-157.787	143.279	-142.73	-17.3033
606	-161.393	160.037	165.97	24.4674	-160.484	137.298	-158.117	-3.2784	-161.375	171.002	-167.39	142.113	-127.178	-54.9127
607	-137.163	162.079	-167.377	5.5637	-158.195	132.225	-130.458	-9.8099	-171.294	-173.094	-165.937	144.762	-133.877	-42.3774
608	-137.08	156.221	-171.046	-17.0735	-153.421	135.365	-151.61	2.0248	-151.021	-175.694	-156.456	136.074	-160.904	-17.1967
609	-155.12	137.808	-173.252	-39.9457	-158.048	125.505	-150.504	-10.6489	-162.432	167.754	-153.261	132.323	-136.121	-39.8901
610	-149.332	136.138	-171.854	-24.3723	-159.456	137.395	-123.346	-23.2705	-163.702	-179.023	-167.49	132.778	-131.712	-58.3206
611	-146.125	164.905	168.619	37.9017	-160.465	122.213	-135.905	-5.826	-145.247	-158.068	-168.437	141.02	-159.65	-33.559
612	-134.51	156.906	168.807	-3.4671	-158.464	154.948	-132.081	-26.2387	-157.17	-176.62	-131.639	159.724	-157.51	-57.9133
613	-128.22	155.267	-173.91	-11.5371	-160.126	157.107	-119.697	-5.86	-174.127	173.131	-150.574	154.46	-142.979	-34.7973
614	-145.113	134.371	-172.248	-37.4443	-179.728	135.664	-122.34	-4.3612	-158.184	177.454	-158.078	154.845	-144.047	-46.2079
615	-152.174	133.92	-149.51	-21.1747	-156.092	154.255	-144.392	-7.4457	-167.289	-167.453	-164.626	135.204	-151.356	-47.2799
616	-166.409	148.32	179.64	-24.8408	-164.987	128.068	-138.694	-22.8804	-176.215	-151.999	-150.746	141.43	-145.277	-18.2336
617	-130.016	149.758	-168.424	-35.3891	-160.776	134.613	-103.49	0.3075	-178.301	-171.471	-170.809	153.111	-101.952	-19.2365
618	-158.96	142.426	-175.163	-30.1446	-159.289	140.528	-145.535	-30.3136	-152.246	-158.515	-166.08	130.844	-139.338	-16.9842
619	-146.767	136.548	178.221	-50.0327	-167.118	123.544	-150.57	-8.8616	-158.71	-172.323	-169.283	133.394	-136.81	-41.1631
620	-152.686	158.182	169.703	-19.9247	-151.967	142.019	-145.747	-9.4715	-164.232	-164.038	-164.405	149.566	-140.625	-11.7107
621	-160.177	155.496	-176.436	-32.1212	-131.013	152.797	-155.021	-29.9272	-164.128	-170.171	-157.024	153.197	-135.054	-25.5615
622	-141.382	152.614	-172.693	-39.0257	-152.523	136.915	-153.875	-7.9065	-156.008	-152.138	-167.329	142.748	-125.65	-57.2525
623	-131.218	155.48	-177.488	-12.1104	-171.938	117.399	-144.554	-6.5616	-154.811	-162.57	-175.43	139.68	-147.145	-42.9846
624	-143.06	128.861	178.902	-33.0241	-161.134	111.604	-156.009	2.034	-160.185	-162.631	177.607	135.361	-146.661	-29.6487
625	-162.204	160.278	-174.837	-25.3942	177.523	124.187	-156.653	6.1324	-155.931	-163.591	-164.108	155.99	-141.249	-22.7152
626	-164.48	143.952	-171.828	-19.1526	-132.315	111.758	-142.219	2.8647	-168.537	-165.332	-163.823	147.375	-149.995	-24.454
627	-145.233	150.348	178.113	-8.6128	-142.991	124.828	-153.773	15.4011	-154.858	-174.19	-166.55	171.486	-153.936	-23.5578
628	-166.673	161.858	-162.142	-41.9853	176.831	125.215	-138.042	-13.2273	179.271	-173.325	-147.355	160.615	-163.296	-17.0335
629	-157.588	146.495	175.564	-36.8911	-154.79	137.893	-145.24	-7.7922	-163.46	-172.972	175.667	151.71	-140.445	-15.6588
630	-166.812	136.356	-171.85	-49.9745	-157.091	142.511	-156.168	31.094	-156.411	178.58	-164.371	126.418	-117.438	-29.6331
631	-144.52	155.387	179.945	-45.1188	-155.85	153.06	-149.698	-34.7842	-170.041	-177.823	-165.796	143.634	-137.713	-32.8852
632	-154.231	158.12	-174.312	-29.4839	-155.5	132.102	-133.099	-22.8389	-155.734	-157.199	-152.52	139.019	-93.1538	-39.4978
633	-157.528	147.01	-178.004	-55.2213	-141.257	151.406	-121.399	-12.2304	-162.355	-168.974	-158.708	139.04	-142.558	-33.2421
634	-138.055	152.494	-178.428	-19.1063	-157	148.211	-132.685	1.0346	-169.806	179.939	171.229	146.364	-116.668	-36.2515
635	-156.807	167.222	-166.029	-29.2805	-147.014	154.867	-140.582	5.3612	-162.715	-170.542	-171.61	162.954	-145.078	-41.3519
636	-140.427	147.757	-175.642	-23.1183	-177.266	163.185	-137.585	1.8773	-159.895	-177.347	-138.428	170.701	-115.487	-40.0686
637	-158.516	146.624	-169.352	-32.437	-149.093	157.235	-159.1	17.8055	-167.156	-160.329	-136.999	146.155	-100.54	-29.8631
638	-151.561	158.759	173.677	-40.8929	-153.343	164.046	-143.043	-43.0137	-157.997	179.781	-168.334	135.798	-148.212	-23.3002
639	-157.088	157.625	-178.49	-40.2344	-167.213	157.845	-152.439	-11.2121	-152.89	173.243	-175.451	158.591	-146.826	-36.4349
640	-157.375	163.685	-176.223	-37.1129	-152.647	158.599	-153.125	-22.1308	-160.834	-169.979	-133.539	148.799	-117.983	-15.3685
641	-148.385	156.653	-175.572	-17.6997	-142.528	172.953	-134.332	-21.2066	-178.52	179.044	-142.609	173.608	-133.582	8.1188
642	-158.464	138.99	176.057	-2.5957	-155.814	165.412	-137.682	-18.1892	-170.363	-159.512	172.447	148.076	-148.07	8.1899
643	-145.961	148.544	168.682	-13.8061	-128.339	175.908	-129.784	-14.6268	174.619	165.914	-176.596	154.533	-141.542	-29.2219
644	-162.253	149.833	-177.208	-8.1493	-154.739	146.781	-146.619	-12.972	-168.516	176.555	167.595	172.3	-117.971	-3.7906
645	-167.585	156.651	-173.317	-21.8012	-155.972	156.076	-140.458	-13.2324	178.112	167.941	-153.119	178.821	-131.966	-16.7708
646	-153.869	155.582	177.969	-37.5047	-163.279	166.022	-146.896	8.4636	-170.886	-179.142	-151.482	164.083	-122.152	-50.897
647	-167.14	157.747	-172.451	-32.8574	-152.937	164.706	-139.766	7.1209	-179.593	-176.758	-144.561	166.826	-156.235	-2.2547
648	-140.16	157.526	177.321	-26.7146	-140.305	154.888	-143.61	-19.5593	-156.288	-162.914	-164.087	175.907	-132.121	-28.252
649	-138.107	160.223	-172.391	-44.6167	-160.202	161.338	-131.089	-16.4963	-175.371	-178.358	172.851	157.355	-130.821	-31.7766
650	-155.625	167.478	-177.054	-47.4323	-163.825	165.991	-125.428	-15.4326	-160.153	-175.726	-165.674	152.858	-151.381	-22.1683
651	-136.105	166.327	-179.997	-56.8606	-131.36	133.665	-124.729	-23.2653	-172.235	-176.685	-138.367	179.224	-129.97	-14.0007
652	-153.605	143.947	-179.937	-25.2753	-163.855	147.076	-139.959	-24.8734	-155.816	-165.219	-145.808	138.937	-119.371	-15.9259
653	-157.02	161.711	-179.819	-29.0451	-146.592	165.896	-134.472	-27.2328	-162.557	178.465	-148.437	162.823	-152.366	-8.8761
654	-130.044	152.98	-177.956	-41.4906	-137.907	154.797	-142.599	-31.7605	-165.874	178.945	-170.392	138.987	-138.499	-10.3252
655	-132.082	154.842	178.233	-5.0323	-137.699	138.276	-148.087	-0.2331	-169.466	-177.664	-142.487	135.209	-139.852	-18.2117
656	-150.51	147.844	-174.845	-21.0529	-136.748	150.038	-117.453	3.5753	-166.449	-149.25	-91.0898	134.194	-145.339	26.0042
657	-139.373	161.029	-163.949	-33.2154	-145.604	148.935	-128.877	3.2985	-165.182	168.332	-104.202	153.837	-132.334	14.8439
658	-150.434	144.173	-174.759	-15.8867	-144.8	171.013	-143.66	-21.486	-162.974	-165.472	-147.407	146.139	-129.08	-11.7219
659	-149.569	160.093	176.227	-54.7776	-164.209	155.256	-149.649	-6.0907	-157.062	-153.433	-152.102	160.144	-136.184	3.6169
660	-153.93	141.644	-179.575	-49.6655	-164.783	161.282	-160.592	-13.1468	-177.911	179.994	-169.465	160.341	-140.624	-31.1466
661	-163.617	127.466	-168.105	-41.1688	-153.503	167.527	-133.657	-20.5461	-152.843	-168.122	-150.755	159.716	-147.432	-12.8467
662	-164.843	153.076	177.555	-35.0192	-153.687	158.693	-171.992	-9.5761	-171.974	176.388	-151.001	159.837	-128.164	-0.6403
663	-159.934	146.404	-172.956	-41.178	-150.695	155.441	-143.132	-26.4306	-173.572	-174.742	-158.261	142.022	-138.136	0.0871
664	-145.081	134.621	179.212	-43.945	-153.889	166.661	-144.432	-33.3279	-172.636	-178.767	-148.417	141.583	-157.749	-3.5824
665	-151.226	133.087	-171.729	-31.7112	-162.944	151.388	-171.704	9.6032	-163.768	-172.663	-159.335	141.39	-125.343	-12.4591
666	-160.75	141.733	-157.486	-12.1606	-119.449	148.926	-139.897	0.2361	-166.564	176.031	-171.499	154.629	-138.744	-19.3615
667	-165.606	143.392	-166.338	-35.4821	-152.162	160.361	-136.01	-10.6265	-152.509	-172.002	-158.958	117.001	-128.61	-17.7138
668	-158.047	157.339	177.847	-31.6518	-132.317	169.94	-147.927	30.1353	-172.875	179.802	175.784	129.146	-137.494	-31.4378
669	-160.84	145.474	-164.7	-33.9912	-157.367	160.187	-146.745	28.965	-156.826	178.538	177.349	157.111	-153.032	-5.2866
670	-139.226	167.856	-176.42	-20.8238	-140.702	165.054	-147.184	-2.7015	-163.42	-176.612	-161.162	160.155	-144.713	-15.2222
671	-161.881	159.622	169.383	-20.5691	-169.93	176.998	-140.598	-10.6525	-153.533	-174.159	-162.465	162.494	-139.733	-17.5001
672	-150.296	144.382	-174.593	-30.0254	-144.856	179.388	-145.13	-24.4551	-151.365	-179.275	-148.041	149.957	-152.9	-1.241
673	-162.159	141.458	159.522	-54.8891	-154.283	174.674	-151.387	-23.5059	-170.624	175.727	-171.866	145.388	-135.797	-20.7082
674	-138.025	168.642	-174.545	-47.1365	-134.774	160.338	-149.247	-28.6403	-161.935	-176.616	149.382	134.905	-157.587	-23.6489
675	-151.005	168.377	-178.19	-15.5911	-160.108	155.244	-139.408	-5.7978	-164.404	-176.352	178.93	157.074	-140.087	-49.021
676	-156.446	164.213	-169.425	-18.987	-144.499	169.192	-157.419	-21.2022	-168.923	-160.729	-163.809	158.997	-145.819	-54.9615
677	-146.837	168.748	-177.085	-20.7064	-156.629	163.617	-141.986	21.662	-177.142	-173.809	-167.656	147.704	-137.986	-23.4833
678	-54.2848	139.487	-174.418	-18.7356	-151.486	156.904	-162.605	-11.2997	-168.905	-170.609	-145.679	151.932	-143.851	2.8689
679	-128.631	130.984	-174.534	13.4077	-158.807	157.291	-145.081	2.181	-150.587	-171.386	-149.62	156.29	-146.558	-58.9674
680	-158.161	141.814	176.688	-21.5809	-159.443	150.833	-151.004	1.5232	-149.491	-170.972	-163.646	111.284	-153.2	3.0375
681	-140.201	146.274	-166.244	-41.9585	-154.315	159.284	-128.268	23.8855	-176.698	-172.915	-152.774	141.601	-146.941	-27.8327
682	-146.733	150.863	178.678	-32.9496	-158.382	-173.336	-164.452	-29.5177	-168.445	-172.156	179.913	160.023	-149.63	-38.5103
683	-167.956	146.003	175.493	-18.7726	-154.186	176.305	-148.706	-17.8762	-156.968	175.686	176.87	142.064	-154.654	-31.3952
684	-176.794	150.738	-178.04	-31.9165	-138.93	154.903	-135.801	-37.7918	-174.647	-178.071	-171.501	149.928	-148.804	-27.9797
685	-171.421	168.047	-170.113	-18.0623	-153.384	177.591	-144.852	-1.5461	-153.828	-162.231	-169.601	133.792	-131.223	-24.5334
686	-163.617	158.299	178.026	-54.2588	-127.111	166.425	-142.784	-0.9919	-156.061	-174.369	-168.799	136.146	-144.734	-34.2347
687	-172.406	143.73	-176.104	-1.639	-137.905	162.757	-124.389	-21.7078	-169.322	-174.86	-174.41	137.53	-141.385	0.797
688	-151.549	135.57	-173.906	-46.9359	-174.141	166.514	-148.69	-17.3287	-173.568	-164.228	-154.251	154.593	-170.353	-26.8898
689	-126.019	130.681	179.575	-45.4423	-151.135	161.751	-151.959	-11.2699	-164.399	-167.893	-145.225	143.823	-133.337	-55.3046
690	-160.532	131.201	170.772	-39.5184	-140.386	153.894	-133.226	30.3786	-158.5	-174.46	-138.27	153.706	-147.897	-18.0975
691	-133.524	121.54	-174.535	-49.8164	-154.54	-177.578	-134.546	14.3275	-173.38	175.363	-148.906	141.912	-133.092	-35.6233
692	-150.895	153.77	-176.376	-20.2513	-144.272	176.337	-130.528	2.3712	-160.005	-172.166	-149.369	144.547	-145.462	-27.1807
693	-146.713	149.264	-158.795	-35.8281	-144.864	169.805	-131.66	-3.7347	-179.787	171.67	-163.819	158.93	-145.429	-15.289
694	-144.038	152.619	-168.894	-4.3951	-162.54	154.713	-86.6842	-29.1887	-153.828	-168.491	-174.784	142.128	-130.516	-18.4472
695	-167.397	133.444	-178.616	-38.955	-155.977	142.059	-128.02	16.4279	-172.971	-178.225	171.727	146.26	-150.815	-8.0138
696	-138.568	140.693	-174.549	-26.4465	-152.679	147.018	-150.787	-24.0357	-169.345	177.197	-162.5	143.654	-147.28	-23.1789
697	-132.689	167.843	-173.223	-23.6815	-146.268	153.498	-149.42	-4.5009	171.037	-175.847	-152.612	143.816	-147.703	-0.4245
698	-152.394	144.128	-178.669	-39.08	-146.005	158.803	-118.953	-5.9852	-171.632	178.703	-144.745	159.413	-151.391	-11.7724
699	-125.946	146.383	-172.743	-33.7084	-152.762	169.137	-146.92	14.9087	173.36	-176.146	-129.011	141.867	-148.772	-5.0532
700	-155.5	131.911	-179.317	-43.0349	-144.159	169.4	-142.11	-1.2083	-160.932	-169.91	-150.73	149.112	-138.204	-22.443
701	-143.253	88.6204	163.683	-11.1146	-149.351	148.469	-131.491	-6.0302	-163.481	-175.493	-166.799	149.676	-144.899	-7.6111
702	-144.966	98.5352	-175.337	-36.8261	-161.313	171.321	-120.32	-9.2452	-160.576	-176.257	-138.445	134.084	-127.468	2.2354
703	-134.561	145.647	-178.535	-19.9278	-170.335	140.014	-117.673	0.5329	-158.324	-171.036	-150.543	117.806	-103.971	-37.1009
704	-151.553	131.764	-177.386	-28.1707	-174.77	159.486	-133.403	-4.8804	-157.544	-166.299	175.13	156.03	-140.512	-35.2993
705	-147.682	125.543	-176.134	-17.6833	-165.118	169.315	-133.815	2.9564	-165.832	169.16	-177.55	141.986	-132.738	-8.2941
706	-155.862	141.868	-174.968	-19.4908	-177.748	163.993	-150.756	1.4574	-164.59	-172.407	-149.056	144.321	-135.628	-29.8336
707	-158.628	152.191	178.875	-38.1037	-158.571	179.154	-133.129	16.4285	-161.783	-168.881	-138.044	127.898	-152.922	-45.7992
708	-161.078	136.763	-178.325	-49.6319	-149.683	165.641	-120.05	-11.7513	-168.883	-174.78	-165.223	153.185	-160.827	-4.6162
709	-131.288	139.488	-175.529	2.314	-141.775	177.031	-132.574	-19.7904	-169.803	179.756	-117.022	129.49	-153.444	-18.453
710	-142.916	161.38	-170.457	-34.1769	-155.353	157.389	-147.775	-0.5872	-162.284	-173.185	-176.171	136.28	-142.727	-40.5386
711	-145.447	153.237	178.481	-25.6152	-147.624	164.957	-146.658	-1.412	-170.204	-167.763	-153.897	132.091	-150.221	-7.3911
712	-142.509	142.129	-168.304	-34.2637	-145.772	167.054	-117.162	-10.74	-164.572	-178.408	-160.622	138.329	-143.915	-13.8753
713	-147.969	132.396	170.98	-28.1128	-143.439	170.923	-126.42	-29.5858	-155.387	-169.198	-169.666	135.484	-161.243	-1.8971
714	-141.276	155.359	-168.364	-38.3732	-163.951	169.118	-133.866	-20.6289	-168.858	178.931	-166.499	142.686	-168.781	17.0415
715	-147.721	161.402	-174.936	-40.9242	-154.543	146.185	-122.85	-11.4718	-173.947	-177.101	-176.574	139.617	-140.423	10.6346
716	-142.74	154.038	163.591	-26.8828	-125.775	152.615	-135.741	-13.3564	-170.591	-176.253	-154.717	149.135	-127.886	-18.5004
717	-165.764	119.513	-170.117	-33.1135	-136.146	151.828	-134.313	-8.0972	-161.557	178.799	-173.863	159.045	-148.612	-15.7073
718	-150.476	97.7572	-172.93	-24.581	-148.455	174.141	-140.992	3.7823	-166.256	177.632	-166.948	136.042	-94.9396	-27.0465
719	-150.611	117.88	171.199	-23.0083	-147.74	171.842	-143.184	-24.9057	-170.826	178.296	179.719	162.538	-146.793	-29.0138
720	-126.544	132.091	-178.649	-8.0427	-133.95	158.507	-130.296	-13.1173	-163.591	167.526	-179.049	150.864	-148.009	-0.7095
721	-155.365	132.74	-178.218	-23.8394	-126.02	160.555	-139.574	-17.6639	-161.94	-173.853	178.623	158.048	-145.892	-7.6355
722	-134.432	151.604	-173.809	-51.1002	-173.467	150.585	-143.182	-29.1927	-163.494	168.281	-161.781	139.197	-148.779	-32.2751
723	-148.986	129.016	178.708	-50.5301	-163.576	153.879	-127.967	-21.9201	-170.639	171.156	-167.508	114.886	-143.256	-7.3282
724	-126.025	140.654	-176.614	-9.3273	-159.77	158.063	-158.798	-34.4834	-166.005	-177.143	166.313	93.6534	-146.61	-37.3251
725	-142.641	138.202	-175.861	-40.122	-173.181	161.094	-132.468	-41.3691	-166.551	-176.421	-159.102	13.6908	-152.594	-43.1131
726	-138.03	140.096	175.537	-32.2907	-159.126	152.997	-151.348	-48.9818	-156.054	-170.242	-170.028	-17.9001	-124.847	-15.9299
727	-138.55	139.186	-177.572	-40.7001	-141.063	171.817	-121.439	-28.0519	-152.715	178.203	-179.699	-18.8168	-177.492	-15.4975
728	-128.565	163.78	-162.493	-34.2403	-151.243	178.65	-128.39	-14.6069	-162.839	-178.052	-132.682	-3.2261	-144.465	-13.5928
729	-137.706	125.712	-170.323	-10.9688	-137.346	164.938	-142.756	-30.0741	-175.65	-176.053	-147.09	-5.1533	-109.62	-6.1895
730	-128.256	157.91	-169.023	-10.862	-159.021	150.201	-149.703	-10.1611	-170.086	169.415	-142.807	-27.7364	-150.93	2.4391
731	-138.615	165.895	-165.78	-37.1806	-175.131	147.496	-110.893	-13.8499	-160.383	-178.725	-136.159	-33.4243	-151.662	7.5343
732	-129.089	156.65	175.425	-25.6311	-135.424	137.995	-139.41	0.7955	-174.372	169.441	-160.05	-33.6869	-150.336	-19.6939
733	-142.614	168.512	177.004	-30.6217	-148.485	149.822	-155.99	-15.5987	-166.395	179.078	-155.8	-44.7398	-147.055	-6.8982
734	-128.399	146.339	-165.255	-24.0765	-152.086	155.237	-148.741	-26.7407	-148.701	-162.384	-141.327	-35.2632	-148.979	-36.4972
735	-140.444	135.264	-167.64	-43.9574	-148.209	143.443	-145.029	-48.0215	-158.984	177.991	-152.925	-40.0478	-80.7705	-27.7743
736	-157.877	146.962	-177.588	-40.3987	-137.037	129.151	-137.683	-65.2179	-171.096	-167.558	-157.309	24.5411	-131.722	-20.2695
737	-145.787	145.863	-175.083	-37.923	-141.317	140.668	-148.371	-38.9085	-166.182	-177.636	-161.698	-11.5522	-145.427	-16.2944
738	-134.584	150.482	175.741	-30.5761	-144.925	151.117	-123.133	-10.2804	-167.508	-171.257	-162.307	11.5313	-160.207	-48.5754
739	-145.982	153.572	176.885	-48.1996	-146.37	124.74	-146.446	-19.425	177.111	174.146	-130.094	-19.3348	-144.229	-28.3812
740	-156.86	168.376	174.075	-36.0163	-142.692	112.549	-146.818	-26.84	-161.412	-162.342	-155.723	-24.418	-132.919	-14.1902
741	-139.862	161.907	-172.204	-25.7861	-162.776	97.9845	-134.191	-19.2043	-171.541	-169.177	-154.202	-4.3755	-131.418	-8.5002
742	-132.938	156.816	177.241	-33.463	-143.352	90.245	-132.449	-20.2285	-166.344	-176.98	-164.954	-20.2188	-144.026	-13.1233
743	-133.154	171.195	164.331	-15.8512	-147.642	139.447	-142.057	-22.1941	174.34	-170.894	-162.396	-6.1584	-135.462	-17.3963
744	-155.017	151.113	-167.586	-27.6305	-124.545	151.006	-152.001	0.7388	-153.807	-171.856	-168.656	144.614	-141.112	-33.9883
745	-143.01	135.254	-176.144	-28.9532	-146.505	128.309	-139.09	-0.8087	-166.596	-177.496	-144.153	56.8484	-139.666	-9.9154
746	-164.645	137.183	-157.723	-38.8598	-143.54	130.966	-133.682	11.1096	-161.334	-172.373	-145.302	107.311	-132.096	9.6143
747	-169.542	135.897	-178.461	-44.9526	-158.581	144.531	-133.027	-8.0021	-164.617	-179.057	-159.998	143.206	-153.363	0.7946
748	-162.97	131.717	-166.287	-29.7499	-139.812	142.144	-138.488	-44.1288	-151.559	-172.342	-170.848	134.787	-135.135	-2.9036
749	-152.926	131.424	-154.773	-28.0597	-167.756	132.668	-146.501	-9.3687	-176.505	170.477	-151.682	158.485	-168.395	-12.3052
750	-146.173	138.294	169.995	-36.8009	-162.075	118.891	-159.222	-2.2821	-178.258	165.975	-127.01	125.157	-140	-5.8913
751	-172.079	135.786	-173.987	-17.7812	-152.634	99.2399	-147.772	-16.8426	-164.034	-156.16	-162.991	138.893	-124.987	9.3107
752	-164.28	125.384	-151.162	-26.4483	-155.097	122.226	-132.083	1.5782	-159.918	-175.513	-139.786	136.622	-161.582	13.7932
753	-173.211	106.012	-173.276	-37.172	-154.948	89.1043	-115.822	-38.8403	-157.41	-162.473	-147.395	151.895	-161.848	-9.1377
754	-149.756	109.756	173.303	-27.4381	-165.47	125.061	-135.847	-20.2756	-167.26	-179.389	-155.755	156.574	-156.46	-44.0219
755	-148.67	136.35	-173.656	-24.1389	-118.38	147.228	-134.95	-7.3	-165.474	-175.577	-150.51	163.072	-150.962	-13.6362
756	-139.529	150.454	177.506	-29.723	-162.133	129.859	-153.861	17.2335	-162.649	178.033	-159.666	172.174	-150.33	-11.7415
757	-134.982	164.773	175.709	12.0544	-164.976	148.426	-146.367	15.6384	176.534	176.261	-173.18	175.659	-130.294	-26.5183
758	-144.138	116.637	-171.638	-23.1849	-152.089	155.375	-163.21	24.0491	-159.037	-172.487	167.726	158.391	-146.872	-17.9982
759	-127.426	144.452	171.723	-24.9326	-144.541	159.48	-160.992	-20.5917	-155.086	-166.207	-157.041	153.93	-142.956	-11.5805
760	-151.711	136.613	-173.234	-33.8715	-177.199	139.932	-144.902	4.3016	-165.903	178.212	-159.098	154.986	-134.326	-23.8941
761	-136.71	134.976	-165.349	-5.2457	-164.879	147.133	-134.612	-2.3733	-162.906	-170.503	-161.551	141.45	-124.515	-69.2601
762	-154.6	130.693	179.102	-25.6417	-146.06	145.572	-134.941	-3.2805	-153.926	-165.703	170	133.054	-141.152	-28.6161
763	-148.706	138.508	177.142	-5.6583	-157.364	135.429	-148	11.7304	-175.365	172.28	172.651	139.639	-164.453	-2.2059
764	-153.907	154.282	-164.952	0.2809	-161.562	141.827	-168.979	3.9193	-162.412	-165.607	175.554	140.78	-145.479	4.2422
765	-161.083	103.541	-158.965	17.5599	-153.858	131.367	-146.289	4.8993	-165.758	-145.851	-123.528	141.59	-164.66	4.0942
766	-155.697	138.477	173.901	16.76	-154.262	130.012	-177.882	15.2395	-161.381	-163.343	-167.053	154.986	-167.811	-32.6131
767	-138.835	121.386	176.978	-5.1623	-164.93	126.903	-168.918	0.4798	-158.817	-173.59	-177.174	151.856	-156.31	-18.6642
768	-154.45	149.49	-179.617	-32.8614	-162.157	136.196	-164.665	19.3419	-172.553	-176.697	-144.716	135.821	-147.761	33.363
769	-152.872	145.303	-175.571	-28.644	-167.129	97.6257	-173.533	-13.5396	-168.634	-177.787	-143.182	148.606	-156.282	-30.7915
770	-167.455	132.04	178.66	-73.402	-169.58	134.578	-142.945	-4.6466	-160.92	-165.179	-178.243	132.417	-143.836	-27.3511
771	-146.031	113.982	172.755	-33.3454	-144.696	154.43	-158.159	1.9053	-161.992	-171.351	-163.298	146.722	-123.018	-20.3983
772	-160.532	134.863	-167.617	-63.5121	-140.212	124.487	-161.188	-6.6002	-165.575	-179.805	-177.812	161.8	-134.267	-12.3489
773	-159.401	115.842	176.552	-40.8481	-138.849	125.946	-155.749	17.2377	-164.885	-174.139	178.703	132.082	-144.294	-21.4931
774	-145.043	127.112	170.007	8.0535	-161.478	154.479	-137.236	-14.9158	-169.895	-174.552	175.388	132.173	-145.061	2.6686
775	-150.711	114.328	170.843	-15.5414	-148.453	141.835	-152.378	0.853	-146.839	176.179	-168.373	138.867	-139.237	-49.2424
776	-155.03	117.849	178.17	-27.6861	-169.988	159.044	-153.713	-6.3722	-167.895	176.516	-164.617	138.285	-152.454	-17.0237
777	-132.861	155.026	168.07	-4.7303	-151.549	142.982	-157.754	-13.1406	-171.288	177.203	179.23	146.334	-143.776	-44.3091
778	-152.03	137.295	-169.001	8.2808	-148.548	129.574	-173.471	-11.7795	-160.004	-178.586	-177.751	150.058	-144.427	-41.7349
779	-150.22	155.665	-162.512	-24.5471	177.844	153.12	-150.042	-12.4117	-168.446	177.646	-167.637	152.061	-137.283	-41.6988
780	-157.416	141.654	173.012	-6.1666	-173.175	143.936	-144.561	-6.1057	-170.045	169.639	-167.851	152.876	-140.005	-3.1924
781	-143.213	127.321	-169.465	-44.5016	-169.262	136.843	-162.083	-5.9789	-168.906	-166.651	-150.301	148.318	-129.206	-24.2546
782	-137.407	153.202	-173.689	-20.5179	-166.235	126.705	-155.62	-9.1877	-160.094	-175.595	-173.246	137.872	-147.815	-20.524
783	-133.68	139.855	-179.833	-44.9424	-158.494	111.914	-165.458	-2.2233	-159.993	-174.895	-164.103	136.309	-143.494	-14.3501
784	-141.198	137.863	-173.124	-25.2132	-177.056	150.637	-174.507	17.9033	178.203	174.254	-137.506	148.154	-122.08	-30.9064
785	-158.081	123.547	-163.835	-55.3881	-148.015	131.867	-130.118	-10.5547	-158.292	-170.591	-132.763	127.736	-141.32	2.2254
786	-154.226	149.2	177.6	-52.0992	-167.094	156.353	-140.692	-19.0048	-178.993	-178.253	-162.774	138.752	-141.202	-4.8525
787	-145.173	140.874	177.644	1.7639	-153.222	135.457	-154.387	-5.5469	-178.775	-170.921	-132.412	153.388	-134.536	-52.7451
788	-150.51	138.701	158.588	-24.7403	-144.853	113.969	-145.199	-8.6823	-160.118	176.964	-159.607	134.504	-146.304	-11.1534
789	-141.113	161.902	-173.397	-25.3607	-150.37	135.411	-144.872	-17.9139	-160.915	174.466	-161.555	142.468	-142.528	-5.4672
790	-119.646	158.534	174.713	-9.6973	-146.291	146.072	-146.997	-8.1348	-163.24	-165.449	-152.183	145.111	-158.49	14.0121
791	-126.776	148.39	-176.59	-41.4913	-166.411	127.525	-134.212	-23.7921	-168.409	-169.894	-152.856	145.628	-130.367	-2.5754
792	-133.882	146.386	-179.376	-31.7299	-144.282	140.746	-116.482	1.6685	-155.296	-153.817	-159.541	143.06	-114.173	-13.3394
793	-125.267	150.761	169.231	-40.0062	-162.935	131.276	-121.427	1.0267	-164.679	-163.379	-156.252	139.439	-162.802	10.6705
794	-120.265	152.966	-158.773	-46.7421	-163.073	127.653	-78.7582	-18.6871	-136.489	-152.463	-164.809	141.773	-145.081	-9.6522
795	-122.274	155.13	179.094	-18.1045	-146.763	153.857	-154.144	-22.9123	-147.505	-160.767	-176.561	153.101	-143.015	0.0617
796	-120.245	176.768	175.738	-40.1706	-161.557	114.423	-152.995	11.0927	-156.947	-163.175	-155.428	156.807	-132.571	-11.3291
797	-141.015	134.751	176.064	-27.3861	-162.181	130.157	-146.976	-2.7472	-158.898	-168.909	-164.463	161.827	-145.75	-36.7363
798	-144.485	128.37	172.059	-10.4317	-178.512	124.712	-144.466	-3.4686	-166.335	-162.25	179.296	145.973	-153.773	14.8927
799	-135.56	160.766	171.653	-25.7422	-154.62	142.528	-148.681	-7.4753	-158.934	-173.238	-169.302	83.0549	-153.714	4.3383
800	-135.629	171.941	-169.849	-26.3206	-151.648	154.763	-151.408	-13.5384	-164.084	-178.055	-161.387	130.085	-143.23	-18.0845
801	-109.816	153.018	179.598	-43.7834	-142.278	111.578	-137.751	21.0442	-166.821	-170.913	-165.6	148.926	-147.113	5.8099
802	-117.095	172.011	-175.417	-40.4996	-150.278	151.396	-141.267	29.9857	-165.881	-175.577	-178.583	147.861	-173.968	4.2782
803	-146.712	168.45	-169.625	-41.4824	-147.798	107.01	-146.13	37.5369	-162.802	-161.095	-173.831	141.328	-127.644	-0.8821
804	-128.309	140.751	-168.694	-42.782	-146.943	126.868	-131.882	3.2425	-160.807	-179.396	-170.654	145.571	-154.775	4.4955
805	-155.004	156.402	-177.153	-36.2338	-157.794	126.597	-107.914	12.1086	-160.187	-171.221	-156.034	147.806	-98.0149	-14.6034
806	-139.197	122.12	-179.107	-36.7577	-132.278	162.723	-128.578	14.1296	-152.744	-152.543	-174.468	27.2526	-146.373	-48.7459
807	-164.333	119.79	-159.991	-43.1516	-155.254	139.211	-137.465	13.1358	-166.032	-173.788	-169.846	-5.3265	-147.92	-25.3327
808	-160.808	146.783	-177.966	-39.4678	-141.349	143.646	-138.783	-1.7775	155.938	178.067	-149.631	-25.5707	-138.833	-27.5041
809	-172.128	126.652	178.021	-20.3023	-157.968	161.682	-130.353	8.2694	-158.579	-179.585	-167.878	-18.5394	-150.073	-33.4411
810	-135.405	149.763	179.507	-24.3238	-163.352	142.913	-144.798	26.9261	-139.849	-158.604	-138.918	-43.9272	-135.28	-1.3958
811	-151.466	129.044	-177.189	-35.8802	-142.488	147.679	-143.931	33.5086	-175.913	-177.076	-154.203	-16.3348	-159.401	8.5548
812	-139.191	132.84	178.974	-22.0748	-155.53	128.857	-148.544	18.5364	-159.152	-174.711	-161.624	-10.9731	-145.505	0.04
813	-133.821	136.464	-173.181	-24.1382	-163.486	118.599	-139.554	13.7838	-167.434	-169.504	-141.26	-22.397	-127.881	-24.8354
814	-133.566	85.1505	171.814	9.8648	-152.011	122.911	-133.41	-0.4403	-166.975	-167.209	-163.666	0.3569	-153.179	-50.9064
815	-149.252	137.117	164.981	-10.1941	-156.407	116.452	-161.277	7.5116	-155.947	-169.57	-163.621	11.7413	-138.139	-26.5596
816	-154.619	134.758	-177.067	-46.3191	-161.127	143.759	-146.523	0.6387	-154.261	179.16	-129.436	-8.7189	-143.38	-39.5487
817	-134.923	131.287	-169.12	-34.1414	-160.603	108.548	-159.959	-21.2092	-163.398	-169.124	-149.983	-1.472	-147.974	3.6268
818	-161.771	131.384	-167.44	-34.203	-151.709	108.457	-144.008	4.5417	-160.717	-171.511	-126.827	4.455	-145.302	-7.957
819	-151.598	137.374	168.006	-21.0873	-149.074	71.2287	-143.975	-10.59	-158.514	-159.866	-141.597	-43.7214	-132.751	-5.0049
820	-165.89	123.82	169.333	-26.2838	-142.308	98.6652	-149.396	3.9621	-175.552	-173.455	-136.831	-22.5859	-155.615	7.0726
821	-147.146	124.301	-167.591	-42.985	-173.768	143.1	-148.58	8.3311	-152.966	-151.009	-167.912	5.3459	-148.372	-18.2315
822	-155.823	127.303	-175.994	-23.2353	-170.465	105.318	-125.583	30.056	-163.144	-168.956	-135.877	-14.236	-147.926	-15.0231
823	-169.672	146.995	174.502	-57.8656	-139.606	75.4304	-128.076	2.3993	-166.152	-168.662	-130.205	-17.6104	-156.509	-30.61
824	-167.216	134.587	173.623	-5.8223	-151.283	123.084	-130.742	33.3296	-175.449	-171.006	-136.348	-24.1467	-158.322	-36.5129
825	-150.518	128.905	172.921	-32.4603	-157.7	62.4689	-151.487	6.3	-170.357	-160.633	-146.128	7.6272	-141.847	-17.3098
826	-169.836	138.377	-170.991	-38.7276	-146.737	16.4606	-151.698	12.4206	-169.148	-170.182	-176.273	6.1751	-148.37	-1.8158
827	-131.808	168.249	175.74	-60.459	-139.29	-28.833	-121.629	30.9834	-154.861	-177.75	-159.548	-10.4058	-126.787	-35.9838
828	-142.2	146.709	-175.571	-55.9179	-158.435	-9.1642	-139.977	2.8509	163.24	174.781	-140.528	8.6614	-158.153	-35.2053
829	-150.375	118.147	-172.626	-16.2644	-137.485	-19.1662	-150.117	12.2564	-163.915	-176.696	-137.839	-7.8163	-115.355	-31.1884
830	-160.489	117.199	-163.003	-23.1899	-150.421	0.9804	-153.136	-5.7737	-167.427	173.942	-161.331	-7.3872	-145.593	-53.6994
831	-151.389	143.006	-171.994	-52.1157	-162.223	33.5702	-122.96	-0.7463	-147.033	-158.851	-146.228	-36.5023	-168.113	-42.9889
832	-144.738	155.432	-162.028	-32.7398	-126.635	2.2594	-95.5191	-9.2717	-149.377	-164.119	-156.076	5.3883	-130.79	-39.6543
833	-145.047	147.15	-176.797	-4.0236	-148.772	-35.5733	-133.818	-29.7541	-166.128	171.478	-139.354	-27.7714	-139.848	-2.7051
834	-150.924	160.525	-163.892	-37.1793	-133.102	-63.401	-128.024	-11.5988	-163.569	176.304	-165.843	-18.2459	-154.905	25.5566
835	-150.159	141.668	-161.538	-34.0697	-160.77	-34.0491	-129.472	-15.7375	-157.818	-179.918	-159.229	0.2214	-134.273	-32.3374
836	-162.195	152.885	-178.666	-28.4773	-168.549	-5.4074	-147.138	-0.992	-169.135	179.775	-159.518	17.7458	-156.193	-26.8144
837	-131.102	160.132	-176.648	-38.5317	-155.553	-9.8212	-146.482	-1.1108	178.864	-163.15	-142.384	12.5589	-134.123	-4.2179
838	-155.2	147.704	177.916	-37.2627	-144.753	-56.6229	-121.816	-5.5693	-164.24	-171.417	-132.368	2.5539	-148.498	11.7691
839	-152.678	151.33	165.193	-11.9025	-142.004	-8.4118	-138.245	11.1399	-158.59	170.719	-152.509	-19.1691	-149.127	20.4873
840	-153.169	147.595	174.677	-26.5624	-153.755	-23.0095	-135.776	-5.8309	-173.522	170.789	-128.443	-1.3137	-129.376	-21.5989
841	-152.608	128.453	173.756	-14.0781	-151.905	12.2779	-136.259	9.4099	-159.271	-158.787	-157.654	-18.3047	-101.221	-15.2774
842	-131.812	152.722	-167.52	-27.171	-149.256	-11.5263	-146.245	-8.3625	-165.523	-162.471	-153.72	19.0502	-143.558	-11.4679
843	-145.601	157.918	173.368	-23.4144	-149.867	-14.7559	-144.485	6.2734	-158.175	-168.716	-126.118	-41.8102	-151.179	-10.5269
844	-141.183	164.97	-167.314	-52.1466	-148.353	-21.0325	-136.539	1.8836	-151.827	-171.426	-179.408	-21.0191	-134.141	-16.2293
845	-123.247	158.182	-175.129	-20.6138	-146.814	-37.62	-151.853	2.7	-177.732	-169.133	-130.592	-32.5701	-141.613	-28.1734
846	-134.382	163.432	-177.322	-26.6508	-157.709	-43.8826	-140.424	34.2669	-164.656	170.419	-169.519	1.8454	-145.255	-11.94
847	-130.436	154.364	-173.804	-20.1622	-150.934	-16.8007	-140.407	3.7376	-163.844	178.003	-137.022	-25.2022	-146.387	-23.223
848	-148.282	147.528	176.809	-35.2059	-155.226	-21.6504	-130.83	-4.77	-150.645	-179.106	-141.682	-18.0157	-152.678	-34.4149
849	-111.271	151.616	-170.458	-35.2898	-161.432	-9.3789	-128.109	12.2828	-137.844	-146.73	-106.227	-39.241	-149.464	-31.5914
850	-74.9845	141.432	-165.816	-36.4411	-170.156	-30.5659	-143.513	-17.8787	-157.434	-165.623	-162.744	-19.4287	-140.604	-40.8406
851	-135.156	147.621	-177.505	-24.8019	-164.371	-18.8997	-127.228	8.0865	-163.136	-158.846	-145.504	-10.3626	-158.852	17.8601
852	-145.248	139.864	-177.989	-15.0907	-152.788	-11.0634	-135.121	16.0234	-170.545	-174.064	-140.281	-23.2985	-142.067	-17.5447
853	-135.007	155.163	-164.153	-20.5876	-148.479	-44.3818	-127.708	-35.5008	-171.823	-166.377	179.42	-13.3096	-144.768	-26.0033
854	-128.083	150.215	-177.566	-47.8785	-140.647	-66.9141	-148.845	-23.4172	-167.37	-169.274	-161.082	20.2202	-138.635	-45.2005
855	-120.221	163.95	170.905	-25.4045	-118.817	-32.808	-150.621	-13.8353	-176.193	-163.819	-173.428	15.5543	-160.529	-28.8252
856	-132.991	165.669	-176.069	-44.911	-153.689	-7.8871	-129.3	-3.73	-154.245	-141.227	-170.516	-13.4678	-150.806	-11.4664
857	-139.265	168.983	-167.887	-24.4652	-137.131	-29.7895	-137.552	-11.7361	-143.526	-161.694	-162.347	123.08	-148.107	-14.6236
858	-139.392	-179.674	-179.498	-48.2873	-142.674	-34.3866	-139.62	-17.782	-165.405	-173.027	-171.866	34.7803	-127.791	-41.7941
859	-121.251	152.292	172.549	-18.4078	-145.794	-6.1922	-142.602	2.4665	-160.117	-168.724	178.872	145.376	-117.694	-9.4377
860	-147.873	157.087	-168.712	-15.1642	-150.333	-7.4558	-143.063	-1.5508	-162.61	-172.663	-161.369	129.095	-129.369	12.577
861	-110.58	141.998	174.344	-12.3654	-152.279	-30.7993	-130.594	15.1506	-159.188	164.955	-169.602	158.707	-155.398	-32.7923
862	-78.8743	170.618	-174.928	-20.7836	-151.427	-4.6151	-152.398	-1.7942	-160.505	-169.509	-169.735	144.997	-131.392	-14.9082
863	-121.838	157.729	-165.453	-18.8256	-145.115	-11.6141	-144.806	-5.8551	-162.508	-154.414	-149.673	131.545	-128.071	-12.481
864	-62.4921	113.259	-177.379	-26.053	-147.903	4.3917	-139.533	-22.0633	-176.317	-176.34	178.911	134.858	-146.171	-47.9127
865	-124.995	164.852	-173.997	-32.9796	-165.675	-6.6683	-136.811	-12.0718	-148.375	-173.517	-165.238	161.375	-117.94	-29.1186
866	-123.87	117.569	179.928	-27.4583	-141.384	-5.578	-118.61	6.7248	-162.882	-167.759	-178.057	152.003	-141.499	10.0171
867	-83.1247	149.363	-172.985	-30.0538	-130.289	-26.2454	-141.421	0.6546	-152.998	-155.797	-152.946	144.074	-145.411	-49.4522
868	-107.97	164.335	161.274	-7.7953	-168.369	-45.0062	-133.126	-14.6274	-153.549	-166.696	-164.27	140.349	-140.696	-41.3103
869	-111.383	164.867	-177.734	-40.6105	-137.379	-49.9371	-131.765	11.3009	-148.048	-172.286	-166.578	141.508	-168.13	-36.703
870	-135.164	142.641	-179.131	-23.2049	-158.41	-40.7026	-151.16	-0.998	-159.255	-163.781	-164.663	146.739	-138.81	-41.4794
871	-65.9995	147.488	-179.409	-63.7437	-161.059	-3.022	-155.245	-8.49	-155.956	-165.154	176.661	155.15	-154.505	-30.6259
872	-107.47	152.093	-178.169	-25.3775	-140.18	-32.1468	-153.242	10.4178	-145.578	-160.757	-131.412	148.227	-136.382	-21.0978
873	-141.618	141.294	178.124	-30.4694	-132.508	-20.3116	-150.846	29.0274	-148.431	-174.556	-172.144	152.318	-121.437	-36.3887
874	-135.522	-175.077	175.606	-47.7097	-146.328	-40.9746	-148.539	6.7869	-164.928	-173.632	-154.961	158.964	-117.565	-27.8899
875	-149.322	138.625	-174.435	-7.3775	-133.998	-1.0289	-150.556	-21.5472	-152.223	-171.925	-174.883	157.235	-121.993	-33.3799
876	-146.712	143.359	-168.22	-39.3741	-140.069	-26.9525	-128.928	-33.5765	-168.082	179.359	-177.44	158.089	-135.031	-31.4662
877	-141.277	145.012	-178.636	-2.9424	-137.824	-19.328	-153.139	-33.5512	-171.915	-172.414	-164.188	137.161	-87.2969	-29.1346
878	-154.689	159.231	174.492	-21.1856	-125.129	-15.6846	-154.613	1.0742	-171.714	179.374	170.187	142.894	-146.37	-5.7076
879	-157.197	147.02	179.173	-33.0365	-130.339	-34.7646	-118.179	-29.8578	-153.088	-172.813	-179.215	147.008	-152.667	4.4277
880	-118.069	139.142	-171.871	-13.7634	-146.676	-12.6534	-147.97	-40.8232	-165.987	-158.816	-167.436	149.567	-137.441	3.0547
881	-136.189	144.54	-165.049	-34.2866	-145.24	-30.5957	-150.315	-30.3778	175.212	-177.482	-167.14	141.854	-141.976	-3.5674
882	-130.25	135.429	-174.443	-33.4251	-117.728	-34.659	-150.959	13.1364	177.366	168.944	-160.735	139.24	-128.543	-40.8496
883	-129.846	153.856	-176.084	-51.6305	-153.627	-24.2244	-136.574	-13.4954	-164.238	-166.478	-179.375	150.341	-143.762	-29.2133
884	-130.151	172.813	-158.068	-19.9069	-120.902	-38.471	-153.294	4.0389	-177.042	174.86	-168.739	138.891	-162.628	-45.3214
885	-149.352	141.019	-161.978	-25.3539	-141.754	-27.4964	-148.838	-10.1811	-160.359	-178.016	-161.34	140.026	-145.335	-34.8758
886	-125.841	144.626	-163.767	-22.671	-144.411	-7.1158	-150.298	-1.7384	-158.756	-155.015	-157.719	136.061	-143.058	-37.0488
887	-102.636	155.388	-172.613	-43.2764	-146.193	-48.6622	-146.054	-12	-154.842	177.148	-152.576	159.631	-157.243	-18.2131
888	-112.225	156.233	-172.288	-18.1827	-137.585	-33.0718	-155.372	-14.2812	-161.31	-167.089	-155.591	148.194	-155.016	-14.4012
889	-147.93	149.398	-168.235	-7.3293	-121.549	-8.4893	-144.695	-21.4685	-157.792	-177.513	-157.021	148.075	-147.39	-41.5738
890	-146.624	166.232	-178.952	-33.3599	-122.31	-44.3757	-155.731	-8.8729	-162.901	-173.192	-173.565	142.594	-137.02	-30.3156
891	-152.356	161.189	-176.794	-13.6688	-121.169	-22.8196	-129.109	-44.5208	-170.939	164.506	-147.066	161.609	-172.863	-33.3797
892	-137.75	164.676	-158.619	-4.5379	-124.056	-44.1681	-158.225	4.8954	-159.944	-169.517	-154.849	141.504	-118.511	0.3676
893	-136.222	150.744	-172.352	14.0523	-151.35	-51.5423	-142.506	-8.2165	-156.569	-170.66	-155.096	119.069	-148.319	-37.6296
894	-138.657	164.768	-173.861	-3.9995	-150.019	-29.5562	-162.577	4.8114	-150.696	-165.141	-154.523	142.833	-146.172	-31.144
895	-140.034	161.266	-178.936	38.4338	-160.113	-28.0101	-140.742	-5.8326	-160.497	-170.701	-156.557	144.575	-132.842	-41.8959
896	-148.836	151.024	-179.055	-6.5483	-126.723	-35.238	-163.972	-18.029	-174.921	-159.399	176.137	128.203	-156.483	-25.386
897	-116.148	157.856	175.272	-13.5227	-142.271	0.2721	-153.257	15.8973	-154.924	-173.495	-170.064	136.975	-139.646	-40.8047
898	-123.831	151.791	163.574	-1.4545	-153.17	-35.1074	-131.382	-25.5734	-163.817	-177.689	-171.552	151.236	-141.357	-27.2089
899	-149.385	115.284	162.268	-34.7968	-145.382	-46.3848	-146.875	-4.2774	-159.924	-179.947	-159.97	134.495	-145.135	-20.5392
900	-148.743	146.722	179.132	-7.0404	-159.484	14.4254	-137.844	1.4492	-178.912	172.191	-155.218	135.094	-100.142	-9.731
901	-165.047	155.588	-177.613	-26.3936	-140.311	-5.8919	-162.27	2.248	-156.59	-173.364	-166.129	146.917	-152.925	12.1645
902	-155.03	131.86	177.244	-28.8292	-149.921	-21.8652	-140.278	-1.3583	-174.066	-170.94	-164.162	151.449	-138.462	-35.6969
903	-142.615	126.599	-172.261	-27.079	-145.36	-5.9641	-150.804	-10.2932	-169.16	-175.193	179.516	144.571	-134.062	-29.3763
904	-146.69	129.514	-168.833	-16.6057	-162.196	1.8508	-151.821	4.6137	-160.8	-169.528	-177.697	154.656	-120.143	-39.8919
905	-153.199	147.7	176.112	-19.4328	-123.646	2.7064	-141.118	19.9889	-162.702	174.376	-137.179	132.999	-150.844	-24.7153
906	-154.057	138.946	168.181	-20.4944	-141.106	-4.265	-155.014	-3.2995	-151.782	-159.52	-173.664	154.154	-118.155	-29.4411
907	-147.034	140.186	-154.734	-24.8709	-140.032	-11.3473	-147.685	-7.3591	-156.174	179.686	-155.898	148.631	-146.75	-15.5021
908	-139.164	129.422	-174.38	-48.7234	-132.318	-31.6741	-139.868	-4.1327	-155.166	-163.078	-148.288	128.852	-132.869	-16.0477
909	-132.076	164.976	-172.651	-21.0183	-145.981	-41.128	-136.246	-22.0581	-163.109	-176.848	-147.591	144.942	-130.495	-27.2162
910	-120.249	139.324	172.672	-14.5725	-158.095	-16.0554	-136.406	9.1567	-156.599	-168.357	-160.967	145.14	-119.3	-26.5259
911	-155.067	156.523	-178.102	-28.9818	-145.009	-3.9631	-154.17	13.3898	-166.553	-166.384	-157.65	140.039	-124.155	-8.1576
912	-134.664	151.53	-176.816	-35.1964	-108.959	-30.077	-139.959	-1.1411	-158.999	-166.395	-172.94	161.944	-138.637	-24.7804
913	-157.054	138.627	-178.331	-40.31	-130.757	-4.8342	-140.746	10.3017	-176.625	-171.242	-160.763	139.253	-159.016	-25.4334
914	-144.235	130.622	-164.09	-57.2569	-155.148	-4.8496	-160.636	25.1205	-160.177	-171.077	-162.994	138.534	-148.245	-41.5286
915	-144.728	144.716	-172.279	-62.3332	-127.502	15.2294	-144.38	4.2344	-178.611	173.94	-172.787	143.489	-126.22	-23.9286
916	-129.567	148.335	-172.214	-16.1569	-138.751	0.9192	-153.197	9.1978	-175.465	-177.958	-169.532	150.917	-128.725	-14.2877
917	-136.214	124.392	-174.373	-35.2163	-136.605	-11.7066	-156.314	18.0078	-166.878	178.989	-164.261	122.56	-135.628	-30.903
918	-155.106	138.698	171.728	-35.8319	-134.462	-8.7236	-169.275	-26.6651	-178.601	-175.552	-172.009	136.372	-136.323	-21.9896
919	-135.849	124.783	-171.937	-48.8056	-134.766	-15.9746	-156.885	1.473	-165.426	-164.44	-146.768	137.775	-130.161	-29.8699
920	-170.085	138.519	-173.158	-36.6501	-140.053	6.0681	-129.386	-15.3815	-155.107	-172.642	-147.398	141.129	-131.969	-10.3918
921	-155.887	140.157	-167.396	-37.3129	-144.795	-1.2587	-155.532	40.6616	-168.897	-179.666	-175.216	164.053	-133.695	-23.9139
922	-174.241	130.965	171.262	-37.0225	-131.889	-13.0489	-161.376	-9.8822	-163.861	-170.414	-159.509	150.919	-151.048	-25.6127
923	-158.631	101.171	-168.132	-34.1452	-140.546	25.4803	-141.101	8.4274	-173.077	-164.232	-161.695	133.162	-158.465	-21.4152
924	-169.81	114.333	-163.579	-42.2451	-141.891	-9.4509	-165.107	-11.6198	-177.107	172.582	179.754	155.812	-148.159	-35.703
925	-164.469	128.118	-176.532	-29.7957	-137.705	-9.336	-151.346	-18.4025	-148.889	-177.363	-163.692	126.759	-130.081	-3.1453
926	-156.834	139.988	178.859	-28.2862	-131.49	-12.2315	-128.519	-22.737	177.893	178.949	-141.12	125.836	-138.518	-23.4464
927	-156.129	134.484	-177.785	-26.2984	-145.056	-16.3677	-148.144	-4.0964	-163.775	-167.303	-145.516	140.578	-138.741	-0.6429
928	-158.953	133.034	179.791	-26.8948	-140.595	-26.2039	-158.429	-1.3278	-167.846	-178.353	-147.827	138.65	-145.708	-12.2845
929	-139.227	135.365	-169.838	-30.7303	-147.556	-21.6258	-133.013	-7.2647	-172.246	178.052	160.474	139.704	-140.215	-12.735
930	-141.91	138.224	-177.621	-17.894	-157.605	-50.3938	-166.611	-20.252	-153.68	-171.541	-140.916	167.127	-155.41	12.1299
931	-165.497	119.019	-178.69	-26.499	-146.063	-2.0947	-138.09	-17.7592	-168.614	168.809	-168.642	119.576	-148.755	-13.6036
932	-153.175	148.736	175.137	-32.2214	-140.942	-12.5439	-146.622	-0.6733	-172.781	-175.576	-171.355	153.193	-125.032	-8.8445
933	-155.643	133.301	-175.714	-53.4159	-71.5599	-27.8737	-149.794	2.8074	-172.607	-165.765	-163.192	125.457	-143.125	-13.2584
934	-148.43	120.656	-176.995	-46.879	-89.3961	-24.0082	-156.447	-6.1607	-163.205	-174.63	-161.451	138.179	-148.082	11.1203
935	-163.81	89.417	-167.95	-42.0076	-138.948	-22.2617	-127.895	-8.2436	-165.405	-178.697	-178.338	146.01	-132.77	-27.26
936	-155.357	140.887	-171.066	-1.5226	-138.171	-1.7403	-127.823	-17.7268	-170.826	176.599	-165.684	135.335	-130.242	10.4164
937	-167.903	120.544	172.059	-26.6589	-149.783	7.0237	-157.789	-12.0368	-168.519	-170.866	-128.591	147.409	-135.452	16.4898
938	178.71	83.5366	178.061	-35.93	-136.174	-9.4485	-154.242	-30.4965	-174.08	174.983	-155.819	149.368	-137.505	-35.8464
939	-168.158	113.148	-175.845	-28.0076	-132.581	15.4255	-131.029	-32.0228	-164.724	-179.989	-157.649	139.758	-124.356	-42.1898
940	-142.82	137.509	-168.586	-17.6016	-137.001	-6.2217	-147.706	-44.5734	-152.554	-177.457	-171.588	157.676	-127.102	3.3506
941	-171.853	133.055	178.886	2.2597	-149.566	-18.734	-73.0132	-47.2233	-154.66	-166.185	-175.037	141.711	-102.27	-4.6761
942	-155.639	141.644	-178.187	-10.0357	-123.303	-7.3338	-136.679	-38.1579	-172.998	-172.33	172.714	128.01	-147.135	5.6378
943	-161.949	134.921	171.786	-34.1372	-143.264	3.072	-128.174	-29.0853	-171.9	-179.228	179.303	120.001	-154.316	-9.6787
944	-151.237	141.615	179.16	-49.5224	-140.78	-37.1778	-154.89	-33.985	-161.871	-171.923	-177.943	149.728	-145.185	0.7355
945	-149.86	127.159	168.243	21.9954	-133.019	-31.4973	-151.962	-12.9316	162.971	166.976	-166.215	135.404	-143.747	-8.6932
946	-156.927	137.458	-167.567	-8.2131	-115.737	-19.0988	-142.464	-11.6046	-165.699	-166.274	-167.644	172.393	-124.415	-7.2114
947	-156.126	118.017	-172.383	15.7899	-124.909	-51.561	-137.74	2.9022	-165.097	-175.213	-150.072	145.572	-157.165	-37.4333
948	-157.382	130.343	177.229	8.3005	-134.395	17.5138	-143.964	-18.1913	-172.647	-167.515	176.365	154.249	-141.89	35.0912
949	-111.639	100.503	171.796	-18.8127	-137.715	-11.6913	-125.869	-16.4608	-170.054	178.335	-170.896	137.462	-142.381	-29.9231
950	-151.218	96.2567	-166.248	11.3162	-128.1	-25.6855	-133.043	-6.7196	-158.255	-169.489	-137.687	139.446	-154.95	-1.099
951	-152.274	128.105	-169.533	-52.7646	-135.839	-37.7909	-108.291	-8.8873	-146.493	-169.674	-123.584	140.272	-135.049	-1.1103
952	-146.389	131.08	169.413	-8.4649	-114.735	-26.1076	-138.285	-3.1352	-154.092	168.067	-154.648	116.103	-141.983	-20.3378
953	-145.893	123.629	-179.663	-22.7717	-128.516	-38.6106	-129.134	-14.0091	-159.229	-170.906	-152.778	127.337	-139.088	-33.6889
954	-158.901	128.913	179.8	-26.3099	-143.182	-25.3532	-122.146	-25.1612	-162.537	-167.549	-152.829	145.832	-145.056	-3.5526
955	-141.936	116.403	-176.296	-31.4323	-140.384	-27.327	-119.464	3.8284	-153.457	-167.2	-150.573	141.438	-125.041	-21.019
956	-148.199	117.283	-168.753	-17.9363	-139.238	-11.0304	-127.709	1.8627	-168.472	-172.039	176.911	146.127	-144.435	4.9783
957	-142.055	117.074	-160.927	-35.2123	-144.091	-19.6932	-142.237	-6.0241	-163.166	174.086	-168.795	143.582	-139.898	14.6161
958	-155.811	123.792	-179.404	-23.3528	-135.089	-51.3498	-150.355	-6.8174	-165.504	-170.132	-179.361	157.23	-146.757	-9.0434
959	-132.137	111.648	179.979	-14.9244	-128.549	-17.5482	-142.529	3.4178	-165.919	-179.543	-168.579	125.481	-144.929	-6.0862
960	-149.119	119.322	179.246	-23.7726	-139.898	-50.3065	-131.546	1.2651	-171.085	177.288	-157.424	141.435	-151.061	12.2292
961	-151.64	139.726	-179.357	-22.255	-142.626	-51.3481	-153.998	-5.7742	-164.304	-174.96	-149.364	127.859	-141.07	-27.4935
962	-147.312	110.439	-169.162	-23.3715	-137.589	-32.8397	-144.439	-4.9351	-151.71	-157.374	-165.95	150.934	-122.136	-11.0654
963	-143.602	140.948	-171.226	-41.2151	-146.828	-3.4437	-142.411	-1.1612	-173.716	-176.758	-147.03	145.966	-143.972	-5.1928
964	-148.114	139.507	173.416	22.5573	-149.355	-24.3607	-132.657	-42.0417	-166.014	174.009	-150.806	158.385	-138.892	-30.9898
965	-153.399	96.5407	173.475	-15.8388	-142.964	-52.651	-143.344	-28.2331	-162.638	176.54	-139.244	160.652	-140.608	11.4763
966	-144.864	127.691	-168.17	-28.8807	-138.853	-21.2042	-132.608	-35.2235	-176.4	-165.495	-153.05	160.392	-134.831	-3.3695
967	-141.042	120.22	-176.906	-29.85	-128.52	-9.1141	-154.592	3.3059	-167.163	-168.141	-172.666	149.579	-132.397	-14.8786
968	-158.54	126.771	174.6	-13.8999	-133.634	-39.267	-150.128	16.6299	-164.446	164.815	-154.484	151.434	-125.842	-28.9924
969	-151.228	148.477	-168.645	-42.3407	-108.605	-39.0117	-144.523	22.679	-167.301	-168.158	-162.85	155.209	-157.316	-6.9845
970	-156.731	132.499	-177.597	-28.1711	-145.742	-43.2412	-130.992	2.9788	-170.589	177.974	-164.963	146.835	-144.516	-8.7902
971	-161.279	121.375	178.739	-44.9332	-128.101	-0.8533	-130.913	-35.1498	-161.083	-175.595	-172.19	125.68	-142.167	0.2644
972	-140.086	102.626	-165.125	-50.9045	-131.628	-35.3747	-110.319	-51.7851	-162.377	-176.021	-165.376	96.9552	-137.053	-11.7338
973	-146.972	139.869	179.112	-27.923	-141.275	-16.0803	-150.039	-19.1014	-152.901	-168.432	-157.558	150.174	-154.354	-32.6085
974	-161.4	119.656	173.904	-17.5953	-144.201	-26.1658	-136.418	7.8263	-152.726	179.212	-164.315	133.621	-144.579	8.1898
975	-155.173	134.281	-172.895	-35.9948	-163.651	-33.9298	-148.513	-2.7895	-169.019	-167.392	-178.238	164.842	-136.316	-3.1985
976	-167.203	142.484	179.008	-16.4977	-148.445	-27.8931	-156.656	16.4646	-161.645	-177.32	-163.881	123.611	-130.508	-5.6875
977	-141.998	147.431	-177.966	-32.8828	-134.225	-41.6424	-132.363	8.088	-162.119	172.635	-157.071	136.013	-142.216	-10.1952
978	-154.118	135.579	-169.569	-5.345	-165.101	-44.7269	-152.818	-49.6832	-140.276	179.98	-160.85	124.58	-115.332	-41.601
979	-149.296	127.846	-157.686	-28.9851	-147.961	-9.7016	-142.923	-11.189	-168.375	-179.053	-161.014	147.268	-148.511	-20.1824
980	-146.254	143.752	172.137	-61.4585	-114.98	-34.9412	-140.434	-5.7321	176.957	-164.548	169.36	136.035	-121.639	-4.5438
981	-163.131	113.917	-176.049	-27.4371	-131.358	-6.6914	-143.867	-9.2104	-161.956	-160.691	-155.762	128.578	-121.561	-7.742
982	-162.944	129.875	177.764	-17.9737	-135.263	-14.0136	-139.402	-0.3665	-162.035	-155.327	-157.288	138.406	-138.528	-42.4524
983	-145.093	130.388	172.899	-32.6716	-146.109	-28.0713	-137.066	-6.9094	-161.557	-170.086	-169.858	156.413	-114.279	-1.4291
984	-152.392	140.304	170.874	-33.3529	-141.689	-9.8876	-138.913	4.9099	-152.167	-175.179	-163.529	138.181	-144.455	-7.6982
985	-162.914	132.231	175.277	-17.2548	-146.054	-23.7218	-154.57	-9.8008	-166.965	166.369	-153.623	81.8732	-150.705	-7.8442
986	-154.33	134.13	-178.596	-28.1009	-137.883	-21.6512	-107.395	-15.3918	-164.438	-164.773	-179.794	124.085	-161.964	1.3263
987	-161.76	125.083	178.555	-17.7097	-156.993	-30.4748	-147.339	3.0794	-152.587	-173.68	-146.833	123.153	-122.932	-9.4732
988	-143.122	136.576	175.425	-2.3678	-138.179	-47.1044	-130.042	-20.9111	-166.986	-162.744	-150.244	137.856	-128.484	-23.5007
989	-141.935	162.137	175.828	1.1358	-132.39	-52.6097	-144.054	-21.5852	-161.836	-167.42	-170.453	121.802	-142.965	-25.2126
990	-143.174	79.7792	-173.089	39.3597	-143.923	-30.9914	-146.017	-19.4255	-160.431	-176.659	-167.196	110.161	-142.287	-8.1848
991	-148.005	117.727	172.844	35.0679	-129.307	-23.9987	-126.726	-28.8044	-153.174	-160.207	-169.194	144.397	-165.126	-23.1238
992	-143.109	147.131	179.748	-12.1562	-132.11	-41.6318	-136.168	-34.8423	-154.983	-174.711	-165.202	131.061	-139.465	-11.4816
993	-143.139	141.33	-177.848	-27.9714	-146.742	-35.0123	-154.384	-24.3063	-154.671	-177.616	-151.366	106.024	-140.25	-9.791
994	-156.758	149.751	-167.154	-7.4039	-141.022	1.4375	-126.34	-30.0372	-164.144	175.702	-163.822	121.318	-142.753	-19.7407
995	-166.698	143.668	-171.246	-18.2077	-130.475	-8.8616	-133.431	-13.502	-170.97	-173.927	-158.126	132.448	-147.276	-12.1681
996	-158.495	149.121	179.401	-48.2208	-134.958	11.1931	-142.104	-22.3351	-146.022	-159.913	176.865	165.605	-138.919	-29.843
997	-161.638	154.649	-175.727	-13.8252	-147.77	-21.9656	-151.445	-29.1031	-172.257	176.879	-179.502	156.259	-150.801	-28.3638
998	-141.204	144.71	-176.955	-41.8733	-141.15	-28.3052	-141.555	-14.375	-174.106	178.041	-147.484	155.912	-136.535	-7.3346
999	-160.274	139.565	173.304	-49.2443	-115.904	-21.3626	-146.269	-20.122	-161.64	-170.733	-156.309	159.419	-139.083	-6.4344
1000	-162.115	128.014	163.974	-43.3182	-130.605	-23.3027	-115.318	-13.4712	-173.177	-168.486	178.126	117.392	-128.51	-10.5793
1001	-154.184	121.691	-176.492	-25.7501	-106.001	-27.0941	-157.09	-31.1294	179.319	168.048	-153.511	168.101	-137.098	-0.6715
1002	-149.425	136.243	-162.954	-60.7764	-110.692	-12.834	-135.171	-10.4106	-161.685	-166.453	-178.886	162.664	-141.544	-1.9325
1003	-166.351	122.449	-178.189	-21.3555	-138.61	-8.7168	-132.877	-47.4975	-177.183	-177.136	-160.334	164.3	-152.746	-13.0905
1004	-155.371	131.998	-174.875	-50.7067	-134.456	-11.3153	-85.2561	-25.9064	-161.931	176.774	173.923	157.435	-145.657	-33.5323
1005	-165.537	134.345	177.624	-42.354	-129.569	16.5056	-75.3228	-50.1689	-159.717	-173.826	-177.187	146.285	-144.617	-2.1065
1006	-141.901	127.276	-178.615	-26.0056	-122.471	22.2637	-128.884	-6.4162	-176.143	179.011	-166.876	160.014	-128.192	2.8512
1007	-176.582	136.323	175.226	-13.5729	-140.448	-32.0771	-144.209	-10.4873	-158.71	-163.949	-158.704	166.828	-93.2969	-16.543
1008	-134.678	115.227	177.799	-30.6969	-122.967	-0.0879	-128.448	-19.6136	-157.061	-174.564	-167.946	150.08	-148.747	-32.5525
1009	-164.12	127.728	178.832	-40.9665	-147.049	-29.462	-130.669	-0.0827	-151.233	-167.865	-164.388	167.254	-135.123	-11.2071
1010	-119.228	149.075	176.434	-37.0025	-141.266	0.4789	-163.506	2.8979	-175.018	176.633	-158.355	147.967	-145.779	7.6126
1011	-138.468	131.871	-163.688	-46.7775	-120.097	2.8825	-134.522	-44.7477	179.468	173.875	-166.381	156.092	-149.864	-6.0331
1012	-135.932	155.015	-166.704	-35.8393	-133.642	-10.7024	-142.536	-5.5878	-162.117	-177.986	-150.433	154.248	-146.993	-21.0156
1013	-139.798	152.365	-169.247	-49.7009	-149.887	30.4751	-153.677	-30.8421	-161.018	167.572	-142.038	166.209	-138.519	-5.3826
1014	-151.761	141.35	175.47	-34.9553	-144.018	1.8446	-152.674	-0.4191	-157.894	-176.168	-158.619	156.45	-128.515	-46.2921
1015	-152.718	140.832	-165.348	-32.8908	-142.819	10.7321	-141.056	-31.9795	-163.768	177.209	-172.981	131.078	-137.483	-65.6093
1016	-141.631	142.041	163.542	-35.8912	-139.834	-20.9092	-160.867	-10.7927	-169.413	-176.868	-136.67	155.202	-89.5277	-15.1638
1017	-155.57	164.912	176.254	-28.9621	-128.746	-14.0657	-134.454	-8.231	-159.827	-175.459	-156.732	149.148	-147.151	-36.7012
1018	-153.787	138.48	-176.208	-13.99	-127.929	-15.9932	-93.2769	5.6319	-161.482	174.082	-175.415	155.874	-145.606	-44.6305
1019	-128.344	154.772	-164.849	-33.5734	-134.861	-33.9322	-85.7406	-1.9595	-172.743	179.012	-168.071	149.149	-149.023	-55.3382
1020	-141.925	142.293	-173.055	-35.9558	-145.225	-15.8814	-114.334	-43.4919	-166.903	-177.108	-169.188	141.679	-154.832	-35.1176
1021	-153.796	136.007	-171.992	-50.4455	-145.338	-40.3368	-162.211	-18.9127	-166.735	-178.941	-130.98	146.999	-162.278	-49.2247
1022	-156.161	143.469	-178.744	-31.2044	-156.766	-32.47	-150.991	-27.4971	-169.998	-166.114	-168.024	138.245	-144.399	-32.4279
1023	-158.019	101.963	-174.126	-16.4903	-138.089	-61.5325	-160.308	-25.8934	-162.999	-174.053	-167.125	132.121	-153.06	-39.6428
1024	-126.15	149.355	-163.965	-38.8697	-154.019	-56.1634	-129.234	-38.555	-176.553	-179.277	-167.571	126.795	-136.033	-8.3362
1025	-155.295	146.011	-175.383	-52.0029	-145.535	9.6778	-141.438	-32.0646	-157.47	172.692	-129.556	157.057	-145.717	-9.4764
1026	-139.778	140.201	-166.692	-32.3757	-146.367	-3.5803	-134.181	-10.2575	-155.316	171.617	-152.773	131.536	-118.555	-15.5925
1027	-143.524	134.506	177.638	-14.5299	-138.892	-45.4701	-122.983	-14.153	-147.605	-174.085	-150.644	115.711	-149.979	-18.3275
1028	-133.992	148.873	-174.034	10.9245	-154.766	-3.8709	-153.971	-29.5802	-155.596	-156.941	-179.804	152.949	-133.605	8.4557
1029	-145.194	130.529	-175.903	8.5163	-162.577	31.1931	-151.238	-42.2822	-155.516	-168.295	-170.095	149.537	-142.342	0.8442
1030	-157.134	123.675	-157.661	-24.4876	-150.624	-7.027	-141.96	-36.5079	-156.764	-165.643	-173.946	152.383	-125.345	0.9984
1031	-145.923	108.89	-172.804	7.663	-147.287	-36.025	-145.066	-15.2633	-155.468	-179.415	-165.75	159.015	-150.633	-7.1683
1032	-153.577	136.661	-177.483	-27.1162	-134.833	-21.4569	-146.131	-8.9308	-170.662	179.514	178.63	157.073	-127.68	-8.9688
1033	-152.591	127.584	175.585	-3.1486	-145.346	-26.6459	-154.266	-22.1799	-168.349	-179.431	-165.225	156.695	-137.375	10.3039
1034	-160.518	133.74	-171.031	-7.327	-129.572	-33.5492	-149.129	-11.7098	-159.405	-157.976	-172.326	164.341	-148.812	-3.744
1035	-156.07	143.658	170.09	-16.1399	-139.837	-22.0205	-148.085	-40.1011	-167.409	-164.698	-141.899	158	-139.868	-0.8884
1036	-148.098	145.024	169.31	-29.8379	-155.86	-16.8761	-141.262	-52.3631	-161.172	-177.938	172.624	158.21	-148.339	-9.9376
1037	-158.445	157.721	177.552	-26.1173	-140.79	-37.58	-137.112	-42.3926	-174.191	176.835	174.506	147.119	-143.193	-33.3508
1038	-138.731	152.509	-168.252	-14.4613	-156.684	-23.0706	-139.877	-22.4285	-173.884	178.869	-177.696	154.257	-145.583	-20.162
1039	-150.197	151.23	178.863	-47.0902	-119.381	-22.195	-151.1	-17.8573	-179.207	179.386	-167.141	161.835	-137.217	-19.1312
1040	-134.318	128.8	-166.852	-28.5797	-146.364	-27.2097	-66.9787	-10.3979	-156.686	-159.764	-162.756	149.437	-130.378	-18.101
1041	-130.332	124.141	-179.912	-27.7693	-144.782	-30.6139	-155.715	-17.208	-156.875	-175.453	-162.519	132.492	-137.342	-41.225
1042	-139.21	108.163	-168.672	-20.3263	-146.852	-41.935	-149.235	-2.2624	-158.46	-167.275	-163.479	144.778	-146.846	-1.7592
1043	-136.342	148.252	160.674	-10.5224	-163.528	-39.2739	-144.164	-12.158	-165.931	-176.757	173.063	151.543	-104.414	6.6333
1044	-146.511	103.579	-175.372	-39.0672	-139.348	-56.2846	-142.978	24.0449	-159.958	-169.15	-153.909	145.611	-114.718	20.1897
1045	-146.177	151.839	-158.643	-42.2138	-137.643	-30.6059	-144.891	7.3904	-156.912	-166.641	-153.497	110.715	-145.704	10.3929
1046	-134.67	138.982	-174.919	-36.4182	-147.523	-43.2478	-144.467	-20.1493	-152.896	-176.802	-171.673	82.2809	-143.314	-26.025
1047	-150.988	152.513	169.766	-40.8687	-147.459	-45.0294	-139.987	-23.686	-173.043	-154.436	179.733	142.34	-131.218	-13.5137
1048	-136.268	138.167	-177.644	-43.1047	-150.177	-23.2406	-129.456	-38.23	-153.62	-161.694	-176.435	163.996	-125.692	-3.6177
1049	-149.024	118.156	174.307	-27.0125	-147.441	-35.0536	-146.602	-25.0325	-170.605	-177.552	-171.508	171.087	-134.773	2.114
1050	-149.301	158.968	179.736	-53.4434	-129.686	-24.1126	-129.217	-39.8949	-150.566	-168.344	-165.882	156.605	-141.204	-21.4291
1051	-138.421	138.285	-168.164	-22.2786	-137.445	23.8239	-126.271	-32.8245	-159.418	-170.943	-146.615	152.553	-155.857	-25.3741
1052	-132.684	148.28	-173.466	-33.6207	-151.047	14.2074	-135.258	-14.33	-169.361	-170.115	-142.363	-170.663	-130.247	-19.6164
1053	-135.257	143.357	174.471	-48.3128	-149.837	-9.6187	-142.982	-40.5642	-164.287	-171.529	-162.47	165.742	-153.841	-26.2508
1054	-141.158	141.335	174.636	-13.3757	-160.8	-11.1469	-135.506	-29.7603	-168.249	178.75	-144.335	137.421	-143.262	-27.1875
1055	-143.176	118.534	-171.138	-22.9281	-146.556	-2.1477	-132.518	-41.0773	-163.254	-177.124	-163.508	144.957	-131.718	-26.9056
1056	-152.106	106.102	-178.442	-39.8709	-154.881	23.3325	-142.883	-45.6422	-173.762	172.411	-151.708	155.814	-145.772	9.0853
1057	-132.986	115.857	177.223	-37.1174	-133.225	2.6284	-135.909	-47.0426	-166.444	-168.233	-173.92	152.809	-153.374	-14.4594
1058	-154.662	161.56	-171.377	-29.3717	-139.839	-3.8434	-142.212	-35.7503	-161.679	-160.762	-157.904	138.18	-126.619	-12.1278
1059	-146.141	157.072	174.427	-48.0624	-154.861	-4.9091	-146.472	-58.6555	-178.419	-175.352	179.776	154.402	-136.281	57.9276
1060	-160.815	140.471	171.061	-16.7675	-157.856	27.8124	-162.01	-46.6239	-167.113	175.578	166.391	129.249	-122.902	-34.4106
1061	-145.36	138.326	175.323	-41.9233	-148.678	5.6744	-144.708	-23.2776	-164.102	-175.5	-178.458	134.296	-112.732	-8.5748
1062	-177.397	137.101	-176.778	-1.5292	-136.804	-25.7445	-128.228	-20.0345	-159.594	-152.542	159.472	99.8768	-141.221	-4.8127
1063	-138.131	133.918	176.151	-24.746	-129.005	-9.2851	-151.86	-33.14	-163.07	-178.853	-169.273	109.061	-145.017	-7.1303
1064	-153.57	97.5683	-178.461	-35.1613	-154.305	-41.5282	-148.248	-24.537	-156.09	-178.677	-158.815	104.85	-139.857	-18.6537
1065	-159.118	119.815	-175.434	-26.9887	-141.523	-24.6233	-135.716	-24.4316	-174.663	-177.84	-157.175	144.543	-140.682	-16.2188
1066	171.755	145.798	-166.656	-30.971	-132.203	-37.7879	-150.594	-12.3825	176.67	170.576	-165.072	144.566	-145.962	-8.0296
1067	-158.716	105.462	174.979	-20.8047	-101.782	-37.0383	-149.948	-11.424	-160.401	179.717	-143.967	148.708	-147.06	2.3583
1068	-157.998	109.928	-167.833	-35.9057	-136.97	-20.309	-150.373	-43.1713	-169.916	173.105	-169.534	140.162	-139.537	-1.1751
1069	-152.811	127.257	-162.078	-53.5125	-142.813	-25.0249	-158.737	-50.3062	-167.704	-174.656	-131.254	130.462	-135.991	-14.3352
1070	-158.138	140.009	175.224	-10.0678	-155.598	-2.5664	-143.348	-16.1808	-166.36	-164.558	-145.601	136.79	-145.243	-24.0124
1071	-162.271	125.094	-172.764	-57.8633	-152.473	-7.2108	-140.765	-33.848	-165.294	-170.529	172.611	145.035	-152.964	-6.2428
1072	-160.852	111.58	175.659	-40.6412	-143.472	0.5487	-145.555	-0.113	-155.281	-160.66	-171.14	139.67	-146.68	-22.5166
1073	-177.219	140.694	-158.804	-44.3025	-136.337	-3.4109	-175.279	17.3019	-161.836	-179.832	-158.155	143.389	-151.355	-14.335
1074	-105.569	152.767	-168.924	-12.2934	-156.501	14.214	-156.766	-3.1275	-169.676	179.637	-156.998	156.852	-140.996	14.6664
1075	-155.829	129.631	-174.909	-8.3621	-157.243	10.9488	-145.156	-0.1663	-174.817	178.45	-161.017	140.66	-127.513	-35.5309
1076	-151.334	115.532	178.385	-25.2597	-147.758	11.6545	-142.111	2.4514	-163.887	177.102	-165.988	130.078	-141.746	-22.6036
1077	-161.295	125.952	-172.41	-27.6375	-147.678	32.6646	-147.385	-29.9462	-170.716	-160.639	-156.369	117.455	-145.566	71.6247
1078	-157.379	134.227	171.5	-16.1784	-135.588	-0.9755	-97.7887	-5.1536	-163.038	-178.056	-153.386	139.672	-157.029	129.831
1079	-125.161	157.379	-171.55	10.0034	-142.297	4.5428	-110.68	-32.0306	-168.976	-169.366	158.234	156.968	-155.924	166.584
1080	-146.246	142.297	-165.036	-26.2452	-151.803	-2.2693	-148.039	0.179	-168.212	-176.658	-167.09	163.109	-158.562	157.094
1081	-136.046	147.485	-162.452	13.6899	-162.491	7.9899	-129.677	15.397	-158.346	-173.904	-142.874	152.522	-147.948	138.299
1082	-144.657	141.059	-170.791	-12.1036	-145.434	13.7465	-153.744	23.5156	-161.433	-156.568	-160.695	159.609	-167.894	128.625
1083	-114.016	133.709	-160.947	-4.2066	-147.864	3.4649	-137.702	21.8615	-169.024	-172.354	-177.101	158.699	-166.188	151.623
1084	-143.033	146.252	-174.046	-0.0525	-129.634	-35.8084	-101.762	3.2226	-152.061	-179.054	-172.423	134.115	-146.937	148.472
1085	-135.135	158.587	-179.578	-3.3473	-148.1	-17.2311	-127.799	-0.9184	-173.43	-179.842	-171.715	169.168	-140.568	154.295
1086	-132.007	151.494	179.589	-6.3912	-155.779	-8.2417	-122.687	-15.384	-169.421	-179.958	177.19	159.228	-160.177	100.784
1087	-135.959	153.45	-166.892	-13.346	-108.891	3.7035	-160.172	22.8389	-157.141	175.99	-170.058	161.693	-154.357	145.492
1088	-135.011	158.67	-175.123	-31.0659	-144.888	-28.4617	-157.399	3.5681	-166.505	-174.468	-162.456	155.839	-159.163	156.583
1089	-150.315	161.236	-171.312	-2.7907	-150.848	-3.1847	-128.978	6.104	-159.954	179.36	-153.919	162.383	-143.541	147.265
1090	-146.313	129.316	-156.15	-22.007	-149.765	3.8684	-125.03	10.3155	-150.645	-162.309	-178.828	167.802	-166.541	137.695
1091	-134.477	154.85	-178.399	-8.056	-160.607	-21.0976	-134.977	-20.7879	-167.136	-142.02	-161.257	147.577	-168.143	145.587
1092	-131.91	155.102	-172.255	16.7871	-148.857	-17.0991	-129.961	-13.8373	-147.183	-56.6408	-155.413	119.373	-158.003	143.811
1093	-128.074	155.317	-157.299	-14.5853	-124.805	-16.6065	-136.788	-13.8377	-170.702	-71.5521	-164.887	120.232	-177.105	144.807
1094	-141.946	154.318	-175.824	-12.4014	-141.329	-16.3419	-140.903	-50.5148	-153.083	-23.1574	178.726	137.425	-146.806	117.21
1095	-156.596	144.46	172.204	-2.9591	-142.22	-40.7367	-130.878	-53.4656	-173.985	-88.7923	-156.008	139.652	-146.673	106.625
1096	-141.098	138.561	-172.017	-8.7282	-133.733	-19.8051	-140.467	-3.344	-155.224	-68.5296	178.012	133.804	-146.562	119.049
1097	-148.983	163.325	164.921	15.5894	-157.771	-16.7659	-145.489	12.3548	-151.664	-32.0786	-162.616	136.16	-153.551	126.345
1098	-137.523	141.834	178.903	-1.0614	-125.072	-6.0421	-134.292	-11.9202	-165.228	-60.9068	-151.992	165.907	-148.275	111.105
1099	-140.091	159.379	168.672	7.6398	-126.416	-29.9292	-133.843	-26.9933	-161.956	-48.6676	-171.053	164.326	-160.615	131.064
1100	-139.582	141.721	-167.821	-10.4356	-165.83	11.6353	-138.01	-21.7035	-159.169	-40.5099	-150.95	129.187	-140.02	127.866
1101	-138.877	156.276	176.052	-24.638	-129.806	-6.6457	-139.797	-35.9065	-163.332	-63.2427	-158.597	137.149	-146.46	145.752
1102	-146.036	136.694	174.95	12.5844	-153.827	-22.6283	-136.751	-43.1837	-162.816	-42.381	-144.671	130.891	-139.4	135.445
1103	-135.959	127.774	175.718	-18.7897	-130.92	-31.6502	-121.146	-34.9057	-155.935	-44.6359	-142.462	138.297	-166.702	151.181
1104	-136.112	165.787	179.127	-20.6145	-151.691	-30.6658	-134.196	-17.6129	-160.802	-55.6263	-177.089	157.22	-156.955	113.204
1105	-141.377	151.607	177.423	-12.5468	-132.847	-37.3285	-147.291	-16.3701	-165.311	-61.2216	-159.116	141.06	-165.671	143.755
1106	-126.402	157.367	168.16	-14.6156	-133.376	-19.2397	-152.205	15.9772	-167.127	-58.9295	-179.149	154.412	-142.452	152.12
1107	-146.84	163.997	-156.745	-3.0676	-134.65	-40.5153	-132.044	3.4714	-154.268	-46.3114	-165.94	139.791	-157.827	155.809
1108	-146.849	125.149	-176.066	-19.0833	-135.113	-29.6144	-115.526	-0.5931	-163.778	-52.7743	-178.464	148.721	-154.978	159.771
1109	-137.362	146.633	-169.613	-38.1839	-149.574	-33.6005	-146.8	1.5901	-149.916	-60.6233	-170.841	138.362	-156.512	145.241
1110	-139.37	151.071	-172.619	-20.9253	-122.794	-24.6718	-144.518	11.7726	-155.733	-50.2589	172.078	137.194	-134.936	155.002
1111	-129.042	153.295	-167.179	-29.7892	-142.626	-50.4545	-161.336	-23.7442	-150.526	-38.8144	-156.928	171.895	-150.97	149.127
1112	-154.992	166.468	-160.686	-35.8058	-143.473	-55.1075	-142.69	-10.7556	-173.953	-46.7774	-148.261	145.887	-157.149	142.087
1113	-162.65	128.591	-163.184	-18.1971	-136.86	-27.3962	-134.263	-4.3879	-170.088	-40.8746	-155.155	137.302	-122.735	146.707
1114	-131.754	146.888	-164.454	-32.8159	-154.998	-24.4429	-161.02	-12.3986	-155.979	-57.767	-162.03	146.832	-154.33	141.765
1115	-143.863	153.69	-169.075	-25.989	-169.358	-27.5294	-160.477	-11.8085	-146.218	-57.4091	-173.932	143.535	-160.75	108.435
1116	-145.206	170.057	-172.301	-29.2689	-140.916	-9.0452	-146.093	-19.1828	-156.641	-60.3525	-174.776	141.764	-170.763	120.357
1117	-143.506	138.53	176.383	-27.5744	-155.005	-16.566	-123.437	1.9185	-174.137	-168.023	-157.741	144.094	-147.267	122.366
1118	-135.062	167.41	173.44	-21.6882	-117.702	-41.3892	-157.123	1.4237	-160.108	-152.409	-163.994	130.75	-154.47	112.489
1119	-152.168	161.012	-167.692	-26.474	-134.85	-33.8554	-138.622	-5.3461	-157.087	-155.078	-135.696	138.437	-145.302	136.872
1120	-129.055	148.352	-168.339	-28.6817	-145.051	-35.1985	-141.649	-12.4345	-170.316	-162.611	-156.946	154.126	-159.571	141.978
1121	-112.223	120.143	-165.779	-39.9202	-162.474	-1.2801	-170.423	-0.8611	-158.431	-167.611	-165.915	146.469	-166.085	140.744
1122	-147.98	115.777	178.685	-26.8858	-78.0818	-30.9281	-137.191	-20.4183	-155.516	-159.022	-140.669	117.165	-156.064	125.488
1123	-127.152	129.975	171.095	-27.934	-81.0306	-44.474	-140.093	-4.0902	-157.544	-171.731	-179.01	131.848	-144.525	121.901
1124	-157.844	129.805	-179.795	-31.0982	-65.408	-34.2047	-137.664	-43.6219	-153.896	-160.443	-161.933	115.399	-151.438	158.787
1125	-130.396	154.256	-165.759	-27.6824	-118.168	-32.5142	-145.949	-22.0247	-151.944	-164.142	-174.833	141.055	-152.04	140.125
1126	-142.678	131.82	175.681	-19.3548	-77.197	-8.989	-128.206	3.4548	-146.449	-166.531	-153.624	147.786	-152.729	130.194
1127	-146.334	145.407	-169.997	-40.3307	-139.804	-19.931	-143.479	-14.9559	177.159	-169.746	-155.916	139.096	-150.835	138.075
1128	-134.827	155.694	-172.434	-30.5584	-138.932	-5.8009	-124.895	-17.9641	-158.814	-155.536	-172.444	159.19	-160.757	140.138
1129	-128.356	157.765	-174.461	-31.8497	-149.847	-4.7278	-148.702	3.1711	-164.631	-155.399	-158.429	162.193	-152.603	164.149
1130	-138.306	133.223	-179.158	-8.2675	-147.308	7.2944	-138.161	1.2662	-160.559	-165.737	-172.89	-173.665	-133.983	143.509
1131	-133.76	139.695	-172.184	-29.9909	-155.917	3.3216	-142.483	-15.3518	-165.778	-176.582	-154.343	148.825	-145.949	144.161
1132	-118.081	160.297	177.185	-18.3276	-130	-21.3378	-140.851	12.6846	-143.121	-163.457	-140.894	144.528	-153.463	135.277
1133	-143.774	151.154	-175.15	-21.879	-138.864	3.7688	-138.315	-4.764	-154.589	-167.992	-155.775	152.272	-166.407	130.672
1134	-132.273	142.071	-176.873	-23.2958	-129.239	-14.7871	-144.905	2.134	-149.196	-177.834	-165.985	136.873	-167.442	140.596
1135	-150.627	154.01	-162.424	-25.1821	-138.544	1.6359	-131.667	-5.6833	-169.203	-160.296	-177.227	133.41	-153.155	133.207
1136	-143.667	153.836	178.234	-27.4266	-164.998	25.9979	-148.327	14.46	-171.264	-175.053	-169.284	152.678	-157.589	142.196
1137	-154.073	147.604	179.923	-20.8624	-146.794	16.0364	-141.779	6.6622	179.005	178.031	-150.065	111.113	-151.574	126.743
1138	-138.739	144.189	-164.564	-35.0795	-159.694	-12.3812	-152.106	-0.2816	-157.197	-170.536	-149.72	138.191	-161.382	128.723
1139	-166.263	142.571	178.13	-33.5998	-145.893	-45.2059	-152.899	-11.2395	-142.179	-161.61	-153.815	154.835	-150.595	112.407
1140	-152.32	150.995	-168.842	-43.1569	-141.218	-8.5648	-154.83	-27.3742	-167.646	-165.321	-155.061	146.926	-147.287	145.002
1141	-142.021	128.418	-176.767	-21.9585	-141.21	-37.4743	-120.467	-26.6773	-169.277	-163.135	-136.683	167.231	-159.435	135.844
1142	-137.539	151.155	-172.905	-27.115	-145.752	-26.9692	-162.492	-17.1113	-160.758	-172.589	-153.93	156.123	-163.609	109.539
1143	-157.055	143.462	-174.747	-26.4257	-150.367	2.7686	-138.411	-45.0441	-169.638	-164.916	-176.004	127.213	-141.233	91.1275
1144	-160.457	146.69	-172.202	-33.1102	-145.674	-29.9148	-154.641	-17.2899	-153.236	-168.295	178.801	139.028	-150.583	118.763
1145	-152.694	165.975	-177.298	-37.7412	-144.012	16.1393	-145.984	-37.9144	-160.905	176.546	-163.443	136.145	-142.644	-3.1107
1146	-176.442	139.187	-178.909	-26.6387	-147.419	-60.5457	-151.788	-2.1395	-161.362	-172.07	174.791	140.591	-158.198	123.883
1147	-161.92	167.051	173.826	-34.3819	-165.648	-31.5489	-150.879	-14.6781	-157.43	-174.562	-163.207	145.325	-158.068	113.711
1148	-143.89	132.166	-170.948	-37.9373	-151.799	-14.6286	-134.95	-35.8735	-159.749	-78.591	-137.445	148.486	-150.986	137.645
1149	-147.528	153.999	-173.384	-36.9277	-133.594	-30.8722	-132.74	-22.7355	-163.5	-31.831	-152.261	138.863	-168.449	125.017
1150	-152.46	143.824	169.131	-26.6288	-161.417	-31.2763	-144.91	-44.9535	-148.96	-74.0876	-174.019	126.179	-156.786	130.879
1151	-153.462	149.883	-165.632	-41.3693	-157.694	-25.8855	-152.153	-48.141	-160.36	-43.3072	-169.847	130.152	-169.158	90.1245
1152	-169.28	176.383	-175.742	-16.762	-115.074	-34.6478	-158.489	-11.8514	-160.674	-53.0741	-175.327	119.141	-151.068	75.0617
1153	-157.361	154.911	-176.724	-6.5487	-142.291	-27.776	-137.831	-26.3448	-164.069	-23.9658	-179.445	125.345	-139.945	104.78
1154	-126.864	154.184	-164.621	-14.1778	-142.566	-33.7529	-141.003	-28.7081	-157.763	-54.1989	-156.77	133.146	-148.169	117.568
1155	-167.023	148.438	-167.676	-30.342	-123.592	-37.7239	-140.698	-5.1022	-149.569	-77.0992	-165.076	125.612	-157.376	107.165
1156	-169.703	130.605	-175.115	-8.8561	-146.865	-20.745	-136.341	-45.995	-166.546	-67.9435	-161.631	148.916	-155.133	104.204
1157	-144.881	168.28	-179.937	-32.6835	-120.344	-40.5821	-143.309	-30.9385	-156.621	-43.8147	-165.412	95.1899	-158.164	119.375
1158	-172.177	151.653	-167.461	-19.4361	-132.38	-56.6574	-138.975	-39.1525	-164.543	-67.5103	-159.649	138.606	-133.495	131.355
1159	-164.627	160.698	179.309	-12.8348	-149.169	-20.3504	-117.724	-30.9966	-167.722	-56.5632	-175.278	144.839	-142.841	134.102
1160	-148.105	120.727	176.386	-16.7869	-143.19	-53.0866	-139.159	2.0374	-158.701	-49.0157	-128.951	154.644	-133.808	112.788
1161	-135.346	121.105	179.72	-34.8106	-121.407	-49.7052	-125.898	-2.9316	-158.011	1.9217	-131.239	135.515	-159.594	116.466
1162	-164.312	154.623	172.258	-11.7505	-143.885	-44.3862	-130.471	1.2126	-148.613	-63.2655	-138.465	153.765	-147.568	135.298
1163	-155.58	153.035	168.954	-21.8265	-125.448	-16.8251	-163.516	-11.1941	-157.584	-35.4199	-154.462	142.255	-157.159	130.889
1164	-154.21	167.347	169.613	-15.3395	-133.284	-50.9606	-147.834	17.8654	-172.036	-86.6225	-135.742	147.199	-158.064	161.301
1165	-174.404	128.579	-173.151	-32.7233	-144.567	-35.8483	-126.424	12.4559	-173.454	-65.702	-155.212	138.933	-131.942	146.035
1166	-169.364	109.293	-166.615	-38.1767	-155.78	-16.8269	-159.229	8.0852	-146.296	-43.4217	175.805	140.264	-139.483	137.773
1167	-151.72	164.135	-176.648	-32.278	-153.55	-11.2818	-143.317	6.4606	-155.171	-45.7068	-154.113	138.035	-160.781	137.147
1168	174.883	160.82	-172.442	-16.2735	-155.436	-15.4486	-135.294	-13.4029	-155.621	-53.5141	-147.303	157.878	-133.255	109.406
1169	-147.793	163.142	-165.574	-36.2105	-135.827	0.9288	-159.489	6.1004	-168.825	-37.7827	-121.968	159.344	-159.205	153.243
1170	-144.003	163.517	-169.407	-42.4875	-143.081	-47.2226	-146.049	9.0085	-156.868	-45.073	-155.676	165.656	-142.855	116.695
1171	-169.359	151.271	-179.91	-24.8421	-139.619	-19.1559	-151.988	-1.1555	-159.294	-59.0819	-163.857	150.682	-145.603	143.732
1172	-158.839	152.708	-173.682	-42.1323	-144.794	-23.7295	-156.887	16.7547	-156.655	-70.2494	-149.699	134.207	-170.009	138.624
1173	-150.999	155.16	-173.793	-36.0564	-157.1	-24.7919	-156.41	23.4072	-165.712	-68.9025	-169.974	143.884	-164.542	142.156
1174	-152.231	173.446	-160.044	-43.4045	-162.068	2.7215	-151.833	-36.3436	-156.026	-52.8145	-141.939	151.859	-144.691	132.198
1175	-158.779	163.12	173.847	-32.7072	-139.019	-34.6494	-156.89	-11.8175	-176.275	-41.4784	-169.684	149.36	-156.05	125.324
1176	-161.408	155.013	178.593	-40.2936	-154.28	-30.8408	-152.429	-18.144	-156.094	-50.9094	-158.352	132.562	-164.853	121.972
1177	-154.075	150.544	178.417	-23.6273	-137.323	-40.8782	-158.26	-40.0472	-160.135	-42.589	-165.286	145.072	-165.406	145.625
1178	-138.204	147.398	-173.889	-31.7169	-155.244	32.1662	-151.42	-37.0492	-157.534	-40.7631	-163.414	150.837	-160.223	127.096
1179	-138.081	171.595	-170.416	-31.9504	-117.643	-64.7448	-132.264	-11.8255	-157.988	-54.8447	173.935	146.778	-161.525	120.34
1180	-160.303	161.801	173.027	-25.6262	-140.713	-23.0646	-146.172	-15.1012	-143.307	-47.0859	-159.54	134.663	-169.927	114.362
1181	-144.492	166.892	-169.181	-38.1128	-146.838	-38.8996	-145.035	-25.8395	-149.645	-65.977	-146.756	110.134	-151.872	145.514
1182	-172.477	169.776	-173.225	-19.6663	-144.423	-35.0256	-158.97	-13.655	-156.871	-57.5498	-164.437	143.815	-145.992	128.085
1183	-138.011	148.218	-179.22	-14.4222	-122.766	-50.3527	-161.402	-36.6636	-163.551	-44.7966	-166.042	134.045	-154.252	138.224
1184	-166.598	170.207	-174.636	-37.9418	-145.164	-1.1792	-128.272	-4.8787	-150.008	-49.0577	-176.085	131.95	-153.036	153.076
1185	-138.87	157.227	-176.584	-20.2965	-121.865	-7.7681	-147.743	-1.2488	-159.59	-64.9224	173.809	119.382	-177.662	136.317
1186	-123.925	167.991	-172.144	-47.4008	-135.079	-21.7831	-140.615	-29.7685	-179.943	-69.8248	-143.977	150.078	-149.826	141.749
1187	-153.707	148.013	171.162	-39.5276	-152.272	-50.7489	-151.791	-10.399	-142.547	-138.117	-146.001	154.104	-155.797	126.679
1188	-155.581	166.133	-163.937	-42.2957	-129.828	-14.0373	-138.673	-2.5581	-171.697	-175.922	-168.63	156.277	-159.842	138.165
1189	-178.681	149.053	-177.309	-56.3737	-151.917	-32.4532	-153.039	7.5207	-150.165	-161.893	-121.138	144.065	-151.237	159.335
1190	-174.37	154.645	-165.052	-21.003	-147.024	-7.616	-121.907	-15.9193	-143.709	-176.438	-146.88	168.735	-165.014	125.013
1191	-154.075	148.515	-175.86	-14.1513	-130.373	-28.129	-135.489	-25.3168	-169.562	173.211	-143.237	160.242	-138.662	143.397
1192	-170.603	164.869	-166.357	-10.4929	-132.838	-30.2612	-146.214	-22.2621	-164.226	-159.307	-155.871	137.463	-156.878	144.331
1193	-164.928	164.343	-178.79	-28.7076	-146.622	-24.2814	-134.232	-24.2946	-172.156	-168.252	-156.878	118.672	-161.959	158.488
1194	-161.915	179.333	-179.911	-20.7753	-151.474	-40.0306	-128.637	-31.3103	-160.29	-172.023	-142.934	140.189	-147.161	-4.9781
1195	-157.585	150.7	-177.509	-28.7008	-66.4891	-52.2487	-157.459	-26.5371	-149.46	-165.177	-160.668	168.991	-158.166	113.832
1196	-153.191	156.831	-178.399	-38.8832	-140.189	-39.8624	-121.049	-11.9293	-164.609	-167.375	-165.753	170.515	-159.235	110.118
1197	-125.789	167.59	-165.264	-10.5616	-141.205	-7.7453	-149.007	-6.6898	-142.184	-167.695	-147.065	156.965	-126.425	131.097
1198	-142.022	162.451	-162.4	-35.9022	-142.948	4.0697	-145.239	-31.7119	-164.833	-164.584	-170.558	160.416	-149.804	145.439
1199	-159.972	166.385	-165.301	-43.7518	-148.852	-14.5906	-138.646	-5.1637	-160.583	-161.146	-156.743	158.743	-169.687	132.445
1200	-146.144	153.386	-157.842	-4.9784	-153.071	-60.358	-149.213	-14.446	-159.95	-155.88	-169.977	145.905	-155.239	128.277
1201	-152.201	150.2	-178.876	-20.0845	-125.327	-42.0079	-159.041	9.452	-167.299	-169.068	-167.91	134.79	-105.446	126.623
1202	-154.136	147.418	170.605	-19.3318	-149.607	-49.0116	-153.915	-10.1673	-162.87	-155.447	-174.814	153.442	-136.205	150.737
1203	-159.206	153.57	175.989	-24.9582	-125.111	-25.8432	-135.562	-25.1906	-171.115	-174.131	-165.975	148.773	-149.957	152.884
1204	-152.623	141.692	-168.893	-47.8919	-146.563	-30.1839	-140.442	-21.8464	-157.055	-164.645	167.438	16.3917	-143.786	141.959
1205	-152.191	152.458	-177.727	-28.7484	-144.894	-22.6443	-142.209	-5.6526	-166.956	-163.524	178.252	49.1582	-139	149.838
1206	-155.988	148.5	-171.709	-17.1936	-145.343	-5.4922	-158.482	-9.2605	-153.24	-163.224	-178.815	52.0611	-106.486	127.484
1207	-151.846	127.272	176.615	-23.9427	-147.921	-11.9867	-146.179	4.9376	-160.245	-163.492	-162.779	137.54	-128.602	149.79
1208	-175.999	143.58	-177.991	-28.4442	-137.63	-38.4501	-152.295	11.5419	-150.753	178.324	-143.587	99.6738	-152.497	134.275
1209	-145.653	146.156	176.303	-9.6341	-156.253	-34.8887	-143.643	7.7032	-155.421	-162.326	-165.039	164.832	-144.653	140.531
1210	-157.664	170.047	165.525	-30.6622	-143.753	-26.344	-157.15	14.215	-157.134	179.303	-153.394	135.45	-155.231	144.672
1211	-171.313	150.786	-178.118	12.9639	-126.125	-28.4203	-165.497	1.1635	179.046	176.989	-162.367	142.565	-150.153	149.218
1212	-156.47	124.705	-165.15	-41.9023	-148.337	-27.4343	-148.022	2.655	-153.62	-151.734	-148.53	92.1899	-152.212	161.629
1213	-118.772	146.875	-168.477	-29.6905	-143.802	-55.511	-153.973	4.1247	-158.793	-167.92	-141.956	120.759	-149.34	153.224
1214	-156.28	140.317	177.462	-57.1712	-157.589	-33.8746	-153.459	-3.7786	-165.217	-171.875	-170.161	146.55	-159.508	141.773
[truncated: 3,785 more rows]
