# Supplementary material for: Simulation Reveals the Chameleonic Behavior of Macrocycles
Source: J Chem Inf Model. 2022 Dec 23;63(1):138–46. doi: 10.1021/acs.jcim.2c01093 (PMC9832480; doi:10.1021/acs.jcim.2c01093)
Supplement: Supplementary file 6 — ci2c01093_si_006.xlsx [file ci2c01093_si_006.xlsx]

## Sheet: IMHB
	CHCL3									DMSO
#Frame	1	2 (Ax.)	3	4	5 (Ax.)	2 (Eq.)	5 (Eq.)		#Frame	1	2 (Ax.)	3	4	5 (Ax.)	2 (Eq.)	5 (Eq.)
1	0	0	0	1	0	0	0		1	0	0	0	0	0	0	0
2	0	0	0	1	1	0	1		2	0	0	0	0	0	0	0
3	0	0	0	0	1	0	0		3	0	0	0	0	0	0	0
4	0	0	0	1	0	0	0		4	0	0	0	0	0	0	0
5	0	0	0	1	0	0	0		5	0	0	0	0	0	0	0
6	0	0	0	0	0	0	0		6	0	0	0	0	0	0	0
7	0	0	0	1	0	0	0		7	0	0	0	0	0	0	0
8	0	0	0	0	0	0	0		8	0	0	0	1	1	0	0
9	0	0	0	0	0	0	0		9	0	0	0	0	0	0	0
10	0	0	0	0	0	0	0		10	0	0	0	0	0	0	0
11	0	0	0	1	0	0	0		11	0	0	0	1	0	0	0
12	0	0	0	1	0	0	0		12	0	0	0	0	0	0	0
13	0	0	0	1	0	0	0		13	0	0	0	0	0	0	0
14	0	0	0	1	0	0	0		14	0	0	0	0	0	0	0
15	0	0	0	1	0	0	0		15	0	0	0	0	0	0	0
16	0	0	0	1	0	0	0		16	0	0	0	0	0	0	0
17	0	0	0	1	0	0	1		17	1	0	0	0	0	0	0
18	0	0	0	0	0	0	0		18	0	0	1	0	0	0	0
19	0	0	0	1	0	0	0		19	0	0	0	0	1	0	0
20	0	0	0	1	0	0	0		20	0	0	0	0	0	0	0
21	0	1	0	1	0	0	0		21	0	0	1	0	1	0	0
22	0	1	0	2	0	0	0		22	0	0	0	0	0	0	0
23	0	0	0	0	0	0	0		23	0	0	0	0	0	0	0
24	0	0	0	1	0	0	0		24	0	0	0	1	1	0	0
25	0	0	0	1	0	0	0		25	0	0	0	0	1	0	0
26	0	0	0	1	0	0	0		26	0	0	1	0	0	0	0
27	0	0	0	1	1	0	0		27	0	0	0	0	0	0	0
28	0	0	0	0	0	0	0		28	0	0	0	1	0	0	0
29	0	0	0	1	0	0	0		29	1	0	0	0	0	0	0
30	0	0	0	1	0	0	1		30	1	0	0	0	0	0	0
31	0	0	0	2	0	0	0		31	0	0	0	0	0	0	0
32	0	0	0	0	0	0	0		32	0	0	0	0	0	0	0
33	0	0	0	1	1	0	0		33	0	0	0	0	0	0	0
34	0	0	0	1	0	0	0		34	0	0	0	0	0	0	0
35	0	0	0	1	1	0	0		35	0	0	0	0	2	0	0
36	0	1	0	1	1	0	0		36	0	0	0	0	1	0	0
37	0	1	0	0	0	0	0		37	0	0	0	0	0	0	0
38	0	0	0	1	0	0	0		38	0	0	0	0	0	0	0
39	0	0	0	0	0	0	0		39	0	0	0	0	0	0	0
40	0	0	0	0	0	0	0		40	0	0	0	0	0	0	0
41	0	0	0	2	1	0	1		41	0	0	0	0	0	0	0
42	0	0	0	1	0	0	0		42	0	0	0	0	0	0	0
43	0	0	0	0	0	0	0		43	0	0	0	0	0	0	0
44	0	0	0	1	0	0	0		44	0	0	0	0	0	0	0
45	0	0	0	0	0	0	0		45	0	0	0	0	0	0	0
46	0	0	0	1	0	0	0		46	0	0	0	0	0	0	0
47	0	0	0	0	0	0	0		47	0	0	0	0	0	0	0
48	0	0	0	0	0	0	0		48	0	0	0	0	0	0	0
49	0	0	0	1	0	0	0		49	0	0	0	0	0	0	0
50	0	0	0	0	0	0	0		50	0	0	0	1	1	0	0
51	0	0	0	0	0	0	0		51	0	0	0	0	0	0	0
52	0	0	0	1	0	0	0		52	0	0	0	0	0	0	0
53	0	0	0	0	0	0	0		53	0	0	0	0	0	0	0
54	0	0	0	1	0	0	0		54	0	0	0	0	0	0	0
55	0	0	0	0	1	0	0		55	0	0	0	0	0	0	0
56	0	0	0	1	0	0	0		56	0	0	0	0	1	0	0
57	0	0	0	0	0	0	0		57	0	0	0	0	0	0	0
58	0	0	0	1	1	0	0		58	0	0	0	0	0	0	0
59	0	0	0	1	0	0	0		59	0	0	0	0	1	0	0
60	0	0	0	1	0	0	0		60	0	0	1	0	0	0	0
61	0	1	0	1	0	0	1		61	0	0	0	0	0	0	0
62	0	0	0	1	0	0	0		62	0	0	1	0	0	0	0
63	0	1	0	0	1	0	0		63	0	0	0	0	0	0	0
64	0	0	0	1	2	0	0		64	0	0	0	0	0	0	0
65	0	0	0	1	0	0	0		65	0	0	0	0	0	0	0
66	0	0	0	1	0	0	0		66	0	0	0	0	0	0	0
67	0	0	0	1	0	0	0		67	0	0	0	0	0	0	0
68	0	0	0	0	1	0	0		68	0	0	0	0	0	0	0
69	0	0	0	0	0	0	0		69	0	0	0	0	0	0	0
70	0	0	0	0	0	0	0		70	0	0	1	0	0	0	0
71	0	0	0	0	0	0	0		71	0	0	0	1	0	0	0
72	0	0	0	0	0	0	0		72	0	0	0	1	0	0	0
73	0	0	0	1	0	0	0		73	0	0	0	1	0	0	0
74	0	0	0	1	0	0	0		74	0	0	0	0	1	0	0
75	0	0	0	0	0	0	0		75	0	0	0	0	0	0	0
76	0	1	0	1	1	0	0		76	0	0	0	0	0	0	0
77	0	0	0	1	0	0	0		77	0	0	0	0	0	0	0
78	0	0	0	1	0	0	0		78	0	0	0	0	0	0	0
79	1	0	0	1	0	0	0		79	0	0	0	0	0	0	0
80	1	0	0	0	0	0	0		80	0	0	0	0	0	0	0
81	0	0	0	1	0	0	0		81	0	0	0	0	0	0	0
82	0	1	0	0	0	0	0		82	0	0	0	0	0	0	0
83	0	0	0	0	0	0	0		83	1	0	0	0	0	0	0
84	0	0	0	1	0	0	0		84	1	0	0	0	0	0	0
85	0	0	0	1	0	0	0		85	0	0	0	0	0	0	0
86	0	0	0	1	0	0	1		86	0	0	0	0	0	0	0
87	0	0	0	1	0	0	0		87	0	0	0	0	0	0	0
88	0	0	0	1	0	0	0		88	0	0	0	0	0	0	0
89	0	0	1	1	0	0	0		89	0	0	0	0	0	0	0
90	0	0	0	1	0	0	0		90	0	0	0	0	0	0	0
91	0	0	0	1	0	0	0		91	0	0	0	0	0	0	0
92	0	1	0	1	0	0	0		92	0	0	0	0	0	0	0
93	0	0	0	1	0	0	0		93	0	0	0	0	0	0	0
94	0	0	0	1	0	0	0		94	0	0	0	0	0	0	0
95	0	0	0	1	0	0	0		95	0	0	0	0	0	0	0
96	0	0	0	0	0	0	0		96	0	0	0	0	0	0	0
97	1	0	0	1	1	0	0		97	0	0	1	0	0	0	0
98	0	0	0	2	1	0	0		98	0	0	0	0	0	0	0
99	0	0	0	1	0	0	0		99	0	0	0	0	0	0	0
100	0	0	0	0	0	0	0		100	0	0	0	0	0	0	0
101	0	0	0	1	0	0	1		101	0	0	0	0	0	0	0
102	0	0	0	0	0	0	0		102	0	0	0	0	0	0	0
103	0	0	0	0	0	0	0		103	0	0	0	0	0	0	0
104	0	0	0	0	0	0	1		104	0	0	0	0	0	0	0
105	0	0	0	0	0	0	0		105	0	0	0	0	0	0	0
106	0	0	0	1	0	0	0		106	0	0	0	0	0	0	0
107	1	0	0	1	0	0	0		107	0	0	0	0	0	0	0
108	0	0	0	1	0	0	0		108	0	0	0	0	0	0	0
109	0	0	0	0	0	0	0		109	0	0	0	0	0	0	0
110	0	0	0	1	0	0	0		110	0	0	0	0	0	0	0
111	0	0	0	1	0	0	0		111	0	0	0	0	0	0	0
112	0	0	0	1	0	0	0		112	0	0	0	0	0	0	0
113	1	0	0	1	1	0	0		113	0	0	0	0	0	0	0
114	0	0	0	1	0	0	0		114	0	0	0	0	0	0	0
115	0	0	0	1	1	0	0		115	0	0	0	0	0	0	0
116	0	0	0	0	0	0	0		116	0	0	0	1	0	0	0
117	0	0	0	1	0	0	0		117	0	0	0	0	0	0	0
118	0	0	0	1	1	0	0		118	0	0	0	0	0	0	0
119	0	0	0	1	0	0	0		119	0	0	0	0	0	0	0
120	0	0	0	0	0	0	0		120	0	0	0	1	0	0	0
121	0	0	0	1	0	0	0		121	0	0	0	0	1	0	0
122	0	0	0	1	0	0	0		122	0	0	0	1	1	0	0
123	0	0	0	1	0	0	0		123	0	0	0	0	1	0	0
124	0	1	0	2	1	0	0		124	0	0	0	0	0	0	0
125	0	0	0	0	0	0	0		125	0	0	0	0	1	0	0
126	0	0	0	0	0	0	0		126	0	0	0	0	0	0	0
127	0	0	0	0	0	0	0		127	0	0	0	0	1	0	0
128	0	0	0	0	0	0	0		128	0	0	0	0	0	0	0
129	0	0	0	0	1	0	0		129	0	0	0	0	0	0	0
130	1	0	0	0	1	0	0		130	0	0	0	0	0	0	0
131	0	0	0	0	1	0	0		131	0	0	0	0	0	0	0
132	0	0	0	0	0	0	0		132	0	0	0	0	0	0	0
133	0	0	0	1	0	0	0		133	0	0	0	0	0	0	0
134	0	0	0	0	0	0	0		134	0	0	0	0	0	0	0
135	0	0	0	1	0	0	0		135	0	0	0	0	1	0	0
136	0	0	0	1	0	0	0		136	0	0	1	0	1	0	0
137	1	0	0	1	0	0	0		137	0	0	0	0	0	0	0
138	0	0	0	1	0	0	0		138	0	0	0	0	0	0	0
139	0	0	0	1	0	0	0		139	0	0	0	0	0	0	1
140	1	0	0	1	1	0	0		140	0	0	0	0	0	0	0
141	0	0	0	1	0	0	0		141	0	0	0	0	0	0	0
142	0	1	0	0	0	0	0		142	0	0	0	0	0	0	0
143	0	0	0	1	0	0	0		143	0	0	0	0	0	0	0
144	1	0	0	0	0	0	0		144	0	0	0	0	0	0	0
145	0	0	0	1	0	0	0		145	0	0	0	0	0	0	0
146	0	0	0	1	0	0	0		146	0	0	0	0	0	0	0
147	0	0	0	1	0	0	1		147	0	0	0	0	0	0	0
148	0	1	0	1	0	0	0		148	0	0	0	0	0	0	0
149	0	0	0	1	0	0	0		149	1	0	0	0	0	0	0
150	0	0	0	2	0	0	0		150	0	0	0	1	0	0	0
151	0	1	0	1	0	0	0		151	0	0	0	0	1	0	1
152	0	0	0	1	0	0	0		152	1	0	0	0	0	0	0
153	0	0	0	0	0	0	1		153	0	0	0	0	0	0	0
154	0	0	0	1	0	0	0		154	0	0	0	0	0	0	0
155	0	0	1	1	0	0	0		155	0	0	0	0	0	0	0
156	0	0	0	1	0	0	0		156	0	0	0	0	1	0	0
157	0	0	0	0	0	0	0		157	0	0	0	0	0	0	0
158	0	1	0	1	0	0	0		158	0	0	0	0	0	0	0
159	0	0	0	1	0	0	1		159	0	0	0	0	0	0	0
160	0	0	0	1	1	0	0		160	0	0	0	0	1	0	0
161	0	1	0	0	0	0	0		161	0	0	0	0	0	0	0
162	0	0	0	0	0	0	0		162	0	0	0	0	0	0	0
163	0	0	0	1	0	0	0		163	0	0	0	0	0	0	0
164	0	0	0	0	0	0	0		164	0	0	0	0	0	0	0
165	0	0	0	1	0	0	0		165	0	0	0	0	0	0	0
166	0	0	0	0	0	0	0		166	0	0	0	0	0	0	0
167	0	0	0	1	0	0	0		167	0	0	0	0	0	0	0
168	0	0	0	1	1	0	0		168	0	0	0	0	0	0	0
169	0	0	0	0	0	0	0		169	0	0	0	0	0	0	0
170	0	0	1	0	1	0	0		170	0	0	0	0	0	0	0
171	0	0	0	1	0	0	0		171	0	0	0	0	0	0	0
172	0	0	0	0	0	0	0		172	0	0	0	0	0	0	0
173	0	1	0	1	0	0	0		173	0	0	0	0	0	0	0
174	0	0	0	0	0	0	0		174	0	0	1	0	0	0	0
175	0	0	0	0	0	0	0		175	0	0	0	0	0	0	0
176	0	0	0	1	0	0	0		176	0	0	0	0	0	0	0
177	0	0	0	1	0	0	0		177	0	0	0	0	0	0	0
178	0	1	0	0	0	0	0		178	0	0	0	0	0	0	0
179	0	0	0	1	0	0	0		179	0	0	0	0	0	0	0
180	0	0	0	0	0	0	0		180	0	0	0	0	0	0	0
181	0	0	0	1	0	0	1		181	0	0	0	0	0	0	0
182	0	0	0	0	0	0	0		182	0	0	0	0	0	0	0
183	0	0	1	1	0	0	0		183	0	0	0	0	0	0	0
184	0	0	0	1	1	0	0		184	0	0	0	0	0	0	0
185	0	0	0	1	0	0	0		185	0	0	0	0	0	0	0
186	0	0	0	1	0	0	0		186	0	0	0	0	0	0	0
187	0	0	0	0	0	0	0		187	0	0	0	0	1	0	0
188	0	0	0	1	1	0	0		188	0	0	0	0	0	0	0
189	0	1	0	1	1	0	0		189	0	0	0	1	0	0	0
190	0	0	0	0	0	0	0		190	0	0	0	0	0	0	0
191	0	0	0	1	1	0	0		191	0	0	0	1	0	0	0
192	0	0	0	1	0	0	0		192	0	0	0	0	0	0	0
193	0	0	0	0	0	0	0		193	0	0	0	0	0	0	0
194	0	0	0	0	0	0	0		194	0	0	0	0	0	0	0
195	0	0	0	1	0	0	0		195	0	0	0	0	0	0	0
196	1	0	0	0	0	0	0		196	0	0	0	0	0	0	0
197	0	0	0	1	0	0	0		197	0	0	0	0	0	0	0
198	0	0	0	1	0	0	0		198	0	0	0	0	0	0	0
199	0	0	0	0	0	0	0		199	0	0	0	0	0	0	0
200	0	0	0	1	0	0	0		200	0	0	0	0	0	0	0
201	0	0	0	0	0	0	0		201	0	0	0	0	0	0	1
202	0	0	0	1	0	0	0		202	1	0	0	0	0	0	0
203	1	0	0	1	0	0	0		203	0	0	0	0	0	0	0
204	0	0	0	1	0	0	0		204	0	0	0	0	0	0	0
205	0	0	0	0	0	0	0		205	0	0	0	0	0	0	0
206	0	0	1	0	0	0	0		206	0	0	0	0	0	0	0
207	0	0	0	1	1	0	0		207	0	0	0	0	0	0	0
208	0	0	0	0	0	0	0		208	0	0	0	0	0	0	0
209	0	1	0	1	0	0	0		209	0	0	0	0	0	0	0
210	0	0	0	0	0	0	0		210	0	0	0	0	0	0	0
211	0	0	0	1	0	0	0		211	0	0	0	0	0	0	0
212	0	0	0	1	0	0	0		212	0	0	0	0	0	0	0
213	0	1	0	1	0	0	0		213	0	0	0	0	0	0	0
214	0	0	0	1	0	0	0		214	0	0	0	0	0	0	0
215	0	0	0	1	0	0	0		215	0	0	0	0	0	0	0
216	0	0	0	1	0	0	0		216	0	0	0	0	0	0	0
217	0	0	0	1	0	0	0		217	1	0	0	0	0	0	0
218	0	0	0	0	0	0	0		218	0	0	0	0	0	0	0
219	0	0	0	1	0	0	0		219	0	0	0	0	0	0	0
220	0	1	0	1	0	0	0		220	0	0	0	0	0	0	0
221	0	0	0	1	0	0	0		221	0	0	0	0	0	0	0
222	0	0	0	0	0	0	0		222	0	0	0	0	0	0	1
223	0	1	0	1	0	0	0		223	0	0	0	0	0	0	0
224	0	0	0	0	1	0	0		224	0	0	0	0	0	0	0
225	0	0	0	1	0	0	0		225	0	0	0	0	0	0	0
226	0	0	0	1	0	0	0		226	0	0	0	0	0	0	0
227	0	0	0	0	0	0	0		227	1	0	0	1	0	0	0
228	0	0	0	0	0	0	0		228	0	0	0	0	0	0	0
229	0	1	0	0	0	0	0		229	0	0	0	0	0	0	0
230	0	0	0	0	1	0	0		230	0	0	0	0	0	0	0
231	0	0	0	0	0	0	0		231	0	0	0	0	0	0	0
232	0	0	0	0	0	0	0		232	0	0	0	1	0	0	0
233	0	0	0	1	0	0	0		233	0	0	0	0	0	0	0
234	1	0	0	1	0	0	0		234	0	0	0	0	0	0	0
235	0	1	0	1	0	0	0		235	0	0	0	0	0	0	0
236	1	0	0	0	0	1	0		236	0	0	0	0	0	0	0
237	1	0	0	1	0	0	0		237	0	0	0	0	0	0	0
238	0	0	0	1	0	0	0		238	0	0	0	0	0	0	0
239	0	0	0	1	0	0	0		239	0	0	0	0	0	0	1
240	1	0	0	0	0	0	0		240	0	0	0	0	0	0	0
241	0	1	0	0	0	0	0		241	0	0	0	0	0	0	0
242	0	1	0	1	0	0	0		242	0	0	0	0	0	0	0
243	0	1	0	0	1	0	0		243	0	0	0	0	0	0	0
244	0	0	0	1	0	0	0		244	0	0	0	1	0	0	0
245	0	1	0	1	0	0	0		245	0	0	0	0	0	0	0
246	1	0	0	0	0	0	0		246	0	0	0	2	0	0	0
247	1	0	0	0	0	1	0		247	0	0	0	0	0	0	0
248	0	0	0	0	0	0	0		248	0	0	0	0	0	0	0
249	0	0	0	1	0	2	0		249	0	0	0	0	0	0	0
250	0	0	0	0	0	1	0		250	0	0	0	0	0	0	0
251	0	0	0	0	0	1	0		251	0	0	0	0	0	0	0
252	0	0	0	0	0	1	0		252	0	0	0	0	0	0	0
253	1	0	0	1	0	1	0		253	0	0	0	0	0	0	0
254	1	0	0	0	0	0	0		254	0	0	0	0	0	0	0
255	1	0	0	0	1	0	0		255	0	0	0	1	0	0	0
256	0	0	1	1	0	1	0		256	0	0	0	0	0	0	0
257	0	0	0	1	1	0	0		257	0	0	0	0	0	0	0
258	0	0	0	1	0	0	0		258	0	0	0	0	0	0	0
259	0	0	0	0	0	1	0		259	0	0	0	0	0	0	0
260	0	0	0	1	0	0	0		260	0	0	0	1	0	0	0
261	0	0	0	1	1	0	0		261	0	0	0	1	0	0	0
262	0	0	0	0	0	0	0		262	1	0	0	0	0	0	0
263	0	0	0	0	0	0	0		263	0	0	0	0	0	0	0
264	0	0	0	1	0	0	0		264	0	0	0	0	1	0	1
265	2	0	0	0	0	0	0		265	0	0	0	0	0	0	0
266	0	0	0	1	0	0	0		266	0	0	0	0	0	0	0
267	0	0	0	1	0	0	0		267	0	0	0	0	0	0	0
268	0	0	0	1	0	0	0		268	0	0	0	0	0	0	0
269	0	0	0	1	0	0	0		269	0	0	0	1	0	0	0
270	1	0	0	0	1	0	0		270	0	0	0	0	0	0	0
271	0	0	0	0	0	0	0		271	0	0	0	0	0	0	0
272	0	0	0	1	0	0	0		272	0	0	0	0	0	0	0
273	1	0	0	1	0	0	0		273	0	0	0	0	0	0	0
274	0	0	1	1	0	0	0		274	0	0	0	0	0	0	0
275	0	0	0	0	0	0	0		275	0	0	0	0	0	0	0
276	0	1	0	1	0	0	0		276	0	0	0	0	0	0	0
277	0	0	0	1	0	0	0		277	0	0	0	0	0	0	0
278	0	0	0	0	0	0	0		278	0	0	0	0	0	0	0
279	0	0	0	1	1	0	0		279	0	0	0	0	0	0	0
280	0	0	0	1	0	0	0		280	0	0	0	0	0	0	0
281	1	0	0	1	1	0	0		281	0	0	0	0	0	0	0
282	0	1	0	1	0	0	0		282	0	0	0	0	0	0	0
283	0	0	0	0	0	0	0		283	0	0	0	1	0	0	0
284	0	0	0	1	0	0	0		284	0	0	0	0	0	0	0
285	0	0	0	0	0	0	0		285	0	0	0	0	0	0	0
286	0	0	0	1	0	0	0		286	0	0	0	0	0	0	0
287	0	0	0	1	1	0	0		287	0	0	0	0	0	0	0
288	0	1	0	0	0	0	0		288	0	0	0	0	0	0	0
289	1	0	0	0	0	0	0		289	0	0	0	0	0	0	0
290	0	0	0	1	0	0	0		290	0	0	0	1	0	0	0
291	0	1	0	1	0	0	1		291	0	0	0	0	0	0	0
292	0	0	0	0	2	0	0		292	0	0	0	0	0	0	0
293	0	0	0	0	0	0	0		293	0	0	0	0	0	0	0
294	1	0	0	0	0	0	1		294	0	0	0	0	0	0	0
295	0	0	0	0	0	0	0		295	0	0	0	0	0	0	0
296	0	0	0	0	1	0	0		296	0	0	0	0	0	0	0
297	0	0	0	1	1	0	1		297	0	0	0	0	0	0	0
298	0	0	0	1	0	0	0		298	0	0	0	0	0	0	0
299	0	0	0	0	0	0	0		299	0	0	0	0	1	0	0
300	0	0	0	0	0	0	1		300	0	0	0	0	0	0	1
301	0	1	0	1	0	0	0		301	0	0	1	0	0	0	0
302	0	0	0	1	0	0	0		302	0	0	0	0	0	0	1
303	0	0	0	1	0	0	0		303	0	0	0	0	0	0	0
304	0	0	0	1	1	0	0		304	0	0	0	0	1	0	0
305	0	0	1	1	0	0	0		305	0	0	0	0	1	0	0
306	0	0	0	1	0	0	0		306	0	0	0	0	0	0	0
307	0	0	0	1	1	0	0		307	0	0	0	0	0	0	0
308	0	0	1	1	1	0	0		308	0	0	0	0	0	0	0
309	0	0	0	1	0	0	0		309	0	0	0	0	0	0	0
310	0	0	0	0	1	0	0		310	0	0	0	0	0	0	0
311	0	0	0	0	0	0	0		311	0	0	0	0	0	0	0
312	0	0	0	0	0	0	0		312	0	0	0	1	0	0	0
313	0	0	0	1	0	0	0		313	0	0	0	0	0	0	0
314	0	0	0	1	0	0	0		314	0	0	0	0	0	0	0
315	0	0	0	0	0	0	0		315	0	0	0	0	0	0	0
316	0	0	0	0	0	0	0		316	0	0	0	0	0	0	0
317	0	0	0	0	1	0	0		317	0	0	0	0	0	0	0
318	0	1	0	1	0	0	1		318	0	0	0	0	0	0	0
319	0	0	0	1	0	0	0		319	0	0	0	0	0	0	0
320	0	0	0	0	0	0	0		320	0	0	0	0	0	0	0
321	0	0	0	1	0	0	0		321	0	0	0	0	0	0	0
322	0	0	0	1	0	0	0		322	0	0	0	0	0	0	0
323	0	1	0	1	0	0	0		323	0	0	0	0	0	0	0
324	0	0	0	0	0	0	0		324	0	0	0	0	1	0	0
325	0	0	0	1	0	0	1		325	0	0	0	0	1	0	0
326	0	0	0	0	0	0	0		326	1	0	0	1	0	0	0
327	1	1	0	1	1	0	0		327	0	0	0	0	0	0	0
328	1	0	0	0	1	0	1		328	0	0	0	0	0	0	0
329	1	0	0	0	0	0	0		329	0	0	0	0	0	0	0
330	0	0	0	1	1	0	0		330	0	0	0	0	0	0	0
331	0	0	0	0	0	0	0		331	0	0	0	0	0	0	0
332	0	0	0	0	0	0	0		332	0	0	0	0	0	0	0
333	1	0	0	0	0	1	0		333	0	0	0	0	0	0	0
334	1	0	0	0	0	0	0		334	0	0	0	0	0	0	0
335	1	0	0	0	1	0	0		335	0	0	0	0	0	0	0
336	0	0	0	1	0	0	0		336	0	0	0	0	0	0	0
337	0	0	0	0	1	0	0		337	0	0	0	0	1	0	0
338	0	0	0	0	0	0	0		338	0	0	0	0	0	0	0
339	0	0	0	0	0	0	0		339	0	0	0	0	0	0	0
340	0	0	0	0	1	0	0		340	0	0	0	0	0	0	0
341	0	0	0	0	0	0	0		341	0	0	0	0	1	0	0
342	0	0	0	0	0	0	0		342	0	0	0	0	0	0	0
343	0	0	0	0	0	0	0		343	0	0	0	0	0	0	0
344	0	0	0	0	0	0	0		344	0	0	0	0	0	0	0
345	0	0	0	0	0	0	0		345	0	0	0	0	1	0	0
346	0	0	0	0	0	0	0		346	0	0	0	0	0	0	0
347	0	0	0	1	0	0	0		347	0	0	0	0	0	0	0
348	0	0	0	0	0	0	0		348	0	0	0	0	0	0	0
349	0	0	0	0	0	0	0		349	0	0	0	0	0	0	0
350	1	0	0	1	1	0	0		350	0	0	0	0	0	0	0
351	0	0	0	1	0	0	0		351	0	0	0	0	0	0	0
352	0	0	0	1	0	0	0		352	0	0	0	0	0	0	0
353	1	0	0	1	0	0	0		353	0	0	0	0	0	0	0
354	0	0	0	1	0	0	0		354	0	0	0	0	0	0	1
355	0	1	0	1	1	0	0		355	0	0	0	0	1	0	0
356	0	0	0	1	0	0	0		356	0	0	0	0	1	0	0
357	0	0	0	1	0	0	0		357	0	0	0	1	0	0	0
358	0	0	0	1	0	0	0		358	0	0	0	0	0	0	0
359	0	0	0	1	0	0	0		359	0	0	0	0	0	0	0
360	0	0	0	1	0	0	0		360	0	0	1	0	0	0	0
361	0	0	0	1	0	0	0		361	0	0	0	0	0	0	0
362	0	1	0	1	0	0	0		362	0	0	0	0	0	0	0
363	0	0	0	1	0	0	0		363	0	0	0	0	1	0	0
364	0	1	0	0	0	0	0		364	0	0	0	0	0	0	0
365	0	1	0	0	0	0	0		365	0	0	0	0	0	0	0
366	0	0	0	2	0	0	0		366	0	0	0	0	1	0	0
367	0	1	0	1	0	0	1		367	0	0	0	0	0	0	0
368	0	0	0	1	0	0	0		368	0	0	0	0	0	0	0
369	0	0	0	1	0	0	0		369	0	0	0	0	0	0	0
370	1	0	0	1	0	0	0		370	0	0	0	0	0	0	0
371	1	0	0	0	0	0	0		371	0	0	0	0	0	0	0
372	1	0	0	1	0	0	0		372	0	0	0	0	1	0	0
373	0	1	0	1	0	0	0		373	0	0	1	0	1	0	0
374	0	1	0	1	0	0	0		374	0	0	0	0	0	0	0
375	0	0	0	0	0	0	0		375	1	0	0	0	0	0	0
376	0	0	0	0	0	0	1		376	0	0	0	0	0	0	0
377	0	0	0	0	0	0	0		377	0	0	1	0	0	0	0
378	0	0	0	0	0	0	0		378	0	0	0	0	0	0	0
379	0	0	0	0	0	0	0		379	0	0	0	0	0	0	0
380	0	0	0	1	0	0	0		380	0	0	0	0	0	0	0
381	0	0	0	1	0	0	0		381	0	0	0	0	1	0	0
382	0	0	0	1	0	0	0		382	0	0	1	0	0	0	0
383	1	0	0	0	0	0	1		383	0	0	0	0	1	0	0
384	1	0	0	1	0	0	0		384	0	0	0	0	1	0	0
385	1	0	0	1	1	0	0		385	0	0	0	0	0	0	0
386	1	0	0	1	0	0	0		386	0	0	0	0	0	0	0
387	0	0	0	1	1	0	0		387	0	0	0	0	0	0	0
388	0	0	0	1	0	0	0		388	0	0	0	0	0	0	0
389	0	0	0	1	0	0	0		389	0	0	0	0	0	0	0
390	0	1	0	1	0	0	0		390	0	0	0	0	0	0	0
391	0	0	0	1	1	0	0		391	0	0	1	0	0	0	0
392	0	0	0	0	1	0	0		392	0	0	0	0	0	0	0
393	1	0	0	0	0	0	0		393	0	0	0	0	0	0	0
394	0	0	0	0	0	0	0		394	0	0	0	0	1	0	0
395	0	0	0	1	0	0	0		395	0	0	0	0	0	0	0
396	0	0	0	0	0	0	0		396	0	0	0	0	0	0	0
397	0	0	0	0	0	0	0		397	0	0	0	0	0	0	0
398	0	0	0	0	0	0	0		398	0	0	0	0	0	0	0
399	0	0	0	1	0	0	0		399	0	0	0	0	0	0	0
400	0	0	0	0	1	0	0		400	0	0	0	0	0	0	0
401	0	0	0	1	0	0	0		401	0	0	0	1	0	0	0
402	0	0	0	0	0	0	0		402	0	0	0	0	0	0	0
403	0	1	0	1	0	0	0		403	0	0	0	1	0	0	0
404	0	0	0	0	0	0	0		404	0	0	0	0	0	0	0
405	0	0	0	0	0	0	0		405	0	0	0	0	1	0	0
406	0	1	0	1	0	0	0		406	0	0	0	0	0	0	0
407	0	0	0	0	0	0	0		407	0	0	0	0	0	0	0
408	0	0	0	0	0	0	0		408	0	0	0	0	0	0	0
409	0	0	0	0	0	0	0		409	0	0	0	0	0	0	0
410	0	0	0	0	0	0	0		410	0	0	0	0	0	0	0
411	0	0	0	1	1	0	0		411	0	0	0	1	0	0	0
412	0	0	0	0	0	0	0		412	0	0	0	0	0	0	0
413	0	0	1	1	0	0	0		413	0	0	0	0	0	0	0
414	0	0	0	1	1	0	0		414	0	0	0	1	0	0	0
415	0	1	0	0	0	0	0		415	0	0	0	0	0	0	0
416	0	0	0	0	0	0	0		416	0	0	0	1	0	0	0
417	0	0	0	1	0	0	0		417	0	0	0	0	0	0	0
418	0	0	0	1	0	0	0		418	0	0	0	0	0	0	0
419	0	0	0	1	1	0	0		419	0	0	0	0	0	0	0
420	0	0	0	1	0	0	0		420	0	0	0	0	0	0	0
421	0	0	0	0	1	0	0		421	0	0	0	0	0	0	0
422	0	0	0	1	0	0	0		422	0	0	0	0	0	0	0
423	0	0	0	1	1	0	0		423	0	0	0	0	1	0	0
424	0	0	0	0	0	0	0		424	0	0	0	0	0	0	0
425	0	0	0	0	0	0	0		425	0	0	0	0	0	0	0
426	0	0	0	1	0	0	0		426	0	0	0	0	0	0	0
427	0	0	0	1	0	0	0		427	0	0	0	0	0	0	0
428	0	0	0	1	0	0	0		428	0	0	0	0	0	0	0
429	0	0	0	0	0	0	0		429	0	0	0	1	0	0	0
430	0	0	0	0	0	0	0		430	0	0	0	0	0	0	0
431	0	0	0	0	0	0	0		431	0	0	0	0	0	0	0
432	0	0	0	0	0	0	0		432	0	0	0	0	0	0	0
433	0	0	0	0	0	0	0		433	0	0	0	0	0	0	0
434	0	0	0	0	0	0	0		434	0	0	0	0	0	0	0
435	0	0	0	0	0	0	0		435	0	0	0	0	0	0	0
436	0	0	0	0	0	0	0		436	0	0	0	0	0	0	0
437	0	1	0	0	0	0	0		437	0	0	0	0	0	0	0
438	0	0	0	1	0	0	0		438	0	0	0	0	0	0	0
439	0	0	0	1	0	0	0		439	0	0	0	0	0	0	0
440	0	0	0	1	0	0	0		440	0	0	0	0	0	0	0
441	0	1	0	1	0	0	0		441	0	0	0	0	0	0	0
442	0	0	0	0	0	0	0		442	0	0	0	0	0	0	0
443	0	0	0	0	1	0	0		443	0	0	0	0	0	0	0
444	0	0	0	0	0	0	0		444	0	0	0	0	0	0	0
445	0	0	0	0	0	0	0		445	0	0	0	0	0	0	0
446	0	0	0	1	0	0	0		446	0	0	0	0	0	0	0
447	0	0	0	0	0	0	0		447	0	0	0	0	0	0	0
448	0	0	0	0	0	0	0		448	0	0	0	0	0	0	0
449	0	0	0	1	0	0	0		449	0	0	0	0	0	0	0
450	0	0	0	1	1	0	0		450	0	0	0	0	0	0	0
451	0	0	0	1	0	0	0		451	0	0	0	0	0	0	0
452	0	1	0	1	0	0	0		452	0	0	0	0	0	0	0
453	0	0	0	1	0	0	0		453	0	0	0	0	0	0	0
454	0	0	0	1	0	0	0		454	0	0	0	0	1	0	0
455	1	0	0	0	0	0	0		455	0	0	0	0	0	0	0
456	0	0	0	0	0	0	0		456	1	0	0	0	0	0	0
457	0	0	1	0	0	0	0		457	0	0	0	0	0	0	0
458	0	0	0	1	0	0	0		458	0	0	0	0	0	0	0
459	0	0	0	0	1	0	0		459	0	0	0	1	0	0	0
460	0	0	0	0	0	0	0		460	0	0	0	0	0	0	0
461	0	0	1	3	0	0	0		461	0	0	0	0	0	0	0
462	1	0	0	1	2	0	0		462	0	0	1	1	0	0	0
463	0	0	0	0	0	0	0		463	0	0	0	0	0	0	0
464	0	0	0	1	0	0	0		464	0	0	0	0	1	0	0
465	0	0	0	1	0	0	0		465	0	0	0	0	0	0	0
466	0	0	0	1	0	0	0		466	0	0	0	1	0	0	0
467	0	0	0	1	0	0	0		467	0	0	0	1	0	0	0
468	0	0	0	0	0	0	0		468	0	0	0	0	1	0	0
469	0	0	0	0	0	0	0		469	0	0	0	0	0	0	0
470	0	0	0	1	0	0	0		470	0	0	0	0	2	0	0
471	0	0	0	0	1	0	0		471	0	0	0	0	0	0	0
472	0	0	0	0	0	0	0		472	0	0	0	1	0	0	0
473	0	0	0	0	0	0	0		473	0	0	0	0	0	0	0
474	0	1	0	0	0	0	0		474	0	0	0	0	0	0	0
475	0	0	0	0	0	0	1		475	0	0	0	0	0	0	0
476	0	0	0	0	0	0	0		476	0	0	0	0	0	0	0
477	0	0	0	0	1	0	0		477	0	0	0	1	0	0	0
478	0	0	0	0	1	0	0		478	1	0	0	0	0	0	0
479	0	0	0	0	0	0	0		479	0	0	0	1	0	0	0
480	0	0	0	0	0	0	0		480	0	0	0	0	0	0	0
481	0	1	0	1	1	0	0		481	0	0	0	0	0	0	0
482	0	1	0	1	0	0	0		482	0	0	0	0	0	0	0
483	0	0	0	0	0	0	0		483	0	0	0	0	0	0	0
484	0	0	0	0	1	0	0		484	1	0	0	0	0	0	0
485	0	0	0	1	0	0	0		485	0	0	0	1	0	0	0
486	0	1	0	1	1	0	0		486	0	0	0	0	0	0	0
487	0	0	0	0	0	1	0		487	0	0	0	0	0	0	0
488	0	0	0	1	0	0	0		488	0	0	0	0	0	0	0
489	0	0	0	1	0	0	1		489	0	0	0	0	0	0	0
490	0	0	0	0	1	0	0		490	0	0	0	0	0	0	0
491	0	0	0	0	1	0	0		491	0	0	0	0	0	0	0
492	0	0	0	0	1	0	0		492	0	0	0	0	0	0	0
493	0	0	0	1	1	0	0		493	0	0	0	0	0	0	0
494	0	0	0	1	0	0	0		494	0	0	0	0	0	0	0
495	0	0	0	0	0	0	0		495	0	0	0	0	0	0	0
496	0	0	0	0	0	0	0		496	0	0	0	0	0	0	0
497	0	0	0	1	0	0	0		497	0	0	0	0	0	0	0
498	1	0	0	1	0	0	0		498	0	0	0	0	0	0	0
499	0	0	0	0	1	0	0		499	0	0	0	0	0	0	0
500	0	0	0	1	0	0	1		500	0	0	0	0	1	0	0
501	0	0	0	0	0	0	0		501	0	0	0	0	0	0	0
502	0	0	0	1	0	0	0		502	0	0	0	0	0	0	0
503	0	1	0	0	0	0	0		503	0	0	0	0	1	0	0
504	0	0	0	1	0	0	0		504	0	0	0	0	1	0	0
505	0	1	0	1	0	0	1		505	0	0	0	0	0	0	0
506	0	0	0	1	0	0	0		506	0	0	0	0	0	0	0
507	0	0	0	0	0	0	0		507	0	0	0	0	0	0	0
508	0	0	0	0	0	0	0		508	1	0	0	0	1	0	0
509	0	0	0	0	0	0	0		509	0	0	0	0	0	0	0
510	0	0	0	1	0	0	0		510	0	0	0	0	0	0	0
511	0	0	0	1	0	0	0		511	0	0	0	0	0	0	0
512	0	0	0	1	0	0	0		512	0	0	0	0	1	0	0
513	0	0	0	0	0	0	0		513	0	0	0	0	0	0	0
514	1	0	0	0	0	0	0		514	1	0	0	0	0	0	0
515	0	1	0	0	0	0	0		515	0	0	0	0	0	0	1
516	0	0	1	0	0	0	0		516	0	0	0	0	0	0	0
517	0	0	0	1	0	0	0		517	0	0	0	0	0	0	0
518	0	0	0	1	1	0	0		518	0	0	0	0	0	0	0
519	0	0	0	0	0	0	0		519	0	0	0	0	0	0	0
520	0	0	0	1	0	0	0		520	0	0	0	0	0	0	0
521	0	0	0	0	0	0	0		521	0	0	0	0	1	0	0
522	0	0	0	0	0	0	0		522	0	0	0	0	1	0	0
523	0	1	0	0	0	0	0		523	0	0	0	0	0	0	0
524	0	0	0	0	1	0	0		524	0	0	0	0	0	0	0
525	0	0	0	1	0	0	0		525	0	0	0	0	0	0	0
526	0	0	0	0	1	0	0		526	0	0	0	0	0	0	0
527	0	0	0	0	1	0	0		527	0	0	0	0	0	0	0
528	0	0	0	1	0	0	0		528	0	0	0	0	0	0	0
529	0	0	0	0	0	0	0		529	0	0	0	0	0	0	0
530	0	1	0	0	0	0	0		530	0	0	0	0	0	0	0
531	0	0	0	1	0	0	0		531	0	0	0	0	1	0	0
532	0	0	0	0	0	0	0		532	0	0	0	0	0	0	0
533	0	0	0	0	0	0	0		533	0	0	0	0	0	0	0
534	0	0	0	1	0	0	0		534	0	0	1	1	0	0	0
535	0	0	0	0	0	0	0		535	0	0	0	0	1	0	0
536	0	0	0	2	0	0	0		536	0	0	0	0	0	0	0
537	0	0	0	0	1	0	0		537	0	0	0	0	0	0	0
538	0	0	0	1	0	0	0		538	0	0	0	0	0	0	0
539	0	1	0	1	1	0	0		539	0	0	0	0	0	0	0
540	0	0	1	0	1	0	0		540	0	0	0	0	0	0	0
541	0	0	0	0	1	0	0		541	0	0	0	0	0	0	0
542	0	0	0	0	0	0	0		542	0	0	0	0	0	0	0
543	0	1	0	1	0	0	0		543	0	0	0	0	0	0	0
544	0	0	0	0	1	0	0		544	0	0	0	0	0	0	0
545	0	0	0	0	0	0	0		545	0	0	0	0	0	0	0
546	0	0	0	0	0	0	0		546	0	0	0	0	0	0	0
547	0	0	0	1	0	0	0		547	0	0	0	0	1	0	0
548	0	0	0	1	0	0	0		548	0	0	0	0	0	0	0
549	0	0	0	1	1	0	0		549	0	0	0	0	1	0	0
550	0	0	0	0	0	0	0		550	0	0	0	0	2	0	0
551	0	0	0	1	0	0	0		551	0	0	0	0	0	0	0
552	0	0	0	1	1	0	0		552	0	0	0	0	0	0	0
553	0	0	0	1	0	0	0		553	0	0	0	0	0	0	0
554	0	0	0	1	0	0	0		554	0	0	0	0	0	0	0
555	0	0	0	1	0	0	0		555	0	0	0	0	0	0	0
556	0	0	1	1	0	0	0		556	0	0	0	0	0	0	0
557	0	0	0	1	0	0	0		557	0	0	0	0	0	0	0
558	0	0	0	0	0	0	0		558	0	0	0	0	0	0	0
559	1	0	0	0	0	0	0		559	0	0	0	0	0	0	0
560	0	0	0	1	0	0	0		560	0	0	0	0	0	0	0
561	0	0	0	1	1	0	1		561	0	0	0	0	0	0	0
562	0	0	0	1	0	0	0		562	0	0	1	1	0	0	0
563	0	0	0	1	1	0	0		563	0	0	1	1	0	0	0
564	0	0	0	1	0	0	0		564	0	0	0	0	0	0	0
565	0	0	0	1	0	0	0		565	0	0	1	0	0	0	1
566	0	0	0	0	0	0	0		566	0	0	0	0	0	0	0
567	0	0	0	1	0	0	0		567	0	0	0	0	0	0	0
568	0	0	0	1	0	0	0		568	0	0	0	0	0	0	0
569	0	1	0	0	1	0	0		569	0	0	0	0	0	0	0
570	0	0	0	0	0	0	0		570	0	0	0	0	0	0	0
571	0	0	0	1	0	0	0		571	1	0	0	0	1	0	0
572	0	0	0	0	0	0	0		572	0	0	0	0	1	0	0
573	0	0	0	0	1	0	0		573	0	0	0	0	0	0	0
574	0	0	0	0	0	0	0		574	0	0	0	0	0	0	0
575	0	0	0	0	0	0	0		575	0	0	0	0	0	0	0
576	0	1	0	0	0	0	0		576	0	0	0	0	0	0	0
577	1	0	0	1	0	0	0		577	1	0	0	0	0	0	0
578	0	0	0	0	1	0	0		578	0	0	0	0	0	0	0
579	0	0	0	0	0	0	0		579	0	0	0	0	1	0	0
580	0	0	0	1	0	0	0		580	0	0	0	0	1	0	0
581	1	0	0	0	0	0	0		581	0	0	1	0	0	0	0
582	0	0	0	0	0	1	0		582	0	0	0	0	0	0	1
583	0	0	0	1	0	0	0		583	0	0	1	0	1	0	0
584	0	0	0	1	0	0	0		584	0	0	0	0	0	0	0
585	0	0	0	0	0	1	0		585	0	0	0	0	0	0	0
586	0	0	0	2	0	0	0		586	0	0	0	0	1	0	0
587	0	1	0	1	0	1	0		587	0	0	0	0	0	0	0
588	0	0	0	0	0	0	0		588	0	0	1	0	0	0	0
589	0	1	0	1	0	0	0		589	0	0	0	0	0	0	0
590	0	0	0	1	0	0	0		590	0	0	0	0	0	0	0
591	0	0	0	1	0	0	1		591	0	0	0	0	1	0	0
592	0	0	0	1	0	0	0		592	0	0	0	0	0	0	0
593	0	1	0	0	0	0	0		593	0	0	1	0	0	0	0
594	0	0	0	0	0	0	0		594	0	0	0	1	0	0	0
595	1	0	0	1	0	0	0		595	1	0	0	0	0	0	0
596	0	1	0	1	0	0	0		596	0	0	0	0	0	0	0
597	0	0	1	1	0	0	0		597	0	0	0	0	0	0	0
598	1	0	0	1	0	1	0		598	0	0	0	0	1	0	0
599	1	0	1	1	0	0	0		599	0	0	0	1	0	0	0
600	0	0	0	0	0	0	0		600	0	0	0	1	0	0	0
601	0	0	0	1	0	0	0		601	0	0	0	0	0	0	0
602	0	0	0	1	0	0	0		602	0	0	0	0	0	0	0
603	0	0	0	1	0	0	0		603	0	0	0	0	0	0	0
604	0	1	0	1	0	0	0		604	0	0	0	0	1	0	0
605	0	0	0	1	1	0	1		605	0	0	0	0	0	0	0
606	0	0	0	1	0	0	0		606	0	0	0	0	0	0	0
607	0	1	0	0	0	0	0		607	0	0	0	0	1	0	0
608	0	0	0	0	0	0	0		608	0	0	0	0	0	0	0
609	1	0	0	1	0	0	0		609	0	0	0	0	0	0	0
610	0	0	0	0	1	0	0		610	0	0	0	0	0	0	0
611	0	0	0	0	1	0	0		611	0	0	0	0	0	0	0
612	0	0	0	1	0	0	0		612	0	0	0	0	1	0	0
613	0	0	0	1	0	0	0		613	0	0	0	0	0	0	0
614	0	0	0	1	0	0	0		614	0	0	0	0	0	0	0
615	0	0	0	2	0	0	0		615	0	0	0	1	0	0	0
616	0	0	0	0	0	0	0		616	0	0	0	1	0	0	0
617	0	1	0	2	0	0	0		617	0	0	0	1	1	0	0
618	0	0	0	0	0	0	0		618	0	0	0	0	0	0	0
619	0	0	0	1	0	0	0		619	0	0	0	0	0	0	0
620	0	0	0	1	0	0	0		620	0	0	0	0	0	0	0
621	0	0	0	0	1	0	0		621	0	0	0	0	0	0	0
622	0	0	0	0	0	0	0		622	0	0	0	0	2	0	0
623	1	0	0	0	0	0	0		623	0	0	0	0	1	0	0
624	1	0	0	0	0	0	0		624	0	0	0	0	0	0	0
625	1	0	0	0	0	0	0		625	0	0	0	0	1	0	0
626	0	0	0	0	1	0	0		626	0	0	0	0	0	0	0
627	1	0	0	0	0	0	0		627	0	0	0	0	0	0	0
628	1	0	0	1	0	0	0		628	0	0	0	0	0	0	0
629	1	0	0	1	0	0	0		629	0	0	0	1	0	0	0
630	0	1	0	0	0	0	0		630	0	0	0	0	1	0	0
631	0	0	0	0	0	0	0		631	0	0	0	0	0	0	0
632	0	0	0	1	0	0	0		632	0	0	0	0	0	0	0
633	0	1	0	1	0	0	0		633	0	0	0	0	1	0	0
634	0	0	0	1	0	1	0		634	0	0	0	0	0	0	0
635	0	0	0	1	0	0	0		635	0	0	0	1	0	0	0
636	0	0	0	1	0	0	0		636	0	0	0	0	0	0	0
637	0	0	0	1	0	0	0		637	0	0	0	0	0	0	0
638	0	0	0	0	0	0	0		638	0	0	0	0	1	0	1
639	0	0	0	0	1	0	1		639	0	0	0	0	0	0	0
640	0	1	0	0	0	0	0		640	0	0	0	0	1	0	0
641	0	0	0	1	0	0	0		641	0	0	0	0	2	0	0
642	0	0	0	1	0	0	0		642	0	0	0	0	0	0	0
643	0	0	0	1	0	0	0		643	0	0	0	0	0	0	0
644	0	0	0	0	0	0	0		644	0	0	0	1	1	0	0
645	0	0	0	1	0	0	0		645	0	0	0	0	1	0	0
646	0	0	0	1	0	0	0		646	0	0	0	0	0	0	0
647	0	0	0	0	0	0	0		647	0	0	0	1	1	0	0
648	0	0	0	1	1	0	0		648	0	0	0	0	0	0	0
649	0	0	0	0	0	0	0		649	0	0	0	1	0	0	0
650	0	0	0	1	0	0	0		650	0	0	0	0	0	0	0
651	0	0	0	0	0	0	0		651	0	0	0	1	0	0	0
652	1	0	0	1	0	0	0		652	0	0	0	0	0	0	0
653	0	0	0	0	0	0	0		653	0	0	0	0	0	0	0
654	1	0	0	0	0	0	0		654	0	0	0	0	0	0	0
655	0	0	0	1	0	0	0		655	1	0	0	0	1	0	0
656	0	0	0	1	0	0	0		656	0	0	0	0	0	0	0
657	0	0	0	1	0	0	0		657	0	0	0	1	0	0	0
658	0	0	0	1	0	0	0		658	0	0	0	0	0	0	0
659	1	0	0	1	0	0	0		659	0	0	0	0	0	0	0
660	0	0	0	1	0	0	0		660	0	0	0	0	1	0	0
661	0	0	0	1	1	0	0		661	0	0	0	0	0	0	0
662	1	0	0	1	0	0	0		662	0	0	0	0	0	0	0
663	1	0	0	1	0	0	0		663	0	0	0	0	0	0	0
664	0	0	0	0	0	0	0		664	0	0	0	0	0	0	0
665	0	0	0	2	0	0	0		665	0	0	0	0	0	0	0
666	0	0	0	0	0	0	0		666	0	0	0	0	1	0	0
667	0	0	0	0	0	0	0		667	0	0	1	0	0	0	0
668	0	0	0	1	0	0	0		668	0	0	0	0	0	0	0
669	0	0	0	1	0	0	0		669	0	0	0	1	1	0	0
670	0	0	0	0	0	0	0		670	0	0	0	0	1	0	0
671	0	0	0	0	0	0	0		671	0	0	0	0	1	0	0
672	0	0	0	1	0	0	0		672	0	0	0	0	0	0	0
673	0	0	0	1	0	0	0		673	0	0	0	0	1	0	1
674	0	0	0	1	0	0	0		674	0	0	0	0	1	0	0
675	0	0	0	1	0	0	0		675	0	0	0	0	0	0	0
676	0	1	0	0	0	0	0		676	3	0	1	0	0	0	0
677	0	0	0	0	0	0	0		677	0	0	0	0	0	0	0
678	0	0	0	0	1	0	0		678	0	0	0	0	0	0	0
679	0	1	0	0	1	0	0		679	0	0	0	0	0	0	0
680	0	0	0	1	0	0	0		680	0	0	0	0	0	0	0
681	0	1	0	0	0	0	0		681	0	0	0	0	0	0	0
682	0	0	0	1	1	0	0		682	0	0	0	0	0	0	0
683	0	0	0	0	0	0	0		683	0	0	0	0	0	0	0
684	0	1	0	1	0	0	0		684	0	0	0	0	0	0	0
685	0	0	0	1	0	0	0		685	0	0	0	0	0	0	0
686	0	0	0	0	0	0	0		686	0	0	0	0	0	0	0
687	0	0	1	2	0	0	0		687	0	0	0	0	0	0	0
688	0	0	1	0	0	0	0		688	0	0	0	0	1	0	0
689	1	0	0	0	0	0	0		689	0	0	0	0	0	0	0
690	2	0	0	0	0	0	0		690	1	0	0	0	0	0	0
691	0	0	0	2	0	0	0		691	0	0	0	1	0	0	0
692	0	1	0	0	1	0	0		692	1	0	0	0	0	0	0
693	0	0	0	0	0	0	0		693	0	0	0	1	1	0	0
694	0	1	0	2	0	0	0		694	0	0	0	0	0	0	0
695	0	0	0	2	0	0	0		695	0	0	0	0	0	0	0
696	0	0	0	0	0	0	0		696	0	0	0	0	0	0	0
697	0	1	0	0	0	0	0		697	0	0	0	1	0	0	0
698	0	1	0	1	0	0	0		698	0	0	0	0	1	0	0
699	0	0	0	1	0	0	0		699	0	0	0	0	1	0	0
700	0	0	0	0	0	0	0		700	0	0	0	0	0	0	0
701	0	0	0	0	0	0	0		701	0	0	0	0	0	0	0
702	0	0	0	1	0	0	0		702	0	0	0	0	0	0	0
703	1	0	0	1	0	0	0		703	0	0	0	0	0	0	0
704	0	0	0	0	0	0	0		704	0	0	0	0	0	0	0
705	0	0	0	1	0	0	0		705	0	0	0	0	0	0	0
706	0	0	0	1	0	0	0		706	0	0	0	0	0	0	0
707	0	1	0	1	0	0	0		707	0	0	0	0	0	0	0
708	0	0	0	1	1	0	0		708	0	0	0	1	1	0	0
709	1	0	1	0	0	0	0		709	0	0	0	0	0	0	0
710	1	0	0	1	0	0	0		710	0	0	0	1	0	0	0
711	0	0	0	1	0	0	0		711	0	0	0	0	0	0	0
712	1	0	0	0	0	0	0		712	0	0	0	1	1	0	0
713	1	0	0	1	0	0	0		713	0	0	0	0	0	0	0
714	0	0	0	1	0	0	0		714	0	0	0	0	0	0	0
715	0	0	0	1	0	0	0		715	0	0	0	0	0	0	0
716	0	0	0	1	0	0	0		716	0	0	0	0	0	0	0
717	0	0	0	1	0	0	0		717	0	0	0	0	0	0	0
718	0	0	0	1	0	0	0		718	0	0	0	0	0	0	0
719	0	0	0	0	1	0	0		719	0	0	0	0	0	0	0
720	0	0	0	1	1	0	0		720	0	0	0	0	0	0	0
721	0	0	0	2	0	0	0		721	0	0	0	0	0	0	0
722	0	0	0	1	0	0	0		722	0	0	1	0	0	0	0
723	0	0	0	1	0	0	0		723	0	0	0	0	0	0	0
724	0	0	0	0	1	0	0		724	0	0	0	0	0	0	0
725	0	0	0	1	0	0	0		725	0	0	0	0	0	0	0
726	0	0	0	1	0	0	0		726	0	0	0	0	0	0	0
727	0	0	0	1	1	0	0		727	0	0	0	0	0	0	0
728	0	0	0	1	0	0	1		728	0	0	0	0	0	0	0
729	0	0	0	1	0	0	0		729	0	0	0	0	0	0	0
730	0	0	0	1	0	0	0		730	0	0	0	0	0	0	0
731	0	0	0	1	0	0	0		731	0	0	0	0	0	0	0
732	0	1	0	0	0	1	0		732	0	0	0	0	0	0	0
733	0	0	0	1	0	0	0		733	0	0	0	0	0	0	0
734	0	0	0	1	0	0	0		734	0	0	0	0	0	0	0
735	0	1	0	0	0	0	0		735	1	0	0	0	0	0	0
736	0	0	0	1	0	0	0		736	0	0	0	0	0	0	1
737	0	0	0	1	0	0	0		737	0	0	0	0	0	0	0
738	0	0	0	0	0	0	0		738	0	0	0	0	0	0	0
739	0	1	0	1	1	0	0		739	0	0	0	0	0	0	0
740	0	0	0	1	0	0	0		740	0	0	0	0	0	0	0
741	0	0	0	0	0	0	0		741	0	0	0	0	0	0	0
742	0	0	0	1	0	0	0		742	0	0	0	0	1	0	0
743	0	0	0	0	0	0	0		743	0	0	0	0	0	0	0
744	0	0	0	1	0	0	0		744	0	0	0	0	0	0	0
745	0	0	0	1	0	0	0		745	0	0	0	0	0	0	0
746	0	0	0	1	0	0	0		746	0	0	0	0	0	0	0
747	0	1	0	1	0	0	0		747	0	0	0	1	0	0	0
748	0	0	0	1	0	0	0		748	0	0	0	0	0	0	0
749	0	0	0	1	0	0	0		749	0	0	0	1	0	0	0
750	0	0	0	1	0	0	0		750	0	0	0	0	0	0	0
751	0	0	0	0	0	0	0		751	0	0	0	0	0	0	0
752	0	0	0	1	0	0	0		752	0	0	0	0	0	0	1
753	0	0	0	1	1	0	0		753	0	0	0	0	0	0	0
754	0	0	0	1	0	0	1		754	0	0	0	0	0	0	0
755	0	0	0	1	0	0	0		755	0	0	0	0	0	0	0
756	0	1	0	1	0	0	0		756	0	0	0	0	0	0	0
757	1	0	0	1	1	0	0		757	0	0	0	0	0	0	0
758	0	0	0	1	1	0	1		758	0	0	0	0	0	0	0
759	0	0	0	0	0	0	0		759	1	0	0	0	0	0	0
760	0	0	0	2	1	0	0		760	1	0	0	0	0	0	0
761	0	0	0	1	0	0	0		761	0	0	0	0	0	0	0
762	0	0	0	0	0	0	0		762	0	0	0	0	0	0	0
763	0	0	0	1	0	0	0		763	0	0	0	0	0	0	0
764	0	0	0	0	1	0	0		764	0	0	0	0	0	0	0
765	0	0	0	0	0	0	0		765	0	0	1	0	0	0	0
766	0	0	0	0	1	0	0		766	0	0	0	0	1	0	0
767	0	0	0	1	0	0	0		767	0	0	0	0	0	0	0
768	0	1	0	0	0	0	0		768	0	0	0	0	0	0	0
769	0	0	0	1	0	0	0		769	0	0	0	0	0	0	0
770	0	0	0	1	0	0	0		770	0	0	0	0	0	0	0
771	0	0	0	1	1	0	0		771	0	0	0	0	0	0	0
772	0	0	0	0	0	0	0		772	0	0	0	0	0	0	0
773	0	0	0	1	1	0	0		773	0	0	0	0	0	0	0
774	0	1	0	1	0	0	0		774	0	0	0	0	0	0	0
775	0	0	0	1	0	0	0		775	0	0	0	0	0	0	0
776	0	0	0	1	0	0	0		776	0	0	0	0	0	0	0
777	0	0	0	1	0	0	0		777	0	0	0	0	0	0	0
778	0	0	0	1	0	0	0		778	0	0	0	0	0	0	0
779	0	0	0	1	0	0	0		779	0	0	0	0	0	0	0
780	0	0	0	1	0	0	0		780	0	0	0	1	0	0	0
781	0	0	0	0	0	0	0		781	0	0	0	0	1	0	0
782	0	0	0	1	0	0	0		782	0	0	0	0	0	0	0
783	1	0	0	1	0	0	0		783	1	0	0	0	0	0	0
784	0	0	0	0	0	0	0		784	0	0	0	0	1	0	0
785	0	0	0	0	0	0	1		785	0	0	0	0	1	0	0
786	0	0	0	0	0	0	0		786	0	0	0	0	0	0	0
787	0	0	0	0	0	0	0		787	0	0	0	0	0	0	0
788	0	0	0	0	0	0	0		788	0	0	0	0	0	0	0
789	1	0	0	1	0	0	0		789	0	0	0	0	0	0	0
790	1	0	0	1	0	0	0		790	0	0	0	0	0	0	1
791	0	1	0	1	0	0	0		791	0	0	0	0	1	0	0
792	0	0	0	1	0	0	0		792	1	0	0	0	0	0	0
793	0	0	0	1	0	0	1		793	0	0	0	0	0	0	0
794	0	0	0	1	0	0	0		794	0	0	0	0	1	0	0
795	0	0	0	1	0	0	0		795	0	0	0	0	1	0	0
796	0	0	0	1	0	0	0		796	0	0	0	1	0	0	0
797	0	0	0	1	0	0	0		797	0	0	0	0	1	0	0
798	0	0	0	0	0	0	0		798	0	0	0	0	1	0	0
799	0	0	0	1	0	0	0		799	0	0	0	0	1	0	0
800	0	0	0	1	0	0	0		800	0	0	0	0	0	0	0
801	0	0	0	2	0	0	0		801	0	0	0	0	0	0	0
802	1	1	0	2	0	0	0		802	0	0	0	0	0	0	0
803	0	0	0	0	0	0	0		803	0	0	0	1	1	0	0
804	0	0	0	1	0	0	0		804	0	0	0	0	0	0	0
805	0	0	0	0	0	1	0		805	0	0	0	0	0	0	0
806	0	0	0	1	0	0	0		806	0	0	0	0	1	0	0
807	0	0	0	2	0	0	0		807	0	0	0	1	0	0	0
808	0	0	0	1	0	0	0		808	0	0	0	0	1	0	0
809	0	0	0	0	0	0	0		809	0	0	0	0	0	0	0
810	0	0	0	0	0	0	0		810	0	0	0	0	0	0	0
811	0	0	1	1	0	0	0		811	0	0	0	0	1	0	0
812	0	0	0	1	0	0	0		812	0	0	0	0	0	0	0
813	0	1	0	1	0	0	0		813	0	0	0	0	0	0	0
814	0	0	0	2	0	0	0		814	0	0	0	0	0	0	0
815	0	0	0	1	0	0	0		815	0	0	0	1	0	0	0
816	0	0	0	1	0	0	0		816	0	0	0	0	0	0	0
817	0	0	0	1	0	0	0		817	0	0	0	0	0	0	0
818	0	0	0	1	0	0	0		818	0	0	0	0	0	0	0
819	1	0	0	0	1	0	0		819	0	0	0	0	0	0	0
820	0	0	0	0	0	0	0		820	0	0	0	0	0	0	0
821	0	0	0	1	0	0	0		821	0	0	0	0	0	0	0
822	0	1	0	0	0	0	0		822	0	0	0	1	0	0	0
823	1	0	0	0	0	0	0		823	0	0	0	1	1	0	0
824	0	0	0	0	0	0	0		824	0	0	0	1	0	0	0
825	0	0	0	0	0	0	0		825	0	0	0	0	0	0	0
826	0	1	0	1	0	0	0		826	0	0	0	0	0	0	0
827	0	1	0	1	0	0	0		827	0	0	0	0	0	0	0
828	0	0	0	1	0	0	0		828	0	0	1	0	1	0	0
829	0	0	0	0	0	0	0		829	0	0	0	0	1	0	0
830	0	0	0	1	0	0	0		830	0	0	0	0	0	0	0
831	0	0	0	1	0	0	0		831	0	0	0	0	0	0	0
832	0	0	0	1	0	0	0		832	0	0	0	0	0	0	0
833	0	0	0	1	0	0	0		833	0	0	0	0	0	0	0
834	0	0	0	0	0	0	0		834	0	0	0	0	0	0	0
835	0	0	0	1	0	0	0		835	0	0	0	0	0	0	0
836	0	0	0	1	0	0	0		836	0	0	0	0	0	0	0
837	0	0	0	0	0	0	0		837	0	0	0	0	0	0	0
838	0	0	0	1	0	0	0		838	0	0	0	0	0	0	0
839	0	0	0	0	0	0	0		839	0	0	0	1	0	0	0
840	0	0	0	0	0	0	1		840	0	0	0	0	0	0	0
841	0	0	0	1	1	0	0		841	0	0	0	0	0	0	0
842	0	0	0	1	0	0	0		842	0	0	0	0	0	0	0
843	0	1	0	0	0	0	0		843	0	0	0	0	0	0	0
844	0	0	0	0	0	0	0		844	0	0	0	0	0	0	0
845	0	0	0	1	0	0	0		845	0	0	0	0	0	0	0
846	0	1	0	0	0	0	0		846	0	0	0	0	1	0	0
847	0	1	0	1	0	0	0		847	0	0	0	0	0	0	0
848	0	0	0	1	0	0	0		848	0	0	0	0	1	0	0
849	0	0	0	1	0	0	0		849	0	0	0	0	0	0	0
850	0	1	0	1	1	0	0		850	0	0	0	0	1	0	0
851	0	0	0	0	0	0	0		851	0	0	0	0	0	0	0
852	0	1	0	0	1	0	0		852	0	0	0	0	1	0	0
853	0	0	0	1	0	0	0		853	0	0	0	0	0	0	0
854	1	0	0	1	0	0	0		854	0	0	0	0	0	0	0
855	0	0	0	1	0	0	0		855	0	0	0	0	0	0	0
856	0	0	0	1	0	0	0		856	0	0	0	0	0	0	0
857	0	0	0	1	0	0	0		857	0	0	0	0	0	0	0
858	0	0	0	1	0	0	0		858	0	0	0	0	1	0	0
859	0	0	0	0	0	0	0		859	0	0	0	1	0	0	0
860	1	0	0	1	0	0	0		860	0	0	0	0	0	0	0
861	0	0	0	0	0	0	0		861	0	0	0	0	0	0	0
862	1	0	0	0	0	0	1		862	0	0	0	0	1	0	0
863	0	0	0	1	0	0	0		863	0	0	0	0	0	0	0
864	0	0	0	1	0	0	0		864	0	0	0	0	1	0	0
865	0	0	0	1	0	0	0		865	0	0	0	1	0	0	0
866	0	0	0	0	0	0	0		866	0	0	1	0	0	0	0
867	0	0	0	0	1	0	0		867	0	0	0	0	0	0	0
868	0	1	0	0	0	0	0		868	0	0	1	0	1	0	0
869	0	0	0	0	0	0	0		869	0	0	0	0	0	0	0
870	1	0	0	1	0	0	0		870	0	0	0	0	0	0	0
871	0	0	0	0	0	0	0		871	0	0	0	0	0	0	0
872	0	0	0	0	0	0	0		872	0	0	0	0	0	0	0
873	0	0	0	0	0	0	0		873	0	0	0	0	0	0	0
874	0	0	0	0	0	0	0		874	0	0	0	0	0	0	0
875	0	0	0	1	0	0	0		875	0	0	0	0	0	0	0
876	0	0	0	0	0	0	0		876	0	0	0	0	0	0	0
877	0	0	0	1	0	0	0		877	0	0	0	0	1	0	1
878	0	0	0	1	0	0	0		878	0	0	0	0	0	0	1
879	0	0	0	0	0	0	0		879	0	0	0	0	0	0	0
880	0	0	0	0	0	0	0		880	0	0	0	0	0	0	0
881	1	0	0	0	0	0	0		881	0	0	0	0	0	0	0
882	1	1	0	0	1	0	0		882	0	0	0	0	0	0	0
883	0	0	0	1	0	0	0		883	0	0	0	0	0	0	0
884	0	0	0	0	0	0	0		884	0	0	0	0	1	0	0
885	0	0	0	0	0	0	1		885	0	0	0	0	0	0	0
886	0	0	0	0	2	0	0		886	0	0	0	0	1	0	0
887	0	0	0	1	1	0	0		887	0	0	0	0	0	0	0
888	0	0	0	0	0	0	0		888	1	0	0	0	0	0	0
889	0	0	0	1	0	0	0		889	0	0	0	0	1	0	0
890	0	0	0	0	0	0	0		890	0	0	0	0	0	0	0
891	0	0	0	0	0	0	0		891	0	0	0	0	0	0	0
892	0	0	0	0	0	0	0		892	0	0	0	0	0	0	0
893	0	0	0	0	0	0	0		893	0	0	0	0	0	0	0
894	0	1	0	0	0	0	0		894	0	0	0	0	0	0	0
895	0	0	0	0	0	0	0		895	0	0	0	0	0	0	0
896	0	0	0	1	0	0	0		896	0	0	0	0	0	0	0
897	0	0	0	0	0	0	0		897	0	0	0	0	0	0	0
898	0	1	1	0	1	0	0		898	1	0	0	0	1	0	0
899	0	0	0	1	0	0	1		899	0	0	0	0	0	0	0
900	0	0	0	0	0	0	0		900	0	0	0	0	1	0	0
901	0	0	0	1	0	0	0		901	0	0	0	0	0	0	0
902	0	0	0	0	0	0	0		902	0	0	0	0	0	0	0
903	0	0	0	1	0	0	1		903	0	0	0	0	0	0	0
904	0	0	0	0	0	0	0		904	0	0	0	0	0	0	0
905	0	1	0	0	1	0	0		905	0	0	0	0	1	0	0
906	0	0	0	0	0	0	0		906	0	0	0	0	0	0	0
907	0	0	0	0	2	0	0		907	0	0	0	1	0	0	0
908	0	0	0	0	0	0	0		908	0	0	0	0	0	0	0
909	0	1	0	0	1	0	0		909	0	0	0	0	1	0	0
910	0	1	0	1	0	0	0		910	0	0	0	0	0	0	0
911	1	0	0	1	0	0	0		911	0	0	0	0	0	0	0
912	0	0	0	0	1	0	0		912	0	0	0	0	0	0	0
913	0	0	0	0	0	0	0		913	0	0	0	0	1	0	0
914	0	0	0	0	0	1	0		914	0	0	0	0	1	0	0
915	0	0	0	1	0	1	0		915	0	0	0	0	0	0	0
916	1	0	0	1	0	0	0		916	0	0	0	0	0	0	0
917	0	0	0	1	0	0	0		917	0	0	0	0	1	0	0
918	1	0	0	0	0	0	0		918	0	0	0	0	0	0	0
919	0	0	0	0	1	0	0		919	0	0	0	0	0	0	0
920	0	0	0	1	0	0	0		920	0	0	0	0	1	0	0
921	1	0	0	1	0	0	1		921	0	0	0	0	1	0	0
922	0	0	0	2	0	0	0		922	1	0	0	0	0	0	0
923	0	0	0	1	0	0	0		923	0	0	2	0	0	0	0
924	1	1	0	0	1	0	0		924	0	0	0	0	3	0	0
925	0	0	0	0	1	0	0		925	0	0	0	0	1	0	0
926	0	0	1	1	0	0	1		926	0	0	0	0	0	0	0
927	0	0	0	1	0	0	0		927	0	0	0	0	0	0	0
928	1	0	0	1	0	0	0		928	0	0	0	0	1	0	0
929	0	0	0	0	0	0	0		929	0	0	0	0	0	0	0
930	0	0	0	0	0	0	0		930	0	0	1	0	0	0	0
931	0	0	0	1	0	0	0		931	0	0	0	0	0	0	0
932	0	0	0	0	0	0	0		932	0	0	0	0	0	0	0
933	0	0	0	1	0	0	0		933	0	0	0	0	0	0	0
934	0	0	0	1	0	0	0		934	0	0	0	0	1	0	0
935	0	0	0	0	0	0	0		935	0	0	0	0	0	0	0
936	0	0	0	0	0	0	0		936	0	0	0	0	0	0	0
937	0	0	0	0	1	0	0		937	0	0	0	0	0	0	1
938	0	0	0	1	0	0	0		938	0	0	0	0	0	0	0
939	0	0	0	0	2	0	0		939	0	0	1	0	0	0	0
940	0	0	0	0	1	0	0		940	0	0	1	0	1	0	0
941	0	0	0	0	0	0	0		941	0	0	0	0	0	0	0
942	0	0	0	0	0	0	0		942	0	0	2	0	0	0	1
943	0	1	0	0	0	0	0		943	0	0	1	0	0	0	0
944	0	0	0	0	0	0	0		944	0	0	0	0	0	0	0
945	0	0	0	0	0	0	0		945	0	0	0	0	0	0	0
946	0	1	0	0	0	0	0		946	0	0	0	0	0	0	0
947	0	0	0	0	0	0	0		947	0	0	0	0	0	0	0
948	0	0	0	0	0	0	0		948	0	0	0	0	0	0	0
949	0	0	0	1	0	0	0		949	0	0	0	0	0	0	0
950	0	0	0	0	0	0	0		950	0	0	0	0	0	0	0
951	0	0	0	0	0	0	0		951	0	0	0	0	0	0	0
952	0	0	0	1	0	0	0		952	0	0	0	0	1	0	0
953	0	0	0	0	0	0	0		953	0	0	0	0	0	0	1
954	0	0	0	0	1	0	0		954	0	0	0	0	1	0	0
955	1	0	0	0	0	0	0		955	0	0	0	0	0	0	0
956	0	0	1	1	0	0	0		956	0	0	0	0	0	0	0
957	0	0	0	0	0	0	0		957	0	0	0	0	0	0	0
958	1	0	0	0	0	0	0		958	0	0	0	1	0	0	0
959	0	0	0	0	0	0	0		959	0	0	0	0	0	0	0
960	0	0	0	0	1	0	0		960	0	0	0	0	0	0	0
961	0	0	0	1	0	0	0		961	0	0	0	0	1	0	1
962	0	0	0	0	0	0	1		962	0	0	0	1	0	0	0
963	0	0	0	0	0	0	0		963	0	0	0	0	1	0	0
964	0	0	0	1	0	0	0		964	0	0	0	0	0	0	0
965	0	1	0	0	0	0	0		965	0	0	0	0	1	0	0
966	0	0	0	0	0	0	0		966	0	0	0	0	0	0	0
967	0	0	0	0	0	0	0		967	0	0	0	0	1	0	2
968	0	0	0	0	0	0	0		968	0	0	0	0	0	0	0
969	0	0	0	0	0	0	0		969	0	0	0	0	1	0	0
970	0	0	0	0	1	0	1		970	0	0	0	0	0	0	0
971	0	0	0	0	0	0	0		971	0	0	0	0	0	0	1
972	0	0	0	0	2	0	0		972	0	0	0	0	0	0	0
973	0	0	0	0	0	0	1		973	0	0	1	0	0	0	0
974	0	0	0	0	0	0	0		974	0	0	0	0	0	0	0
975	0	0	0	1	0	1	0		975	0	0	0	0	0	0	0
976	0	0	0	0	0	0	0		976	0	0	0	0	0	0	0
977	0	0	0	0	1	0	0		977	0	0	0	0	0	0	0
978	0	0	0	0	0	0	0		978	0	0	0	0	0	0	0
979	0	0	0	0	0	0	0		979	0	0	0	0	0	0	0
980	0	1	0	0	0	0	0		980	0	0	0	0	0	0	0
981	0	0	0	0	0	0	0		981	0	0	0	0	0	0	0
982	0	0	0	0	0	0	0		982	0	0	0	0	1	0	0
983	0	0	0	0	0	0	0		983	0	0	1	0	0	0	0
984	0	0	0	0	1	0	0		984	0	0	0	0	0	0	1
985	0	0	0	0	0	0	0		985	0	0	0	0	1	0	0
986	0	0	0	0	0	0	0		986	0	0	1	0	0	0	1
987	0	0	0	0	1	0	0		987	0	0	0	0	0	0	1
988	0	0	0	0	0	0	0		988	0	0	0	0	0	0	0
989	0	0	0	0	0	0	0		989	0	0	0	0	0	0	0
990	0	0	0	0	0	0	0		990	0	0	0	0	0	0	0
991	0	0	0	0	0	0	0		991	0	0	0	0	0	0	0
992	0	0	0	0	0	0	0		992	0	0	0	0	0	0	0
993	0	1	0	0	0	0	0		993	0	0	0	0	1	0	0
994	0	0	0	0	0	0	0		994	1	0	0	0	1	0	0
995	0	0	0	0	0	0	0		995	0	0	0	0	0	0	0
996	0	0	0	0	1	0	0		996	0	0	0	0	0	0	0
997	0	0	0	0	0	0	0		997	0	0	0	0	0	0	0
998	0	0	0	0	0	0	0		998	0	0	0	0	0	0	0
999	0	0	0	0	2	0	0		999	0	0	0	0	1	0	0
1000	0	0	0	0	0	0	0		1000	0	0	0	0	0	0	0
1001	0	0	0	0	0	0	0		1001	1	0	0	0	0	0	0
1002	0	0	0	0	1	0	0		1002	0	0	1	0	0	0	0
1003	0	0	0	0	0	0	1		1003	0	0	0	0	0	0	0
1004	0	0	0	0	0	0	0		1004	0	0	1	0	0	0	0
1005	0	1	0	1	0	0	0		1005	0	0	0	0	0	0	0
1006	0	0	0	1	0	0	0		1006	0	0	0	0	1	0	0
1007	0	0	0	0	0	0	0		1007	0	0	0	0	0	0	0
1008	0	0	0	0	0	0	0		1008	0	0	0	0	1	0	0
1009	0	0	0	0	0	0	0		1009	0	0	0	0	0	0	0
1010	0	0	0	0	1	0	0		1010	0	0	0	0	0	0	0
1011	0	0	0	0	0	0	0		1011	0	0	0	0	1	0	0
1012	0	1	0	0	0	0	0		1012	1	0	0	0	0	0	0
1013	0	0	0	0	0	0	0		1013	0	0	0	0	0	0	1
1014	0	0	0	1	0	0	0		1014	0	0	0	0	0	0	0
1015	1	0	0	0	0	0	0		1015	0	0	0	0	0	0	0
1016	0	0	0	0	0	0	0		1016	0	0	0	0	1	0	0
1017	0	1	0	0	0	0	0		1017	0	0	0	0	0	0	0
1018	0	0	0	0	0	0	0		1018	0	0	0	0	0	0	0
1019	0	0	0	0	1	0	0		1019	0	0	0	1	0	0	0
1020	0	0	0	0	0	0	0		1020	0	0	0	0	0	0	0
1021	0	0	0	1	0	0	0		1021	0	0	0	0	0	0	0
1022	0	0	0	1	1	0	0		1022	0	0	0	0	0	0	0
1023	0	0	0	0	1	0	0		1023	0	0	0	0	0	0	0
1024	1	0	0	0	0	0	0		1024	0	0	0	0	0	0	0
1025	1	0	0	0	0	0	0		1025	0	0	0	0	0	0	0
1026	0	0	0	1	0	0	1		1026	0	0	0	0	0	0	0
1027	0	0	0	1	0	0	0		1027	0	0	0	0	0	0	0
1028	0	0	0	0	1	0	0		1028	0	0	0	0	0	0	0
1029	0	0	0	0	1	0	0		1029	0	0	0	0	0	0	0
1030	0	0	0	0	1	0	0		1030	0	0	0	0	1	0	0
1031	0	0	0	1	0	0	0		1031	0	0	0	0	1	0	1
1032	0	0	0	0	0	0	0		1032	0	0	0	1	0	0	0
1033	0	0	0	0	0	0	0		1033	0	0	0	0	0	0	0
1034	0	0	0	1	0	0	0		1034	0	0	0	0	1	0	0
1035	0	1	0	0	1	0	0		1035	0	0	0	0	0	0	0
1036	0	0	0	1	0	0	0		1036	0	0	0	0	0	0	0
1037	0	0	0	1	0	0	0		1037	0	0	0	0	0	0	0
1038	0	1	0	1	0	0	1		1038	0	0	0	0	0	0	0
1039	0	0	0	0	0	0	0		1039	0	0	0	0	0	0	0
1040	2	0	0	1	0	0	0		1040	0	0	0	0	0	0	0
1041	0	0	0	1	0	0	0		1041	0	0	0	0	1	0	0
1042	0	0	0	0	0	0	0		1042	0	0	0	0	0	0	0
1043	0	0	0	0	0	0	0		1043	0	0	0	0	0	0	0
1044	0	1	0	1	0	0	0		1044	0	0	0	0	0	0	0
1045	0	0	0	0	1	0	0		1045	0	0	0	0	0	0	0
1046	1	0	0	1	0	0	0		1046	0	0	0	0	0	0	0
1047	0	0	0	1	1	0	0		1047	0	0	0	0	0	0	0
1048	0	0	0	1	0	0	0		1048	0	0	0	0	0	0	0
1049	0	0	0	1	1	0	0		1049	0	0	0	0	0	0	0
1050	0	0	0	0	0	0	0		1050	0	0	0	0	0	0	0
1051	0	1	0	1	0	0	0		1051	0	0	0	0	0	0	0
1052	0	1	0	0	0	0	0		1052	0	0	0	0	0	0	0
1053	0	0	0	0	1	0	0		1053	0	0	0	0	0	0	0
1054	0	0	0	1	0	0	0		1054	0	0	0	1	0	0	0
1055	0	1	0	0	0	0	0		1055	0	0	0	0	0	0	1
1056	0	0	0	0	0	0	0		1056	0	0	0	0	0	0	0
1057	0	0	0	0	0	0	0		1057	0	0	0	0	0	0	0
1058	1	0	0	0	0	0	0		1058	0	0	0	0	0	0	0
1059	0	0	0	1	1	0	1		1059	0	0	0	0	0	0	0
1060	1	0	0	0	0	0	0		1060	0	0	0	0	0	0	0
1061	1	1	0	1	0	0	0		1061	0	0	0	0	0	0	0
1062	0	1	0	0	0	0	0		1062	0	0	0	0	0	0	0
1063	0	0	0	0	0	0	0		1063	0	0	0	0	0	0	0
1064	0	0	0	0	0	0	0		1064	0	0	0	0	0	0	0
1065	0	0	0	0	0	0	0		1065	0	0	0	0	0	0	0
1066	0	0	0	1	0	0	0		1066	0	0	0	0	0	0	0
1067	0	0	0	0	1	0	1		1067	0	0	0	0	0	0	0
1068	0	0	0	1	1	0	0		1068	0	0	0	0	0	0	0
1069	1	0	0	0	0	0	0		1069	0	0	0	0	0	0	0
1070	1	0	0	0	0	0	1		1070	0	0	0	0	1	0	0
1071	0	0	0	0	0	0	0		1071	0	0	0	0	0	0	0
1072	0	0	0	0	0	0	0		1072	0	0	0	0	0	0	0
1073	0	0	0	0	0	1	0		1073	0	0	0	0	0	0	0
1074	0	0	0	0	0	0	0		1074	0	0	0	0	0	0	0
1075	0	0	0	0	0	0	0		1075	0	0	0	0	0	0	0
1076	0	0	0	0	0	0	0		1076	0	0	0	0	0	0	0
1077	0	0	0	1	0	0	0		1077	0	0	0	0	1	0	1
1078	0	0	0	0	0	0	0		1078	0	0	0	0	0	0	0
1079	0	0	0	0	1	0	0		1079	0	0	1	0	0	0	0
1080	0	0	0	0	2	0	0		1080	0	0	0	0	2	0	0
1081	0	0	0	0	0	0	0		1081	0	0	0	0	0	0	0
1082	0	0	0	1	0	0	0		1082	0	0	0	0	0	0	0
1083	0	0	0	0	0	0	0		1083	0	0	0	0	0	0	0
1084	0	0	0	0	0	0	0		1084	0	0	0	0	0	0	0
1085	0	1	0	0	0	0	0		1085	0	0	0	0	0	0	0
1086	0	0	0	0	0	0	0		1086	0	0	0	0	0	0	0
1087	0	0	0	0	0	0	0		1087	0	0	0	0	0	0	0
1088	0	0	0	0	0	0	0		1088	0	0	1	0	0	0	0
1089	0	0	0	0	0	0	0		1089	0	0	0	0	0	0	0
1090	0	0	0	0	0	0	0		1090	1	0	0	0	0	0	0
1091	0	1	0	0	0	0	0		1091	0	0	0	1	1	0	0
1092	0	0	0	0	1	0	0		1092	0	0	0	0	0	0	0
1093	0	1	0	0	0	0	0		1093	0	0	0	0	0	0	0
1094	0	1	0	0	0	0	0		1094	1	0	0	0	0	0	0
1095	0	0	0	0	0	0	0		1095	0	0	0	0	0	0	0
1096	0	0	0	0	0	0	0		1096	0	0	0	0	0	0	0
1097	0	0	0	0	0	0	0		1097	0	0	0	0	0	0	0
1098	0	0	0	0	0	0	0		1098	0	0	0	0	0	0	0
1099	0	1	0	0	0	0	0		1099	0	0	0	0	0	0	0
1100	0	0	0	0	0	0	0		1100	0	0	0	0	0	0	0
1101	0	0	0	0	1	0	0		1101	0	0	0	0	0	0	1
1102	0	1	0	0	0	0	0		1102	0	0	0	0	0	0	0
1103	0	0	0	0	0	0	0		1103	0	0	0	0	0	0	0
1104	0	2	0	0	0	0	0		1104	0	0	0	0	0	0	0
1105	0	0	0	1	0	0	0		1105	0	0	0	0	0	0	0
1106	0	1	0	0	0	0	1		1106	0	0	0	0	0	0	0
1107	0	0	0	0	1	0	0		1107	0	0	0	0	0	0	0
1108	0	0	0	0	0	0	0		1108	0	0	0	0	0	0	0
1109	0	0	0	0	1	0	0		1109	0	0	0	0	0	0	0
1110	0	0	0	0	0	0	0		1110	0	0	0	0	0	0	0
1111	0	0	0	0	0	0	0		1111	0	0	0	0	0	0	0
1112	0	0	0	0	0	0	0		1112	0	0	0	0	0	0	0
1113	0	0	0	0	0	0	0		1113	0	0	0	0	0	0	0
1114	0	0	0	0	1	0	0		1114	0	0	0	0	0	0	0
1115	1	0	0	1	1	0	0		1115	0	0	0	0	0	0	0
1116	1	0	0	0	0	0	0		1116	0	0	0	0	0	0	0
1117	0	0	0	0	1	0	0		1117	0	0	0	0	0	0	0
1118	0	0	0	0	0	0	0		1118	0	0	0	0	1	0	0
1119	0	0	0	0	0	0	0		1119	0	0	0	0	2	0	0
1120	1	0	0	0	0	0	0		1120	0	0	0	0	0	0	0
1121	0	0	0	0	0	0	0		1121	1	0	0	0	0	0	0
1122	0	0	0	0	0	0	0		1122	1	0	0	0	0	0	0
1123	1	0	0	0	0	0	0		1123	0	0	0	0	0	0	0
1124	0	0	0	0	0	0	0		1124	1	0	0	0	0	0	0
1125	0	0	0	0	0	0	0		1125	0	0	0	0	0	0	0
1126	0	0	0	1	0	0	0		1126	0	0	0	0	1	0	0
1127	0	0	0	1	0	0	0		1127	0	0	0	0	0	0	0
1128	1	0	0	0	0	0	0		1128	0	0	0	0	1	0	0
1129	0	0	0	0	1	0	0		1129	0	0	0	0	0	0	0
1130	0	0	0	0	0	0	0		1130	1	0	0	0	0	0	0
1131	1	0	0	0	0	0	0		1131	0	0	0	0	0	0	0
1132	1	0	0	1	0	0	0		1132	0	0	0	0	1	0	0
1133	1	1	0	0	0	0	0		1133	0	0	0	0	0	0	0
1134	0	0	0	1	1	0	0		1134	0	0	0	0	1	0	0
1135	0	0	0	0	0	0	1		1135	0	0	0	0	0	0	0
1136	1	1	0	1	0	0	0		1136	0	0	0	0	0	0	0
1137	0	1	0	0	0	0	0		1137	0	0	0	0	1	0	0
1138	0	0	0	0	0	0	0		1138	0	0	0	0	0	0	0
1139	0	0	0	0	0	0	0		1139	0	0	0	0	0	0	0
1140	0	0	0	0	0	0	0		1140	0	0	0	0	1	0	0
1141	1	0	0	0	0	0	0		1141	0	0	0	0	0	0	0
1142	0	0	0	0	0	0	0		1142	0	0	0	0	0	0	0
1143	0	0	0	0	0	0	0		1143	0	0	0	0	0	0	0
1144	0	0	0	0	0	0	0		1144	0	0	0	0	0	0	0
1145	0	0	0	0	0	0	0		1145	0	0	0	0	0	0	0
1146	0	0	0	0	0	0	0		1146	0	0	0	0	0	0	0
1147	0	0	0	1	0	0	0		1147	0	0	0	0	0	0	0
1148	0	0	0	0	0	0	0		1148	0	0	0	0	0	0	0
1149	0	1	0	0	0	0	0		1149	0	0	0	1	0	0	0
1150	0	0	0	0	0	0	1		1150	0	0	0	0	0	0	0
1151	0	0	0	0	0	0	0		1151	0	0	0	0	0	0	0
1152	0	0	0	0	0	0	0		1152	0	0	0	0	0	0	0
1153	0	1	0	0	0	0	0		1153	0	0	0	0	0	0	0
1154	0	0	0	0	0	0	0		1154	0	0	0	0	0	0	0
1155	1	0	0	1	0	0	0		1155	0	0	0	0	0	0	0
1156	1	0	0	0	0	0	0		1156	0	0	0	0	0	0	0
1157	0	0	0	0	0	0	0		1157	0	0	0	0	0	0	0
1158	0	0	0	0	1	0	0		1158	0	0	0	0	0	0	0
1159	0	1	0	0	0	0	0		1159	0	0	0	0	0	0	0
1160	0	0	0	1	0	0	0		1160	0	0	0	0	0	0	0
1161	0	0	0	0	0	0	1		1161	0	0	0	0	0	0	0
1162	0	0	0	0	1	0	0		1162	0	0	0	0	1	0	0
1163	0	0	0	0	1	0	0		1163	0	0	0	0	0	0	0
1164	0	0	0	0	0	0	0		1164	0	0	0	0	0	0	0
1165	0	0	0	0	0	0	0		1165	0	0	0	0	0	0	0
1166	1	0	0	0	1	0	0		1166	0	0	0	0	0	0	0
1167	0	0	0	1	0	0	0		1167	0	0	0	0	0	0	0
1168	0	1	0	1	0	0	0		1168	0	0	0	0	0	0	0
1169	0	0	0	1	0	0	0		1169	0	0	0	0	0	0	0
1170	1	0	0	1	0	0	0		1170	0	0	0	0	0	0	0
1171	0	0	0	0	1	0	0		1171	0	0	0	0	0	0	0
1172	1	0	0	0	1	0	0		1172	0	0	0	0	0	0	0
1173	1	1	0	1	0	0	0		1173	0	0	0	0	0	0	0
1174	0	0	0	0	0	0	0		1174	0	0	0	0	0	0	0
1175	0	0	0	1	0	0	0		1175	0	0	0	0	0	0	0
1176	0	1	0	0	0	0	0		1176	1	0	0	0	0	0	0
1177	0	0	0	0	0	0	0		1177	0	0	0	0	0	0	0
1178	0	1	0	1	0	1	0		1178	0	0	0	0	0	0	0
1179	0	0	0	0	0	0	0		1179	0	0	0	0	0	0	0
1180	0	1	0	0	0	0	0		1180	0	0	0	0	0	0	0
1181	0	1	0	1	1	0	0		1181	0	0	0	0	0	0	0
1182	0	0	0	1	0	0	0		1182	0	0	0	1	0	0	0
1183	0	0	0	0	0	0	0		1183	0	0	0	0	0	0	0
1184	0	0	0	0	0	0	0		1184	0	0	0	0	0	0	0
1185	0	0	0	0	0	0	0		1185	0	0	0	0	0	0	0
1186	0	0	0	1	0	0	0		1186	0	0	0	0	0	0	0
1187	0	0	0	0	1	0	0		1187	0	0	0	1	0	0	0
1188	0	0	0	1	0	0	0		1188	0	0	0	0	0	0	0
1189	0	0	0	0	0	0	0		1189	0	0	0	0	0	0	0
1190	0	0	0	1	0	0	0		1190	0	0	0	0	0	0	0
1191	1	0	0	0	1	0	0		1191	0	0	0	1	0	0	0
1192	0	0	0	0	0	0	0		1192	0	0	0	0	0	0	0
1193	0	0	0	1	1	0	0		1193	0	0	0	0	1	0	0
1194	0	0	0	0	0	0	0		1194	0	0	0	0	0	0	0
1195	0	0	0	0	0	0	0		1195	0	0	0	0	0	0	0
1196	0	0	0	1	0	0	0		1196	0	0	0	0	0	0	0
1197	0	0	0	1	0	0	1		1197	0	0	0	0	0	0	0
1198	0	0	0	0	0	0	1		1198	0	0	0	0	0	0	0
1199	0	0	0	0	0	0	0		1199	0	0	0	0	0	0	0
1200	0	0	0	0	0	0	0		1200	0	0	0	0	0	0	0
1201	0	0	0	1	0	0	0		1201	0	0	0	0	0	0	0
1202	0	0	0	1	0	0	0		1202	0	0	0	0	0	0	0
1203	1	0	0	1	0	0	0		1203	0	0	0	0	0	0	0
1204	0	0	0	1	1	0	0		1204	0	0	0	0	0	0	0
1205	0	0	0	2	0	0	0		1205	0	0	0	0	0	0	0
1206	0	1	0	0	0	0	0		1206	0	0	0	0	0	0	0
1207	0	1	0	0	0	0	0		1207	0	0	0	0	0	0	0
1208	2	0	0	1	0	0	0		1208	0	0	0	0	0	0	0
1209	1	0	0	0	0	0	0		1209	0	0	0	0	0	0	0
1210	0	0	0	1	0	0	0		1210	0	0	0	0	0	0	0
1211	0	0	0	0	0	0	0		1211	0	0	0	0	0	0	0
1212	0	0	0	1	0	0	0		1212	0	0	0	0	0	0	0
1213	0	1	0	2	0	0	0		1213	0	0	0	0	0	0	0
1214	1	0	0	1	0	0	0		1214	1	0	0	0	1	0	0
1215	0	0	0	1	0	0	0		1215	0	0	0	0	0	0	0
1216	0	0	0	1	0	0	0		1216	0	0	0	0	0	0	0
1217	1	0	0	1	0	0	0		1217	0	0	0	0	0	0	0
1218	0	0	0	0	0	0	0		1218	1	0	0	0	0	0	0
1219	0	0	0	0	0	0	0		1219	0	0	0	0	1	0	0
1220	1	1	0	0	0	0	0		1220	0	0	0	0	0	0	0
1221	2	0	0	0	0	0	0		1221	0	0	0	0	0	0	0
1222	0	1	0	1	0	0	0		1222	1	0	0	0	0	0	0
1223	0	0	0	0	1	0	0		1223	0	0	0	0	0	0	0
1224	0	0	0	1	0	0	0		1224	0	0	0	0	0	0	0
1225	0	0	0	1	0	0	0		1225	0	0	0	0	0	0	0
1226	1	0	0	1	0	0	0		1226	0	0	0	0	0	0	0
1227	0	1	0	1	0	0	0		1227	0	0	0	0	0	0	0
1228	1	0	0	1	0	0	0		1228	0	0	1	0	0	0	0
1229	0	0	0	1	1	0	0		1229	0	0	0	0	0	0	0
1230	0	0	0	1	0	0	0		1230	0	0	0	0	0	0	0
1231	0	0	0	0	0	0	0		1231	1	0	0	0	0	0	0
1232	0	0	0	1	0	0	0		1232	0	0	0	0	0	0	0
1233	0	0	0	1	0	0	0		1233	0	0	0	1	0	0	0
1234	1	0	0	1	0	0	0		1234	0	0	0	0	0	0	0
1235	0	0	0	1	0	0	0		1235	0	0	0	0	0	0	0
1236	0	1	0	1	0	0	0		1236	0	0	0	0	0	0	0
1237	0	0	0	1	0	0	0		1237	0	0	0	0	0	0	0
1238	0	0	0	1	0	0	0		1238	0	0	0	0	0	0	0
1239	1	0	0	0	0	0	0		1239	0	0	0	1	0	0	0
1240	0	0	0	0	0	0	0		1240	0	0	1	0	1	0	0
1241	0	0	0	1	0	0	0		1241	0	0	0	0	0	0	0
1242	0	0	0	0	0	0	0		1242	0	0	0	0	0	0	0
1243	0	0	0	0	0	0	0		1243	0	0	0	0	0	0	0
1244	0	0	0	1	0	0	0		1244	0	0	0	1	1	0	0
1245	0	0	0	1	0	0	0		1245	0	0	0	0	1	0	0
1246	0	0	0	0	0	0	0		1246	0	0	0	0	0	0	0
1247	0	0	0	0	0	0	0		1247	0	0	0	0	0	0	0
1248	0	0	0	1	0	0	0		1248	0	0	0	0	0	0	0
1249	0	0	0	1	1	0	0		1249	0	0	0	0	0	0	0
1250	0	0	0	0	0	0	0		1250	0	0	0	0	0	0	0
1251	1	0	0	0	0	0	0		1251	0	0	0	0	0	0	0
1252	0	0	0	1	1	0	0		1252	0	0	0	0	2	0	0
1253	0	1	0	1	0	0	0		1253	0	0	0	0	0	0	0
1254	0	0	0	0	0	0	0		1254	0	0	0	0	1	0	0
1255	0	0	0	0	1	0	0		1255	0	0	0	0	0	0	0
1256	0	0	0	1	0	0	0		1256	0	0	0	0	0	0	0
1257	0	0	0	1	0	0	0		1257	0	0	0	0	0	0	0
1258	0	0	0	1	0	0	0		1258	0	0	0	0	0	0	0
1259	0	0	0	1	0	0	0		1259	0	0	0	0	0	0	0
1260	0	0	0	1	0	0	0		1260	0	0	0	0	0	0	0
1261	1	0	0	0	0	0	0		1261	0	0	0	0	0	0	0
1262	0	0	0	0	0	0	0		1262	0	0	0	1	0	0	0
1263	1	0	0	1	0	0	0		1263	0	0	0	0	0	0	0
1264	0	0	0	2	0	0	0		1264	0	0	0	0	1	0	0
1265	0	0	0	1	1	0	0		1265	0	0	0	0	0	0	0
1266	1	0	0	0	0	0	0		1266	0	0	0	0	0	0	0
1267	1	0	0	0	0	0	0		1267	0	0	0	0	0	0	0
1268	0	0	0	1	0	0	0		1268	0	0	0	0	1	0	0
1269	1	0	0	1	0	0	0		1269	0	0	0	0	0	0	0
1270	1	0	0	1	0	0	0		1270	0	0	0	0	0	0	0
1271	0	0	0	0	0	0	0		1271	0	0	0	0	0	0	0
1272	0	0	0	0	0	0	0		1272	0	0	0	1	0	0	0
1273	1	1	0	0	0	0	0		1273	0	0	0	0	0	0	0
1274	0	0	0	1	0	0	0		1274	0	0	0	0	0	0	0
1275	1	0	0	0	1	0	0		1275	0	0	0	0	1	0	0
1276	0	0	0	0	0	0	0		1276	0	0	0	0	0	0	0
1277	1	1	0	1	0	0	1		1277	0	0	0	1	0	0	0
1278	0	0	0	1	0	0	0		1278	0	0	0	0	0	0	0
1279	0	1	0	1	1	0	0		1279	0	0	0	0	0	0	0
1280	0	0	0	0	0	0	0		1280	0	0	0	0	0	0	0
1281	0	0	0	0	0	0	0		1281	0	0	0	0	0	0	0
1282	0	0	0	1	0	0	0		1282	0	0	0	0	1	0	0
1283	0	1	0	0	0	0	0		1283	1	0	0	1	0	0	0
1284	0	1	0	1	0	0	0		1284	0	0	0	0	0	0	0
1285	0	1	0	1	0	0	0		1285	0	0	0	0	2	0	0
1286	0	0	0	0	1	0	0		1286	0	0	0	0	0	0	0
1287	0	1	0	1	0	0	0		1287	0	0	0	0	1	0	0
1288	0	0	0	0	0	0	0		1288	0	0	0	0	0	0	0
1289	0	0	0	0	0	0	0		1289	0	0	0	0	1	0	0
1290	0	0	0	1	0	0	0		1290	0	0	0	0	1	0	0
1291	0	0	0	0	1	0	0		1291	0	0	0	0	0	0	0
1292	0	0	0	1	0	0	1		1292	0	0	0	0	1	0	0
1293	0	0	0	1	0	0	0		1293	0	0	0	0	0	0	0
1294	0	0	0	1	0	0	0		1294	0	0	0	0	0	0	0
1295	0	0	0	1	0	0	0		1295	0	0	0	0	0	0	0
1296	0	0	0	0	0	0	0		1296	0	0	0	0	0	0	0
1297	0	0	0	0	0	0	0		1297	0	0	0	1	1	0	0
1298	0	0	0	0	1	0	0		1298	0	0	0	0	0	0	0
1299	0	0	0	1	0	0	0		1299	0	0	0	0	0	0	0
1300	0	0	0	1	0	0	0		1300	0	0	0	0	0	0	0
1301	0	0	0	1	0	0	0		1301	0	0	0	0	0	0	0
1302	0	0	0	1	0	0	0		1302	0	0	0	0	0	0	0
1303	0	0	0	2	0	0	0		1303	0	0	0	0	0	0	0
1304	0	0	0	0	0	0	0		1304	0	0	1	0	0	0	0
1305	0	0	0	1	0	0	0		1305	0	0	0	0	0	0	0
1306	0	0	0	1	0	0	0		1306	0	0	0	0	0	0	0
1307	0	1	0	0	0	0	0		1307	0	0	0	0	0	0	0
1308	0	1	0	0	0	0	0		1308	0	0	0	1	0	0	0
1309	1	1	0	1	0	0	0		1309	0	0	0	0	0	0	0
1310	0	0	0	0	0	0	0		1310	1	0	0	0	0	0	0
1311	0	1	0	1	0	0	0		1311	0	0	0	0	0	0	0
1312	0	0	0	1	1	0	0		1312	0	0	0	0	0	0	0
1313	0	0	0	0	0	0	0		1313	0	0	0	0	0	0	0
1314	1	1	0	1	0	0	0		1314	0	0	0	0	0	0	0
1315	0	0	0	0	0	0	0		1315	0	0	0	0	0	0	0
1316	0	0	0	1	0	0	0		1316	0	0	0	0	0	0	0
1317	0	0	0	0	0	0	0		1317	0	0	0	0	0	0	0
1318	0	0	0	0	0	0	0		1318	0	0	2	0	1	0	0
1319	0	0	0	1	0	0	0		1319	0	0	0	0	0	0	0
1320	0	0	0	1	0	0	0		1320	0	0	0	0	0	0	0
1321	0	0	0	1	1	0	0		1321	0	0	0	0	0	0	0
1322	0	0	0	1	0	0	0		1322	0	0	0	0	0	0	0
1323	0	0	0	1	0	0	0		1323	0	0	0	0	1	0	0
1324	0	0	0	1	0	0	0		1324	0	0	0	0	1	0	0
1325	2	0	0	1	1	0	0		1325	0	0	1	0	0	0	0
1326	0	0	0	0	0	0	0		1326	0	0	0	0	0	0	0
1327	0	0	0	0	0	0	0		1327	0	0	0	0	1	0	0
1328	0	0	0	0	0	0	0		1328	0	0	0	0	0	0	0
1329	1	0	0	0	0	0	0		1329	0	0	0	0	2	0	0
1330	0	1	0	1	0	0	0		1330	0	0	0	0	0	0	0
1331	1	0	0	0	0	0	0		1331	0	0	0	1	0	0	0
1332	0	0	0	1	0	0	0		1332	0	0	0	0	1	0	0
1333	0	0	0	1	0	0	0		1333	0	0	0	0	1	0	0
1334	0	1	0	1	0	0	0		1334	0	0	0	0	0	0	0
1335	0	0	0	1	0	0	0		1335	0	0	0	0	0	0	0
1336	0	0	1	1	0	0	0		1336	0	0	0	0	1	0	0
1337	0	0	0	1	0	0	0		1337	0	0	0	0	1	0	0
1338	0	0	0	1	0	0	0		1338	0	0	0	0	0	0	0
1339	0	0	0	0	0	0	0		1339	0	0	0	0	0	0	0
1340	0	0	0	1	0	0	0		1340	0	0	0	0	0	0	0
1341	0	0	0	1	0	0	0		1341	0	0	0	0	0	0	0
1342	0	0	0	1	0	0	0		1342	0	0	0	0	0	0	0
1343	0	0	0	0	1	0	0		1343	0	0	0	0	0	0	0
1344	0	0	0	0	0	0	0		1344	0	0	0	0	0	0	0
1345	0	0	0	0	0	0	0		1345	0	0	0	0	0	0	0
1346	1	0	0	1	0	0	0		1346	0	0	0	0	0	0	0
1347	0	0	0	1	0	0	0		1347	0	0	0	0	1	0	0
1348	0	0	0	0	0	0	0		1348	0	0	0	0	0	0	0
1349	0	0	0	1	0	0	0		1349	0	0	0	0	1	0	0
1350	0	0	0	0	0	0	0		1350	0	0	0	0	0	0	0
1351	0	0	0	0	0	0	0		1351	0	0	0	0	1	0	0
1352	0	1	0	0	0	0	0		1352	0	0	0	0	0	0	0
1353	1	0	0	0	0	0	0		1353	0	0	0	0	0	0	0
1354	0	1	0	1	1	0	0		1354	0	0	0	0	0	0	0
1355	0	0	0	0	0	0	0		1355	0	0	0	0	0	0	0
1356	0	1	0	1	1	0	0		1356	0	0	0	0	0	0	0
1357	0	1	0	0	1	0	0		1357	0	0	0	0	0	0	0
1358	0	0	0	0	0	0	0		1358	0	0	0	0	0	0	0
1359	1	0	0	1	0	1	0		1359	0	0	0	0	0	0	0
1360	0	0	0	1	0	0	0		1360	0	0	0	0	0	0	0
1361	0	0	0	0	0	0	0		1361	0	0	1	0	0	0	0
1362	0	0	0	1	0	0	0		1362	0	0	0	0	0	0	0
1363	0	0	0	0	0	0	0		1363	0	0	0	0	0	0	0
1364	0	0	0	0	0	0	0		1364	0	0	0	0	0	0	0
1365	0	0	0	0	0	0	0		1365	0	0	0	0	1	0	0
1366	0	0	0	0	0	0	0		1366	0	0	0	0	0	0	0
1367	0	0	0	1	0	0	0		1367	0	0	0	0	0	0	0
1368	1	0	0	1	1	0	0		1368	0	0	0	0	0	0	0
1369	1	0	0	0	0	0	0		1369	0	0	0	0	0	0	0
1370	0	0	0	0	0	0	0		1370	0	0	0	0	0	0	0
1371	0	0	0	1	0	0	0		1371	0	0	0	0	0	0	0
1372	0	0	0	1	0	0	0		1372	0	0	0	0	0	0	0
1373	0	1	0	0	0	0	0		1373	0	0	0	0	0	0	0
1374	0	0	0	1	0	0	1		1374	1	0	0	0	0	0	0
1375	0	0	0	0	0	0	0		1375	0	0	0	0	1	0	0
1376	0	0	0	0	1	0	0		1376	0	0	0	0	0	0	0
1377	0	1	0	1	0	0	0		1377	0	0	0	0	0	0	0
1378	1	0	1	1	0	0	1		1378	0	0	0	0	0	0	0
1379	0	0	0	0	0	0	0		1379	0	0	0	0	0	0	0
1380	0	0	0	0	1	0	0		1380	0	0	0	0	0	0	0
1381	0	0	0	1	0	0	0		1381	0	0	0	0	0	0	0
1382	0	0	0	0	1	0	0		1382	0	0	0	0	0	0	0
1383	0	0	0	1	0	0	0		1383	0	0	0	0	0	0	0
1384	0	0	0	1	0	0	0		1384	0	0	0	0	1	0	0
1385	0	1	0	0	0	0	0		1385	0	0	0	0	0	0	0
1386	1	0	0	1	0	0	0		1386	0	0	0	0	0	0	0
1387	0	0	0	0	0	0	0		1387	0	0	0	0	0	0	0
1388	0	0	0	0	0	0	0		1388	0	0	0	0	1	0	0
1389	0	0	0	1	0	0	0		1389	0	0	0	0	0	0	0
1390	0	0	0	2	0	0	0		1390	0	0	0	1	0	0	0
1391	1	0	0	1	0	0	0		1391	0	0	1	0	1	0	0
1392	0	0	0	1	0	0	0		1392	0	0	0	0	0	0	0
1393	0	0	0	0	1	0	0		1393	0	0	0	0	0	0	0
1394	0	1	0	0	0	0	0		1394	0	0	0	0	0	0	0
1395	0	0	0	1	0	0	0		1395	0	0	0	0	1	0	0
1396	0	0	0	1	0	0	0		1396	0	0	0	0	0	0	0
1397	0	0	0	0	0	0	0		1397	0	0	0	0	0	0	0
1398	0	1	0	0	0	0	0		1398	0	0	0	0	1	0	0
1399	0	0	0	1	0	0	0		1399	0	0	0	0	0	0	0
1400	0	0	0	1	0	0	0		1400	0	0	0	0	0	0	0
1401	0	0	0	1	1	0	0		1401	0	0	0	0	0	0	0
1402	0	0	0	1	0	0	0		1402	0	0	0	0	0	0	0
1403	0	0	0	0	0	0	0		1403	0	0	0	0	0	0	0
1404	0	0	0	0	0	0	0		1404	0	0	0	0	0	0	0
1405	0	0	0	1	0	0	0		1405	0	0	0	0	0	0	0
1406	0	0	0	0	0	0	0		1406	0	0	0	0	0	0	0
1407	0	0	0	0	0	0	0		1407	0	0	1	0	0	0	0
1408	0	0	0	1	0	0	0		1408	0	0	0	0	0	0	0
1409	0	0	0	0	0	0	0		1409	0	0	0	0	0	0	0
1410	0	0	0	0	0	0	0		1410	0	0	0	0	0	0	0
1411	0	0	0	0	0	0	0		1411	0	0	0	0	0	0	0
1412	1	0	0	0	0	0	1		1412	0	0	0	0	0	0	0
1413	0	0	0	0	0	0	0		1413	0	0	0	0	0	0	0
1414	0	1	0	0	0	0	0		1414	1	0	0	0	0	0	0
1415	0	1	1	1	0	0	0		1415	0	0	0	0	0	0	0
1416	0	0	0	1	0	0	0		1416	0	0	0	0	0	0	0
1417	0	0	0	0	0	0	0		1417	0	0	0	0	0	0	0
1418	0	0	0	1	0	0	0		1418	0	0	0	0	0	0	0
1419	0	0	0	1	0	0	0		1419	0	0	0	0	0	0	0
1420	0	0	0	1	1	0	0		1420	0	0	0	0	0	0	0
1421	0	0	0	1	1	0	0		1421	0	0	0	0	0	0	0
1422	0	0	0	1	0	0	0		1422	0	0	1	0	0	0	0
1423	0	0	0	1	1	0	0		1423	0	0	0	0	0	0	0
1424	0	0	0	0	0	0	0		1424	0	0	0	0	0	0	0
1425	1	0	0	0	0	0	0		1425	0	0	0	0	0	0	0
1426	0	0	0	0	1	0	1		1426	0	0	0	0	0	0	0
1427	1	0	0	0	0	0	0		1427	0	0	0	0	0	0	0
1428	0	1	0	0	1	0	0		1428	0	0	1	0	1	0	0
1429	0	0	0	0	0	0	0		1429	0	0	0	0	0	0	0
1430	0	0	0	0	0	0	0		1430	0	0	0	0	0	0	0
1431	1	0	0	0	0	0	0		1431	0	0	0	0	0	0	0
1432	0	0	0	0	0	0	0		1432	0	0	0	0	0	0	0
1433	0	0	0	0	1	0	0		1433	0	0	0	0	0	0	0
1434	0	0	0	0	0	0	0		1434	0	0	0	0	0	0	0
1435	0	0	0	0	0	0	0		1435	0	0	0	0	0	0	0
1436	0	0	0	1	1	0	0		1436	0	0	0	0	0	0	0
1437	0	0	0	1	0	0	0		1437	0	0	1	0	0	0	0
1438	0	0	0	0	1	0	0		1438	0	0	0	0	0	0	0
1439	0	0	0	1	0	0	0		1439	0	0	0	0	2	0	0
1440	0	0	0	0	0	0	0		1440	0	0	0	0	0	0	0
1441	0	0	0	1	0	0	0		1441	0	0	0	0	1	0	0
1442	0	0	0	0	0	0	0		1442	0	0	0	0	0	0	0
1443	0	0	0	0	0	0	0		1443	0	0	0	0	0	0	0
1444	0	0	0	0	0	0	0		1444	0	0	0	0	0	0	0
1445	0	0	0	0	0	0	1		1445	0	0	0	0	0	0	0
1446	0	1	0	0	1	0	0		1446	0	0	0	0	0	0	0
1447	0	0	0	0	2	0	0		1447	1	0	0	0	0	0	0
1448	0	0	0	1	0	0	1		1448	0	0	0	0	0	0	0
1449	0	0	0	0	0	0	0		1449	0	0	0	0	0	0	0
1450	0	0	0	0	0	0	0		1450	0	0	0	0	0	0	0
1451	1	0	0	0	0	0	0		1451	0	0	0	0	0	0	0
1452	0	0	0	0	0	0	0		1452	0	0	0	0	1	0	0
1453	0	0	0	0	0	0	0		1453	0	0	0	0	0	0	0
1454	0	0	0	0	0	0	0		1454	0	0	0	0	0	0	1
1455	1	0	0	0	0	0	0		1455	0	0	0	0	0	0	0
1456	1	0	0	0	0	0	0		1456	0	0	0	0	0	0	0
1457	0	0	0	1	0	0	0		1457	0	0	0	0	1	0	0
1458	0	0	0	0	0	0	0		1458	0	0	1	0	0	0	0
1459	0	1	0	0	0	0	0		1459	0	0	0	0	0	0	0
1460	0	0	0	1	0	0	0		1460	0	0	1	0	0	0	0
1461	0	1	0	0	0	0	0		1461	0	0	0	0	1	0	0
1462	0	0	0	0	0	0	0		1462	0	0	0	0	0	0	0
1463	0	0	0	0	1	0	0		1463	0	0	0	0	0	0	0
1464	0	0	0	0	0	0	0		1464	0	0	0	0	0	0	0
1465	0	1	0	1	0	0	0		1465	0	0	0	0	0	0	0
1466	0	0	0	1	1	0	0		1466	0	0	0	0	2	0	0
1467	0	0	0	0	0	0	0		1467	0	0	0	1	0	0	0
1468	0	0	0	1	0	0	0		1468	0	0	0	0	0	0	0
1469	0	0	0	0	0	0	0		1469	0	0	0	0	0	0	0
1470	0	0	0	0	0	0	0		1470	0	0	1	0	0	0	0
1471	0	1	0	0	1	0	1		1471	0	0	0	0	0	0	0
1472	0	0	0	0	0	0	0		1472	0	0	0	0	0	0	0
1473	0	0	0	0	0	0	0		1473	0	0	0	0	0	0	0
1474	0	0	0	0	0	0	0		1474	0	0	0	0	0	0	0
1475	0	0	0	0	0	0	0		1475	0	0	0	0	0	0	0
1476	0	0	0	0	0	0	0		1476	0	0	0	0	0	0	0
1477	0	0	0	0	0	0	0		1477	0	0	0	0	0	0	0
1478	0	0	0	0	1	0	0		1478	0	0	0	0	0	0	0
1479	0	0	0	0	0	0	0		1479	0	0	0	0	0	0	0
1480	0	0	0	0	0	0	0		1480	1	0	0	0	0	0	0
1481	0	0	0	0	0	0	0		1481	0	0	0	0	0	0	0
1482	0	0	0	0	1	0	0		1482	0	0	0	0	1	0	0
1483	0	0	0	0	0	0	0		1483	0	0	0	0	1	0	0
1484	0	0	0	0	1	0	0		1484	1	0	0	0	0	0	0
1485	0	0	0	0	0	0	0		1485	0	0	0	0	0	0	0
1486	0	0	0	0	1	0	0		1486	0	0	0	0	0	0	0
1487	0	0	0	0	0	0	0		1487	1	0	0	0	0	0	0
1488	0	0	0	0	0	0	0		1488	0	0	0	0	0	0	0
1489	0	0	0	0	0	0	0		1489	0	0	0	0	0	0	0
1490	0	0	0	0	1	0	0		1490	0	0	0	0	0	0	0
1491	0	0	0	0	0	0	0		1491	0	0	0	0	0	0	0
1492	0	0	0	0	0	0	0		1492	0	0	0	0	0	0	0
1493	0	0	0	0	0	0	0		1493	0	0	0	0	0	0	0
1494	0	0	0	0	0	0	0		1494	0	0	0	0	0	0	0
1495	0	0	0	0	1	0	0		1495	0	0	0	0	0	0	0
1496	0	0	0	0	0	0	0		1496	0	0	0	0	0	0	0
1497	0	1	0	0	0	0	0		1497	0	0	0	0	1	0	0
1498	0	0	0	0	1	0	0		1498	0	0	0	0	0	0	0
1499	0	0	0	0	0	0	0		1499	0	0	0	0	1	0	0
1500	0	1	0	0	1	0	0		1500	0	0	0	0	0	0	0
1501	0	0	0	0	0	0	0		1501	0	0	0	0	0	0	0
1502	0	0	0	0	0	0	0		1502	0	0	0	0	0	0	0
1503	0	1	1	0	0	0	0		1503	0	0	0	0	1	0	0
1504	0	0	0	0	0	0	0		1504	0	0	0	0	0	0	0
1505	0	0	0	0	0	0	0		1505	0	0	0	0	0	0	0
1506	0	0	0	1	0	0	0		1506	0	0	0	1	0	0	0
1507	0	0	0	0	0	0	0		1507	0	0	0	0	1	0	0
1508	0	0	0	0	0	0	0		1508	0	0	0	0	0	0	0
1509	0	0	0	1	0	0	0		1509	0	0	0	0	0	0	0
1510	0	0	0	0	0	0	0		1510	0	0	0	0	1	0	0
1511	0	1	0	0	0	0	0		1511	0	0	0	0	0	0	0
1512	0	0	0	0	0	0	0		1512	0	0	0	1	0	0	0
1513	0	0	0	0	0	0	0		1513	0	0	0	0	0	0	0
1514	0	0	0	1	0	0	0		1514	0	0	0	0	0	0	0
1515	0	0	0	0	0	0	0		1515	0	0	0	0	0	0	1
1516	0	0	0	0	0	0	0		1516	0	0	0	0	0	0	0
1517	0	0	0	0	0	0	0		1517	0	0	0	2	0	0	0
1518	0	0	0	0	1	0	1		1518	0	0	0	0	0	0	0
1519	0	0	0	0	0	0	0		1519	0	0	0	0	1	0	0
1520	0	0	0	0	1	0	0		1520	0	0	0	0	0	0	1
1521	0	0	0	0	0	0	0		1521	0	0	0	0	0	0	0
1522	0	0	0	0	0	0	0		1522	0	0	0	0	0	0	0
1523	0	0	0	0	1	0	0		1523	0	0	0	0	1	0	0
1524	0	0	0	0	0	0	0		1524	0	0	0	0	0	0	0
1525	0	0	0	0	0	0	0		1525	0	0	0	0	0	0	0
1526	0	1	0	0	0	0	0		1526	0	0	0	0	0	0	0
1527	0	1	0	0	0	0	0		1527	1	0	0	0	1	0	1
1528	0	0	0	0	0	0	0		1528	0	0	0	0	0	0	0
1529	0	0	0	0	1	0	0		1529	0	0	0	0	0	0	0
1530	0	0	0	1	2	0	0		1530	0	0	0	0	0	0	0
1531	0	0	0	3	0	0	0		1531	0	0	0	0	0	0	0
1532	0	0	0	1	1	0	0		1532	0	0	0	0	0	0	0
1533	0	0	0	1	0	0	0		1533	0	0	0	0	0	0	0
1534	0	0	0	1	0	0	0		1534	0	0	0	0	0	0	0
1535	0	0	0	0	0	0	0		1535	0	0	0	0	1	0	0
1536	0	0	0	0	1	0	0		1536	0	0	0	0	0	0	0
1537	0	0	0	0	1	0	0		1537	0	0	0	0	0	0	0
1538	0	0	0	0	0	0	0		1538	0	0	0	0	0	0	0
1539	0	1	0	0	0	0	0		1539	0	0	0	0	0	0	0
1540	0	0	0	0	0	0	0		1540	0	0	0	0	1	0	0
1541	0	0	0	0	0	0	0		1541	0	0	0	0	0	0	0
1542	0	0	0	0	0	0	0		1542	0	0	0	1	0	0	0
1543	0	0	0	0	0	0	0		1543	0	0	1	0	1	0	0
1544	0	0	0	0	0	0	0		1544	0	0	0	0	0	0	0
1545	0	0	0	0	1	0	0		1545	0	0	0	0	0	0	0
1546	0	0	0	0	0	0	0		1546	0	0	0	0	0	0	0
1547	1	0	0	1	0	0	0		1547	0	0	0	0	0	0	0
1548	1	0	0	0	0	0	0		1548	0	0	0	0	1	0	0
1549	0	0	0	0	1	0	0		1549	0	0	0	0	0	0	0
1550	0	0	0	0	1	0	0		1550	0	0	0	0	0	0	0
1551	0	0	0	0	0	0	0		1551	0	0	0	0	0	0	0
1552	0	0	0	0	0	0	1		1552	0	0	0	0	1	0	0
1553	0	0	0	1	0	0	1		1553	0	0	0	0	1	0	0
1554	0	0	0	2	0	0	0		1554	0	0	0	0	1	0	0
1555	0	0	0	1	0	0	0		1555	0	0	0	0	0	0	0
1556	0	1	0	0	1	0	0		1556	0	0	0	0	0	0	0
1557	0	1	0	2	0	0	0		1557	0	0	0	0	0	0	0
1558	0	0	0	2	0	0	1		1558	0	0	0	0	0	0	1
1559	0	0	0	1	0	0	0		1559	0	0	0	0	2	0	0
1560	0	0	0	0	0	0	0		1560	0	0	0	0	0	0	0
1561	0	1	0	1	0	0	0		1561	0	0	0	0	0	0	0
1562	0	0	0	0	0	0	0		1562	0	0	0	0	0	0	0
1563	0	0	0	0	1	0	0		1563	0	0	0	0	0	0	0
1564	0	0	0	0	0	0	0		1564	0	0	0	0	0	0	0
1565	0	0	0	0	0	0	0		1565	0	0	0	0	0	0	0
1566	0	0	0	0	0	0	0		1566	0	0	0	0	0	0	0
1567	0	0	0	0	0	0	0		1567	0	0	0	0	1	0	0
1568	0	0	0	0	0	0	0		1568	0	0	0	0	0	0	0
1569	0	0	0	0	1	0	0		1569	0	0	0	1	0	0	0
1570	0	0	0	0	0	0	0		1570	0	0	0	0	0	0	0
1571	0	0	0	0	0	0	0		1571	0	0	0	0	1	0	0
1572	0	0	0	0	0	0	0		1572	0	0	0	0	0	0	0
1573	0	0	0	0	1	0	0		1573	0	0	0	0	0	0	0
1574	0	0	0	0	1	0	0		1574	0	0	0	0	0	0	0
1575	0	0	0	0	0	0	0		1575	0	0	0	0	1	0	0
1576	0	1	0	0	1	0	0		1576	0	0	0	0	0	0	0
1577	0	0	0	0	0	0	0		1577	0	0	0	0	0	0	0
1578	1	0	0	0	0	0	0		1578	0	0	0	0	0	0	0
1579	0	0	0	0	0	0	0		1579	0	0	0	0	1	0	0
1580	0	0	0	0	1	0	0		1580	0	0	0	0	1	0	0
1581	0	0	0	0	1	0	0		1581	0	0	0	0	0	0	0
1582	1	0	0	0	0	0	0		1582	1	0	0	0	0	0	0
1583	0	0	0	0	0	0	0		1583	0	0	0	0	1	0	0
1584	0	0	0	0	0	0	0		1584	0	0	0	0	0	0	0
1585	0	0	0	0	0	0	0		1585	0	0	0	0	1	0	0
1586	1	0	0	0	0	0	0		1586	0	0	0	0	0	0	0
1587	0	0	0	0	0	0	0		1587	0	0	0	0	0	0	0
1588	0	0	0	0	1	0	0		1588	0	0	0	0	0	0	0
1589	0	0	0	0	1	0	0		1589	0	0	0	0	1	0	0
1590	1	0	0	0	0	0	0		1590	0	0	0	0	2	0	0
1591	1	0	0	0	0	0	0		1591	0	0	0	0	0	0	0
1592	0	0	0	1	0	0	0		1592	1	0	0	0	0	0	0
1593	0	0	0	0	0	0	0		1593	0	0	0	0	1	0	0
1594	1	0	0	1	0	0	0		1594	0	0	0	0	0	0	0
1595	0	0	0	1	0	0	0		1595	0	0	0	0	0	0	0
1596	2	0	0	1	1	0	0		1596	0	0	0	0	0	0	0
1597	1	0	0	0	0	0	0		1597	0	0	0	0	1	0	0
1598	1	0	0	0	0	0	0		1598	0	0	0	0	0	0	0
1599	0	0	0	1	0	0	0		1599	0	0	0	0	0	0	0
1600	0	0	0	0	0	0	0		1600	0	0	0	0	0	0	0
1601	0	0	0	0	0	0	0		1601	0	0	0	0	0	0	0
1602	1	0	0	0	0	0	0		1602	0	0	0	0	1	0	0
1603	0	0	0	0	0	0	0		1603	2	0	0	0	1	0	0
1604	0	0	0	0	0	0	0		1604	0	0	0	0	0	0	0
1605	0	0	0	0	0	0	1		1605	0	0	0	0	1	0	0
1606	0	0	0	0	0	0	0		1606	0	0	0	0	0	0	0
1607	0	0	1	0	0	0	0		1607	0	0	0	0	0	0	0
1608	0	0	0	0	0	0	0		1608	0	0	0	0	0	0	0
1609	1	0	0	0	0	0	0		1609	0	0	0	0	0	0	0
1610	1	1	0	0	0	0	0		1610	0	0	0	0	0	0	0
1611	0	0	0	0	0	0	0		1611	0	0	0	0	0	0	0
1612	0	0	0	0	0	0	0		1612	0	0	0	0	0	0	0
1613	1	0	0	0	0	0	0		1613	0	0	0	0	1	0	0
1614	1	0	0	0	0	0	0		1614	0	0	0	0	0	0	0
1615	0	1	0	0	1	0	0		1615	0	0	0	0	0	0	0
1616	0	0	0	0	0	0	0		1616	0	0	0	0	0	0	0
1617	0	0	0	0	0	0	0		1617	0	0	0	0	0	0	0
1618	1	1	0	0	0	0	0		1618	0	0	0	0	0	0	0
1619	0	1	0	0	0	0	0		1619	0	0	0	0	0	0	0
1620	0	0	0	0	0	0	0		1620	0	0	0	0	0	0	0
1621	1	1	0	1	0	0	0		1621	0	0	0	0	0	0	0
1622	0	0	0	0	0	0	0		1622	0	0	0	0	0	0	0
1623	1	0	0	0	0	0	0		1623	0	0	0	0	0	0	0
1624	1	0	0	0	0	0	0		1624	0	0	0	0	0	0	0
1625	0	0	0	0	0	0	0		1625	0	0	0	0	0	0	0
1626	1	0	0	2	0	0	0		1626	0	0	0	1	0	0	0
1627	1	0	0	1	0	0	0		1627	0	0	0	0	0	0	0
1628	1	0	0	1	0	0	0		1628	1	0	0	0	0	0	0
1629	1	0	0	0	0	0	0		1629	0	0	0	0	0	0	0
1630	1	0	0	1	0	0	0		1630	0	0	0	0	0	0	0
1631	1	0	0	0	1	0	0		1631	0	0	0	0	0	0	0
1632	1	0	0	0	0	0	0		1632	0	0	0	0	1	0	0
1633	1	0	0	1	0	0	0		1633	0	0	0	0	0	0	0
1634	0	0	0	0	0	0	0		1634	0	0	0	0	0	0	0
1635	0	1	0	0	0	0	0		1635	1	0	0	0	0	0	0
1636	0	0	0	0	0	0	0		1636	0	0	0	0	0	0	0
1637	1	0	0	0	0	0	0		1637	0	0	0	0	0	0	0
1638	1	0	0	0	0	0	0		1638	0	0	0	0	0	0	0
1639	1	0	0	0	0	0	0		1639	0	0	0	0	0	0	0
1640	0	0	0	0	0	0	0		1640	0	0	0	0	0	0	0
1641	0	0	0	0	0	0	0		1641	0	0	0	0	0	0	0
1642	1	0	0	1	0	0	0		1642	0	0	0	0	0	0	0
1643	1	0	0	0	0	0	0		1643	0	0	0	0	0	0	0
1644	0	0	0	0	0	0	0		1644	0	0	0	1	0	0	0
1645	0	1	0	0	0	0	0		1645	0	0	0	0	0	0	0
1646	1	0	0	0	0	0	0		1646	0	0	0	0	0	0	0
1647	1	0	0	0	0	0	0		1647	0	0	0	0	0	0	0
1648	0	0	0	0	0	0	0		1648	0	0	0	0	0	0	0
1649	1	0	0	0	0	0	1		1649	0	0	0	0	0	0	0
1650	0	0	0	0	0	0	0		1650	0	0	0	0	0	0	0
1651	0	1	0	1	1	0	0		1651	0	0	0	0	0	0	0
1652	1	0	0	0	0	0	0		1652	0	0	0	0	0	0	0
1653	0	0	0	0	1	0	0		1653	0	0	0	0	0	0	0
1654	0	0	0	0	1	0	0		1654	0	0	0	0	0	0	0
1655	1	0	0	0	0	0	0		1655	0	0	0	0	0	0	0
1656	1	0	0	0	0	0	0		1656	0	0	0	0	0	0	0
1657	0	0	0	2	0	0	0		1657	0	0	0	0	0	0	0
1658	0	0	0	1	0	0	0		1658	0	0	0	0	0	0	0
1659	1	0	1	0	0	0	0		1659	0	0	0	0	0	0	0
1660	1	0	0	2	0	0	0		1660	0	0	0	0	1	0	0
1661	0	0	0	0	0	0	0		1661	0	0	0	0	0	0	0
1662	0	0	0	0	1	0	0		1662	0	0	0	0	0	0	0
1663	0	0	0	1	1	0	0		1663	0	0	0	0	0	0	0
1664	0	0	0	0	0	0	0		1664	0	0	0	0	0	0	0
1665	0	0	0	0	0	0	0		1665	0	0	0	0	0	0	0
1666	0	0	0	0	0	0	1		1666	0	0	0	0	0	0	0
1667	0	0	0	1	0	0	0		1667	0	0	0	0	0	0	0
1668	1	0	0	0	0	0	0		1668	0	0	0	0	0	0	0
1669	0	1	0	1	0	0	0		1669	0	0	0	0	0	0	0
1670	1	0	0	0	0	0	0		1670	0	0	0	0	0	0	0
1671	0	0	0	1	0	0	0		1671	0	0	0	0	0	0	0
1672	1	0	0	1	0	0	0		1672	0	0	0	0	1	0	0
1673	1	0	0	1	0	0	0		1673	0	0	0	0	0	0	0
1674	0	0	0	0	0	0	0		1674	0	0	0	0	0	0	0
1675	1	1	0	1	0	0	0		1675	0	0	0	0	0	0	0
1676	0	0	0	1	0	0	0		1676	0	0	0	0	0	0	0
1677	0	0	0	1	0	0	0		1677	0	0	0	0	0	0	0
1678	0	1	0	1	0	0	0		1678	0	0	0	0	0	0	0
1679	2	0	0	1	0	0	0		1679	0	0	0	0	0	0	0
1680	1	0	0	1	0	0	0		1680	0	0	0	0	0	0	0
1681	0	0	0	0	0	0	0		1681	0	0	0	0	0	0	0
1682	2	1	0	1	0	0	0		1682	0	0	0	1	0	0	0
1683	1	0	0	0	1	0	0		1683	0	0	0	0	0	0	0
1684	1	0	0	0	0	0	0		1684	0	0	0	0	0	0	0
1685	0	0	0	1	0	0	0		1685	0	0	0	0	0	0	0
1686	0	1	0	1	0	0	0		1686	0	0	0	0	0	0	0
1687	0	1	0	1	0	0	0		1687	0	0	0	0	0	0	0
1688	1	0	0	1	0	0	0		1688	2	0	0	0	0	0	0
1689	1	0	0	0	0	0	0		1689	0	0	0	0	0	0	0
1690	1	0	0	0	0	0	0		1690	0	0	0	0	0	0	0
1691	1	0	0	0	0	0	0		1691	0	0	0	0	0	0	0
1692	0	0	0	0	1	0	0		1692	0	0	0	0	0	0	0
1693	1	0	0	1	0	0	0		1693	0	0	0	0	0	0	0
1694	0	0	0	2	1	0	0		1694	1	0	0	0	0	0	0
1695	0	0	0	1	0	0	0		1695	0	0	0	0	0	0	0
1696	0	0	0	0	0	0	0		1696	2	0	0	0	0	0	0
1697	1	0	0	0	0	0	0		1697	0	0	0	0	0	0	0
1698	0	0	0	1	0	0	0		1698	0	0	0	0	0	0	0
1699	1	0	0	0	1	0	0		1699	0	0	0	0	1	0	0
1700	1	0	0	1	0	0	1		1700	0	0	0	0	0	0	0
1701	0	0	0	1	0	1	0		1701	0	0	0	0	0	0	0
1702	0	0	0	1	0	0	0		1702	0	0	0	0	0	0	0
1703	1	0	0	0	0	0	0		1703	1	0	0	0	0	0	0
1704	1	0	0	0	0	0	0		1704	0	0	0	0	0	0	0
1705	0	0	0	0	0	0	0		1705	0	0	0	0	0	0	0
1706	0	0	0	1	0	0	0		1706	0	0	0	0	0	0	0
1707	1	0	0	1	1	0	0		1707	0	0	0	0	0	0	0
1708	1	0	0	1	0	0	1		1708	0	0	0	0	0	0	0
1709	0	0	0	0	0	0	0		1709	0	0	0	1	0	0	1
1710	2	0	0	1	0	0	0		1710	0	0	0	0	0	0	0
1711	1	0	0	1	0	0	0		1711	0	0	0	0	0	0	1
1712	1	0	0	1	0	0	0		1712	0	0	0	0	0	0	0
1713	1	0	0	1	0	0	0		1713	1	0	1	0	0	0	0
1714	0	0	0	1	1	0	0		1714	0	0	0	0	0	0	0
1715	0	0	0	1	0	0	0		1715	0	0	0	0	0	0	0
1716	0	0	0	1	0	0	0		1716	1	0	0	0	0	0	0
1717	1	0	0	0	0	0	0		1717	0	0	0	0	0	0	0
1718	1	0	0	1	0	0	0		1718	0	0	1	0	0	0	0
1719	1	0	0	1	0	0	0		1719	0	0	0	0	0	0	0
1720	0	0	0	1	0	0	0		1720	0	0	0	0	0	0	0
1721	1	0	0	1	0	0	0		1721	0	0	0	0	1	0	0
1722	0	0	0	1	0	0	0		1722	0	0	0	0	0	0	1
1723	0	0	0	1	0	0	0		1723	0	0	0	0	0	0	0
1724	1	0	0	1	0	0	0		1724	0	0	0	0	1	0	0
1725	0	0	0	0	0	0	0		1725	0	0	0	0	0	0	0
1726	1	0	0	0	1	0	0		1726	0	0	0	0	0	0	0
1727	0	0	0	0	0	0	0		1727	0	0	0	0	0	0	0
1728	0	0	0	1	0	0	0		1728	0	0	0	0	0	0	0
1729	1	1	0	1	0	0	0		1729	1	0	0	0	0	0	0
1730	0	1	0	1	0	0	0		1730	0	0	0	0	0	0	0
1731	0	0	0	1	0	0	0		1731	0	0	0	0	0	0	0
1732	0	0	0	1	0	0	0		1732	0	0	0	0	0	0	0
1733	0	0	0	0	0	0	0		1733	0	0	0	0	0	0	0
1734	1	0	0	1	0	0	0		1734	0	0	0	0	0	0	0
1735	1	1	0	1	0	0	0		1735	0	0	0	0	0	0	1
1736	2	0	0	0	2	0	0		1736	1	0	0	0	0	0	0
1737	1	0	0	0	0	0	0		1737	0	0	0	0	0	0	0
1738	0	1	0	0	0	0	0		1738	0	0	0	1	0	0	0
1739	1	1	0	1	0	0	0		1739	0	0	0	0	0	0	0
1740	1	0	0	1	0	0	0		1740	0	0	0	0	0	0	0
1741	1	0	0	1	0	0	0		1741	0	0	0	0	0	0	0
1742	0	0	0	3	0	0	0		1742	0	0	0	0	0	0	0
1743	1	0	0	1	0	0	0		1743	0	0	0	1	0	0	0
1744	0	0	0	1	1	0	0		1744	0	0	0	0	0	0	0
1745	0	0	0	1	0	0	0		1745	0	0	0	1	0	0	0
1746	0	0	0	1	1	0	0		1746	0	0	0	0	0	0	0
1747	0	1	0	1	0	0	0		1747	0	0	0	0	0	0	0
1748	0	0	0	0	0	0	0		1748	0	0	0	0	0	0	0
1749	0	1	0	1	0	0	1		1749	0	0	0	1	0	0	0
1750	1	0	0	1	0	0	0		1750	0	0	0	1	0	0	0
1751	0	0	0	0	1	0	0		1751	0	0	0	1	0	0	0
1752	1	0	0	1	0	0	0		1752	0	0	0	0	0	0	0
1753	0	0	0	1	0	0	0		1753	0	0	0	0	0	0	0
1754	1	0	0	1	0	0	0		1754	0	0	0	0	0	0	0
1755	0	0	0	1	0	0	0		1755	0	0	0	1	0	0	0
1756	1	0	0	1	1	0	0		1756	0	0	0	0	1	0	0
1757	1	1	0	1	0	0	0		1757	0	0	0	1	0	0	0
1758	1	0	0	0	0	0	0		1758	0	0	0	0	0	0	1
1759	1	0	0	1	1	0	0		1759	0	0	0	0	0	0	0
1760	1	0	0	1	0	0	0		1760	0	0	0	0	0	0	0
1761	1	0	1	0	1	0	0		1761	0	0	0	0	0	0	0
1762	0	0	0	0	1	0	0		1762	0	0	0	0	0	0	0
1763	0	0	0	1	0	0	0		1763	0	0	0	0	0	0	0
1764	0	0	0	1	1	0	0		1764	0	0	0	0	0	0	0
1765	0	0	0	1	0	0	0		1765	0	0	0	1	0	0	0
1766	1	0	1	0	0	0	0		1766	0	0	0	0	0	0	0
1767	1	0	0	1	1	0	0		1767	0	0	0	0	0	0	0
1768	1	0	0	1	0	0	0		1768	0	0	0	0	0	0	0
1769	1	0	0	1	0	0	0		1769	0	0	0	0	0	0	1
1770	0	0	0	0	0	0	0		1770	0	0	0	0	0	0	0
1771	1	1	0	1	0	0	0		1771	0	0	0	0	0	0	0
1772	1	0	0	1	0	0	0		1772	0	0	0	0	0	0	0
1773	0	1	0	0	0	0	0		1773	0	0	0	0	0	0	0
1774	0	0	0	1	1	0	0		1774	0	0	0	0	0	0	0
1775	0	0	0	1	1	1	0		1775	0	0	0	0	0	0	0
1776	0	0	0	0	0	0	0		1776	0	0	0	1	0	0	0
1777	1	0	0	1	1	0	0		1777	0	0	0	0	0	0	0
1778	1	0	0	1	0	0	0		1778	0	0	0	0	0	0	0
1779	1	0	0	1	1	0	0		1779	0	0	0	0	0	0	0
1780	1	0	0	1	0	1	0		1780	0	0	0	0	0	0	0
1781	0	0	0	1	0	0	0		1781	0	0	0	0	0	0	0
1782	1	0	0	1	0	0	0		1782	0	0	0	0	0	0	0
1783	1	0	0	0	0	0	0		1783	0	0	0	0	0	0	0
1784	0	0	0	1	0	0	0		1784	0	0	0	0	1	0	0
1785	1	0	0	0	0	0	0		1785	0	0	0	0	0	0	0
1786	1	0	0	1	0	0	0		1786	0	0	0	1	0	0	0
1787	1	1	0	1	1	0	0		1787	0	0	0	0	0	0	0
1788	0	0	0	1	0	0	0		1788	0	0	0	0	0	0	0
1789	1	0	0	0	0	0	0		1789	0	0	0	0	0	0	0
1790	1	0	0	0	0	0	0		1790	0	0	0	0	0	0	0
1791	0	0	0	0	0	0	0		1791	0	0	0	0	0	0	0
1792	1	0	0	0	0	0	0		1792	0	0	0	0	0	0	0
1793	0	1	0	1	0	0	0		1793	0	0	0	0	0	0	0
1794	0	0	0	0	0	0	0		1794	0	0	0	0	0	0	0
1795	1	0	0	1	0	0	0		1795	0	0	0	0	0	0	0
1796	0	0	0	0	0	0	0		1796	0	0	0	0	0	0	0
1797	0	0	0	1	0	0	0		1797	0	0	0	0	0	0	0
1798	0	0	0	0	1	0	0		1798	1	0	0	0	0	0	0
1799	0	0	0	0	1	0	0		1799	0	0	0	1	0	0	0
1800	1	0	0	1	0	0	0		1800	0	0	0	0	0	0	0
1801	3	0	0	1	0	1	0		1801	0	0	0	0	0	0	0
1802	1	0	0	0	0	0	1		1802	0	0	0	0	0	0	0
1803	0	0	0	0	1	0	0		1803	0	0	0	0	0	0	0
1804	0	0	0	1	0	0	0		1804	0	0	0	0	0	0	0
1805	0	0	0	1	0	0	0		1805	0	0	0	1	0	0	0
1806	0	0	0	1	1	0	0		1806	0	0	0	0	0	0	0
1807	1	0	0	1	0	0	0		1807	0	0	0	0	0	0	0
1808	1	0	0	0	0	0	0		1808	0	0	0	0	0	0	0
1809	1	0	0	1	0	0	0		1809	0	0	0	0	1	0	0
1810	0	0	0	0	0	0	0		1810	0	0	0	1	0	0	0
1811	0	0	0	1	1	0	0		1811	0	0	0	0	0	0	0
1812	0	0	0	0	0	0	0		1812	0	0	0	0	0	0	0
1813	0	0	0	1	1	0	0		1813	0	0	0	0	0	0	0
1814	1	1	0	1	0	0	0		1814	0	0	0	0	0	0	0
1815	0	0	0	1	0	0	0		1815	0	0	0	0	0	0	0
1816	1	0	0	0	0	0	0		1816	0	0	0	0	0	0	0
1817	0	0	0	1	0	0	0		1817	0	0	0	0	0	0	0
1818	1	0	0	1	0	0	0		1818	0	0	0	0	0	0	0
1819	1	0	0	0	0	0	0		1819	0	0	0	0	0	0	0
1820	1	0	0	0	0	0	0		1820	0	0	0	0	0	0	0
1821	0	0	0	0	0	0	0		1821	0	0	0	0	0	0	0
1822	1	0	0	1	0	0	0		1822	0	0	0	0	0	0	0
1823	1	0	0	1	0	0	1		1823	1	0	0	0	0	0	0
1824	0	0	0	0	0	0	0		1824	0	0	0	0	0	0	0
1825	0	0	0	0	0	0	0		1825	0	0	0	1	0	0	0
1826	0	0	0	1	0	0	0		1826	0	0	0	0	0	0	0
1827	0	0	0	0	0	0	0		1827	0	0	0	0	0	0	0
1828	0	0	0	0	0	0	0		1828	0	0	0	0	0	0	1
1829	0	0	0	1	0	0	0		1829	0	0	0	0	0	0	0
1830	0	0	0	1	0	0	0		1830	0	0	0	0	0	0	0
1831	0	0	0	1	0	0	0		1831	0	0	0	0	0	0	0
1832	1	0	0	1	0	0	0		1832	0	0	0	0	0	0	0
1833	0	0	0	1	0	0	0		1833	0	0	0	0	0	0	0
1834	1	0	0	2	0	0	0		1834	0	0	0	0	0	0	0
1835	1	0	0	1	0	0	0		1835	0	1	0	0	0	0	0
1836	1	0	0	0	0	0	0		1836	0	2	0	0	0	0	0
1837	1	0	0	1	0	0	0		1837	0	0	0	0	0	0	0
1838	0	1	0	0	0	0	0		1838	0	0	0	0	0	0	0
1839	1	0	0	1	0	0	0		1839	0	0	0	1	0	0	0
1840	0	0	0	1	1	0	0		1840	0	0	0	0	0	0	0
1841	0	0	0	1	0	0	0		1841	0	0	0	0	0	0	0
1842	1	1	0	0	0	0	0		1842	0	0	0	0	0	0	0
1843	0	0	0	1	0	0	0		1843	0	0	0	1	0	0	0
1844	0	1	0	1	1	0	1		1844	0	0	0	0	0	0	0
1845	1	0	0	0	0	0	0		1845	0	0	0	0	0	0	0
1846	1	0	0	1	0	0	0		1846	0	0	0	0	0	0	0
1847	1	0	0	0	0	0	0		1847	0	0	0	0	0	0	0
1848	1	0	0	1	0	0	0		1848	0	0	0	0	0	0	0
1849	0	0	0	0	1	0	0		1849	0	0	0	0	0	0	0
1850	0	0	0	1	0	0	0		1850	0	0	0	0	0	0	0
1851	0	0	0	1	0	0	0		1851	0	0	0	0	0	0	0
1852	0	0	0	1	0	0	0		1852	0	0	0	0	0	0	0
1853	0	0	0	1	0	0	0		1853	0	0	0	0	0	0	0
1854	0	0	0	0	0	0	0		1854	1	0	0	0	0	0	0
1855	1	0	0	0	0	0	0		1855	0	0	0	0	0	0	0
1856	0	0	0	0	0	0	0		1856	0	0	0	0	0	0	0
1857	1	0	0	1	1	0	0		1857	0	0	0	0	0	0	0
1858	2	0	0	1	0	0	0		1858	0	0	0	0	0	0	0
1859	1	0	0	0	0	0	0		1859	0	0	0	0	0	0	0
1860	0	0	0	1	0	0	0		1860	0	0	0	0	0	0	0
1861	1	0	0	1	1	0	0		1861	0	0	0	1	0	0	0
1862	1	0	0	0	0	0	0		1862	0	0	0	0	0	0	0
1863	1	0	0	0	0	0	0		1863	0	0	0	0	0	0	0
1864	1	0	0	0	0	0	0		1864	0	0	0	0	0	0	0
1865	1	0	0	1	0	0	0		1865	0	0	0	0	0	0	0
1866	1	0	0	2	0	0	0		1866	0	0	0	0	0	0	0
1867	1	0	0	1	0	0	0		1867	0	0	0	0	0	0	0
1868	0	0	0	0	0	0	0		1868	0	0	0	1	0	0	0
1869	1	0	0	1	0	0	0		1869	0	0	0	0	0	0	0
1870	0	0	0	1	0	0	0		1870	0	0	0	0	0	0	0
1871	1	0	0	0	0	0	0		1871	0	0	0	0	0	0	0
1872	0	1	0	0	0	0	0		1872	0	0	0	0	0	0	0
1873	0	0	0	0	0	0	0		1873	0	0	0	0	0	0	0
1874	2	1	0	0	0	0	0		1874	0	0	0	0	0	0	0
1875	1	0	0	1	0	0	0		1875	0	0	0	0	0	0	0
1876	1	0	0	1	0	0	0		1876	0	0	0	0	0	0	0
1877	0	0	0	0	1	0	0		1877	0	0	0	0	0	0	0
1878	1	0	1	1	0	0	0		1878	0	0	0	1	0	0	0
1879	0	0	0	1	0	0	0		1879	0	0	0	0	1	0	0
1880	0	1	0	0	0	0	0		1880	0	0	0	0	0	0	0
1881	0	0	0	1	0	0	0		1881	0	0	0	0	1	0	0
1882	0	0	0	0	1	0	0		1882	0	0	0	0	0	0	0
1883	1	0	0	0	0	0	0		1883	1	0	0	0	0	0	1
1884	2	0	0	0	0	0	0		1884	0	0	0	0	0	0	0
1885	1	0	0	0	1	0	0		1885	0	0	0	0	0	0	0
1886	1	0	0	1	0	0	0		1886	0	0	0	0	0	0	0
1887	1	0	0	1	0	0	0		1887	0	0	0	0	0	0	0
1888	1	0	0	0	0	0	0		1888	0	0	0	0	0	0	0
1889	0	0	0	0	1	0	0		1889	0	0	0	0	0	0	0
1890	1	0	0	0	2	0	0		1890	0	0	0	0	0	0	0
1891	0	0	0	0	0	0	0		1891	0	0	0	0	0	0	0
1892	0	0	0	0	0	0	0		1892	0	0	1	0	0	0	0
1893	0	0	0	1	0	0	0		1893	0	0	0	0	0	0	0
1894	0	0	0	1	0	0	0		1894	0	0	0	0	0	0	0
1895	1	0	0	0	0	0	0		1895	0	0	0	0	0	0	0
1896	0	0	0	1	0	0	0		1896	0	0	0	0	0	0	1
1897	1	0	0	0	0	0	0		1897	0	0	0	0	0	0	0
1898	0	0	0	1	0	0	0		1898	0	0	0	0	0	0	0
1899	1	0	0	0	0	0	0		1899	0	0	0	0	0	0	0
1900	0	0	0	0	0	0	0		1900	0	0	0	0	0	0	0
1901	1	1	0	0	1	0	0		1901	0	0	0	0	0	0	0
1902	0	0	0	0	0	0	0		1902	0	0	0	0	0	0	0
1903	1	0	0	1	0	0	0		1903	0	0	0	0	0	0	0
1904	0	0	0	1	0	0	0		1904	0	0	0	0	0	0	0
1905	1	0	0	1	0	0	0		1905	0	0	0	0	0	0	0
1906	1	0	0	1	0	0	0		1906	0	0	0	0	0	0	0
1907	0	0	0	0	0	0	0		1907	0	0	0	0	0	0	0
1908	1	0	1	1	0	0	0		1908	0	0	0	0	0	0	0
1909	1	0	0	0	0	0	0		1909	0	0	0	0	0	0	0
1910	1	0	0	1	0	0	0		1910	0	0	0	0	0	0	0
1911	0	0	0	1	0	0	0		1911	0	0	0	0	0	0	0
1912	2	0	0	1	0	0	0		1912	0	0	0	0	0	0	0
1913	1	0	0	1	1	0	0		1913	0	0	1	1	0	0	0
1914	1	0	0	0	0	0	0		1914	0	0	0	0	0	0	0
1915	0	0	0	1	0	0	0		1915	0	0	0	0	0	0	0
1916	0	0	0	2	1	0	0		1916	0	0	0	0	0	0	0
1917	0	0	0	0	0	0	0		1917	0	0	0	0	0	0	0
1918	0	0	1	1	1	0	0		1918	0	0	0	0	0	0	0
1919	0	0	0	1	0	0	0		1919	0	0	0	0	0	0	0
1920	1	0	0	1	0	0	0		1920	0	0	0	0	0	0	0
1921	1	0	0	1	1	0	0		1921	0	0	0	0	0	0	0
1922	0	0	0	1	0	0	0		1922	0	0	0	0	0	0	0
1923	0	0	0	1	0	0	0		1923	0	0	0	0	0	0	0
1924	1	0	0	1	0	0	0		1924	0	0	0	0	0	0	0
1925	0	0	0	1	0	0	0		1925	1	0	0	2	0	0	0
1926	1	0	0	1	0	0	0		1926	0	0	0	0	1	0	0
1927	1	0	0	1	0	0	0		1927	0	0	0	0	0	0	0
1928	0	0	0	0	0	0	0		1928	0	0	0	0	0	0	0
1929	0	0	0	1	0	0	0		1929	0	0	0	0	0	0	1
1930	0	0	0	0	0	0	0		1930	0	0	0	0	0	0	0
1931	1	0	0	0	0	0	0		1931	0	0	0	0	0	0	0
1932	0	0	0	1	1	0	0		1932	0	0	0	0	0	0	0
1933	1	0	0	1	0	0	0		1933	0	0	0	0	0	0	0
1934	1	0	0	0	0	0	0		1934	0	0	0	0	0	0	0
1935	1	1	0	0	0	0	0		1935	0	0	0	0	0	0	0
1936	1	0	0	1	0	0	0		1936	0	0	0	0	0	0	0
1937	1	0	0	0	0	0	0		1937	0	0	0	0	0	0	0
1938	0	0	0	1	0	0	0		1938	0	0	0	0	0	0	0
1939	1	0	0	1	0	0	0		1939	0	0	0	1	0	0	0
1940	1	1	0	1	0	0	0		1940	0	0	0	0	0	0	0
1941	1	0	0	1	0	0	0		1941	0	0	0	0	0	0	1
1942	0	0	0	1	0	0	1		1942	0	0	0	0	0	0	0
1943	1	0	0	1	0	0	0		1943	0	0	0	0	0	0	0
1944	1	0	0	0	0	0	1		1944	0	0	0	0	0	0	0
1945	1	0	0	1	0	0	1		1945	0	0	0	1	0	0	0
1946	1	0	0	1	0	0	0		1946	0	0	0	0	0	0	0
1947	1	0	0	0	0	0	1		1947	0	0	0	0	0	0	0
1948	1	0	0	2	1	0	1		1948	0	0	0	0	0	0	0
1949	0	0	0	0	0	0	0		1949	0	0	0	0	0	0	0
1950	1	0	0	1	0	0	0		1950	0	0	0	0	0	0	0
1951	1	0	0	1	0	0	0		1951	0	0	0	1	0	0	0
1952	0	0	0	1	1	0	1		1952	0	0	0	0	0	0	0
1953	1	0	0	1	0	0	0		1953	0	0	0	0	0	0	0
1954	0	0	0	1	1	0	0		1954	0	0	0	0	0	0	0
1955	0	0	0	0	1	0	2		1955	0	0	0	0	0	0	0
1956	1	1	0	0	0	0	0		1956	0	0	0	0	0	0	0
1957	0	0	0	1	0	0	0		1957	0	0	0	0	0	0	0
1958	1	0	0	1	1	0	0		1958	0	0	0	0	0	0	0
1959	0	0	0	1	0	0	0		1959	0	0	0	0	0	0	0
1960	0	0	0	0	1	0	0		1960	0	0	0	0	0	0	0
1961	1	0	0	0	0	0	0		1961	0	0	0	0	0	0	0
1962	0	0	0	1	0	0	0		1962	0	0	0	0	0	0	0
1963	0	0	0	0	0	0	0		1963	0	0	0	0	0	0	0
1964	1	0	0	1	0	0	0		1964	0	0	0	0	0	0	0
1965	1	0	0	1	0	0	0		1965	0	0	0	0	0	0	0
1966	0	0	0	0	0	0	0		1966	0	0	0	1	0	0	0
1967	0	0	0	1	0	0	0		1967	0	0	0	0	0	0	0
1968	0	0	0	1	1	0	0		1968	0	0	0	0	0	0	0
1969	0	0	0	1	0	0	1		1969	0	0	0	0	0	0	0
1970	0	0	0	1	0	0	0		1970	0	0	0	0	0	0	0
1971	1	0	0	1	0	0	0		1971	0	0	0	0	0	0	0
1972	0	0	0	1	0	0	0		1972	0	0	0	0	0	0	0
1973	0	1	0	1	0	0	0		1973	0	0	0	0	0	0	0
1974	0	0	0	1	0	0	0		1974	0	0	0	0	0	0	0
1975	0	1	0	0	0	0	0		1975	0	0	0	0	0	0	0
1976	1	0	0	1	0	0	0		1976	0	0	0	0	0	0	0
1977	0	0	0	1	0	0	0		1977	0	0	0	0	0	0	0
1978	0	0	0	1	0	0	1		1978	0	0	0	0	0	0	0
1979	1	0	0	1	0	0	0		1979	0	0	0	0	0	0	0
1980	1	0	0	0	0	0	0		1980	0	0	0	0	0	0	1
1981	0	0	0	1	0	0	0		1981	0	0	0	1	0	0	0
1982	1	0	0	1	0	0	0		1982	0	0	0	0	0	0	0
1983	1	0	0	1	0	0	0		1983	0	0	0	0	0	0	0
1984	1	0	0	1	0	0	0		1984	0	0	0	0	0	0	0
1985	0	0	1	0	1	0	0		1985	0	0	0	0	0	0	0
1986	1	0	0	0	0	0	0		1986	0	0	0	0	0	0	0
1987	1	0	0	0	0	0	0		1987	0	0	0	0	0	0	0
1988	1	0	0	0	0	0	0		1988	0	0	0	0	0	0	0
1989	1	0	0	1	0	0	0		1989	0	0	0	0	0	0	0
1990	0	0	0	0	0	0	0		1990	0	0	0	0	0	0	0
1991	0	0	0	0	0	0	0		1991	0	0	0	0	0	0	0
1992	1	0	0	0	1	0	0		1992	0	0	0	2	0	0	0
1993	0	0	0	0	0	0	0		1993	1	0	0	0	0	0	0
1994	0	0	0	1	1	0	0		1994	0	0	0	0	0	0	0
1995	1	0	0	1	0	0	0		1995	0	0	0	0	0	0	0
1996	0	0	0	0	0	0	0		1996	0	0	0	0	0	0	0
1997	0	0	0	0	0	0	0		1997	0	0	0	0	0	0	0
1998	0	0	0	0	1	0	0		1998	0	0	0	0	0	0	0
[truncated: 3,002 more rows]

## Sheet: π-NH distance
	CHCl3						DMSO
#Frame	2 (Ax.)	3	4	2 (Eq.)		#Frame	2 (Ax.)	3	4	2 (Eq.)
1	3.6735	3.2967	6.8825	3.9617		1	4.7596	5.6931	5.7309	4.1912
2	3.7482	4.0037	6.5388	3.7446		2	4.8686	4.4815	5.8833	4.3342
3	3.6812	3.3909	6.8098	4.0571		3	4.8908	4.784	6.1911	4.2064
4	3.6627	3.6989	6.3639	4.0785		4	4.954	4.4741	5.2812	4.0578
5	3.4717	4.1841	6.6324	4.1525		5	4.7573	4.2516	5.9313	4.0779
6	3.6339	3.7741	7.0054	4.0003		6	4.7071	4.6394	6.2638	4.2641
7	3.8997	3.2752	6.7044	4.0128		7	4.5302	4.796	6.0482	4.688
8	3.8588	3.4662	5.5623	4.3893		8	4.3691	4.7699	5.9087	4.0934
9	3.6694	3.7863	5.3242	4.3645		9	4.9209	4.5294	6.4009	3.7932
10	3.8965	3.7102	5.3777	4.099		10	4.7289	4.6982	6.3612	4.1434
11	3.674	3.9236	6.1378	4.0028		11	4.7354	4.6375	6.8092	3.9863
12	3.6134	3.424	5.8624	4.6496		12	4.9625	4.7872	6.6072	4.165
13	3.6649	4.2142	5.9485	4.0738		13	4.6099	4.7292	6.3164	4.0698
14	3.8278	3.7007	6.0609	4.349		14	4.0487	5.0053	6.7742	4.4415
15	3.9229	4.3263	6.0266	4.034		15	4.995	5.094	6.6087	3.9437
16	3.5438	3.5038	6.0239	4.1333		16	4.8511	4.6092	6.4946	4.4753
17	3.6765	3.9558	6.1058	4.4652		17	4.8132	4.9503	6.1534	4.1201
18	3.6934	3.1989	5.6887	4.4713		18	4.5099	4.2429	6.4081	4.4701
19	3.8828	3.4911	5.9771	3.8745		19	4.7046	4.6763	6.6166	4.6389
20	3.8265	3.6863	6.2155	4.7888		20	4.2554	4.835	6.3121	4.3982
21	3.8306	3.6307	5.7321	4.461		21	3.6188	4.7214	5.9178	4.243
22	3.4659	3.4541	6.019	4.3087		22	4.8331	4.4694	6.3541	4.6835
23	3.7007	3.4601	6.0757	4.1389		23	4.7335	4.7645	6.1601	4.3074
24	3.8806	3.9193	6.0416	4.27		24	4.566	4.5365	6.3806	4.3256
25	3.6107	3.5285	6.5825	3.8999		25	4.59	4.5792	6.72	4.342
26	3.7114	4.1926	5.9007	4.0615		26	3.8793	4.5735	6.6185	4.3684
27	3.7364	4.152	5.5681	4.4089		27	4.1123	4.9656	6.4379	4.139
28	3.7092	4.1592	5.9035	4.0093		28	4.7976	4.8184	6.4746	4.6134
29	3.6778	3.8431	6.0786	4.0505		29	4.5196	4.7602	5.8822	4.096
30	3.5874	3.2748	5.9714	4.2524		30	4.8275	4.6246	5.8699	4.5189
31	3.6826	3.7085	5.7907	3.9545		31	4.6762	4.8965	5.7764	4.3159
32	3.6928	3.9798	6.5261	4.1665		32	4.1593	4.8294	5.8384	4.1334
33	3.7237	4.1535	6.498	3.8004		33	4.4443	4.6152	5.6665	4.2398
34	3.4602	4.0791	6.4497	4.3429		34	4.5791	4.8071	5.7943	4.1407
35	3.8526	3.7208	6.448	3.9231		35	4.7744	4.9778	5.7186	4.5
36	3.8561	4.1502	6.3036	4.1864		36	4.5261	5.1638	5.2347	4.1907
37	3.5212	3.418	5.8549	3.7285		37	4.6826	5.1239	5.4588	4.0673
38	3.7654	3.597	6.0404	4.0991		38	4.3885	4.9285	6.2099	4.206
39	3.7433	3.5013	6.0557	3.9609		39	4.2367	4.6084	6.2926	4.3795
40	3.6174	3.2374	5.7944	4.3345		40	4.2025	4.7402	6.7617	4.5694
41	3.8269	3.8338	5.7714	3.8837		41	3.8491	4.9506	6.2374	4.7162
42	4.0035	3.4799	6.736	4.0026		42	4.0929	4.3406	6.4023	4.3605
43	3.6686	3.5627	6.3064	4.0129		43	4.3217	4.9202	5.9124	4.3833
44	3.7349	4.0913	6.4404	4.173		44	4.7293	5.0736	5.7114	4.0968
45	3.6027	4.3026	6.8291	3.6754		45	4.8499	5.8691	6.4813	4.0101
46	3.7803	4.5435	6.7416	3.8472		46	4.3962	6.1436	6.4653	4.071
47	3.8451	3.3805	6.7175	3.9671		47	4.6466	5.7046	6.4371	4.3873
48	3.7109	3.7984	6.4383	4.1271		48	4.6681	5.6703	5.809	4.2861
49	3.8558	3.7976	6.3871	4.0436		49	4.1226	5.6264	5.606	4.4406
50	3.8014	3.5014	6.1888	4.372		50	4.5822	5.7759	6.1862	4.2941
51	3.8089	4.233	6.2298	4.1526		51	4.5993	5.7869	6.3933	4.2321
52	3.8999	3.9136	6.8728	3.8208		52	4.4576	5.7277	6.5819	3.9556
53	3.7118	4.2027	6.4377	4.1451		53	4.3221	5.8984	6.0847	4.1367
54	3.7368	3.5361	6.198	4.0013		54	4.6508	5.9419	6.6294	4.4289
55	3.6243	3.7781	6.6668	4.1797		55	4.5668	5.7729	6.2843	4.344
56	3.7631	3.5325	6.3862	4.2629		56	4.4154	5.6888	6.2039	3.998
57	3.8957	4.5861	6.634	4.1339		57	4.6089	5.9228	6.552	4.5736
58	3.9687	3.736	6.7302	4.4802		58	4.6931	6.1933	6.6061	4.3224
59	3.7088	4.0345	6.6183	4.0658		59	4.7902	5.8547	6.3814	4.1503
60	3.7529	3.5919	6.5202	4.4089		60	4.4421	6.1018	6.5321	4.3436
61	3.8108	3.717	6.3316	4.0297		61	4.5945	5.7114	6.3633	4.4028
62	3.4273	3.5567	6.5822	4.4722		62	4.6665	5.7112	6.7968	4.4888
63	3.7115	3.6777	6.6559	4.2653		63	4.7279	5.5269	6.482	4.3569
64	3.6513	3.8139	6.465	4.489		64	4.5491	5.6749	6.6434	4.6608
65	3.9227	3.9868	6.8672	4.0818		65	4.6668	5.9419	6.0335	4.3145
66	3.6977	3.7754	6.471	4.2627		66	4.4943	5.9009	6.4463	4.3965
67	3.8691	3.9721	6.3212	4.0031		67	4.7681	6.0838	6.4427	4.57
68	3.9611	3.9129	6.5912	4.1843		68	4.0327	5.8012	6.3425	4.6347
69	3.7964	3.8341	6.4527	4.1091		69	4.2928	5.7812	6.1922	3.9458
70	3.7815	3.7352	6.1612	3.8346		70	4.4871	5.9088	6.2605	4.2738
71	3.8741	3.4815	6.6534	4.1747		71	4.7694	6.1209	6.722	4.5408
72	4.0364	3.4009	6.6629	4.1017		72	4.4819	6.2287	6.7091	4.2209
73	3.7564	3.644	6.4363	3.8354		73	4.4526	6.5054	6.0257	4.0865
74	3.8732	4.0427	6.781	3.8785		74	4.4856	6.1394	6.1714	4.4428
75	3.8857	4.1045	6.6722	4.3864		75	4.3539	6.2042	6.4987	3.8185
76	3.8581	3.5987	6.5375	3.8761		76	4.573	5.9443	6.1418	4.8029
77	3.6436	3.5196	6.845	3.9918		77	4.532	5.7796	6.2866	4.2026
78	3.6122	3.8999	6.7209	4.2855		78	4.6311	5.8895	6.246	4.2154
79	3.7693	4.3774	6.2761	4.1638		79	4.5312	6.002	6.5025	4.1652
80	3.5394	3.7275	6.6316	3.8651		80	4.2713	5.8681	6.3689	4.2559
81	4.0157	3.7954	6.6044	3.7087		81	4.2026	5.8322	6.4802	3.9751
82	4.297	3.5942	6.2992	4.1336		82	4.3268	5.6177	6.5322	4.1264
83	3.779	3.4438	6.5877	3.732		83	4.6379	6.003	6.3806	4.4506
84	3.5127	4.1018	6.7398	4.2994		84	4.7876	6.0736	6.4394	4.3535
85	3.5056	3.608	6.7019	4.2741		85	4.2977	5.52	6.2699	4.4577
86	3.7706	3.8135	6.7668	4.3713		86	4.2015	4.5999	5.7695	4.5284
87	3.9628	3.7299	6.5221	4.312		87	4.5373	3.8477	6.4748	4.4256
88	3.8885	3.5025	6.451	4.2377		88	4.6904	3.8421	6.1408	4.4261
89	3.6126	3.6782	6.6484	3.8991		89	4.3534	3.2973	6.1538	4.5213
90	3.7683	3.5664	6.6162	4.2464		90	4.7408	4.0444	6.293	4.3965
91	4.0561	3.4241	6.76	3.7092		91	4.7225	4.2881	5.7018	4.5926
92	3.7292	3.6765	6.7676	3.7575		92	4.5075	4.1064	6.0891	4.0191
93	3.7978	3.5276	6.9125	3.9661		93	4.6725	4.02	5.9884	4.4113
94	3.6624	3.4888	6.7046	4.1069		94	4.4498	3.8218	6.1865	4.5313
95	3.7336	3.5538	6.4641	4.0592		95	4.1927	3.7113	6.0746	4.2996
96	3.8914	4.4683	6.7739	4.3171		96	4.5335	4.472	6.0758	4.3146
97	3.8061	3.3855	5.9896	3.78		97	4.5599	3.7688	5.8192	4.7414
98	3.7676	3.5057	6.152	3.9974		98	4.581	3.6146	5.9701	4.3819
99	3.8353	3.8171	6.4556	3.6931		99	4.3497	3.625	5.8135	4.2857
100	3.6382	3.3675	6.0396	3.5666		100	4.5934	3.7165	6.1132	4.0779
101	3.9091	3.8417	5.5859	3.8303		101	4.4902	3.9354	6.6256	4.4223
102	4.0145	4.046	6.7623	4.1234		102	4.5527	3.6261	6.4556	4.5499
103	3.5544	4.4527	6.7276	3.9879		103	4.5614	4.1698	6.2661	4.5577
104	3.5058	3.1746	6.3847	4.0767		104	4.4319	4.7521	6.1826	4.586
105	3.8402	3.6707	6.2031	3.9		105	4.446	3.925	6.2852	4.4737
106	3.7418	3.9068	6.5787	4.3883		106	4.5775	3.9326	5.7239	4.1182
107	3.5837	3.7951	5.96	3.8765		107	4.2656	3.5552	5.8605	4.6034
108	3.6709	4.1434	6.28	4.2203		108	4.4145	3.7462	6.0354	4.6233
109	3.8125	3.491	6.6958	4.3755		109	4.3072	3.9627	6.4622	5.0509
110	3.7369	3.7132	6.3244	3.9329		110	4.6724	3.6718	6.5198	4.5273
111	3.7704	3.9922	6.9364	3.6951		111	4.5077	3.8668	5.9031	4.4737
112	3.6692	4.046	6.7291	4.0425		112	4.2101	3.7785	5.7641	4.2619
113	3.6445	3.7277	6.5616	4.2155		113	4.5248	4.3003	5.7526	4.1663
114	3.6388	3.8595	6.4481	4.2319		114	4.4535	4.166	5.5218	4.3307
115	3.9809	3.7202	6.8066	4.0402		115	4.2076	4.252	6.0473	4.1688
116	3.6128	4.0223	6.5209	4.4425		116	4.492	5.1679	6.1196	4.3136
117	3.9257	3.865	6.6765	4.7437		117	4.5047	4.0958	5.5888	4.3197
118	3.5815	3.751	6.6303	3.9815		118	3.97	4.1306	5.7785	4.4967
119	3.6837	3.7473	6.3138	4.2814		119	4.5671	4.5627	5.7793	4.4154
120	3.6358	4.0592	6.4945	3.8278		120	4.1986	4.3468	6.2204	4.0926
121	3.6664	3.4362	6.4981	4.1287		121	4.251	4.2506	5.7624	3.8439
122	3.6489	3.8716	6.4454	4.0831		122	4.3369	3.7453	5.5536	4.1465
123	3.9612	3.6405	6.6362	4.3062		123	4.3776	4.303	5.9095	4.2317
124	3.7086	3.7018	6.3458	3.7088		124	4.2153	4.0365	6.3032	4.4447
125	3.6062	3.9631	6.4183	3.7465		125	4.4164	4.9159	5.6804	4.4127
126	3.6752	3.5166	6.4511	4.2155		126	3.8688	4.3951	5.8983	4.5817
127	3.7691	4.2841	6.368	3.9795		127	3.6988	3.5441	5.9589	4.425
128	4.046	3.8961	6.2347	4.0768		128	4.644	4.4147	5.7756	4.3481
129	3.5834	3.863	6.6129	4.0982		129	4.8814	4.1247	6.0811	4.3325
130	3.6205	3.3449	6.5381	3.9228		130	4.9668	4.3081	5.9357	3.9067
131	3.7375	4.0986	6.6504	4.3955		131	5.0428	4.1834	5.8497	4.1125
132	3.4058	3.2793	6.7991	4.0106		132	4.9956	4.1424	5.5876	4.1994
133	3.9641	3.869	6.6357	3.9399		133	5.0774	3.8796	5.3998	4.1217
134	3.8057	4.8742	6.4729	4.2061		134	4.883	4.2581	5.7347	4.2652
135	3.5036	3.7063	6.567	3.8515		135	4.8865	3.945	5.6994	4.2389
136	3.7023	3.649	6.3774	4.1757		136	4.9508	3.6955	5.5841	4.3558
137	3.6557	3.4895	6.1013	4.3916		137	5.1657	3.9311	6.0098	4.2524
138	3.6816	3.4939	6.2419	3.888		138	4.7877	4.4424	5.3788	4.5773
139	3.7816	3.4649	6.5178	4.172		139	5.077	3.5043	5.6396	4.3986
140	3.6809	3.8263	6.4735	4.122		140	4.7252	3.5753	5.1312	4.1599
141	3.826	3.7836	6.7985	3.7824		141	4.0164	4.3837	5.682	3.9311
142	3.9383	3.2162	6.5587	4.0311		142	4.7769	4.0618	4.7	3.9806
143	3.9174	4.1484	6.6359	3.9796		143	4.3044	4.0069	5.0906	4.9154
144	3.6522	3.7601	6.3262	4.3578		144	4.2301	4.6846	4.9978	4.1793
145	3.9377	3.7221	6.0775	3.8421		145	4.1937	3.8822	5.2476	4.2042
146	3.6503	3.7464	6.1046	4.1891		146	5.0089	4.5283	5.9965	4.1991
147	3.528	3.9267	5.6836	4.0673		147	4.9469	3.9572	5.7544	4.4217
148	3.7547	3.2552	5.875	4.4033		148	4.4244	4.0329	4.9665	4.171
149	3.9474	3.9971	6.1022	3.9868		149	4.821	4.1225	5.2247	4.1778
150	3.91	4.1617	6.3298	4.1853		150	4.8465	4.3447	5.5028	4.3176
151	3.9736	3.6291	6.3882	3.7797		151	4.9759	4.7674	5.514	3.8736
152	3.7267	3.867	6.0763	3.9164		152	4.7257	4.5715	5.7053	4.3343
153	3.8085	3.6486	6.1579	4.1845		153	4.6673	4.0565	5.499	4.455
154	3.8267	3.2613	5.5812	4.301		154	4.6237	4.6879	5.4192	4.2436
155	3.8032	3.6069	6.0061	4.1674		155	4.6584	3.7913	5.3233	4.2435
156	4.0053	3.7097	6.0008	3.8253		156	4.4876	3.7463	5.4856	4.7604
157	3.548	3.5213	5.5199	4.0561		157	4.6355	3.9563	5.8052	4.2726
158	3.7453	4.3522	5.731	3.8051		158	4.8055	3.7643	4.7626	4.444
159	3.5983	4.1982	5.8599	4.188		159	5.0816	3.7982	4.0007	4.1464
160	3.5121	3.9722	6.0378	4.1134		160	4.942	3.744	4.9714	4.3376
161	3.8515	3.8969	6.3904	4.0446		161	5.1107	3.7915	5.3041	4.2231
162	3.5044	4.1532	5.9461	4.2542		162	4.793	3.7116	5.5054	4.0115
163	3.7629	3.6216	6.1095	4.1676		163	4.4394	3.7447	5.5227	4.1131
164	3.8982	3.5714	6.0446	3.9619		164	4.9472	4.1364	5.2378	4.8174
165	3.9415	3.9106	5.8217	3.8954		165	4.6599	4.1869	5.233	4.5081
166	3.8658	3.3056	5.9235	3.9569		166	4.949	3.7271	5.0867	4.3014
167	3.8155	3.9464	6.0459	4.091		167	4.4112	5.1347	5.0049	4.3724
168	3.7325	3.5082	5.959	4.2908		168	4.6318	4.1005	5.4792	4.354
169	3.9117	4.0938	5.5062	4.2658		169	4.4306	3.8323	5.1239	4.3889
170	3.6038	4.1739	5.526	4.4627		170	4.4822	3.799	5.8081	4.1858
171	3.9443	4.1101	5.546	4.2248		171	4.7396	3.5126	5.3624	4.6985
172	3.7255	3.4098	5.9871	4.0514		172	4.4179	3.8218	5.0331	4.7142
173	3.7918	4.0896	5.5063	3.9016		173	4.5747	3.7435	5.7012	4.668
174	3.8044	4.601	5.7709	4.011		174	3.6532	3.9784	5.1261	4.1013
175	3.9292	3.816	5.5796	3.8771		175	4.8571	5.4338	5.0626	4.6178
176	3.8767	4.5208	6.1282	4.066		176	4.6853	4.2921	5.45	4.3705
177	3.5668	3.4926	5.9215	4.0079		177	4.847	3.8462	5.3695	3.7524
178	3.5533	3.7945	5.7104	3.8805		178	4.702	4.2901	5.429	4.1688
179	3.6573	3.5753	5.8713	4.3108		179	4.3787	4.1387	5.1244	4.2056
180	3.7948	3.8722	5.8598	4.0227		180	4.8793	3.8748	5.6636	4.3506
181	3.5596	4.1948	6.0478	4.0212		181	4.1312	3.8581	5.5458	4.3285
182	3.8687	3.9468	5.8742	4.5978		182	4.8569	4.0533	5.7216	4.4157
183	3.927	3.6512	5.5531	4.6509		183	4.4621	3.8338	5.3704	4.0719
184	3.6297	3.2761	6.0499	3.9659		184	4.2709	3.9351	5.6625	4.1836
185	3.4548	4.0181	5.7258	3.911		185	4.7954	3.8047	6.0509	4.4173
186	3.7966	3.9512	5.7815	3.97		186	4.4622	3.9116	5.5255	4.5939
187	3.5673	3.7729	6.0307	3.9285		187	4.7082	4.5138	5.8409	4.8519
188	3.9533	3.931	6.0672	3.979		188	4.0188	3.9538	6.1824	4.5485
189	3.6371	3.8111	6.217	3.9135		189	3.7959	4.0284	6.1368	4.3365
190	3.7692	4.6119	5.9358	4.4307		190	4.3107	4.1157	6.0249	4.1824
191	3.6673	3.3517	5.7223	4.0826		191	4.4166	4.3513	6.1771	4.5357
192	3.4322	4.0124	6.2801	4.4877		192	4.7989	4.3004	6.0276	4.2135
193	3.5075	3.5975	6.0172	4.1171		193	4.9801	3.8849	6.2808	4.0841
194	3.5238	3.9879	5.9222	4.1423		194	3.9364	3.424	6.2921	4.0839
195	3.5912	3.8496	5.7249	4.288		195	4.2589	3.4167	6.1014	4.4629
196	3.6668	3.6277	5.9811	3.8147		196	4.5044	3.6619	6.7313	4.2054
197	3.5163	3.697	5.881	4.0016		197	4.4779	3.8417	6.2769	4.2829
198	3.6411	4.4353	5.9396	4.0137		198	4.0173	4.3488	6.6368	4.8209
199	3.8215	3.9403	6.2708	3.8033		199	4.6644	3.9963	6.2464	4.5382
200	3.6723	3.8831	5.9271	4.1759		200	4.4929	3.8411	6.5671	4.2114
201	3.621	3.4311	5.7787	3.9143		201	4.2021	3.6243	6.2846	3.9856
202	3.5867	4.1698	6.2647	3.9831		202	4.1614	3.761	6.1486	4.4935
203	3.9015	3.8145	6.2804	4.3112		203	4.2266	3.4547	5.9256	4.1669
204	3.6406	3.581	6.9113	4.4027		204	4.4616	3.3462	6.6719	4.4054
205	3.5466	4.3922	5.9861	4.2041		205	4.3372	3.4207	6.0999	4.1043
206	3.6972	3.8225	6.0938	4.5108		206	4.5014	3.5287	6.4436	4.4774
207	3.6081	4.1067	6.0318	4.0306		207	4.9785	3.741	6.6089	4.3792
208	3.7324	3.4748	6.3297	3.8017		208	4.7412	3.7803	6.1377	3.9553
209	3.3865	4.1944	6.6709	3.9646		209	4.7343	3.8005	5.7761	4.2018
210	3.8193	3.7263	6.5407	4.2617		210	3.5089	3.5264	5.942	4.1033
211	3.6106	5.5659	6.7947	4.2001		211	3.8892	3.4026	6.5726	4.3905
212	3.7747	4.0656	6.8203	4.2784		212	3.8111	4.356	6.3928	4.0168
213	3.9869	3.6327	6.6934	4.1241		213	3.6652	3.9609	6.5084	4.3687
214	3.9322	3.6824	6.6953	4.1815		214	3.9575	4.2829	6.2129	4.2499
215	3.7324	3.6326	6.3271	4.0368		215	3.7802	3.3892	6.3507	4.3337
216	4.0293	3.7305	6.4546	4.117		216	3.6366	4.2149	6.2701	4.1041
217	3.822	3.2773	6.5108	4.2044		217	4.0758	3.6645	5.9801	4.2636
218	3.6785	3.5094	6.6876	4.031		218	3.9712	3.5909	5.8658	4.2496
219	3.8296	3.7054	6.5575	4.0055		219	3.6041	3.6798	5.9782	4.4106
220	3.6071	3.7172	6.0236	3.8275		220	3.6761	4.2136	6.0849	4.4776
221	3.8715	3.3145	5.9156	4.0433		221	3.5784	3.5169	5.7624	4.1112
222	3.5595	3.5748	6.446	4.0899		222	3.9868	3.7714	5.8482	4.6771
223	3.8848	3.7148	5.8829	4.2494		223	3.9983	3.6408	5.9204	4.1016
224	3.45	3.8618	6.1157	4.3474		224	3.7931	3.8002	5.6799	4.1519
225	3.9574	3.5654	6.1491	3.8122		225	3.6564	3.7978	5.5296	4.4163
226	3.7806	3.6749	6.1579	3.7373		226	3.6163	3.7458	5.7591	4.1895
227	3.7371	3.3423	6.0074	4.3237		227	3.4893	3.4611	6.0271	4.0014
228	3.2534	3.9699	6.3654	4.0208		228	3.6346	3.5528	6.2894	4.3826
229	4.1116	3.8344	5.7317	4.1918		229	3.9025	3.8507	5.9415	4.0069
230	3.743	4.0006	6.4208	4.1423		230	3.9391	4.3414	6.2522	4.2215
231	3.5366	3.437	6.646	4.5492		231	3.7963	4.0948	6.3062	4.3251
232	3.7103	3.8505	5.9761	4.4036		232	3.6693	3.9445	6.1768	4.0127
233	3.6598	3.8361	6.3269	4.0788		233	4.0827	4.2811	6.1099	3.7799
234	3.6756	3.6064	6.4474	4.1092		234	3.9045	5.0461	6.1982	4.0178
235	3.8266	3.764	6.5144	4.1384		235	3.9241	4.7106	6.1445	4.0385
236	3.774	4.0483	6.6718	3.932		236	4.06	4.6216	6.3426	4.0485
237	3.7894	3.9033	6.6598	4.51		237	4.1301	3.8973	6.4588	4.2678
238	3.7637	3.4813	6.4251	4.1891		238	3.881	3.7181	6.3411	4.0952
239	3.6303	4.1872	6.3998	3.8035		239	3.9064	4.3333	6.2721	4.0507
240	3.7596	3.6513	6.6811	4.3216		240	3.8708	3.6917	6.1089	4.0591
241	3.7797	3.9566	6.5084	4.0735		241	4.0691	4.2969	6.1099	4.5222
242	3.8536	3.5559	6.3368	4.2597		242	3.7242	4.278	6.1835	4.3817
243	3.5345	3.6901	5.6322	3.8683		243	3.8365	3.6598	6.0214	4.6268
244	3.5451	3.7319	6.556	4.2986		244	3.8076	3.7197	6.1368	4.1453
245	3.7701	3.7545	6.5595	4.1458		245	4.0503	4.4454	6.1733	4.6144
246	3.8021	4.0328	6.7509	4.3261		246	4.2072	3.6613	6.1614	4.2892
247	3.598	3.5688	6.2133	5.0841		247	3.8753	3.7613	5.6951	4.4335
248	3.638	3.7548	6.09	5.0886		248	3.9505	4.0097	5.7764	4.4228
249	3.6658	3.7284	5.5359	4.9826		249	4.2542	4.0297	5.2698	4.1363
250	3.748	3.7557	6.3435	5.1173		250	4.4033	4.3694	6.2323	4.2566
251	3.4106	3.7554	6.0821	5.1402		251	3.9675	4.0422	5.9178	4.2466
252	3.838	3.9163	5.7972	5.0829		252	4.0057	4.0932	6.0242	4.2861
253	3.5965	5.3193	6.3226	5.179		253	4.6477	4.4919	6.2734	4.5962
254	3.8456	4.9528	6.2474	3.8274		254	4.7435	3.9955	6.641	4.4243
255	3.5528	5.7069	6.7368	4.2776		255	4.641	4.5102	5.87	4.3613
256	3.6697	5.4128	5.7944	4.3299		256	4.8207	4.9995	6.6969	4.3661
257	3.8704	5.1516	6.3504	4.0655		257	4.8783	4.0826	6.7519	4.001
258	3.8097	4.0891	6.489	4.2644		258	4.4826	3.6201	6.7208	3.9865
259	3.7619	3.7096	6.3905	3.9068		259	4.6793	3.6407	6.4816	3.889
260	3.4636	3.5265	6.4766	4.054		260	4.1114	3.7019	6.6136	4.6611
261	3.734	3.8875	6.2085	4.2152		261	4.5723	4.1735	6.4748	4.0887
262	3.6361	3.8208	5.6455	3.9969		262	4.4705	4.2889	6.5326	4.3297
263	3.2581	3.8071	5.3826	4.0859		263	4.4762	5.0594	6.6024	4.1066
264	3.6297	3.7101	5.5762	4.0006		264	4.7622	4.0377	6.2116	4.1247
265	3.7205	4.2295	6.2227	4.2146		265	4.6776	3.6078	6.4354	4.1605
266	3.6576	3.6759	6.589	4.1481		266	4.3907	3.4966	6.5589	4.5429
267	3.9248	3.4319	6.2131	3.9025		267	4.6384	4.1732	6.6842	4.4389
268	3.4928	3.6695	5.5715	4.2254		268	4.5899	4.4942	6.3633	4.5954
269	3.5969	3.6506	5.9027	4.1657		269	4.7137	4.2371	6.5891	4.411
270	3.6881	3.8986	6.0122	4.0874		270	4.7863	4.4341	6.2491	4.1376
271	3.6734	4.2818	6.174	3.9292		271	4.7721	4.4237	6.3632	4.3479
272	3.9071	3.6151	6.2913	4.1686		272	4.4191	3.8613	6.3424	4.4185
273	3.6968	3.592	6.6479	3.8209		273	4.5584	4.1458	6.0596	4.0929
274	3.9492	3.9352	6.7653	4.3407		274	4.5906	4.7165	5.9001	4.8
275	3.7797	3.7132	6.1083	4.0881		275	4.5253	5.1757	6.3504	4.5573
276	3.8569	3.8492	6.5615	4.2777		276	4.4039	4.8585	6.3453	4.5533
277	3.7862	3.7116	6.5352	4.1195		277	4.2674	4.6377	5.9896	4.1481
278	4.1454	3.4418	6.508	4.1129		278	4.4112	4.8137	6.6214	3.9269
279	3.408	3.4846	6.3971	4.393		279	4.3205	3.8384	6.4319	4.1614
280	3.6825	3.6535	6.6374	4.1369		280	4.1928	4.8581	6.1695	4.4121
281	3.6027	3.9745	6.4386	4.371		281	4.629	3.4451	6.1314	4.3887
282	3.6742	4.253	6.6987	4.1454		282	4.9167	4.053	6.2235	4.0478
283	3.6292	3.8717	6.9598	3.9849		283	4.5178	3.809	6.2411	4.2661
284	3.676	3.8466	6.5987	4.2003		284	4.5468	3.9137	6.119	4.3494
285	3.8646	4.0233	6.4756	4.0542		285	4.7003	4.0379	6.4354	4.342
286	3.5032	3.8047	6.6624	4.1875		286	4.8194	3.9887	6.4817	4.3968
287	3.7451	3.795	6.4084	4.0709		287	3.9083	4.707	6.3438	4.1968
288	3.9982	3.7047	6.2644	4.1769		288	4.2595	3.8859	6.4903	4.38
289	4.0039	3.9691	6.7283	4.1105		289	4.5211	4.6234	6.0339	4.5586
290	3.5809	3.5092	6.0988	3.9206		290	4.631	3.7448	6.2801	4.4839
291	3.882	4.2529	6.3883	4.2766		291	4.906	3.9472	5.4407	4.5993
292	3.7619	4.064	6.1836	4.0912		292	4.2667	4.197	6.2892	4.5954
293	3.689	3.7722	6.1942	3.9243		293	4.7708	3.8429	6.5031	4.3455
294	3.5927	3.6879	6.2651	4.1433		294	4.214	4.698	6.6053	4.5096
295	3.8903	4.0063	5.8802	4.5289		295	4.5887	4.4124	6.7246	4.433
296	3.7108	3.9681	6.0433	3.9932		296	4.8182	4.1369	6.0321	5.041
297	3.6458	3.5543	6.5011	4.034		297	4.4348	4.3647	6.2647	4.6173
298	4.0063	3.8863	6.0501	4.2806		298	4.4462	4.7318	6.3595	3.945
299	3.5963	3.9406	5.9101	4.0852		299	4.3731	4.1324	6.4721	4.3624
300	3.4824	4.2762	6.513	4.0415		300	4.6364	3.9466	5.733	3.9672
301	3.6396	4.0709	6.5218	3.9571		301	4.6567	3.9968	5.8522	4.0511
302	3.7378	4.3014	6.8591	3.9096		302	4.7193	3.5463	5.6958	4.5323
303	3.5906	4.031	6.0981	4.0472		303	4.5395	4.1951	5.732	4.1853
304	3.6793	3.9788	6.5162	4.0574		304	4.2285	3.8329	6.1256	4.3773
305	3.5817	4.0875	6.6501	4.1816		305	4.1505	3.6473	5.6128	4.0472
306	3.9198	4.6595	6.8328	4.2151		306	4.7121	4.0822	5.2614	4.3682
307	3.6971	4.5554	6.1517	4.4498		307	4.7249	4.255	5.3954	4.1401
308	3.6914	5.1653	6.7835	3.9981		308	4.4268	4.5095	5.3418	4.4977
309	3.7465	3.5262	6.4319	4.0898		309	3.6928	3.5236	5.8045	4.4774
310	3.8509	3.4992	6.7521	4.1551		310	3.7095	3.8651	5.3815	4.2936
311	3.8971	3.7161	6.0556	4.4519		311	3.823	3.5708	5.9146	4.5096
312	3.7279	3.7816	6.6495	4.2226		312	3.7184	4.0669	5.8634	4.2361
313	3.7106	3.601	6.7776	4.2551		313	3.6293	3.2613	5.8642	4.2003
314	3.7383	4.0909	6.3533	4.7027		314	3.7507	4.241	5.7589	4.478
315	3.5801	3.7204	6.8111	4.0919		315	3.6217	3.7743	5.6593	4.2423
316	3.7017	3.3669	6.7906	4.3074		316	3.7058	4.5822	5.681	4.4709
317	3.9318	3.7281	6.7379	4.3153		317	3.9068	4.6331	5.7423	4.5733
318	3.8714	3.8016	5.9	3.9137		318	3.9475	4.0254	6.1029	4.7358
319	3.6848	4.0607	6.0942	4.3223		319	3.5568	4.5674	6.4712	4.3626
320	3.9537	3.6813	5.9466	3.9273		320	4.1857	3.7914	6.2534	5.0222
321	3.6241	3.6267	6.1992	3.9205		321	3.9336	3.6159	6.4297	4.7583
322	3.6924	4.1705	6.2154	4.049		322	3.9088	3.9549	6.2103	4.3561
323	3.6274	4.0986	6.0553	3.8011		323	3.8473	3.8031	5.8113	4.0391
324	3.6958	3.6566	5.8373	4.0313		324	3.9089	4.0024	6.1252	4.2841
325	3.6999	3.9745	5.8928	4.5121		325	3.7407	4.554	5.308	3.9709
326	3.8175	3.313	5.7457	4.2589		326	3.9163	3.8968	5.5934	4.1322
327	3.9715	3.4533	6.259	4.53		327	3.8849	4.7841	6.0339	4.4028
328	4.1194	3.5254	5.863	4.1326		328	4.1123	4.1791	5.729	4.0273
329	3.7158	3.7053	5.6238	4.1585		329	4.0474	3.9848	6.2122	4.1778
330	3.6202	3.7221	5.8166	3.9639		330	3.7231	5.0892	6.2711	4.3037
331	3.6659	3.8188	6.6033	3.8284		331	3.8904	3.8846	6.0859	4.108
332	3.8654	4.0063	6.6205	3.8853		332	3.865	4.0588	6.387	4.2834
333	3.5591	3.9579	6.5427	3.9284		333	3.7293	4.3485	6.4713	4.0561
334	3.7645	3.8342	6.6291	4.0736		334	3.763	4.2704	5.4273	3.9402
335	3.9908	3.675	6.5567	4.0095		335	3.5452	5.8636	6.0063	4.0397
336	3.6364	4.2434	6.4877	4.0317		336	3.9856	5.4722	5.4424	4.3147
337	3.8042	3.9188	6.1415	4.1948		337	3.6357	4.2391	5.7647	3.9066
338	3.7489	4.1939	6.2207	4.1085		338	3.8704	4.6074	6.2263	4.444
339	3.7763	3.8992	6.0684	4.3092		339	3.4889	4.247	6.1095	4.4389
340	3.6862	3.9733	6.3622	4.0578		340	3.6767	3.9616	5.3557	4.1305
341	3.8265	3.8008	5.8681	4.0447		341	3.9019	5.4306	6.1643	3.9588
342	3.8212	3.537	5.898	3.8678		342	3.7756	4.965	5.9125	4.1967
343	4.0182	3.8615	6.8352	4.1456		343	3.8765	4.2632	5.7733	4.1758
344	3.6601	3.9963	6.609	3.8939		344	4.0056	4.8721	5.8076	4.1702
345	3.6905	3.8269	6.3122	3.8984		345	4.2895	4.6041	5.593	4.4083
346	3.7549	4.1838	6.1292	4.0678		346	4.4406	3.6804	5.4429	4.2277
347	3.4757	3.4593	6.3051	4.0676		347	4.2043	3.7287	5.9796	5.0561
348	3.5228	3.8139	6.4359	4.2808		348	4.2476	4.3487	5.2839	4.5883
349	3.7513	3.7536	6.5358	4.144		349	4.8028	3.6413	5.9657	4.2488
350	3.8294	3.6216	6.882	4.5053		350	4.4744	3.9032	5.5767	4.3785
351	3.9909	3.2061	6.6012	4.152		351	4.1203	3.8795	5.7771	4.4089
352	3.5891	3.4858	6.7263	4.0123		352	4.123	4.1323	5.4898	4.4407
353	3.8036	3.9542	6.6862	4.0267		353	4.1764	4.5555	6.0346	4.4257
354	3.8006	4.3964	6.7126	3.9498		354	4.3721	4.0167	6.1288	4.1133
355	3.7053	3.7626	6.7888	4.2245		355	3.9497	4.7028	6.0201	4.3941
356	3.4457	4.3767	6.6637	3.9884		356	4.065	5.5116	5.5217	4.2614
357	3.8625	3.9906	6.6067	3.9794		357	4.5985	5.4195	6.3028	4.1634
358	3.7633	3.9267	6.4621	4.1827		358	4.4603	5.8907	5.6632	4.1332
359	3.8608	3.9826	6.5736	4.149		359	4.5782	5.6525	5.6421	4.4955
360	4.0021	3.7144	6.5414	4.184		360	4.5059	5.9859	5.9266	4.2557
361	3.7431	4.0661	6.2829	3.7818		361	4.527	5.8724	6.3889	4.0687
362	3.6463	3.9818	6.5557	3.8929		362	4.5036	5.9164	6.0005	4.059
363	3.4003	3.7949	6.3841	4.2297		363	4.6396	6.0534	6.0709	4.5698
364	3.7607	3.9796	6.7373	4.0018		364	4.8138	6.0804	6.2474	4.0691
365	3.8639	3.8104	6.7839	4.116		365	4.4651	5.8276	6.0586	4.2194
366	4.0449	4.1741	6.527	4.3021		366	4.5216	5.964	6.2638	4.2133
367	3.8092	3.852	6.6535	4.0046		367	4.4238	5.9174	6.2741	4.3293
368	3.5229	3.3868	6.5995	4.4166		368	4.6274	5.7981	6.4083	4.3267
369	3.4907	3.6073	6.5456	3.9095		369	4.5104	6.0216	6.5613	4.3545
370	3.8695	3.9128	6.7041	3.9953		370	3.8173	5.9178	6.4985	3.9711
371	3.4767	3.9118	5.6793	3.9997		371	4.149	6.2423	6.5459	4.1588
372	3.7414	3.5795	6.0301	4.0992		372	4.2087	5.7444	6.7014	4.26
373	3.7523	3.4904	6.6168	4.1891		373	4.5291	5.849	6.5395	4.1531
374	3.7592	3.8221	6.5499	4.1988		374	4.636	6.103	6.5126	4.7415
375	3.5828	4.0748	6.6428	4.1287		375	4.7259	5.8867	6.5268	4.6316
376	3.6596	3.9672	6.5604	4.0446		376	4.3552	6.1609	6.1159	4.2846
377	3.7106	3.6959	6.7034	4.3063		377	4.0305	5.9056	6.5931	4.2882
378	3.5983	3.526	6.5876	4.3569		378	4.4991	5.9091	6.2042	4.3089
379	3.9135	3.512	5.7751	4.1722		379	4.4635	6.0941	6.8225	4.0495
380	3.708	4.3269	6.245	3.9719		380	4.7143	5.9554	5.7362	4.0881
381	3.7413	3.4389	6.0777	4.0786		381	4.5346	5.7074	6.0307	4.4937
382	3.6581	3.2782	5.9392	3.9767		382	4.6439	6.0858	5.8566	4.3192
383	3.7614	4.3622	5.9743	4.3924		383	4.5901	4.4069	5.0293	4.5267
384	3.6296	3.9814	6.3537	4.1124		384	4.5099	3.4077	5.6699	3.933
385	3.9648	3.7105	6.015	4.046		385	4.5637	4.3255	5.2559	4.1089
386	3.4786	3.8424	5.6612	3.9923		386	4.445	4.9633	5.9396	4.4582
387	3.4503	3.3665	5.8338	4.1099		387	4.212	4.6921	5.7149	4.1213
388	3.7057	3.4738	5.9384	4.0472		388	4.5858	4.4571	5.6682	4.2832
389	3.7552	4.0264	5.9232	4.1349		389	4.138	5.0634	5.7492	4.1635
390	3.4419	3.7032	5.6815	3.8761		390	4.227	4.2881	5.376	4.739
391	3.5415	3.4794	6.0021	4.273		391	4.622	4.8781	5.7794	4.5845
392	3.9556	3.5922	6.2321	4.0794		392	4.611	4.7562	5.6697	4.264
393	3.6904	3.7926	5.8025	4.3692		393	4.5183	5.0124	6.2691	4.4513
394	3.7933	4.1601	4.8407	3.8777		394	4.4167	5.0153	5.8454	4.2918
395	3.6945	3.8853	5.9663	4.0242		395	4.3588	4.185	5.6171	4.5297
396	3.7523	3.6474	6.0821	4.1667		396	4.307	4.7117	6.1383	4.1098
397	3.7413	3.4455	5.7507	3.7456		397	4.4591	5.233	5.8053	4.3716
398	3.9157	3.7876	5.8186	4.2924		398	3.8291	4.7364	5.7392	4.7497
399	3.5942	3.5337	5.6598	4.7262		399	4.8038	5.0933	5.3904	4.3763
400	3.7587	4.4625	5.9621	4.1453		400	4.4465	5.0733	5.5788	4.6449
401	3.7615	4.0953	5.8408	4.3423		401	4.7623	4.6286	5.1589	4.1366
402	3.832	3.6361	6	3.8256		402	4.4447	5.0557	5.3346	4.6375
403	3.5819	3.703	5.9474	3.9761		403	4.5853	4.9081	5.7563	4.3389
404	3.6277	4.0973	5.686	4.429		404	4.4061	4.3721	5.3124	4.3167
405	3.8067	3.5033	6.0228	4.7573		405	4.2519	4.5412	5.0464	4.2784
406	3.6057	4.3399	6.521	3.8101		406	4.2751	5.0427	5.817	4.4786
407	4.0323	4.3307	6.2355	3.9649		407	4.4616	4.2835	6.0234	4.2931
408	3.7308	3.8782	6.7292	4.2757		408	4.3187	3.7437	5.9478	4.6233
409	3.7312	3.6926	6.6022	3.8107		409	4.4832	3.5209	6.0442	4.4332
410	3.8859	3.9346	5.9747	4.4675		410	4.8622	3.9864	6.0928	4.2556
411	3.9791	3.6612	6.5605	4.6372		411	4.7096	3.7305	5.6204	4.6732
412	3.8903	3.9758	6.2667	3.9153		412	4.8241	4.264	6.0652	4.407
413	3.5665	3.6773	6.1237	3.8468		413	3.9381	3.981	5.8139	4.0648
414	3.8225	3.6544	5.9287	4.3017		414	4.8962	3.7282	5.772	4.5746
415	3.7958	4.6935	6.0371	4.1036		415	4.9666	3.5696	5.6542	4.4811
416	3.7676	3.7084	5.8961	4.2662		416	4.4147	4.5714	5.8916	4.7212
417	3.7011	3.3133	5.7877	4.1525		417	4.8209	4.0832	5.672	4.5918
418	3.9821	3.6202	5.8929	4.0447		418	4.653	3.4321	5.6779	4.2965
419	3.6491	3.9222	6.1357	4.4478		419	4.5477	4.0207	5.2389	4.421
420	3.6818	4.458	5.7537	3.8964		420	4.2516	3.7201	5.617	4.0178
421	3.9261	4.0001	5.74	4.2451		421	4.5336	4.5571	5.2336	4.4447
422	3.4783	3.9547	6.1111	4.4281		422	4.4141	3.7803	5.2241	4.2201
423	3.636	3.8308	6.0421	4.1501		423	4.1085	3.8399	6.1443	4.6078
424	3.7358	3.8831	6.876	4.1106		424	4.7972	4.3416	6.5647	4.3254
425	3.6232	3.7077	6.9709	3.9211		425	4.3999	4.0846	6.6845	4.2931
426	3.6414	3.7393	6.6844	4.0923		426	4.6087	4.0549	6.1402	4.3826
427	3.7867	3.949	6.6288	4.217		427	4.5405	4.5174	6.2496	4.2981
428	3.9619	3.5434	6.6388	3.9742		428	4.237	4.2499	6.0244	4.9187
429	3.7464	3.7176	6.1662	3.883		429	4.792	3.7422	5.9923	4.521
430	3.9009	3.8443	6.5502	3.8097		430	4.4636	4.7522	5.4337	4.7611
431	3.7857	3.7061	6.1903	4.0414		431	4.4345	3.9527	5.526	4.3092
432	3.7316	3.938	6.3395	3.7141		432	4.5083	4.5163	6.0738	4.5171
433	3.5735	3.8842	6.1726	3.9244		433	4.6375	4.3389	5.7884	4.5166
434	3.5866	3.6922	5.4874	4.2264		434	4.6114	4.4191	5.8437	4.1336
435	3.7524	3.677	6.3742	4.1001		435	4.5367	3.8887	5.7232	4.2968
436	3.7683	3.5343	5.9919	3.7845		436	4.3604	3.8189	5.7296	4.0861
437	3.7093	3.6012	6.3268	3.7695		437	4.2809	4.1477	5.7349	4.3672
438	3.6707	3.8571	5.586	4.0457		438	4.6065	4.0863	6.1266	4.3355
439	3.7524	3.7629	6.9396	4.1157		439	4.5274	3.586	5.418	4.278
440	3.9845	3.8579	6.6479	4.2028		440	4.5693	4.2353	5.3991	4.4301
441	3.6558	3.9429	6.251	4.0491		441	4.4607	4.4331	5.3448	4.5607
442	3.849	3.6819	6.3848	3.8595		442	4.3944	4.0745	5.6927	4.546
443	3.6299	3.6173	6.8156	4.0422		443	4.5716	3.5989	5.9573	4.3066
444	3.6905	3.7505	6.2915	3.9772		444	4.5676	4.2119	5.7696	4.3318
445	3.6032	3.8137	6.2514	4.0016		445	4.2587	3.8358	5.6567	4.4284
446	3.5738	3.5729	6.3748	4.345		446	4.7024	4.1379	5.6528	4.0767
447	3.7304	3.6333	6.559	4.0818		447	4.552	3.9672	5.5768	4.063
448	3.6514	4.2344	6.3623	4.2535		448	4.3664	3.8074	5.7115	4.3524
449	3.8964	3.7049	6.2672	4.7008		449	4.1862	4.3016	5.5972	4.3008
450	3.7952	3.8195	6.0905	3.8972		450	4.5517	3.7827	5.7325	4.3235
451	3.8469	4.1759	6.7515	4.4507		451	4.0261	3.8785	6.0639	4.1268
452	3.8699	3.6249	6.2497	3.5117		452	4.2933	3.8666	5.9934	4.0827
453	3.6659	3.3913	6.8199	3.9622		453	4.3064	3.8117	5.4218	4.1313
454	3.835	3.764	6.2013	4.2141		454	4.3911	3.7744	5.959	4.0511
455	3.7011	3.6651	6.6049	4.2625		455	4.3278	3.9863	5.6641	4.11
456	3.8398	3.6615	6.598	4.3958		456	4.34	3.539	6.2611	4.0806
457	3.759	3.8304	6.2572	3.8784		457	4.3623	3.8969	6.0582	4.0027
458	3.9877	4.4487	5.401	4.2687		458	4.4342	4.2641	5.7973	4.1353
459	3.9273	4.3115	5.983	4.2571		459	4.5984	4.181	6.1786	4.4701
460	3.9408	3.7067	5.5034	3.9871		460	4.5499	4.0655	6.1218	4.4318
461	4.1943	3.7152	5.0199	4.3431		461	4.745	3.9232	5.607	4.3996
462	3.8067	3.6776	5.1612	4.0369		462	4.2674	4.1964	5.0986	4.5237
463	3.7292	3.6759	5.867	4.0349		463	4.535	4.088	5.5779	4.1896
464	3.4965	3.6698	4.9783	3.9988		464	4.6561	3.9894	5.7747	4.21
465	3.6222	4.0895	5.8761	4.3298		465	4.6242	3.9431	4.8949	4.3416
466	3.785	3.9397	4.8133	4.0336		466	4.2859	4.0472	5.5525	4.1336
467	3.7646	3.579	5.6049	4.3037		467	4.1302	4.1284	5.6007	4.3733
468	3.8444	3.8064	5.1819	3.8098		468	4.1967	4.8068	4.9881	4.2503
469	3.6492	3.6294	5.9662	4.0526		469	4.3242	4.3546	5.5121	4.3391
470	3.6716	4.3341	4.8004	4.0081		470	3.9184	4.5664	5.0581	4.1677
471	3.7943	3.9381	5.6136	4.0782		471	4.3972	4.5046	5.6663	4.3634
472	3.7471	4.2035	5.7954	4.7129		472	4.354	4.3236	5.6977	4.3158
473	3.7202	4.0893	6.0547	3.9519		473	4.5365	4.9673	5.8674	4.3478
474	3.8362	4.1234	6.2334	4.0176		474	4.2284	4.8314	5.9981	3.8873
475	3.7791	4.0862	5.4501	3.8945		475	4.5329	4.3357	6.16	4.4356
476	3.7932	3.4708	5.5135	3.7523		476	4.4379	4.3708	6.0047	4.563
477	3.7729	4.0985	5.873	4.2033		477	4.6016	4.0294	6.1593	4.6321
478	3.9928	3.9668	6.2492	4.1421		478	4.3332	4.1772	5.6222	4.4769
479	3.8045	3.9471	6.0603	4.187		479	4.6246	4.1691	5.5066	4.0759
480	3.5405	4.2179	6.1018	4.2515		480	4.1549	4.0317	5.7333	4.3566
481	4.1164	3.1348	5.123	4.2823		481	4.3187	3.969	5.5777	4.4467
482	3.6122	4.3393	5.2633	4.101		482	4.3592	4.2259	5.7841	4.5207
483	4.4421	3.499	5.6058	3.7168		483	4.7344	3.854	5.7812	4.6602
484	3.56	4.0493	5.4135	3.8363		484	4.7268	3.5631	5.4839	4.4946
485	3.6555	3.799	5.3249	4.038		485	4.3436	3.7577	5.8291	4.5263
486	3.8617	3.5817	5.1195	4.1934		486	4.508	4.3138	5.5925	4.3584
487	3.8298	4.326	6.356	4.3329		487	4.2557	3.638	5.3753	4.2717
488	3.7176	3.5395	4.8885	4.1017		488	4.4277	3.6329	5.2307	4.3033
489	3.6298	3.6023	6.3163	4.2514		489	4.7943	3.7833	5.0413	4.4204
490	3.7493	3.7298	6.3044	4.1803		490	4.1416	3.6516	5.4624	4.2364
491	3.7796	3.545	5.2548	4.2272		491	4.3062	3.7293	5.7472	4.4165
492	3.6845	3.8047	5.2657	4.1071		492	4.429	3.5002	6.0528	4.2506
493	3.8588	3.9987	5.401	3.871		493	4.2254	3.4792	5.762	4.6168
494	3.6709	4.104	5.3364	4.1805		494	4.3055	3.4452	5.4201	4.1592
495	3.633	3.8193	5.5111	3.8563		495	4.4173	3.9829	5.171	4.0753
496	3.7096	3.5817	5.6192	4.1799		496	4.1616	4.2278	5.4583	4.1647
497	3.6231	3.6012	5.2982	3.9597		497	4.3447	4.0425	5.7251	4.3638
498	3.817	4.7093	5.5325	4.0688		498	4.0751	3.778	5.4312	4.5851
499	3.8366	4.1812	5.3045	3.99		499	4.3747	3.8421	5.6857	4.0826
500	3.7007	3.9677	5.5673	3.8731		500	4.2852	3.3749	5.3429	4.4036
501	3.8178	3.6382	5.4914	4		501	4.4244	3.6367	4.8901	4.4142
502	3.8724	3.165	5.5606	3.8362		502	4.7249	5.5481	4.8267	4.4002
503	3.7729	4.2463	5.2748	3.9676		503	4.3006	3.9956	5.8382	4.7143
504	3.7876	3.8997	4.9421	4.1821		504	4.4282	4.0456	6.0644	4.4123
505	3.7801	3.7525	5.4198	4.2027		505	4.358	4.1399	5.7486	4.5373
506	3.7285	3.9128	5.648	3.8714		506	4.3814	3.8582	5.8082	4.6929
507	3.9174	3.9783	5.8862	4.1976		507	4.4565	3.7833	5.6634	4.145
508	3.6623	3.8925	3.9036	4.2087		508	4.4175	3.8951	5.7447	4.223
509	3.7187	4.5273	6.018	4.2524		509	4.2585	4.3717	5.7187	4.4693
510	3.7812	3.9828	5.5142	4.2205		510	3.9827	4.1378	5.8098	4.2841
511	3.7949	3.6827	5.7559	4.0654		511	4.4455	4.8659	6.4963	4.3912
512	3.745	4.5694	5.8936	3.9092		512	4.3443	4.8525	6.5156	4.167
513	3.871	3.8766	5.563	4.2948		513	4.5928	4.2701	5.995	4.5331
514	3.8298	3.6096	5.064	3.8144		514	4.8791	4.3151	5.532	5.1842
515	3.9858	5.6032	6.0683	3.9502		515	4.255	4.0466	5.9709	5.1017
516	3.6745	5.7609	5.5599	4.3408		516	4.3762	4.1082	5.7254	4.9955
517	3.5817	3.9295	5.6063	4.4912		517	4.2956	4.157	6.3746	4.9908
518	3.6219	3.521	5.5596	3.911		518	4.3328	4.1142	6.134	5.1388
519	3.9078	3.5357	5.0951	4.035		519	4.7588	4.4309	6.3959	4.5825
520	3.5809	3.8717	5.3673	3.8881		520	4.6731	3.486	6.3485	4.6384
521	3.8893	3.7144	5.911	4.0922		521	4.336	3.7447	6.0904	4.5333
522	3.6121	3.8532	5.7645	4.089		522	4.2527	3.5229	5.9775	4.5498
523	3.7685	3.8156	6.3079	3.5731		523	4.7909	3.5524	5.5857	4.3328
524	3.7466	3.6558	6.0989	4.226		524	4.6224	4.1605	6.1079	4.1722
525	3.688	4.0213	5.9436	4.112		525	4.5595	3.5189	4.2644	4.2784
526	3.6532	3.8054	5.5146	4.1399		526	4.6292	3.8444	4.2586	4.3833
527	3.6764	3.6353	5.4468	3.7606		527	4.2025	5.6797	4.0967	4.3229
528	3.7629	3.8408	5.2988	3.7996		528	4.5935	5.6801	4.9494	4.2468
529	3.8039	3.8446	5.2969	4.2271		529	4.4241	5.7016	4.208	3.9261
530	3.6182	3.7988	5.2806	4.1146		530	4.4429	6.0175	5.579	4.2492
531	3.6062	3.8158	4.9661	3.9885		531	4.2037	5.94	5.1401	4.2179
532	3.7541	3.6999	5.3242	4.2008		532	4.2294	5.9821	5.5988	4.4758
533	3.6904	3.7195	4.3559	3.804		533	4.49	5.8055	5.7481	4.2052
534	3.7987	3.9031	5.4217	3.8109		534	4.2748	5.9676	5.8153	4.3961
535	3.5722	3.4469	5.6679	3.9839		535	4.3367	6.0339	5.7474	4.2934
536	3.7611	3.4731	5.7141	4.0734		536	4.0145	6.046	6.2986	4.3932
537	3.8169	3.9858	6.0412	3.8477		537	4.7515	6.2007	6.0347	4.44
538	3.5287	3.9945	5.4284	4.1386		538	4.3885	6.174	5.9678	4.5276
539	3.6552	3.6203	5.5592	4.2802		539	4.3056	6.1584	6.0665	4.5794
540	3.8442	5.5118	5.8561	4.1783		540	4.2309	6.1975	5.7908	4.5862
541	3.6262	3.3969	5.2799	4.1327		541	4.2829	6.0815	5.7667	4.2515
542	3.9929	3.3674	5.7829	3.816		542	4.4762	6.2623	6.099	3.8523
543	4.0452	3.7879	5.9354	4.0691		543	4.3108	5.9034	5.8432	4.1337
544	3.5251	4.0765	5.8739	3.8738		544	4.3447	5.934	5.2632	4.3465
545	3.8463	3.6031	5.8828	3.8812		545	4.3142	6.0363	5.7602	4.4317
546	3.7817	3.7049	6.4023	4.0378		546	4.0965	6.152	6.1544	4.7371
547	3.4908	3.8407	5.0619	4.2466		547	4.5289	5.6254	5.9383	4.6335
548	3.5455	3.951	4.9785	4.0946		548	4.537	5.8569	5.4846	4.2403
549	3.8282	3.5611	5.7842	3.9665		549	4.3106	6.1142	6.2888	4.3453
550	3.5986	3.5866	6.1926	4.0345		550	4.4312	6.0371	5.5316	4.3881
551	4.1494	3.852	5.9328	4.1878		551	4.3811	6.239	6.0111	4.6092
552	3.816	4.0432	5.1968	4.398		552	4.5004	6.2695	5.9141	4.1679
553	3.5748	3.5939	5.7046	4.0109		553	4.5789	6.104	6.0479	4.5706
554	3.7162	3.6964	5.2942	3.9969		554	4.5334	5.9603	5.82	4.4798
555	3.8065	3.9479	5.4794	4.1608		555	4.8692	6.0181	5.8078	4.1784
556	3.9052	3.4346	5.7037	4.6874		556	4.7191	5.7151	5.7316	4.7368
557	3.9724	3.655	5.6847	4.4117		557	4.3962	6.1086	5.8576	4.3097
558	3.7158	3.3885	5.9363	4.132		558	4.5146	5.8093	5.9486	3.9396
559	3.5751	3.3844	5.9271	4.119		559	4.6081	5.8474	6.2499	4.4746
560	3.5327	3.678	5.593	4.0548		560	4.7196	6.012	5.7441	4.2849
561	3.7042	3.9211	5.5555	3.9388		561	4.3673	5.9814	5.666	4.4864
562	3.4575	4.01	5.3862	3.8202		562	4.4693	5.9327	5.675	4.5297
563	3.7562	3.4092	5.6793	4.0847		563	4.1964	5.9985	5.5239	4.2741
564	3.6092	3.8787	5.7408	4.43		564	4.3164	5.8676	5.8461	4.5736
565	3.5036	4.0984	5.1846	4.1861		565	4.2158	5.5078	5.6679	4.3069
566	3.9949	3.9438	5.5877	4.5025		566	4.4524	5.8885	5.7779	4.4035
567	3.9028	3.6489	5.3376	4.4617		567	4.4326	5.9072	5.6528	4.4244
568	3.6307	3.6116	5.3543	4.3356		568	4.3963	5.8379	5.552	4.3837
569	3.6798	3.7934	5.7004	4.4386		569	4.4715	5.7925	5.9308	4.4354
570	3.7456	3.5025	3.9551	3.8097		570	4.5008	5.9116	5.5547	4.5441
571	3.6191	4.402	2.2065	4.3863		571	4.413	6.0394	5.9688	4.6021
572	4.0136	4.103	2.8443	4.1341		572	4.374	5.8537	5.9147	4.1479
573	3.6582	3.3916	3.051	4.1814		573	4.0308	5.9804	6.2531	4.7105
574	3.934	4.1711	3.0671	4.2091		574	4.3435	5.8043	6.4417	4.1395
575	3.7993	3.8374	2.1755	4.3202		575	4.463	5.9771	6.3547	4.1512
576	3.8643	4.1733	2.8714	3.9073		576	4.3327	5.8702	6.3358	4.3174
577	3.6548	3.4379	2.3811	4.4201		577	4.4724	5.9219	6.1453	4.0811
578	3.6457	3.261	2.9137	4.1358		578	4.7432	5.5242	6.3448	4.2436
579	3.4431	3.7311	2.6197	3.9717		579	4.7607	5.349	5.9885	4.3183
580	3.8125	3.5046	2.7384	4.1248		580	4.5269	5.8425	6.1901	4.0999
581	3.7228	4.0449	2.2341	4.0613		581	4.6823	5.9026	6.2376	4.3925
582	3.922	3.6196	3.0172	4.0778		582	4.4438	5.7298	6.3288	4.5453
583	3.6808	3.778	2.6079	4.2829		583	4.2538	6.0267	6.5318	4.2524
584	3.3072	3.3174	2.7912	3.8732		584	4.7002	6.031	6.2831	4.3461
585	3.8045	4.6179	2.5288	4.2216		585	4.3294	5.8633	6.6297	4.3114
586	3.542	3.7306	2.8325	4.5531		586	4.5849	5.728	6.0763	4.5495
587	3.7349	4.03	2.8064	4.0352		587	4.3892	5.7864	6.5823	4.7505
588	3.9434	4.0255	2.6456	4.483		588	4.4593	6.0898	6.3866	4.3116
589	3.997	4.5449	3.0053	4.2801		589	4.3364	5.6612	6.2605	4.4945
590	3.5899	3.514	2.8786	4.0106		590	4.5779	5.5463	6.218	4.6004
591	3.7323	3.4256	2.7722	4.0694		591	4.4073	5.9122	6.3449	4.5368
592	3.9362	3.6829	2.4231	4.0798		592	4.4674	5.9784	5.9193	4.3444
593	3.7737	4.3211	2.3131	4.0903		593	4.3398	5.8475	6.1462	4.6328
594	3.7142	4.1774	2.6007	4.0752		594	4.497	5.6778	5.6399	4.4823
595	3.4991	3.7912	2.1582	3.9172		595	4.7039	5.7297	5.6841	4.3113
596	3.8857	4.1836	2.4296	4.2		596	4.6008	5.6761	5.7005	4.5237
597	3.6854	5.1012	2.901	4.2744		597	4.6122	5.9868	5.9453	4.2539
598	3.4521	3.6543	2.5516	4.0904		598	4.2779	5.9862	6.2505	4.5552
599	3.6919	3.6127	2.5027	4.1475		599	4.5776	5.9909	6.1491	4.7004
600	3.6607	3.8728	2.3856	3.8806		600	4.6266	5.9583	6.2594	4.2376
601	3.4938	3.92	2.6444	4.2462		601	4.7328	5.8758	6.3951	4.2207
602	3.6725	3.7565	5.1443	4.2171		602	4.2692	5.5222	6.138	4.2546
603	4.0189	3.7087	5.756	4.3755		603	4.7165	5.5596	6.2658	4.0713
604	3.5712	4.1004	5.369	4.2261		604	4.2753	4.9501	5.9428	3.8299
605	3.3804	3.8331	6.1931	3.9312		605	4.3212	3.9093	6.11	4.3689
606	3.5229	4.1481	5.6176	3.9573		606	4.257	4.046	6.289	4.5373
607	3.8851	4.2697	5.3555	4.2635		607	5.0248	3.8371	6.099	4.4002
608	3.6035	4.6825	5.7579	4.2434		608	4.7989	4.3149	6.0578	4.285
609	3.6943	3.7245	5.632	3.9467		609	4.6378	4.1017	6.2692	4.5679
610	3.7555	3.9173	6.1327	4.0093		610	4.4129	4.3666	6.2608	4.6119
611	3.8553	3.5822	5.465	4.1318		611	4.4848	4.449	6.1133	4.5967
612	3.5181	3.8341	5.4475	4.406		612	4.8994	4.3016	5.7608	4.2098
613	3.5528	3.6726	5.7348	4.2172		613	4.6369	3.89	6.0424	4.2199
614	3.728	3.8258	5.4663	4.4237		614	4.5536	3.8207	5.735	4.1346
615	3.9216	3.5943	4.832	4.3735		615	4.3828	3.7092	5.9936	4.0148
616	3.6313	4.1451	4.5251	3.7735		616	4.7275	3.8263	6.4265	4.4022
617	3.5141	3.6196	5.425	4.2549		617	4.5742	4.1107	5.9267	4.4578
618	3.5847	3.6401	5.9274	4.0741		618	4.3575	3.5789	5.824	4.0578
619	3.6012	4.3803	5.7898	4.1225		619	4.5365	3.6803	5.8946	4.3721
620	3.5213	3.9506	6.3607	4.4488		620	4.3017	3.9996	6.1455	4.54
621	3.8012	3.8312	5.849	4.4546		621	4.5501	4.0369	6.0361	4.1958
622	3.5658	3.4473	5.8353	4.5316		622	4.3878	4.1602	5.496	4.2812
623	3.7642	4.1444	6.507	3.9943		623	4.2472	3.7586	5.907	4.4488
624	3.7465	3.4741	5.9487	4.2787		624	4.6064	4.0056	5.6748	4.4606
625	3.5508	3.9219	6.2054	3.999		625	4.5311	4.2302	5.6515	4.487
626	3.6961	3.7314	5.9018	4.1595		626	4.4935	4.1773	5.3399	4.1067
627	3.6918	3.7368	6.0933	4.1055		627	4.698	4.7887	6.4369	4.2173
628	3.7258	3.7487	5.4947	4.2963		628	4.5511	3.8644	5.3015	3.9733
629	3.8194	4.0181	5.7742	4.1954		629	4.268	4.3516	5.9125	4.0657
630	4.0027	3.9049	5.57	4.184		630	4.3129	3.9707	5.2081	4.1643
631	3.5761	3.7594	5.6366	3.988		631	4.559	3.6095	5.5468	4.4674
632	3.6965	3.8623	5.0585	4.1578		632	4.0535	3.5772	5.8571	4.2453
633	3.8103	3.4607	5.4747	3.9741		633	4.309	4.521	5.4675	4.344
634	3.7939	3.6217	5.5868	4.0829		634	4.1495	4.6941	5.9644	4.3956
635	3.9891	4.0949	5.5948	3.9742		635	4.4426	4.9216	5.4119	4.1331
636	3.6513	3.5363	5.5253	4.2343		636	4.5299	4.4727	5.8265	3.8578
637	3.599	3.7439	5.2402	3.8619		637	4.658	4.8027	6.0242	4.089
638	3.4313	4.0151	5.4911	3.9781		638	4.3881	4.7468	5.7094	4.3778
639	3.5923	3.5483	5.2567	3.9162		639	4.3854	4.7462	5.7397	4.4627
640	4.0585	3.7141	5.6469	3.9077		640	4.3693	4.7098	5.8505	3.9979
641	3.657	4.1346	5.8029	4.1578		641	4.4095	4.6773	5.6882	4.3245
642	3.7555	3.4536	4.942	3.7512		642	4.5286	4.4889	5.411	3.853
643	3.699	3.6225	5.7447	4.1577		643	4.7026	4.6943	5.8622	4.1554
644	3.7991	3.5364	5.3519	4.0702		644	4.5088	4.2218	5.9772	4.1496
645	3.7028	3.839	6.0139	4.1022		645	4.6472	4.9751	5.7872	3.6519
646	3.7903	3.4985	5.5114	4.6699		646	4.5549	4.846	5.436	3.758
647	3.6623	3.546	5.7173	4.5513		647	4.362	4.1421	5.845	4.0454
648	3.6983	3.5662	5.2419	4.2116		648	4.0671	4.6088	6.0517	3.901
649	3.733	3.6884	5.8259	4.3097		649	4.771	4.7545	5.6743	3.7721
650	3.4646	3.5527	5.3192	3.9955		650	4.2656	4.3653	5.7984	4.234
651	4.1651	3.4088	5.8385	3.8965		651	4.3495	4.598	5.7925	4.1586
652	3.6707	3.7141	5.4749	3.8732		652	4.1477	5.0779	5.9476	3.7704
653	3.9459	4.2435	4.1702	4.2895		653	4.6083	4.6781	5.6927	4.3632
654	3.8895	3.8214	5.0062	4.1294		654	4.3125	4.4144	5.7203	3.9128
655	3.8593	3.3371	5.0545	4.3411		655	4.3766	4.7898	5.5939	4.4107
656	3.5412	3.9016	6.0196	4.26		656	4.7087	5.099	5.903	4.3075
657	3.6318	3.7799	5.8237	4.0889		657	4.5062	4.8463	6.2626	4.4933
658	3.7616	4.946	4.8288	4.17		658	4.6241	4.6287	6.4831	4.3684
659	3.5815	3.9979	5.5192	4.0138		659	4.6478	4.6269	6.4492	4.3123
660	3.7363	4.1808	5.5984	3.831		660	4.059	4.8259	6.2489	4.0992
661	3.8319	3.6449	5.3197	4.1343		661	4.2489	5.1904	6.4453	4.0231
662	3.7621	3.6219	5.5942	4.0861		662	4.1873	4.9469	5.5691	3.8773
663	3.8683	3.4685	5.4714	3.8832		663	4.4105	4.7152	6.2315	4.1914
664	3.7698	4.0462	5.1263	4.0898		664	4.385	4.6552	5.609	4.4767
665	3.7864	4.0428	5.165	4.0935		665	4.1867	4.3874	5.3169	4.3837
666	4.1142	3.7049	5.4928	4.2331		666	4.3031	5.0111	5.924	4.3215
667	3.6436	3.4039	5.613	4.2021		667	4.7798	5.0687	6.131	4.3325
668	3.4722	3.9594	5.6408	4.0542		668	4.1315	4.6829	6.558	4.6953
669	3.6362	3.4186	5.2201	4.1474		669	4.7076	4.7428	6.8017	4.523
670	3.4752	3.5742	6.2793	3.8274		670	4.3965	4.8289	6.6572	4.2738
671	3.6344	3.3406	5.5514	4.5173		671	4.7796	4.9684	6.2344	3.9871
672	3.6763	3.7278	5.2728	4.1684		672	4.5741	4.2927	5.8	4.0654
673	3.6671	3.615	5.1476	3.9264		673	4.6658	4.2117	5.8268	4.1711
674	3.8755	3.9814	4.6994	4.4158		674	4.1117	4.5325	6.2107	4.3514
675	3.6837	3.6949	5.1709	4.2442		675	4.1917	4.8971	5.4456	4.3965
676	3.6456	3.8385	5.4092	3.9882		676	4.6431	4.745	6.3549	4.3643
677	3.7633	3.7589	5.3038	3.8041		677	4.5838	4.8583	5.9491	4.2102
678	3.4799	4.029	5.2537	4.4547		678	4.7151	5.0433	6.6704	4.2706
679	3.7034	3.6974	5.3817	4.0408		679	4.6488	5.0089	6.2248	4.1815
680	3.591	3.9593	5.2994	4.1613		680	4.9591	5.2762	5.9745	4.0695
681	3.8079	3.7371	5.5767	4.0385		681	4.481	4.4893	5.9202	4.7361
682	3.7052	4.0871	6.1183	4.0046		682	4.461	4.5155	5.7066	4.4548
683	3.9367	4.3721	5.3703	4.4315		683	4.3443	4.5203	5.1209	4.0538
684	3.6431	4.1577	5.5002	4.1154		684	4.5063	4.0431	5.8927	4.3369
685	3.6747	4.3695	4.2972	4.0442		685	4.3102	4.5723	5.8078	4.1384
686	3.7701	4.7578	5.8526	4.1588		686	4.6139	4.7402	5.8689	4.3073
687	3.7435	5.2606	5.5033	4.4797		687	4.0608	4.4708	5.3442	4.3152
688	3.6594	5.0036	5.6966	4.0843		688	4.7747	4.2584	5.4193	4.3796
689	3.9161	3.8607	5.4454	4.611		689	4.2045	4.0732	5.2455	4.2904
690	3.9117	3.4875	4.9265	3.9788		690	4.3721	5.0449	5.547	4.3458
691	3.6454	3.723	5.2858	3.791		691	4.213	4.9248	5.9519	4.3017
692	3.696	3.9797	5.6519	4.0919		692	4.2611	4.6558	6.1235	4.3361
693	3.6144	4.2241	5.1593	3.9516		693	4.681	4.4186	5.9424	4.164
694	3.7802	3.5146	5.0427	4.0182		694	4.6729	4.0994	5.772	4.1956
695	3.6181	3.8931	5.3263	4.0154		695	4.7314	5.3086	5.8814	4.2631
696	4.0036	3.5209	5.7653	4.2443		696	4.2211	5.0611	6.0739	4.1557
697	3.5953	3.9546	5.4034	3.8965		697	4.6892	5.0202	5.3659	4.3963
698	3.7318	3.8538	5.5582	4.1899		698	4.5834	4.8894	6.112	4.353
699	4.0053	3.6564	5.4425	3.7296		699	4.3422	4.485	5.8846	4.2773
700	3.6805	3.6225	6.4451	4.1295		700	4.3337	4.5986	6.1232	4.443
701	3.7312	4.1414	6.0701	4.1479		701	4.2131	3.7772	5.5398	4.2526
702	3.7645	3.6781	5.9571	4.1761		702	4.6564	4.5604	5.8053	4.2648
703	3.8351	3.4218	6.0863	4.061		703	4.3535	4.5948	5.4307	4.447
704	3.959	3.8714	6.4078	4.2036		704	4.5476	5.2314	5.7509	4.5934
705	3.8357	4.1972	6.6535	4.3222		705	4.2318	4.8856	5.7263	4.1382
706	3.7987	3.5882	6.5115	4.109		706	4.4737	4.9316	6.3276	4.3541
707	3.7347	3.5977	5.8174	4.6093		707	4.4752	4.6617	6.3217	4.362
708	3.9651	3.8655	6.092	3.9613		708	4.4578	3.7988	6.1621	4.5606
709	3.7456	4.5165	6.2287	3.9529		709	4.2705	4.7633	6.199	4.2212
710	3.605	3.7037	6.1049	4.2836		710	4.8198	4.5881	6.0378	4.5411
711	3.611	3.2641	5.9083	3.9324		711	4.0966	4.7782	5.8687	4.4185
712	3.7921	4.1223	6.0189	4.4446		712	4.419	4.7484	5.8721	4.4586
713	3.6677	3.8898	6.0093	3.8814		713	4.4046	4.3957	5.943	4.4231
714	3.8507	3.9233	6.3832	4.0633		714	4.3127	4.9788	6.2367	4.5364
715	3.5896	4.0984	5.6229	4.0138		715	4.1208	4.3458	6.0539	4.3369
716	3.7628	4.0847	5.738	4.2607		716	4.4332	4.593	6.4331	4.3847
717	3.9101	4.0145	5.5675	4.1634		717	4.4376	5.2115	6.4573	4.0433
718	3.6246	4.1254	6.0159	4.0415		718	4.1434	4.5274	6.2108	4.1815
719	4.0019	3.3348	6.3048	4.2074		719	4.3548	4.6058	6.5367	4.3691
720	4.0478	3.6367	5.6876	4.6351		720	4.4117	5.0657	6.2644	4.048
721	3.6013	3.8445	5.7135	3.93		721	4.4398	4.164	6.044	4.1117
722	3.9108	3.9492	5.5672	4.1603		722	4.3776	4.6254	6.3766	3.9071
723	3.6584	3.6129	5.9213	3.9239		723	4.2686	4.4921	5.7399	4.2866
724	3.811	3.5629	6.0697	4.099		724	4.3141	4.5947	6.0305	4.8371
725	3.6924	4.5395	5.9841	4.0487		725	4.7466	4.4217	5.9146	4.9187
726	3.9597	4.5032	5.9887	3.9359		726	4.3078	4.9924	6.0384	4.9648
727	3.5867	3.8054	6.1119	3.9171		727	4.4714	4.5623	5.7371	4.3081
728	3.612	3.5812	5.8686	3.81		728	4.309	4.682	6.0528	4.5014
729	3.7726	3.58	5.7623	4.0092		729	4.5131	4.5015	5.9479	4.9636
730	3.6036	5.4379	6.1414	4.2531		730	4.4867	4.9291	5.7956	4.5867
731	3.5622	5.3491	6.0084	3.9789		731	4.7037	4.7144	6.0231	4.427
732	3.7929	4.6344	5.7037	3.7448		732	4.4813	3.4533	6.0723	4.3592
733	3.6967	3.7141	5.7498	4.1746		733	4.4309	3.8054	6.1869	4.41
734	3.6473	3.5638	6.0597	3.9105		734	4.1864	3.5471	5.7429	4.3976
735	3.9261	3.9309	5.9945	4.2149		735	4.5994	3.6701	5.9119	4.5771
736	3.6279	5.2204	5.8132	4.187		736	4.2852	3.5863	5.4839	4.3442
737	3.9542	4.7447	5.8386	4.0219		737	4.2981	4.0215	5.416	4.9726
738	3.7198	3.5891	5.851	4.1093		738	4.4221	4.0363	5.5522	4.7628
739	3.8653	4.4322	6.0008	3.8186		739	4.3981	3.4151	5.9381	5.0759
740	3.8093	3.8735	6.1349	4.1091		740	4.2514	4.1288	5.8926	4.7025
741	3.4256	3.5593	6.1424	3.753		741	4.3949	4.1466	5.2422	4.5535
742	3.6224	3.3751	6.1761	4.2206		742	4.5841	4.832	5.5588	4.8179
743	3.655	3.7496	6.0033	4.4079		743	4.2613	4.9938	5.1566	4.6011
744	3.7783	3.6636	6.5689	3.9412		744	4.491	3.7127	6.088	4.8257
745	3.8288	3.7543	6.591	4.1783		745	4.3365	3.9318	5.992	4.2058
746	3.8768	3.5756	6.5515	4.2217		746	4.5984	4.0314	6.3181	5.0875
747	3.9152	3.4958	6.3965	4.1005		747	4.4113	4.0747	6.1046	4.6922
748	3.619	4.5069	6.5077	4.0969		748	4.2198	4.1115	5.7761	4.3131
749	3.7949	4.0057	6.7675	4.229		749	4.3579	3.8599	5.6431	4.3583
750	3.6333	3.6639	6.3358	3.8122		750	4.5211	4.1716	6.0212	4.2938
751	3.8736	3.6835	5.9603	4.0132		751	4.2274	4.2035	5.5632	4.6067
752	4.013	3.8138	5.77	3.9975		752	4.545	4.614	5.2271	4.2549
753	3.7934	3.8092	6.2634	3.8066		753	4.5697	4.2223	5.2121	4.5319
754	3.7191	3.9264	6.2916	3.8192		754	4.4627	4.9197	5.1097	4.1517
755	3.6224	3.5242	6.2596	4.1661		755	4.4237	4.3924	5.8434	4.4677
756	3.7615	3.8518	5.56	4.2493		756	4.562	3.9681	5.2684	4.0898
757	3.6092	3.5722	6.524	3.9833		757	4.4822	3.9474	6.0599	3.9562
758	3.7384	4.0641	6.3921	3.9745		758	4.8654	4.0094	5.9111	3.6952
759	3.9686	3.8626	6.1172	4.2286		759	4.4921	3.5755	6.2727	3.969
760	3.6787	3.6027	6.1281	4.5674		760	4.5784	3.6222	5.778	4.0739
761	3.7756	3.4389	6.0307	3.9175		761	4.313	3.7152	5.774	4.0513
762	3.755	3.7763	6.0791	4.111		762	4.7627	4.1678	5.6634	4.4611
763	3.7987	3.8223	6.4629	3.6432		763	4.6107	3.7088	5.7337	4.3069
764	3.8252	3.5884	6.5998	4.0532		764	4.7229	3.9882	5.8719	4.3508
765	3.8315	4.3754	6.6486	4.1174		765	4.6598	3.9178	6.0941	4.277
766	3.5412	3.2251	6.4613	3.6871		766	5.1653	3.6488	5.9893	4.1629
767	3.8095	3.702	6.6963	4.1357		767	4.8208	3.9876	5.8944	4.0405
768	3.9092	3.774	6.3719	4.5325		768	4.7325	4.1711	6.3111	4.0831
769	3.6847	3.5514	6.6179	4.3162		769	4.1637	4.1342	6.2467	4.3594
770	3.6837	4.3203	6.5246	3.9797		770	4.3818	5.2004	6.0097	4.2474
771	3.9333	3.9849	6.44	4.4455		771	3.8631	4.2282	5.3273	4.5383
772	3.8356	3.8999	6.6165	4.8177		772	4.266	3.4036	5.8653	4.3345
773	3.6985	4.1481	6.5553	4.0935		773	4.0527	3.914	5.629	4.0453
774	3.7365	3.7295	6.2398	4.0209		774	4.3725	4.3971	5.856	4.6279
775	3.4758	3.741	6.1503	4.3386		775	4.8394	4.1513	5.4891	4.6547
776	3.8708	3.5453	6.3412	4.21		776	4.6376	3.7643	5.8776	4.2079
777	3.7686	3.6269	6.0151	4.1148		777	4.6486	3.9609	5.6864	4.5488
778	3.6283	4.2458	5.8164	4.1653		778	4.7277	3.8166	5.2783	4.4588
779	3.8125	4.5584	5.7834	4.1405		779	4.769	4.163	5.7054	4.3544
780	3.9139	3.6374	5.7639	3.8149		780	4.5663	3.6624	5.4672	3.9811
781	3.9623	3.7234	5.6236	3.8277		781	4.4479	3.7353	5.9399	4.2588
782	3.8112	4.3317	6.1214	4.0795		782	4.2882	4.0782	6.1276	4.2324
783	3.7656	3.7135	5.9946	4.1289		783	4.3142	4.4144	6.1074	4.3124
784	3.7743	4.015	6.0789	4.5342		784	4.1273	4.277	5.8382	4.4467
785	3.7883	3.8997	5.7654	4.1122		785	4.6515	3.8733	6.1922	4.2743
786	3.5312	3.7478	5.6433	4.277		786	4.0039	3.9234	6.0536	4.6756
787	3.6984	3.3328	5.8373	3.9245		787	4.061	3.8076	5.5669	4.3946
788	4.0365	3.8998	6.2701	3.9177		788	4.7402	3.9425	6.0071	4.3096
789	4.0686	3.7697	5.9564	4.3244		789	4.3685	3.9739	5.8064	4.5352
790	3.7209	3.5977	5.9918	4.2064		790	4.361	4.3205	6.1997	4.1541
791	3.5541	3.5948	5.6348	4.1202		791	4.5615	3.9524	6.2934	4.2729
792	3.735	3.9703	6.0347	3.9418		792	4.0002	3.886	6.0101	4.2721
793	3.8383	3.1945	6.1181	4.1319		793	4.4862	3.7617	5.9082	4.5123
794	3.8671	4.1099	6.2666	4.3337		794	4.1994	3.9334	6.4893	4.64
795	3.6857	3.982	5.8411	4.5412		795	4.259	3.5689	6.0916	4.3346
796	3.7388	3.8107	5.5758	4.3385		796	4.4715	3.6253	6.1821	4.1387
797	3.8128	3.5722	5.7583	4.0374		797	4.1237	3.7647	6.5246	4.0522
798	3.8928	3.7341	6.0755	3.9508		798	4.4813	4.0458	6.2592	3.9976
799	3.7078	3.9764	5.621	3.9671		799	4.5183	4.0452	6.569	4.184
800	3.5313	3.6297	5.7238	3.9922		800	4.5129	3.4999	6.505	5.029
801	3.9462	3.3929	5.8662	4.1427		801	4.4246	3.3648	6.2344	4.5782
802	3.6546	3.8877	5.5597	4.0278		802	4.3218	4.1234	6.8445	4.3122
803	3.6615	3.9389	5.7186	4.131		803	4.2242	3.357	6.6432	4.3623
804	3.4612	3.6309	5.898	3.9605		804	4.4158	4.4105	7.0134	4.2471
805	3.765	4.0432	5.4975	4.1107		805	4.2831	4.4105	6.6549	4.1575
806	3.7112	4.0107	5.3388	3.8878		806	4.4241	4.1751	6.4276	4.3672
807	3.7461	3.6347	6.2434	4.092		807	4.1701	3.7644	6.9302	5.2006
808	3.7713	3.2386	6.1153	4.2922		808	4.3818	4.2317	6.7614	4.7724
809	3.8718	3.6126	6.5981	3.8036		809	4.3929	3.8548	6.7262	4.6457
810	3.8364	4.1396	6.6015	3.9993		810	4.5113	3.5472	6.691	4.8239
811	3.6371	3.5289	6.7832	4.0303		811	4.2703	4.1813	6.6264	4.3745
812	3.5723	3.5155	6.5542	4.1183		812	4.4121	3.4396	6.8586	4.494
813	3.5404	3.6273	6.6321	3.9785		813	4.5974	3.9221	6.7107	4.6838
814	3.5983	4.1919	6.4811	4.3214		814	4.7161	4.553	6.3699	4.5791
815	3.7122	3.5974	6.7487	3.9147		815	4.9107	4.4822	6.7438	4.7742
816	3.6054	3.693	6.6363	4.0193		816	4.7439	4.3208	6.3231	4.9525
817	3.5816	3.843	6.5649	4.4689		817	4.2805	4.2378	6.07	4.5253
818	4.0591	3.5645	6.1867	4.3302		818	4.4404	4.4453	6.3318	4.841
819	3.7215	3.7947	6.0775	4.3749		819	4.3321	4.3792	6.2122	4.8903
820	3.5517	3.9074	5.599	4.3745		820	4.5679	5.3547	6.0148	4.4398
821	3.718	3.6664	5.4512	4.1324		821	4.742	5.1605	5.9323	4.8307
822	3.8938	3.6742	5.581	4.1697		822	4.3775	3.8503	6.4462	4.7137
823	3.8175	4.1317	5.8471	4.074		823	4.4523	4.7808	6.9215	4.5154
824	3.7866	3.608	6.2799	3.9957		824	4.0252	5.0571	6.4024	4.5921
825	3.5991	4.0374	5.2011	3.9907		825	4.8889	4.2587	6.8636	4.6608
826	3.8055	4.4846	5.9498	3.8661		826	4.2515	5.1958	6.411	4.8562
827	3.9853	3.7847	5.1108	4.0069		827	4.2024	5.5939	6.3842	4.8539
828	3.6162	3.781	5.1854	3.7406		828	4.0859	5.2956	6.7266	4.817
829	3.7389	3.7654	5.5722	4.0439		829	4.0872	5.359	6.9037	4.9724
830	3.7407	3.3411	5.079	4.094		830	4.5289	5.4553	6.4212	4.6791
831	3.7487	3.554	5.6715	4.175		831	4.558	5.7686	6.5686	4.7656
832	3.7734	3.8649	5.6134	4.3093		832	4.1093	5.8811	6.4569	4.3714
833	3.754	3.6618	5.668	4.5848		833	4.3605	5.3619	6.3143	4.8892
834	4.1243	3.6605	5.1755	4.3221		834	4.8411	5.1673	6.2345	4.6537
835	3.7654	4.2343	5.3513	3.8722		835	4.2697	4.5874	6.2358	4.4653
836	3.6837	3.9193	5.3977	4.0255		836	4.3219	5.3546	6.3036	4.8518
837	3.7352	3.9621	5.6576	4.2155		837	4.3532	5.511	6.3845	4.8944
838	3.8777	3.5988	5.0721	4.5284		838	4.0723	5.3645	6.4463	4.8479
839	3.7304	3.398	5.6908	3.7886		839	4.2197	4.884	6.505	4.9428
840	3.8928	3.6088	5.6284	3.6455		840	4.64	5.4428	6.4502	4.6092
841	3.8662	3.8349	5.8071	3.9753		841	4.5072	5.2456	6.3381	4.6357
842	3.6569	3.8253	5.2542	4.2274		842	4.587	6.1167	6.7234	4.6235
843	3.6548	3.8183	5.5171	3.8964		843	4.5023	5.5281	6.4584	4.9431
844	3.839	3.624	5.619	3.8701		844	4.4467	5.6148	6.7705	4.4101
845	3.6646	4.5857	5.7356	3.7421		845	4.1534	5.8084	6.3917	4.5377
846	3.7874	4.3177	5.6723	3.9346		846	4.3939	5.4656	6.779	4.3978
847	3.7362	3.261	5.273	3.9718		847	4.663	4.4979	6.6968	4.7787
848	3.7126	3.5348	5.7117	4.4145		848	4.7008	5.4504	5.9837	4.5188
849	3.8156	3.6597	5.5348	4.1641		849	4.3685	4.9433	6.2714	4.4168
850	3.83	4.0888	5.6762	4.0953		850	4.3052	5.524	6.6045	4.3014
851	3.5485	3.6881	5.5093	4.2296		851	4.2864	5.0155	6.1964	4.5183
852	3.8437	3.9585	5.6596	3.7235		852	4.1965	5.0113	6.5572	4.7303
853	3.7569	4.0949	5.2638	3.8636		853	4.5718	5.2547	6.7567	4.4006
854	3.3277	3.7273	4.9372	4.1197		854	4.4825	5.1132	6.2931	4.6855
855	3.6333	3.4985	5.3777	4.3166		855	4.1606	4.3058	6.3739	4.952
856	3.6624	4.1058	4.9687	4.0145		856	4.2124	4.8262	5.734	5.0009
857	3.8833	3.8057	5.641	4.1938		857	4.1329	5.5279	6.2554	4.5759
858	3.6744	3.6296	5.9288	3.9786		858	4.4483	5.2603	5.7364	4.5963
859	3.7489	3.5659	5.5004	4.4102		859	4.0253	5.1239	6.4123	5.1159
860	3.5203	3.6609	4.2561	4.1249		860	4.5045	5.3569	6.4076	4.129
861	3.6068	3.9121	5.3793	4.3233		861	4.754	5.6932	6.6245	4.5761
862	3.7844	3.6208	5.5277	4.1545		862	4.5844	5.8362	6.2573	4.2321
863	3.5067	3.4847	5.6094	4.2602		863	4.614	5.5835	6.3869	4.3944
864	3.797	3.7234	5.6568	4.2277		864	4.473	5.8403	6.3493	4.4022
865	3.5626	3.566	5.4391	4.1476		865	4.5589	5.9283	6.1943	4.2976
866	3.7846	3.6265	5.8452	3.981		866	4.392	5.7462	6.3098	3.9896
867	3.6987	3.8353	5.8852	4.0532		867	4.3742	5.4731	6.3132	4.0028
868	3.7453	4.1068	6.0874	4.546		868	4.576	5.4925	6.5116	4.0576
869	3.6028	4.0625	5.8374	4.1645		869	4.6129	5.0101	6.0693	4.2682
870	3.4991	3.6066	5.7538	3.9561		870	4.2847	5.0323	6.6638	4.5652
871	3.8377	3.6146	5.3903	3.7985		871	4.4928	4.6838	6.7609	4.1323
872	3.7418	4.3662	6.1854	4.3722		872	4.2895	5.4562	6.3249	4.0595
873	3.7248	3.9748	5.3922	3.9567		873	4.4282	4.8621	6.4064	4.2881
874	3.6658	3.6441	5.3437	4.0832		874	4.439	5.3377	6.5827	4.2858
875	4.1421	3.6363	5.2395	3.7463		875	4.4092	5.4454	5.4576	4.0988
876	3.575	3.9716	5.3834	4.1999		876	4.6951	5.6566	5.8687	4.1123
877	3.9171	3.8312	5.1452	3.8515		877	4.5438	5.2634	5.6378	4.1846
878	3.9894	3.7336	5.5028	4.2212		878	4.8161	5.354	5.6061	4.4947
879	3.8384	3.7082	6.1642	3.8344		879	4.5622	5.6071	5.8285	4.2084
880	3.6375	3.2171	6.1666	4.0311		880	4.5046	5.19	5.663	4.2159
881	3.8067	3.2384	6.3395	4.1812		881	4.7001	5.6132	5.2612	4.1603
882	3.7635	3.9054	5.8578	3.8235		882	4.3463	5.276	4.8076	4.3864
883	3.6999	3.6554	5.6221	4.2088		883	4.5509	4.796	5.4753	4.4278
884	3.6605	3.7347	5.3251	3.7174		884	4.2129	5.4493	5.6638	4.2718
885	3.7798	3.5758	5.6547	3.9102		885	4.6212	5.3915	6.3917	4.2612
886	3.4125	3.9466	5.4204	4.0768		886	4.6089	4.8582	5.4993	4.2787
887	3.7865	4.4058	5.7955	4.3356		887	4.3889	5.2701	5.7172	4.3773
888	3.7736	4.0242	5.7654	4.2523		888	4.4615	4.8589	6.0769	4.2333
889	3.8094	3.6714	5.1665	3.8989		889	4.4562	4.6257	5.9508	4.2378
890	3.5592	3.6774	5.5572	4.056		890	4.6012	5.7438	5.4899	4.0315
891	3.6569	3.7855	5.195	4.5883		891	4.7198	5.0154	5.7871	4.2716
892	3.9875	3.499	5.768	3.9568		892	4.3447	5.4351	5.5926	4.2432
893	3.8423	3.9078	5.9473	4.0167		893	4.691	5.2648	5.8905	4.4466
894	3.7023	3.726	6.5581	4.0973		894	4.9114	4.8627	5.688	4.6948
895	3.6895	3.8899	5.6773	4.2961		895	4.7843	5.5572	5.6872	4.2827
896	3.8245	4.0655	5.5893	4.2547		896	5.0577	5.3037	5.8377	4.5937
897	3.7852	4.2695	6.0429	3.995		897	4.6548	5.2522	5.4404	4.5103
898	3.6395	5.2173	5.3421	3.9271		898	4.7181	5.7946	6.3645	4.5852
899	3.6608	4.1635	5.9316	4.1932		899	4.4525	4.7984	5.8417	4.1332
900	3.7356	3.808	6.2275	4.2082		900	4.2804	4.937	5.5941	4.4481
901	3.6974	3.6638	5.9361	4.2041		901	4.7017	5.7069	5.7249	4.398
902	3.655	4.0227	5.6105	4.3448		902	4.5404	5.84	5.9714	4.141
903	3.9267	3.3884	5.5143	3.9637		903	4.3424	5.2462	5.4272	3.9367
904	3.6737	4.1556	5.7714	4.5407		904	4.3868	5.6852	5.6658	4.4262
905	4.0267	3.7198	6.0149	4.1328		905	4.6116	5.5106	5.3133	4.2692
906	3.8455	3.5363	5.5203	4.2283		906	4.3421	6.0325	5.6727	4.5854
907	3.752	3.5765	5.6017	3.6383		907	4.4493	6.3564	5.9684	4.061
908	3.7673	3.5023	5.6243	3.8725		908	4.4481	5.7388	6.0705	4.4502
909	3.9038	3.8277	5.6904	4.1013		909	4.522	5.3913	5.8157	4.8085
910	3.8314	3.5384	4.9974	4.0194		910	4.5808	5.1152	5.6053	4.3428
911	3.8738	4.5683	5.2826	4.3285		911	4.4505	5.2793	5.8985	4.5018
912	3.7297	4.0502	2.7392	4.3012		912	4.2869	5.4498	6.5302	4.4536
913	3.6552	3.5444	2.5452	4.3885		913	4.4559	6.2962	6.2735	4.1564
914	3.6249	3.4252	3.1966	4.1488		914	4.2236	5.8492	5.8816	4.2517
915	3.8872	3.3659	4.7982	4.188		915	4.2939	5.8869	5.6327	4.3813
916	3.6885	3.3605	5.8709	3.9862		916	4.0996	6.3108	5.8793	4.3496
917	3.6829	4.2455	5.464	4.416		917	4.6173	6.274	5.1327	4.2373
918	3.5839	3.7103	5.4452	3.9333		918	4.3126	6.059	5.2446	4.5649
919	3.6531	3.4049	5.9805	4.1132		919	4.4899	6.0333	5.7144	4.0455
920	3.957	3.7524	5.5941	3.9072		920	4.0889	6.1861	6.17	4.4784
921	3.4296	3.6037	6.3449	4.2649		921	4.3674	6.0407	5.5483	4.338
922	3.6709	4.0285	6.1471	4.041		922	4.4216	6.3226	6.1141	4.097
923	3.9222	3.6723	5.5082	4.0934		923	4.3913	5.9658	6.6108	4.516
924	3.576	4.1323	5.856	4.1081		924	4.265	6.3721	5.6037	4.3692
925	3.5657	4.6544	4.8255	4.1915		925	4.5	6.2582	5.6446	4.0945
926	3.8085	4.5414	5.8769	4.1989		926	4.3557	6.2397	5.5113	4.6291
927	3.5255	3.695	5.524	3.9899		927	4.3759	6.3009	5.5746	4.6252
928	3.6267	4.2035	5.5925	4.0054		928	4.3828	6.2537	5.2015	4.4786
929	3.9128	4.4898	3.3393	4.3248		929	4.4784	6.1553	5.4955	4.3667
930	3.5032	3.6293	2.7612	4.2896		930	4.4389	6.1117	5.8877	4.3761
931	3.7967	4.2546	2.2327	4.0565		931	4.6575	6.0865	6.2234	4.1411
932	3.6761	3.8927	2.4705	3.7717		932	4.6359	6.2235	5.7911	4.5485
933	3.6581	3.6265	2.5405	3.8091		933	4.2745	6.1614	5.4658	4.13
934	3.9282	3.8323	2.4459	4.0454		934	4.2375	5.9373	5.8086	4.4945
935	3.8636	4.12	2.9286	4.1394		935	4.256	6.1787	5.0497	4.2934
936	3.824	4.1213	2.7246	3.9909		936	4.548	6.2264	5.2139	4.3909
937	3.38	4.2395	2.8007	4.1939		937	4.5954	6.4452	5.5168	4.568
938	3.432	4.3021	3.5417	4.1319		938	4.3384	6.5056	5.7331	4.4167
939	3.5082	3.9516	4.2875	4.2626		939	4.2597	6.3903	5.666	4.2139
940	3.7034	3.7536	4.247	4.1935		940	4.4422	6.408	5.0001	4.3276
941	3.6046	3.9324	4.1102	4.3447		941	4.4677	6.2375	5.1199	4.178
942	3.6234	3.7124	3.9375	4.3042		942	4.511	6.1355	5.0696	4.4026
943	3.725	3.5079	4.6265	4.2291		943	4.6285	6.3311	5.8283	4.4226
944	3.511	3.3448	3.8207	3.9805		944	4.3372	6.4199	5.9264	4.4804
945	3.5819	3.8747	4.3406	4.2848		945	4.1361	6.1015	5.9686	4.3656
946	3.7248	3.7719	4.1741	3.976		946	4.8978	6.1811	6.3071	4.4141
947	3.7692	3.9212	4.4876	4.1793		947	4.6513	6.3139	5.9935	4.0931
948	3.7714	3.5637	4.4796	3.967		948	4.9025	6.052	6.3151	4.1792
949	3.5561	3.5399	3.078	4.4103		949	4.7543	6.5195	6.1643	3.9345
950	3.6734	4.0756	4.4797	4.4966		950	4.5665	6.1562	6.1974	4.3779
951	3.8893	3.8632	4.8499	4.0312		951	4.9271	6.1053	6.4437	4.4096
952	3.6927	3.8576	4.2186	4.4469		952	4.0942	6.0627	6.27	4.3172
953	3.6953	3.8373	3.6933	4.5412		953	4.4412	6.0157	6.34	4.6327
954	3.6109	3.4699	4.4194	4.2761		954	4.4412	5.7916	6.2127	4.502
955	3.7701	3.6469	4.0114	4.0784		955	4.3741	6.2097	6.2482	4.0837
956	3.906	3.7683	4.4112	4.0704		956	4.2343	6.0691	6.3368	4.3136
957	3.787	3.4937	4.2162	4.1738		957	4.742	6.1405	6.5142	4.3963
958	3.7366	3.4396	4.6719	4.0592		958	4.3417	6.0784	6.3691	4.5377
959	3.8256	4.2372	4.4372	4.3785		959	4.4904	6.0724	6.4008	4.0641
960	3.6554	3.4932	4.3574	4.273		960	4.6036	6.1528	6.5716	4.4058
961	3.7883	3.9644	4.6617	3.8126		961	4.4164	5.8437	6.261	4.2328
962	3.7618	3.5258	4.1723	4.0274		962	4.2603	6	6.4883	4.4595
963	3.5153	4.7157	3.9236	4.0061		963	4.7846	5.6805	6.3132	4.2977
964	3.5745	4.2098	4.1577	3.8227		964	4.2817	6.2816	6.222	4.3242
965	3.8524	3.9855	3.9754	3.9231		965	4.9404	6.1628	6.1404	4.2787
966	3.7745	4.0671	4.7274	4.12		966	4.4324	5.85	5.9083	3.8956
967	3.7338	4.1529	4.9563	3.9825		967	4.4707	6.1316	5.612	3.8803
968	3.6654	4.1225	4.8699	4.2482		968	4.4502	6.3788	6.3418	4.2365
969	3.9393	3.9553	4.6523	4.122		969	4.5742	5.9919	6.7673	4.302
970	3.7372	3.477	5.5287	3.7358		970	4.1268	6.145	6.6998	4.19
971	3.8195	3.7203	4.7404	3.7578		971	4.4902	6.0167	6.6039	4.3471
972	3.7096	3.7709	5.2154	4.076		972	4.2496	6.2666	5.9938	4.4422
973	3.8229	3.5681	5.1334	3.9891		973	4.0324	6.1602	5.5833	4.9094
974	3.7304	3.5974	4.1793	4.0117		974	4.4049	6.1495	6.206	4.289
975	3.4787	4.091	5.2818	4.1805		975	4.2521	6.1384	6.0967	4.4582
976	3.9543	4.2393	5.1169	3.8113		976	4.3811	5.9544	6.0466	3.9238
977	3.7352	3.9546	5.0345	4.113		977	4.3936	6.2262	5.9271	4.8825
978	3.6905	3.3924	4.49	4.0772		978	4.5136	5.9507	6.3955	4.3412
979	3.5936	3.4703	4.671	4.026		979	4.6141	6.0989	5.592	4.8193
980	3.6387	3.9133	4.6562	4.239		980	4.4119	6.1212	6.2862	4.3722
981	3.8369	3.7489	4.8847	4.0179		981	3.9163	6.2737	6.2396	4.3041
982	3.5295	3.8386	5.2402	3.9176		982	4.5092	6.104	6.3421	4.4479
983	3.6274	3.7757	3.6336	3.9219		983	4.6299	5.9854	6.2872	4.3448
984	3.8416	3.2236	4.5579	4.1064		984	4.4841	6.1133	6.1591	4.1715
985	4.0154	3.5665	4.5837	4.0558		985	4.4437	6.2257	6.2829	4.4445
986	3.9627	3.7385	4.4897	3.9024		986	4.3759	6.0774	5.8305	5.0543
987	3.9023	3.3133	4.5941	4.2082		987	4.5482	6.2067	5.9903	4.6063
988	3.9925	3.8487	4.6392	4.0429		988	4.5456	6.131	6.2809	4.5653
989	3.9519	3.8103	4.7552	4.2028		989	4.4432	6.012	6.0123	4.3041
990	3.9782	3.8833	4.0912	4.1339		990	4.7253	6.0549	5.9909	4.5399
991	3.4813	3.7532	4.0398	4.4467		991	5.1974	6.1502	6.0179	4.5758
992	3.897	4.6719	4.4301	3.5736		992	5.197	5.8245	5.6741	4.3342
993	3.9211	3.7815	4.4517	3.9516		993	4.6417	6.0608	5.4192	4.3944
994	3.6448	3.243	4.0559	4.3283		994	4.4168	6.0819	5.4176	4.6474
995	3.6913	4.0944	4.4199	4.299		995	4.7109	6.2179	4.8812	4.3991
996	3.8489	3.4551	4.901	4.051		996	4.577	6.3535	5.7318	4.5115
997	3.8082	3.5389	3.9423	3.9199		997	4.1555	6.0924	5.7571	3.9415
998	3.4044	4.125	3.9479	4.1278		998	4.4978	6.1668	5.0038	4.0613
999	3.8418	3.6363	4.5113	4.3198		999	4.1652	6.0449	5.4979	4.1659
1000	4.1759	3.879	4.3413	4.179		1000	4.1111	5.9919	5.7536	4.036
1001	3.5699	4.2658	4.5693	3.8625		1001	3.9347	6.0521	4.4007	4.6045
1002	4.1145	3.2342	4.2057	4.1947		1002	4.5846	5.9907	5.8935	3.9856
1003	3.5316	3.6519	4.8935	4.0144		1003	3.9498	6.2512	5.6024	4.1325
1004	3.8113	3.8308	4.2311	3.9019		1004	4.8086	6.1973	5.523	3.8568
1005	3.8667	3.4259	4.6152	4.2503		1005	4.0625	6.1541	5.6659	4.1516
1006	3.5733	3.4193	4.712	3.9829		1006	4.1415	6.2133	5.5268	4.2185
1007	3.8228	3.2841	3.8244	3.9328		1007	4.5326	6.3668	5.8421	3.9269
1008	4.001	3.8279	4.2515	4.4445		1008	4.6198	6.0383	6.1588	4.1745
1009	3.8428	3.9639	3.8423	4.1558		1009	4.5072	6.197	6.4289	4.1475
1010	3.6614	3.4559	4.3428	4.1921		1010	4.4199	5.8692	6.1087	4.2774
1011	3.5562	3.7186	4.353	3.9946		1011	4.3002	6.3421	6.4327	4.1054
1012	3.8666	3.8068	4.5466	4.0234		1012	4.1851	6.4826	5.5021	4.0693
1013	3.7675	4.0146	3.7302	4.0283		1013	4.5997	6.1043	5.9035	4.1879
1014	3.6445	3.7538	5.024	4.0299		1014	4.2531	6.2993	5.4767	4.103
1015	3.9928	3.7708	3.5881	3.9945		1015	4.5165	6.2282	5.8298	4.253
1016	3.7973	3.6249	4.1909	4.2462		1016	4.4204	6.1993	5.0207	4.3159
1017	3.6186	3.3989	4.9024	4.0696		1017	4.3464	6.1424	5.7241	4.2004
1018	3.7539	3.6916	3.6926	4.3042		1018	4.4526	5.7571	5.7388	4.1521
1019	3.6426	4.2659	3.6528	4.3479		1019	4.6304	5.5926	6.0682	4.1257
1020	3.8422	3.8581	5.0129	4.6194		1020	4.3613	5.4781	6.1145	4.5209
1021	3.7529	3.9317	6.258	4.3527		1021	4.3976	5.8916	4.6322	4.322
1022	3.4723	3.1901	5.7764	4.4778		1022	4.2652	5.6654	5.8197	4.3366
1023	3.8342	3.6457	6.1284	4.6954		1023	4.3739	5.0255	6.2188	4.3266
1024	3.8054	3.7756	6.1825	4.4831		1024	4.4969	4.5501	5.8886	4.6218
1025	3.5637	3.8449	6.2138	4.0854		1025	4.2313	4.8783	5.3778	4.5469
1026	3.801	3.7705	5.8016	4.2048		1026	4.0784	5.5831	5.4977	4.2489
1027	3.7843	3.5914	5.4137	4.0944		1027	4.3077	5.3954	5.9309	4.6649
1028	3.7882	4.0886	5.3187	4.1252		1028	4.5482	5.5515	5.6811	4.7718
1029	4.0816	3.4498	5.3169	4.318		1029	4.9595	5.3254	5.9067	4.4378
1030	3.8073	3.8854	5.4428	4.3239		1030	4.854	5.4815	5.7442	4.307
1031	3.5881	4.0938	5.2829	4.4		1031	4.4961	5.4534	5.4658	4.3014
1032	3.6545	3.3887	5.6666	4.193		1032	4.9186	4.6273	5.7911	4.4061
1033	4.0107	3.4611	5.7952	4.1086		1033	4.6911	5.408	5.897	4.1162
1034	3.7801	3.8694	5.7464	4.2598		1034	4.847	5.6942	5.7864	4.1002
1035	3.7138	4.1027	5.6266	4.1825		1035	4.7565	5.0089	5.8604	3.776
1036	4.0157	4.0292	5.8885	4.6132		1036	4.5085	4.9808	5.3769	4.3295
1037	3.7783	3.4652	5.46	4.2866		1037	4.519	5.5266	5.3903	4.1193
1038	3.652	4.059	6.1355	4.0328		1038	4.3325	5.3553	5.9154	4.3285
1039	3.5563	3.7716	6.0655	4.0102		1039	4.4795	5.5831	6.3621	4.0274
1040	3.6724	4.2758	5.4535	4.2985		1040	4.0491	5.6191	6.2436	3.8573
1041	3.8567	4.3142	6.4651	4.077		1041	4.2374	5.4397	6.2046	4.2218
1042	3.8457	3.4195	5.6209	4.025		1042	4.4399	4.8552	6.2862	4.667
1043	3.6542	3.756	5.7542	3.9607		1043	4.7577	4.372	6.4316	4.2996
1044	3.7781	3.2474	5.4512	4.1249		1044	4.6671	5.3659	6.4378	4.1823
1045	3.5378	3.7427	5.0678	4.0909		1045	4.2685	4.8386	6.4103	4.3204
1046	3.6083	4.303	5.3388	3.7919		1046	4.3479	5.1768	6.5326	4.7145
1047	3.7012	3.4616	5.4348	3.9135		1047	4.371	4.4921	6.2463	4.9208
1048	3.7134	3.6914	5.65	4.0241		1048	4.4457	5.4174	5.9304	4.4708
1049	3.8292	3.5257	5.988	5.0011		1049	4.5476	5.281	4.8709	4.1808
1050	3.6568	3.5402	5.2441	3.8128		1050	4.4423	5.1721	4.7504	4.1549
1051	3.9751	3.5789	5.5111	4.2953		1051	4.1049	5.1639	5.4129	4.0331
1052	3.7631	4.0232	5.5829	4.2412		1052	4.4331	5.6883	5.5023	4.2126
1053	3.6201	3.9855	5.1235	4.4019		1053	4.3165	5.934	5.8086	3.7649
1054	3.6526	3.6226	4.5035	3.921		1054	4.1097	5.3803	5.1964	4.1162
1055	3.8871	4.1327	4.0295	4.2878		1055	4.4392	5.8378	5.4383	4.3094
1056	3.5688	3.6165	4.4228	3.8451		1056	4.3729	5.6102	5.4618	4.17
1057	3.9382	3.4567	3.9999	4.0989		1057	4.3128	5.9942	5.8258	4.3743
1058	3.9137	3.4087	5.0661	4.0295		1058	4.1996	5.7619	5.717	4.2668
1059	3.4188	3.722	5.1295	4.3226		1059	4.5401	5.957	4.0048	4.4259
1060	3.8416	3.8731	4.9287	4.1827		1060	4.3575	5.8081	3.2281	4.0241
1061	3.8185	4.4343	5.177	4.4925		1061	4.5576	5.8221	3.0868	4.4264
1062	3.5686	3.8544	5.1002	3.9194		1062	4.1338	5.455	3.4077	4.6113
1063	3.4569	4.254	4.0025	4.168		1063	4.5957	5.1805	4.0405	4.7259
1064	3.7513	4.352	4.4926	3.7835		1064	4.4445	5.7929	5.1286	4.6438
1065	3.7511	4.3733	3.7787	3.7421		1065	4.1103	5.3903	5.8984	4.8796
1066	3.5956	4.4356	4.5889	4.4079		1066	4.3947	4.8543	5.8083	3.9753
1067	3.6056	4.211	4.9357	3.9506		1067	4.2888	4.4236	5.5572	4.1944
1068	3.8319	4.033	4.8332	4.1495		1068	4.6067	5.4202	5.664	4.3256
1069	3.7217	4.0266	4.8001	4.1881		1069	4.4791	5.3912	5.1921	4.5067
1070	3.5173	3.5724	4.4581	3.7652		1070	4.1549	5.5275	5.3149	4.6022
1071	4.0074	4.1969	4.0592	4.2974		1071	4.5487	5.7441	6.0384	4.4201
1072	3.6741	3.6746	4.1253	4.1978		1072	4.1746	5.7349	5.6359	4.1945
1073	3.598	3.8322	4.1597	3.9207		1073	4.3733	5.7166	6.3944	4.1985
1074	3.832	4.0297	4.1708	4.052		1074	4.1278	5.8024	6.4315	4.4278
1075	3.7847	3.8012	4.5178	4.3002		1075	4.613	5.6089	6.0403	4.1009
1076	3.798	3.4977	4.359	4.41		1076	4.2828	5.73	6.3057	4.4275
1077	3.6723	3.6675	4.0882	3.9145		1077	4.6315	6.2683	6.4458	4.6515
1078	3.5643	3.5075	4.3622	4.3768		1078	4.4567	5.8614	5.9127	4.6913
1079	3.6509	3.9026	3.9206	4.412		1079	4.4495	6.3962	6.3192	4.3932
1080	3.8352	3.7362	4.8929	4.5188		1080	4.8159	6.2538	5.8964	4.1351
1081	3.9795	3.6792	4.2028	4.4824		1081	4.2734	6.4007	6.1365	4.0308
1082	3.8236	3.3251	4.3856	4.2894		1082	4.9669	6.1806	6.8056	4.1972
1083	3.8178	3.4533	4.1902	4.4378		1083	4.7079	5.8282	6.8409	4.184
1084	3.7079	3.1283	4.6204	3.9097		1084	4.8618	6.2847	6.7605	4.2369
1085	3.7202	3.5147	4.7818	4.0705		1085	4.7225	6.3027	6.5159	4.1666
1086	3.8883	3.6409	4.4693	4.7756		1086	4.7727	6.2161	6.6172	3.7179
1087	3.9039	4.4368	4.4676	4.27		1087	4.6918	6.2286	6.4974	4.0761
1088	3.884	3.9472	4.2753	4.2062		1088	4.4441	5.8021	6.6491	3.9688
1089	3.7853	3.8214	4.6585	3.9709		1089	4.3714	5.686	6.5927	4.2569
1090	3.5924	3.2655	4.7514	4.3884		1090	4.7599	5.6416	6.9531	4.0435
1091	3.7688	3.4525	3.7187	3.9388		1091	4.6548	4.9346	6.7248	3.9141
1092	3.7592	4.3866	4.4554	3.8765		1092	4.5749	5.4643	6.3533	4.4525
1093	3.6529	3.6944	5.1333	4.5029		1093	5.0679	5.5637	6.4684	4.5687
1094	3.6044	4.0401	5.1682	4.0901		1094	4.8811	5.0446	6.2704	4.6909
1095	3.9737	3.9969	4.3676	3.8672		1095	4.6419	5.0018	6.0344	4.3438
1096	3.5241	3.5911	4.8893	4.1702		1096	4.7904	4.6645	5.6079	4.3109
1097	3.5226	3.7432	4.4372	4.2021		1097	4.7079	5.4554	6.1734	4.3126
1098	3.6442	4.168	4.6314	4.3281		1098	4.8871	5.4925	6.4473	4.3155
1099	3.7285	3.6407	4.374	3.8677		1099	4.6995	5.2203	6.1507	4.1197
1100	3.6805	3.5133	5.3051	4.0594		1100	4.8401	5.3814	6.0646	4.0302
1101	3.7082	4.1243	4.406	4.1928		1101	4.571	5.566	6.4109	4.4561
1102	3.8761	4.5465	5.0538	4.3497		1102	4.4316	5.5811	6.2288	4.4595
1103	3.9054	4.6761	4.0903	4.3628		1103	4.7299	5.5589	6.1184	4.6693
1104	3.6211	4.283	5.4294	4.114		1104	4.4989	5.3336	6.2377	4.3928
1105	3.6737	3.7785	4.9571	4.0295		1105	4.4992	5.6104	6.0154	4.2827
1106	3.7221	3.5793	4.5546	4.1504		1106	4.7539	5.658	5.7401	4.2671
1107	3.5952	3.5795	4.6457	4.1619		1107	4.773	5.2225	5.6598	4.122
1108	3.5916	3.7808	4.0167	3.9329		1108	4.9657	5.9407	5.4615	4.3434
1109	3.8581	3.4701	4.1711	4.3293		1109	4.6389	5.3601	5.8447	4.2454
1110	3.8853	4.2308	4.6834	4.0511		1110	4.3331	5.0431	5.4789	4.3799
1111	3.7318	3.0609	3.7666	4.2195		1111	4.6589	5.1902	5.7703	4.3874
1112	3.795	3.4622	3.774	4.3782		1112	4.4457	4.8777	5.7658	3.9343
1113	3.7583	3.672	4.5929	3.9012		1113	4.223	5.2956	5.4193	4.3512
1114	3.6701	3.4634	4.7186	4.4824		1114	4.7276	5.3136	5.6768	4.275
1115	3.8364	3.7307	3.6269	4.0025		1115	4.2496	5.0853	5.3493	4.0576
1116	3.74	3.7691	4.0442	4.5058		1116	4.682	4.8784	5.572	4.3405
1117	3.7953	3.6534	4.7546	4.3607		1117	4.4297	5.3783	5.7096	4.3605
1118	3.8225	3.7687	4.0962	3.5745		1118	4.577	5.2043	5.4346	4.2655
1119	3.654	3.6037	4.2915	3.9323		1119	4.5416	5.084	6.0883	4.7723
1120	3.5637	3.8387	4.8109	3.9439		1120	4.6596	5.038	5.8621	4.3737
1121	3.7606	3.2387	3.8729	4.0495		1121	4.4248	5.539	5.6686	4.1501
1122	3.6196	3.7729	3.8928	4.0444		1122	4.4302	5.5405	5.7689	4.0886
1123	3.783	3.7239	3.9105	4.1345		1123	4.3549	4.6763	6.0607	4.6634
1124	3.4777	3.8142	4.4106	3.9069		1124	4.3238	4.787	5.9243	4.3192
1125	3.7202	3.9241	4.3393	4.2043		1125	4.2267	5.6852	5.8644	4.6455
1126	3.6927	3.5155	4.6884	3.9961		1126	4.6016	5.186	5.6761	4.4599
1127	3.7346	3.8681	3.8331	3.9483		1127	4.4652	5.6115	6.0697	4.4046
1128	3.9389	3.7483	3.8373	3.7776		1128	4.3871	5.369	6.2162	4.2171
1129	3.6422	3.5558	4.4681	4.1105		1129	4.3093	5.2275	6.5035	4.164
1130	3.8294	3.3179	4.5766	4.0827		1130	4.2305	5.6431	6.4168	4.085
1131	3.6438	4.3564	4.2465	4.1075		1131	4.6218	6.2822	6.1632	3.9901
1132	3.6927	3.8342	4.1608	4.1745		1132	4.4378	5.8394	6.0935	4.3447
1133	3.8768	3.9432	4.6595	4.2652		1133	4.5654	5.1201	6.7556	4.3343
1134	3.9046	3.734	3.7886	4.1354		1134	4.453	5.644	6.3361	4.1161
1135	3.7798	3.7989	4.4455	4.0624		1135	4.5239	5.5182	6.5616	4.5379
1136	3.6575	3.2289	4.8751	3.9224		1136	4.6132	5.2372	6.3223	4.6237
1137	3.7903	3.3691	4.6737	4.3936		1137	4.6154	5.6344	6.4382	4.3799
1138	3.9043	3.9899	4.4993	3.7785		1138	4.404	5.8113	6.4982	4.7954
1139	3.9421	3.3225	4.213	3.9369		1139	4.2813	5.7998	6.4462	4.3827
1140	3.569	4.9333	3.9863	4.0357		1140	4.138	4.9562	6.4421	4.2535
1141	3.4964	4.2246	5.3673	4.1705		1141	4.0724	5.6962	6.4553	4.2872
1142	3.8285	3.7612	4.7224	3.9134		1142	4.2645	5.2723	6.2153	4.151
1143	3.5401	3.7561	4.8377	3.9781		1143	4.4098	5.1312	5.7696	4.2673
1144	3.616	3.8504	4.6184	3.7807		1144	4.5259	5.7731	5.2464	4.4262
1145	3.5893	3.6451	4.7776	3.7258		1145	4.321	5.3222	5.5403	4.3063
1146	3.9542	3.817	4.0435	4.1829		1146	4.1685	5.6596	5.1412	4.444
1147	3.9085	3.6411	3.965	4.2438		1147	4.5141	5.2484	5.2654	4.4468
1148	3.8224	4.1126	4.1327	3.7139		1148	4.3178	5.2702	6.0079	4.1089
1149	3.6741	3.6875	4.9767	3.9588		1149	4.2255	5.3731	5.6548	4.2174
1150	3.5872	3.8727	4.809	4.3076		1150	4.5726	5.1247	5.3336	4.3902
1151	3.7143	4.1009	4.2396	4.2318		1151	4.4951	5.0051	5.0617	4.5703
1152	3.5724	3.9475	3.4337	4.3353		1152	4.3649	5.2308	4.5527	4.5341
1153	3.6222	3.6945	4.7296	3.9139		1153	4.6849	5.1743	5.9939	4.7823
1154	3.795	3.6848	3.938	3.9616		1154	4.849	5.2354	6.1436	4.3621
1155	3.9924	3.4031	5.202	4.4998		1155	4.667	5.1564	5.6799	4.3949
1156	3.7478	3.8171	4.8448	4.2579		1156	4.424	5.1738	5.6666	4.4786
1157	3.7468	3.8669	3.6307	4.16		1157	4.5997	4.4805	5.2357	4.3123
1158	3.7653	3.6525	3.4735	4.2996		1158	4.4554	4.8128	5.4083	4.9564
1159	3.6203	3.5295	2.6858	4.1951		1159	4.5302	4.8359	5.5443	4.4003
1160	3.8681	3.4443	3.9536	4.1733		1160	4.7608	5.0659	5.4241	4.3552
1161	3.9427	3.58	4.233	3.6903		1161	4.5544	4.7582	5.9316	3.9933
1162	3.7615	3.7329	3.5472	4.1551		1162	4.454	4.667	6.0659	4.2744
1163	3.8554	3.7101	3.2083	3.913		1163	4.5664	5.1361	6.3336	4.4278
1164	3.5749	3.4723	4.3633	4.0292		1164	4.5916	5.5443	6.1469	4.479
1165	3.5906	3.7314	2.3385	4.2153		1165	4.6948	5.1042	6.3426	4.219
1166	3.4358	3.892	2.8682	4.1498		1166	4.4988	4.973	6.5551	4.3486
1167	3.8372	3.7851	2.5017	4.0082		1167	4.5727	5.6202	6.365	4.3357
1168	3.6547	3.7781	3.3306	3.5611		1168	4.3462	5.9127	6.1838	4.4793
1169	3.7878	3.5897	2.9796	4.0979		1169	4.5649	5.3437	6.3096	4.0849
1170	3.954	3.7906	2.5182	4.1498		1170	4.329	5.5722	6.1511	4.327
1171	3.6258	3.6096	2.8531	3.9904		1171	4.2402	4.4395	6.4742	4.0316
1172	3.4747	3.744	2.5918	4.0359		1172	4.3309	5.1288	6.1278	4.0621
1173	4.0109	3.1395	2.4741	4.1382		1173	4.4866	6.1922	6.2497	4.5624
1174	3.7439	3.8931	2.246	4.0567		1174	4.3646	5.5786	6.3504	4.3259
1175	3.6326	3.6403	2.8194	4.2183		1175	3.8717	5.9398	5.8425	4.3163
1176	3.7297	3.4195	2.2794	4.0707		1176	4.2904	5.4847	5.7294	4.4414
1177	3.8752	4.1033	3.2072	4.3561		1177	4.2292	4.9793	5.637	4.634
1178	3.8091	3.6783	2.5029	3.8921		1178	4.5067	5.1124	5.0515	4.3841
1179	3.4566	3.4872	3.0993	4.1863		1179	4.4806	5.5424	5.0989	4.3684
1180	3.6765	3.6957	2.3702	4.4085		1180	4.2383	4.7407	5.4623	4.4847
1181	3.807	3.3635	4.1071	4.1661		1181	4.4392	5.9174	5.4396	4.5379
1182	3.959	3.7902	2.5977	4.0027		1182	4.3425	4.6767	5.2802	4.8468
1183	3.7447	3.6699	2.4961	4.3746		1183	4.7186	5.0094	5.3345	4.3307
1184	3.8025	4.0932	2.3369	4.1361		1184	4.6575	5.1654	5.2679	4.5126
1185	3.8017	3.7895	2.5146	4.2843		1185	4.5518	5.3142	5.2048	4.3626
1186	3.5503	3.7003	2.8053	3.8687		1186	4.4666	5.827	5.6624	4.5992
1187	3.9317	3.5315	2.9911	3.9376		1187	4.2134	5.5021	4.9469	4.3184
1188	3.6655	3.3899	2.8487	4.113		1188	4.0965	5.0663	5.5113	4.1598
1189	3.822	3.6855	3.0755	4.0554		1189	4.1803	5.3613	5.6607	4.0275
1190	3.6262	3.593	5.1421	4.0936		1190	4.189	5.2807	5.2584	4.3401
1191	3.8418	3.3846	5.2801	4.1947		1191	4.3385	5.4032	4.9106	3.9889
1192	3.8502	3.8405	5.5812	4.3442		1192	4.2918	5.2301	5.1846	4.2463
1193	3.8917	3.7516	5.2611	4.1405		1193	4.7012	5.1816	5.0556	4.3672
1194	3.6188	3.888	5.1684	4.1647		1194	4.3719	5.296	4.9318	4.538
1195	3.7877	3.5476	5.3774	4.0116		1195	4.6538	4.86	5.3949	4.2421
1196	3.8666	4.0114	5.0588	3.952		1196	4.2555	4.3639	5.1055	4.0063
1197	3.816	4.2916	5.8881	3.7673		1197	4.2013	4.6291	5.152	3.9455
1198	3.5893	3.6559	6.5562	3.9647		1198	4.6657	6.049	5.4303	4.0513
1199	3.7418	4.1032	6.0423	4.3579		1199	4.3631	5.8468	5.3688	4.1729
1200	3.6225	4.3454	5.561	4.1922		1200	4.2619	5.2895	5.4343	4.0557
1201	3.9297	4.377	5.7951	4.4324		1201	4.8309	4.5533	5.5915	4.5084
1202	3.7243	4.0139	5.768	4.0087		1202	4.5578	4.6532	5.8553	4.0647
1203	3.585	3.5951	6.469	4.4113		1203	4.5386	4.5264	5.3995	4.1421
1204	3.7164	4.1027	6.5846	4.4817		1204	4.656	5.2058	5.397	4.354
1205	3.782	3.7184	6.5133	4.2768		1205	4.0865	5.113	5.1647	4.9311
1206	3.5112	3.9504	6.3422	3.7765		1206	4.4233	6.1326	5.7851	5.0516
1207	3.7454	3.506	6.7849	3.9749		1207	4.6736	5.482	5.6028	5.1371
1208	3.6741	3.9127	6.5711	3.9781		1208	4.3316	5.5252	5.9961	4.4992
1209	3.8573	3.9385	6.6089	4.1966		1209	4.1894	4.6278	6.2024	4.8231
1210	3.5968	3.8593	6.6945	3.9402		1210	4.6516	4.7025	5.9023	4.0161
1211	3.6339	3.7495	6.6122	4.2016		1211	4.4677	5.1769	6.0736	4.4364
1212	4.0033	3.395	6.3331	3.7762		1212	4.8783	4.7308	6.3076	4.4224
1213	3.8061	3.7772	6.625	3.9778		1213	4.3559	5.1142	6.2769	4.8951
1214	3.878	3.4686	6.5809	4.0432		1214	4.4988	4.3799	5.6536	4.6675
1215	3.7391	4.021	6.7455	4.1313		1215	4.0028	4.8069	5.8369	4.4549
1216	3.5975	3.615	6.5138	3.8901		1216	4.2879	5.7249	5.8022	4.3779
1217	3.8149	3.9078	5.9277	3.9588		1217	4.5985	5.2272	5.6462	4.7372
1218	3.8232	3.9396	6.2662	4.4174		1218	4.5289	5.2438	5.7963	4.4531
1219	3.8839	4.5292	6.2697	4.2561		1219	4.3899	5.3039	6.1122	4.2782
1220	3.8969	3.7427	5.9461	4.0368		1220	4.3988	5.8384	5.3581	5.0624
1221	3.7612	3.56	5.673	4.1788		1221	4.1269	4.9521	5.453	4.8952
1222	3.739	3.4092	6.5038	4.4952		1222	4.3466	5.2119	5.724	4.289
1223	3.8003	3.3661	6.4674	4.3818		1223	4.7247	4.8089	5.4909	4.5265
1224	3.5865	3.5019	6.6387	3.9271		1224	4.3215	5.198	5.6084	4.3618
1225	3.7341	3.953	6.4287	3.8851		1225	4.8672	5.4519	5.5253	4.6182
1226	3.6767	3.79	6.7207	3.9752		1226	5.0085	5.7725	5.615	4.1659
1227	3.9597	3.7401	6.5923	3.6623		1227	4.392	5.6075	5.8622	4.9872
1228	3.5188	3.8295	6.5118	4.418		1228	4.4665	5.6809	5.7312	4.3577
1229	3.8981	4.0296	6.4512	3.7113		1229	4.5891	5.678	5.7221	4.5068
1230	3.6717	3.6873	6.6422	4.2041		1230	4.5121	5.6411	5.594	4.2484
1231	3.8361	3.6453	6.7673	3.7488		1231	4.8226	5.6104	5.4607	4.2708
1232	3.6704	4.0678	6.4902	4.2815		1232	4.9828	5.3557	4.365	4.0645
1233	3.7553	3.8191	6.3791	4.0087		1233	5.0527	5.652	5.3768	4.1184
1234	3.8685	3.8111	6.5301	3.9933		1234	4.6357	4.9271	5.7271	4.3358
1235	3.7838	3.4892	6.5056	4.5953		1235	4.6918	4.874	5.6573	4.2756
1236	4.0766	3.7433	6.3416	4.4481		1236	5.1065	5.4718	5.586	4.4049
1237	3.757	3.7315	6.6911	4.1082		1237	5.0789	5.4871	5.5567	4.4133
1238	3.6697	3.9213	6.6982	4.2183		1238	4.837	5.7243	6.0935	4.6423
1239	3.6252	3.4059	6.6539	3.8694		1239	4.9081	6.377	5.9135	4.2018
1240	3.7648	3.9221	6.441	3.9375		1240	5.0132	5.861	5.957	4.402
1241	3.7882	3.844	6.5085	3.8831		1241	5.1918	4.8226	6.0073	4.3153
1242	3.8266	3.5645	6.1854	4.0061		1242	5.0144	5.5288	5.3306	4.2956
1243	3.6974	4.0629	5.7909	3.9422		1243	5.0016	5.5222	5.744	4.2191
1244	3.6816	3.5465	5.6526	4.0656		1244	5.0039	5.391	5.3657	4.1015
1245	3.6227	3.675	6.5351	3.9157		1245	4.965	5.5501	5.4363	4.2424
1246	3.8609	3.582	6.4437	3.8609		1246	4.8629	5.811	5.0853	4.3788
1247	3.6891	4.268	6.2949	3.7951		1247	5.0062	5.3727	4.9956	4.3335
1248	3.7082	3.6995	6.3281	4.0906		1248	4.7613	5.3649	5.4827	4.0483
1249	3.9956	4.4417	6.1726	3.8492		1249	5.0301	5.4101	5.1672	4.7612
1250	3.8504	3.7586	6.5491	3.851		1250	5.0501	4.7559	4.4367	4.4332
1251	3.5162	3.765	6.6462	3.616		1251	4.8037	6.0113	5.3047	4.3739
1252	3.902	4.1123	6.6295	3.9816		1252	5.046	4.9483	5.082	4.3368
1253	3.4667	3.8876	6.6948	4.4677		1253	4.9691	5.6377	5.3452	4.4237
1254	3.6562	3.5347	6.434	4.0787		1254	4.7712	5.4837	5.2981	4.0235
1255	3.422	3.3711	6.5527	4.0944		1255	4.5993	5.0247	5.1302	4.1788
1256	3.6319	3.2168	6.2564	4.2139		1256	4.4906	5.2982	5.6243	3.8893
1257	3.6274	4.0904	6.5502	4.1053		1257	4.6223	5.2394	5.6533	4.4131
1258	3.6597	3.4998	6.0537	4.3687		1258	4.9175	5.5526	5.4912	4.2894
1259	3.4942	3.6443	6.001	4.3351		1259	4.426	4.8514	5.183	3.9957
1260	3.8919	3.6783	6.2064	4.5455		1260	4.7277	5.2424	5.6569	4.1197
1261	3.8066	4.7451	6.0322	4.3345		1261	4.7813	4.8873	4.8497	4.0541
1262	3.805	3.7766	5.5733	3.9232		1262	4.8769	5.4761	5.2621	4.1307
1263	3.6486	3.8726	6.3167	4.2012		1263	4.8332	5.0735	5.1181	4.632
1264	3.8027	3.6435	6.064	4.0369		1264	4.7377	5.2209	5.1746	4.5254
1265	3.8667	3.4038	5.567	3.7733		1265	4.8246	5.0493	5.6596	4.2403
1266	3.5857	4.0377	5.8675	4.1053		1266	4.4491	5.5442	6.0179	4.7585
1267	3.7589	4.3848	5.4926	4.2002		1267	4.9462	4.6395	5.7436	4.2469
1268	3.8337	4.0324	6.2327	4.3257		1268	4.3783	5.2873	5.0795	4.1583
1269	3.6905	3.4393	6.1818	3.9549		1269	4.805	4.9627	5.3507	4.3967
1270	3.4802	3.6709	5.9162	4.1171		1270	4.8424	5.2936	5.3783	4.406
1271	3.9143	4.1938	6.3672	3.7303		1271	4.7378	4.3713	5.4167	4.3847
1272	3.8808	4.2611	5.5959	4.415		1272	4.7348	4.2796	5.4346	4.3645
1273	3.8032	3.7514	5.8724	4.3706		1273	4.2235	5.3956	5.9106	4.0722
1274	3.7622	3.4468	5.7062	4.0492		1274	4.7584	5.6518	5.4609	4.1437
1275	3.631	4.1856	6.0273	4.0185		1275	4.7097	5.3883	5.6836	4.4117
1276	3.5713	3.8747	6.1025	3.9759		1276	4.3555	5.3006	5.7103	4.2477
1277	3.8503	4.8477	6.1025	4.0184		1277	5.1604	5.3094	4.9902	4.2913
1278	3.7613	3.6461	6.1736	4.0277		1278	4.651	5.2189	5.4548	4.1657
1279	3.6479	4.4243	6.0502	3.9951		1279	4.8237	5.7668	5.3723	4.5613
1280	3.915	3.8763	6.125	3.9657		1280	4.7701	5.1994	5.1234	4.1806
1281	3.8153	3.8421	5.3508	3.7733		1281	4.8245	5.1391	5.0349	4.3512
1282	3.9838	3.8636	5.8295	3.8646		1282	4.6143	5.8516	5.558	4.2624
1283	3.701	3.898	5.6848	4.1804		1283	4.8757	5.4392	5.7931	4.1854
1284	3.8119	3.8391	5.9983	4.2591		1284	4.9775	5.209	5.6261	4.8884
1285	3.896	4.2256	5.7342	3.9105		1285	4.7079	5.2082	5.4506	4.5082
1286	3.8342	3.5171	6.3194	3.7362		1286	4.568	5.1996	5.736	4.3827
1287	3.6365	3.5723	5.6616	4.1535		1287	4.8311	4.8548	5.3762	5.0826
1288	3.6951	4.3424	5.9456	4.0341		1288	5.1558	5.293	5.1974	5.0515
1289	3.9153	3.5788	5.7304	3.8643		1289	4.7688	4.8938	5.221	4.9055
1290	4.0189	4.2159	5.8807	4.1393		1290	4.8053	4.994	5.1953	4.1431
1291	3.391	3.8616	5.5359	4.2564		1291	4.9788	5.5615	4.639	4.9006
1292	3.6705	4.1129	6.0057	4.4042		1292	4.9519	5.1695	5.4216	4.5524
1293	3.6312	3.6919	5.949	3.8202		1293	4.6476	4.9035	5.3012	4.2374
1294	3.6166	3.5929	5.9073	4.215		1294	5.1171	5.4664	4.9727	3.9422
1295	3.7369	3.7362	5.8806	3.9084		1295	5.1392	6.181	5.9087	4.2555
1296	4.0013	3.9856	5.5769	3.9335		1296	4.2681	6.0757	5.3767	4.1249
1297	3.6818	3.723	6.0887	4.1405		1297	4.3027	6.2911	5.5069	4.2975
1298	3.7525	4.1664	6.0824	4.1283		1298	4.1186	6.073	5.4791	4.2829
1299	3.7445	4.2005	6.0862	4.6712		1299	4.1207	6.1283	5.8909	4.4864
1300	3.5694	4.0073	5.894	3.9039		1300	4.3941	5.9403	5.9064	4.012
1301	3.7245	3.6777	5.9081	4.4777		1301	4.3042	5.7567	5.6291	4.137
1302	3.8065	4.7531	5.907	3.9154		1302	4.2896	6.1221	5.6648	4.2814
1303	3.7565	3.8687	5.627	4.0071		1303	4.4456	6.2877	5.5991	4.3553
1304	3.6669	3.5903	5.8244	4.0113		1304	4.5566	6.3082	5.736	4.2855
1305	3.8037	4.1279	6.057	4.2486		1305	4.3115	6.0287	5.5997	4.3365
1306	3.7558	4.0161	5.7409	4.2388		1306	4.4007	6.0198	5.5101	4.1589
1307	3.5357	4.0192	6.0491	4.2059		1307	4.4774	6.193	5.6419	4.4222
1308	3.3746	3.7219	5.7466	4.1385		1308	4.2547	6.2622	5.6704	4.3993
1309	3.7426	3.5815	5.6408	4.2228		1309	4.7627	6.3052	5.6366	4.0933
1310	3.6081	4.1958	6.2361	3.8143		1310	4.6181	5.9515	6.0081	4.5145
1311	3.7199	3.9343	5.9212	4.2466		1311	4.8638	6.3295	6.1017	4.488
1312	3.7671	3.8085	5.9207	4.01		1312	4.4287	6.3655	5.7337	4.3882
1313	3.7591	3.4531	5.5858	3.8684		1313	4.2572	6.2926	5.7726	4.3334
1314	3.9489	3.8772	6.1991	4.2855		1314	4.4047	6.3596	5.7943	4.3531
1315	3.9203	3.4981	5.6747	4.33		1315	4.7064	6.1619	6.1715	4.4118
1316	3.5753	4.4998	6.0842	4.0683		1316	4.3151	6.1537	5.6475	4.4223
1317	3.5921	5.4663	5.9411	4.0018		1317	4.3161	6.2432	5.6491	4.3047
1318	3.6267	3.816	5.9174	4.0678		1318	4.5729	6.1329	5.2295	4.3017
1319	3.6886	4.2128	6.106	3.9805		1319	4.4435	6.288	4.9987	5.0267
1320	3.3603	3.9897	6.3659	3.9177		1320	4.4945	6.0461	5.5848	4.4729
1321	4.0123	3.7088	5.9599	3.9327		1321	4.8351	6.3223	5.3352	4.4829
1322	3.9469	3.9112	5.7004	4.0123		1322	4.7795	6.1689	5.1043	4.3474
1323	3.5112	4.1395	6.2004	4.2245		1323	4.6134	6.0704	5.4231	4.2947
1324	3.7111	3.5151	5.6008	4.0614		1324	4.3344	6.0956	5.4953	4.3893
1325	3.95	3.9752	5.6682	4.3261		1325	4.6062	6.1971	5.6505	4.3507
1326	3.6322	3.6932	5.6512	3.9528		1326	4.1374	4.9528	5.876	4.0756
1327	3.5915	3.5038	6.0637	4.1606		1327	4.2573	5.1723	5.5977	4.4307
1328	3.7988	4.0154	5.9936	3.8429		1328	4.3104	5.4	5.7463	4.2084
1329	3.9103	3.6775	5.6969	4.143		1329	4.2624	5.862	5.7404	4.2644
1330	3.7238	3.753	5.8538	4.3772		1330	4.0745	5.3518	6.0841	4.5455
1331	3.7802	3.5484	5.8146	4.5986		1331	4.3044	5.2322	5.9331	4.1827
1332	3.7668	3.5617	5.7452	4.1924		1332	4.5768	5.5898	5.8184	4.8434
1333	3.8492	3.4933	6.2341	4.0002		1333	4.1115	5.5206	5.4107	4.2063
1334	3.9541	3.8231	5.8983	4.0109		1334	4.3611	5.6974	5.6785	4.4527
1335	3.6659	3.9275	5.7845	4.0257		1335	4.5427	4.9796	5.1876	4.1902
1336	3.7391	4.6452	5.4303	4.2362		1336	4.5406	5.0173	4.8373	4.2033
1337	3.7938	3.7233	5.9292	4.2766		1337	4.376	5.3875	5.9788	4.3137
1338	3.7972	3.9736	5.8309	4.079		1338	4.6434	5.3274	5.7239	4.2712
1339	3.9059	3.8121	6.161	3.9702		1339	4.5374	5.3231	5.6284	4.43
1340	4.0285	3.5475	5.8849	4.1133		1340	4.4558	4.9156	6.2328	4.177
1341	3.7269	3.8482	5.6991	4.1706		1341	4.5672	5.3267	5.8135	4.6914
1342	3.8781	4.0257	5.9649	4.0781		1342	4.7504	5.458	6.1604	4.5289
1343	3.703	4.122	6.2719	4.3463		1343	4.9549	5.4461	5.8251	4.2768
1344	3.7597	3.831	5.523	4.4066		1344	4.4877	5.6738	5.8363	4.1882
1345	3.7311	3.5949	5.5329	4.0371		1345	4.2175	5.7034	6.0589	4.4065
1346	3.6618	3.5245	6.3572	4.0491		1346	4.1535	5.7993	6.2764	4.1761
1347	3.8492	4.2487	6.8014	4.2204		1347	4.4572	5.2804	5.8672	4.2763
1348	4.0449	3.5955	6.7132	4.1824		1348	4.1798	5.0591	5.7168	4.5205
1349	3.741	3.6053	6.4096	4.4018		1349	4.3788	4.976	5.7131	4.193
1350	3.7215	4.1596	6.8138	4.4437		1350	4.3431	5.4989	5.5288	4.2398
1351	3.5987	3.8017	6.1402	3.7302		1351	4.4581	5.6716	5.7509	4.2284
1352	3.7412	3.7885	6.1213	3.9077		1352	4.4264	5.2172	5.378	4.3324
1353	3.8224	4.2234	6.0259	4.2332		1353	4.4442	4.6674	5.4947	4.5255
1354	3.7384	3.4027	6.41	4.3122		1354	4.1592	5.3559	5.8901	4.3119
1355	3.7386	4.529	6.2015	4.1439		1355	4.3415	5.3343	5.482	4.3656
1356	3.7072	3.4585	6.3617	3.8163		1356	3.7118	4.7078	5.9619	4.3427
1357	4.0104	3.8865	6.6497	3.9384		1357	4.7288	5.275	5.253	4.327
1358	3.7174	4.1009	6.8221	4.1913		1358	4.1933	4.8537	5.2241	4.3036
1359	3.8214	3.7296	6.7918	3.6912		1359	4.5594	5.0184	5.4961	4.4752
1360	3.8241	3.7235	6.6817	3.5397		1360	4.5505	5.7596	5.5688	4.3494
1361	3.9993	3.8648	6.7993	4.235		1361	4.6576	5.3928	6.055	4.3966
1362	3.487	3.493	5.9976	4.1876		1362	4.3755	4.8323	5.3734	4.5605
1363	3.7092	3.8037	6.2935	4.2226		1363	4.367	4.9275	5.8203	4.243
1364	3.8653	3.5749	6.0998	4.1002		1364	4.3218	5.7235	5.8591	4.4599
1365	3.6035	4.2023	6.1711	3.9665		1365	4.4325	5.5545	5.7924	4.4124
1366	3.7843	3.7923	6.4744	4.018		1366	4.2642	5.3914	5.7225	4.3314
1367	3.6306	4.0692	5.438	4.0731		1367	4.6881	5.4605	5.7929	4.274
1368	3.4764	4.0995	6.2547	4.3585		1368	4.7644	5.2563	5.909	4.3651
1369	3.7521	3.4029	6.5261	4.0342		1369	4.3947	5.7156	5.6812	4.2655
1370	3.596	3.5409	6.0888	4.2147		1370	4.5136	4.9693	5.5155	4.163
1371	3.7726	3.2796	6.239	4.1937		1371	4.4102	5.0021	5.2498	3.9389
1372	3.7313	3.6745	5.8318	4.3388		1372	4.6574	5.5854	5.9735	4.2981
1373	3.7351	3.5927	6.4081	4.1777		1373	4.7877	5.5971	5.8843	4.2348
1374	3.6257	3.9331	6.4271	4.1167		1374	4.1954	5.3226	5.1478	4.2175
1375	3.7337	3.5712	5.568	4.2153		1375	4.2524	5.4069	5.0537	3.9953
1376	3.8236	3.7044	6.1032	4.0509		1376	4.2664	5.2636	5.7537	3.9347
1377	3.8154	3.7101	5.4147	4.0776		1377	4.425	5.0897	5.6393	4.3962
1378	3.9004	3.9692	5.6431	4.2692		1378	4.4788	5.7067	6.122	3.9236
1379	3.8592	3.7985	5.506	4.0257		1379	4.5329	5.4263	5.7725	4.3076
1380	3.7265	3.5016	6.056	3.7583		1380	4.5923	5.377	5.5763	3.8697
1381	3.7962	4.0112	5.588	3.8682		1381	4.633	5.0564	5.6654	4.2782
1382	3.9774	3.9605	5.7909	4.2895		1382	4.1875	5.2227	5.9616	4.0956
1383	3.7987	3.7001	5.6299	4.4456		1383	4.3877	5.5924	5.4058	4.0243
1384	3.8922	3.5919	6.0867	3.9382		1384	4.4941	4.8256	5.3777	4.1032
1385	3.8107	3.6921	5.6671	4.17		1385	4.4181	5.3115	6.1442	4.4229
1386	3.9019	3.9479	5.7724	4.1513		1386	4.6044	4.8998	6.1166	4.1177
1387	3.9267	3.7489	5.7065	3.9128		1387	4.4131	5.2645	6.2352	4.2788
1388	3.5873	3.5802	5.9956	4.0324		1388	4.4511	5.2822	6.0205	4.0873
1389	3.6681	3.7422	5.8085	4.0904		1389	4.1116	5.4024	6.2972	4.1175
1390	3.9208	3.46	6.0233	4.2195		1390	4.5487	5.2526	5.6272	3.8234
1391	3.7543	3.5595	5.9473	4.15		1391	4.1678	5.6878	5.7988	4.0415
1392	3.8356	4.2814	6.1213	4.0419		1392	4.507	5.31	5.8685	4.3945
1393	3.691	3.3052	6.0668	4.0271		1393	4.2614	5.0612	5.825	3.7164
1394	3.7999	4.2927	5.6516	4.0579		1394	4.3375	5.1467	5.4405	4.2265
1395	3.5616	3.4277	6.1309	3.8286		1395	4.0877	4.8333	6.1902	4.1698
1396	3.682	3.6128	5.6837	4.2708		1396	4.5355	4.6479	6.484	4.3848
1397	3.7119	4.0963	6.1992	3.9879		1397	4.6084	5.4866	5.6507	4.1718
1398	3.6534	3.9002	6.2884	3.8074		1398	4.1862	5.0042	5.8191	4.2058
1399	3.5868	3.6299	6.3475	4.3742		1399	4.4597	4.5498	5.1943	4.3259
1400	3.9353	3.9676	5.6885	3.943		1400	4.2263	5.4411	5.2391	4.0007
1401	3.527	4.1589	6.0784	4.1226		1401	4.5181	5.2887	5.9916	4.3601
1402	3.5931	3.7229	5.9619	4.2461		1402	3.8579	5.6409	5.6747	3.9987
1403	3.7835	4.107	6.1947	3.6781		1403	4.7824	4.9891	5.8441	4.1022
1404	3.8516	3.424	5.381	4.165		1404	4.3939	5.2336	6.1643	4.3084
1405	3.788	3.6829	6.222	4.0218		1405	4.5225	4.5571	6.2708	4.0358
1406	3.858	3.2362	4.369	4.2188		1406	4.6399	4.9702	6.2899	4.0224
1407	3.618	4.2078	5.9789	3.8288		1407	4.4617	4.5884	5.9922	4.1971
1408	3.8998	3.8205	5.0843	3.6089		1408	4.3268	4.9126	5.4819	4.0397
1409	3.7695	3.47	4.8784	4.302		1409	4.6088	4.8836	5.9091	4.0463
1410	3.8031	3.7527	5.8328	4.2791		1410	4.6139	5.5418	5.5237	3.8616
1411	3.7737	3.8578	4.6636	3.9876		1411	4.3995	5.7146	5.9808	4.4164
1412	3.5744	3.3175	4.5287	3.793		1412	4.3521	5.086	5.6784	4.1946
1413	3.4812	4.0005	5.1438	4.289		1413	4.5965	4.8855	6.0384	4.0749
1414	3.7174	3.6463	5.2486	4.5265		1414	4.2863	5.3855	5.6267	4.727
1415	3.7506	3.8084	6.7895	4.2272		1415	4.5851	5.2194	5.9662	4.361
1416	3.7724	3.3821	6.6051	4.2425		1416	4.4671	5.602	5.5406	4.371
1417	3.9475	3.7441	6.6379	4.1454		1417	4.3829	5.7379	5.2548	4.1416
1418	3.988	4.2326	6.4642	3.9758		1418	4.1395	5.6172	5.6693	4.7683
1419	3.7883	3.5293	6.013	4.2315		1419	4.3901	6.0208	5.9881	4.0358
1420	3.6929	3.2485	6.7626	4.4806		1420	4.3366	5.653	5.8332	3.9698
1421	3.5678	3.7286	6.6618	4.0416		1421	4.5293	5.8563	5.6422	4.3932
1422	3.676	3.6128	6.7275	3.9181		1422	4.4616	5.2263	5.9356	3.9418
1423	3.7605	4.1958	6.6514	3.9138		1423	4.4567	5.4551	6.2271	4.2532
1424	3.6587	3.1558	5.8552	3.9774		1424	4.127	5.5033	6.0828	4.4373
1425	3.7044	3.8104	5.8372	4.126		1425	4.622	5.8158	5.5414	4.0095
1426	3.983	3.6012	5.7082	4.2857		1426	4.535	5.5199	5.365	4.5248
1427	3.5104	4.2942	5.3732	4.1309		1427	4.5587	5.2019	6.21	4.2159
1428	3.7352	3.3893	6.0336	4.0187		1428	4.4346	5.0812	5.8763	4.0777
1429	3.7804	3.9335	6.1702	3.9059		1429	4.7199	4.2305	6.1153	4.1531
1430	3.802	3.8382	6.3551	3.8593		1430	4.5594	5.4213	6.3911	4.3137
1431	3.828	3.7774	6.221	4.0463		1431	4.5012	5.0184	6.0692	4.4484
1432	3.7103	4.1081	5.6526	3.9372		1432	4.4435	4.7142	5.4649	4.0731
1433	3.9593	3.6712	5.4273	4.0084		1433	4.5473	5.0391	5.505	4.152
1434	3.7607	3.6675	5.2412	4.0405		1434	4.1932	5.004	5.8302	4.1799
1435	3.7359	4.2335	5.5507	3.8901		1435	4.5412	4.9187	5.8353	4.126
1436	3.6319	4.0526	6.5261	4.3549		1436	4.5311	5.5855	6.4748	4.0639
1437	3.6982	3.6324	6.2294	4.1774		1437	4.4952	5.791	5.9854	4.3703
1438	3.9668	3.4909	6.1872	4.1518		1438	4.3862	5.0588	5.8713	4.3386
1439	3.8022	4.0182	6.1925	4.0797		1439	4.291	5.2086	5.9888	3.9678
1440	3.9153	3.5536	6.3061	4.1649		1440	3.9542	5.2813	6.0311	4.5627
1441	3.8983	3.5778	5.7899	3.9102		1441	4.5021	5.2306	5.8465	3.9509
1442	3.9436	3.468	6.062	3.9654		1442	4.272	5.3555	5.8484	4.1342
1443	3.8567	4.1467	6.5808	4.1087		1443	4.3275	5.0326	5.7114	4.4762
1444	3.8322	3.7101	6.3347	4.1423		1444	4.4678	5.1498	6.0706	4.277
1445	3.9719	3.8523	5.7284	4.3908		1445	4.4701	4.9425	6.2816	4.1032
1446	3.6905	4.0135	6.049	4.0132		1446	4.3901	4.8291	6.1289	3.8739
1447	3.8715	3.6858	6.3198	3.9933		1447	4.4896	5.1447	6.07	4.015
1448	3.6877	3.5244	5.9513	4.0031		1448	4.1926	5.1922	5.3476	4.3896
1449	3.647	3.3921	6.7282	4.5256		1449	4.4733	4.6823	6.0707	4.118
1450	3.6553	3.9394	6.6851	4.3894		1450	4.4941	4.3255	5.5865	4.2566
1451	3.9781	4.0583	6.1888	4.3265		1451	4.423	4.8746	6.058	3.8456
1452	3.7256	3.4746	5.8361	4.457		1452	4.7611	5.257	6.1429	4.2089
1453	4.1264	4.1963	6.1438	3.8073		1453	4.628	4.9545	6.0652	3.9283
1454	3.7694	4.1169	6.2598	3.981		1454	4.6064	4.6235	6.3447	3.9997
1455	3.8743	4.261	5.6178	4.1637		1455	4.5936	5.2547	6.2095	4.1158
1456	3.6731	3.7385	5.8587	3.6188		1456	4.4848	5.0646	6.5518	4.0876
1457	3.782	3.6753	5.7964	3.8049		1457	4.4599	5.558	6.2094	4.0598
1458	3.5344	4.112	5.786	3.9822		1458	4.5106	5.7017	6.5967	4.2307
1459	3.8954	4.0554	6.5411	4.1471		1459	4.4562	5.2722	6.5178	4.3088
1460	3.8536	4.0021	6.6748	4.0458		1460	4.5072	5.5757	6.3377	3.9965
1461	4.016	3.9957	6.6664	4.045		1461	4.5261	4.9353	6.2688	4.0487
1462	4.0892	3.6305	6.4518	4.088		1462	4.6704	4.9487	6.1851	4.1039
1463	3.8514	3.3003	6.5961	4.1023		1463	4.3928	5.3637	6.554	4.3014
1464	3.6423	4.0459	6.0047	4.1679		1464	4.5717	5.5453	5.9883	3.7754
1465	3.8956	3.606	6.6672	4.2322		1465	4.5295	4.991	5.8995	4.0349
1466	3.8538	3.8374	6.5013	4.3354		1466	4.186	4.6319	6.0769	4.133
1467	3.9544	3.9578	5.9252	4.6126		1467	4.7836	5.0694	6.1377	3.6817
1468	3.4991	3.7708	6.6165	3.7451		1468	4.7399	5.3901	6.4105	4.0094
1469	3.9518	4.041	6.5202	3.9442		1469	4.4762	4.9821	6.0148	4.1306
1470	3.6532	3.7362	6.0708	4.4822		1470	4.0955	5.6915	5.8992	4.3997
1471	3.5274	3.7795	5.4837	4.059		1471	4.0389	5.7505	6.189	4.3834
1472	3.4742	4.2187	5.7395	4.2076		1472	4.167	5.6073	6.0889	4.2775
1473	3.8909	3.9366	5.3263	4.4317		1473	4.3281	4.9945	6.2876	4.2867
1474	4.0335	3.661	5.334	4.3367		1474	4.414	3.413	6.8685	4.3358
1475	3.9476	4.0574	5.8938	3.9867		1475	4.2267	3.7979	6.0866	4.7363
1476	3.5955	3.9163	5.8966	4.1273		1476	4.2484	3.8946	6.205	4.3813
1477	3.5667	3.513	5.6061	3.861		1477	3.8282	3.6703	6.2168	4.1125
1478	3.4971	3.6217	5.4163	3.9156		1478	4.6262	3.8462	6.1028	4.4067
1479	3.8612	3.7642	5.0872	4.0136		1479	4.2882	4.3454	6.4455	4.2993
1480	3.7866	3.4417	5.9301	3.9412		1480	4.4974	4.1665	6.3064	4.0852
1481	3.451	3.8178	5.7972	4.1298		1481	4.6431	3.5809	6.1812	4.4811
1482	3.6402	4.2067	5.7931	4.4662		1482	4.3365	4.0002	6.4527	3.9499
1483	3.7263	3.9645	5.1404	3.9492		1483	4.5409	4.1207	6.2606	3.9868
1484	4.1186	3.7093	5.3072	4.0608		1484	4.6513	4.3241	6.2415	4.4295
1485	3.5213	4.0026	5.3125	4.0051		1485	4.3386	3.9909	6.5858	4.2861
1486	3.6781	3.9306	5.0589	3.9954		1486	4.7713	3.9034	6.2624	4.3955
1487	3.7698	4.0814	5.2518	3.9521		1487	4.321	4.3176	5.8576	4.7784
1488	3.921	4.3971	3.8994	4.0527		1488	4.4017	3.8529	6.067	4.1707
1489	3.9409	3.7044	5.9332	4.2148		1489	4.7333	3.6534	6.5734	4.7674
1490	3.8369	4.8183	5.5873	4.3235		1490	4.4797	4.0993	6.3003	4.3847
1491	3.7266	3.8664	5.6218	3.8667		1491	4.5295	3.9368	6.5853	4.3233
1492	3.7787	3.9086	5.5386	4.1403		1492	3.9804	4.3971	6.489	4.6362
1493	3.6831	3.9047	5.0834	4.0086		1493	4.3576	4.2367	5.9567	4.362
1494	3.7283	3.3887	5.0974	3.9059		1494	4.2353	4.4541	6.3089	4.4548
1495	3.8395	3.5744	6.3026	4.3093		1495	4.183	5.0007	6.1602	4.2929
1496	3.8733	3.3248	5.9186	4.0696		1496	4.2963	5.2549	6.5285	4.1775
1497	3.6151	3.6886	5.6665	3.7913		1497	4.5268	4.9835	6.1732	4.0472
1498	3.6617	3.8552	5.8031	4.1373		1498	4.4561	4.6113	6.229	4.5394
1499	3.5433	4.0282	6.4888	3.9003		1499	4.6689	4.7961	6.4198	4.277
1500	3.7165	3.8906	5.6722	3.688		1500	4.4596	5.0549	6.0684	4.2506
1501	3.7987	4.3248	5.7857	4.0645		1501	4.4072	5.1355	6.1721	4.4449
1502	3.3736	3.8547	5.1282	4.1984		1502	4.0567	5.2674	6.4333	4.4485
1503	3.8393	4.2392	4.4307	4.1025		1503	4.6787	5.6561	5.8432	4.6927
1504	3.5752	3.3059	4.9681	4.3219		1504	4.3579	5.407	6.3226	4.1548
1505	3.7994	3.7934	4.5216	4.1938		1505	4.5651	5.3172	6.683	4.5158
1506	3.7636	3.8851	4.0263	4.0115		1506	4.4154	5.031	6.223	4.3102
1507	3.9161	4.0779	5.0018	3.7996		1507	4.5168	5.0575	6.1399	4.425
1508	3.8327	3.5493	4.3265	3.8738		1508	4.6069	4.7276	6.4511	4.5381
1509	3.5285	3.9309	4.8827	3.9766		1509	4.4796	5.0962	6.4578	3.9881
1510	3.9287	3.9269	3.3731	4.3034		1510	4.6332	4.3311	6.4962	4.4057
1511	3.8795	4.2785	2.053	3.8821		1511	4.2908	4.4097	6.5991	4.2424
1512	3.8258	3.8789	2.4144	4.3067		1512	4.8269	4.4256	6.4245	4.5402
1513	3.7317	4.0765	3.2002	4.061		1513	4.3501	4.4129	6.2938	4.3244
1514	4.009	3.7484	2.4357	4.3744		1514	4.3277	5.0067	6.5933	4.3284
1515	3.8079	3.4706	2.4167	4.0345		1515	4.3637	4.6631	6.4647	4.0014
1516	3.8024	4.0241	2.153	4.1666		1516	4.6396	4.184	5.671	4.4236
1517	3.5431	4.0046	2.2814	3.973		1517	4.1017	4.999	6.3507	4.6391
1518	3.8713	4.0932	2.929	4.0265		1518	4.5717	4.8925	6.3707	4.4125
1519	3.7964	4.3216	3.1589	4.0357		1519	4.5882	4.9791	6.027	4.5949
1520	3.6316	4.011	2.8811	3.9663		1520	4.8109	4.9889	6.4188	4.2566
1521	3.825	4.1979	2.3262	4.0971		1521	4.7736	5.1439	6.0506	4.2737
1522	4.02	3.5883	2.3028	4.6737		1522	4.9335	5.1722	6.3997	4.19
1523	3.7082	3.7746	2.1476	4.1282		1523	4.6467	5.1671	6.2731	4.6722
1524	3.9127	3.8387	2.3203	3.8525		1524	4.2216	4.4031	6.347	4.4424
1525	3.6218	3.2352	4.3717	4.1002		1525	4.5208	4.6273	5.7201	3.916
1526	3.6323	3.7314	2.9648	3.9994		1526	4.5893	5.8061	6.145	3.9146
1527	3.6	3.6038	2.1233	4.2795		1527	4.3322	4.9724	6.1664	4.2501
1528	3.7474	3.4682	5.0393	3.9692		1528	4.3875	4.4457	6.2631	4.2394
1529	3.6521	4.3418	5.3129	3.9047		1529	4.741	4.7931	6.3036	3.9896
1530	3.5258	3.5128	5.3504	3.9138		1530	4.5371	4.4966	6.2551	4.3147
1531	3.6526	3.5419	5.4567	4.028		1531	4.7515	4.374	6.1321	4.2942
1532	3.8129	3.6564	5.6321	4.1942		1532	4.3159	4.5009	6.5342	4.4683
1533	3.9687	3.4622	5.8691	3.8759		1533	4.5406	4.2027	6.3675	4.1732
1534	3.7052	3.9959	5.7954	4.266		1534	4.4773	4.2251	6.4376	4.1446
1535	3.5436	3.808	6.3355	4.0099		1535	4.482	4.2859	6.6373	4.2912
1536	3.7825	3.7658	4.0789	4.1359		1536	4.6965	4.5704	6.3074	4.1251
1537	3.6026	3.4085	5.9002	4.1231		1537	4.6618	4.4527	6.1787	4.0275
1538	3.5634	3.7514	5.5802	4.1407		1538	4.274	4.261	6.4144	4.3655
1539	3.8576	3.7447	5.254	3.7092		1539	4.6041	4.7504	5.9534	4.0971
1540	3.7785	3.8675	5.7353	4.2808		1540	4.5062	4.5839	6.2583	4.124
1541	3.7521	4.0429	6.2728	4.0791		1541	4.4519	5.3817	5.8645	4.2577
1542	3.6667	3.6873	6.3274	4.1629		1542	4.4259	4.7402	6.7692	4.3644
1543	4.1426	3.7484	5.9268	4.0226		1543	4.2323	5.282	6.6494	4.3447
1544	3.8014	3.8876	5.7984	3.984		1544	3.829	4.3762	6.2308	4.3594
1545	3.6564	4.0554	6.2586	4.0261		1545	4.3755	4.6653	6.3689	4.4786
1546	3.7512	3.6449	6.365	4.1786		1546	4.2509	4.8522	5.4031	3.8581
1547	3.6018	3.5993	6.5535	4.2556		1547	4.6089	4.4649	6.0765	4.3545
1548	3.8366	4.0505	6.3527	4.233		1548	4.5894	5.4348	6.1036	4.4967
1549	3.7782	3.8801	6.0746	4.179		1549	3.9774	4.4248	6.0957	4.403
1550	3.5879	4.1108	5.6455	4.1896		1550	4.6456	4.3499	6.0605	4.6074
1551	4.0701	3.9094	5.8246	4.0407		1551	4.6086	4.0915	6.2508	4.4192
1552	3.6516	3.7203	5.9734	4.0904		1552	4.5312	4.0857	5.9345	4.7161
1553	3.5098	3.7254	6.8088	4.0312		1553	4.461	4.0553	6.1578	4.5445
1554	3.8189	3.3578	7.0198	4.0324		1554	4.6944	4.4294	6.1327	4.4407
1555	3.6646	4.215	6.6023	3.813		1555	4.2748	4.367	6.227	4.5048
1556	3.6595	3.8595	6.9008	3.8353		1556	4.084	4.0764	6.1949	4.1542
1557	3.9062	3.6871	6.4808	4.0604		1557	4.1576	3.9063	6.2007	4.3217
1558	3.7738	3.9958	6.0723	4.1315		1558	4.6449	3.8937	6.1557	4.2407
1559	3.6647	4.1067	6.5041	4.3527		1559	4.6101	4.0075	5.8713	4.3584
1560	3.6891	3.6451	6.0371	4.2633		1560	4.4043	4.0363	6.1309	4.1657
1561	3.6941	3.7027	5.8769	4.2607		1561	4.6896	3.7985	5.5884	4.1704
1562	3.8441	3.6584	6.3568	3.863		1562	4.2416	3.9207	5.4155	4.3637
1563	3.6989	3.3694	6.3046	4.0562		1563	4.4671	3.8582	4.8535	4.3653
1564	3.4729	4.1169	4.7323	4.2494		1564	4.6163	4.4011	5.3633	4.417
1565	3.7664	3.6054	2.2172	3.9581		1565	4.4256	4.0164	3.8422	4.3768
1566	4.0761	3.9086	2.1502	3.9955		1566	4.4418	3.682	4.8161	4.4876
1567	3.4772	3.9885	2.9301	4.378		1567	4.6316	3.5356	6.1915	4.0761
1568	3.8051	3.7096	2.147	4.3697		1568	4.3942	3.8891	5.1431	4.3968
1569	3.6899	3.6555	2.5319	3.955		1569	4.4441	4.3052	5.6322	4.4974
1570	3.6605	3.7898	2.3307	4.0384		1570	4.7173	3.9829	5.4916	4.2851
1571	3.8256	3.5249	5.2	3.9511		1571	4.5466	3.7818	6.027	4.1395
1572	3.8582	3.6526	5.0983	4.0211		1572	4.4871	3.7826	6.0273	4.4027
1573	3.7152	4.0153	5.566	4.0506		1573	4.3739	3.9047	5.9742	3.8674
1574	3.675	4.0372	5.3566	3.8948		1574	4.5795	4.0611	6.2476	4.1301
1575	3.7857	3.7225	5.072	3.8256		1575	4.2477	4.4955	6.04	4.5051
1576	3.5998	3.4668	5.3672	3.9105		1576	4.5664	4.6237	5.9103	4.2414
1577	3.7031	4.5255	5.4753	3.9832		1577	4.0875	4.6653	5.827	4.4989
1578	3.692	3.4131	5.3851	4.0085		1578	4.4442	4.893	5.261	4.4068
1579	3.7373	3.7906	5.6481	4.1718		1579	4.6537	4.1418	5.6501	4.3026
1580	3.7787	3.988	5.5685	4.2297		1580	4.5705	4.3969	5.3004	4.2154
1581	3.9166	3.7654	5.1405	4.2241		1581	4.4803	4.4207	5.7911	4.2758
1582	3.6236	4.4242	5.1439	3.5766		1582	4.504	4.1772	6.045	4.2859
1583	4.0143	3.5315	4.8881	3.9617		1583	4.4069	4.3155	5.4957	3.9621
1584	3.939	3.4852	5.0904	4.275		1584	4.506	3.8289	5.7315	4.1096
1585	3.9874	3.7995	5.1855	5.0578		1585	4.7072	4.2035	6.1684	4.3071
1586	3.7893	3.4325	5.2203	4.57		1586	4.6042	4.1741	6.0313	4.152
1587	3.5374	3.7714	5.5608	4.5254		1587	4.3085	4.3499	5.7564	4.1239
1588	3.9694	3.8032	5.0129	4.0595		1588	4.4332	4.002	6.3032	4.1965
1589	3.3814	3.4581	5.7414	4.244		1589	4.2179	4.0305	6.4597	4.1055
1590	3.8014	3.8416	5.5725	4.2916		1590	4.3442	4.5791	5.5241	4.3857
1591	3.9269	3.3418	5.6312	4.2839		1591	4.7047	4.5349	5.8825	4.4865
1592	3.5188	3.5988	5.0345	4.3723		1592	4.6043	4.745	5.6316	3.9296
1593	3.7099	3.9152	5.3561	4.2169		1593	4.3157	4.5125	5.5649	4.3937
1594	3.7447	3.2932	5.6754	4.0121		1594	4.4204	4.4073	5.5177	3.9343
1595	3.7759	3.8264	4.9797	3.9788		1595	4.2549	4.1862	5.4646	4.3309
1596	3.8016	3.5323	5.5269	3.8592		1596	4.4412	3.9168	6.0056	4.2757
1597	3.6494	3.4902	5.1558	3.9563		1597	3.9996	4.1825	5.6002	4.0243
1598	3.9846	3.9935	5.4209	4.1112		1598	4.6324	4.152	5.4537	4.3968
1599	3.5974	4.0228	5.1594	4.0506		1599	4.4822	4.3505	5.4365	4.4426
1600	3.859	3.7252	4.7615	3.832		1600	4.1579	3.9172	5.8193	4.2409
1601	3.6788	3.7201	3.9861	4.2054		1601	4.5851	4.0209	5.8544	4.2277
1602	3.5422	3.6649	4.0698	3.92		1602	4.34	4.9096	5.4729	4.6626
1603	3.8289	3.7402	2.3713	3.9372		1603	4.6258	4.4596	5.4454	4.3534
1604	3.8432	3.7974	2.4072	4.2976		1604	4.5556	3.7237	6.098	4.2893
1605	3.6575	3.5264	2.6179	4.114		1605	4.26	4.1631	5.3905	4.3488
1606	3.7872	4.1044	2.037	4.1121		1606	4.1817	3.6759	5.5729	4.2522
1607	3.8849	3.8874	2.7192	4.4229		1607	4.8979	3.3203	5.4175	4.4564
1608	3.689	4.1376	2.2515	4.3086		1608	4.7901	3.4234	6.1338	4.6649
1609	3.8426	3.7133	2.1155	3.9078		1609	4.5001	3.7702	6.0621	4.3254
1610	3.6311	3.3753	2.3731	4.0504		1610	4.8603	3.6027	6.1376	4.2896
1611	3.6957	3.5406	2.7034	4.4088		1611	4.4334	3.6672	6.206	3.9777
1612	3.7433	3.4644	2.3161	4.3295		1612	4.3788	3.7452	5.6805	4.3946
1613	3.626	3.9064	2.8323	4.3738		1613	4.4778	3.625	6.2006	4.139
1614	3.5232	3.4209	2.4216	4.0977		1614	4.6475	3.3063	5.573	4.4302
1615	3.5627	3.8325	2.5471	4.3128		1615	4.2716	3.4749	5.8721	4.1918
1616	3.7326	4.1055	2.0968	4.04		1616	4.3834	3.8728	5.5088	4.5925
1617	3.8187	3.6609	2.3406	3.9987		1617	4.2272	4.2452	5.3625	4.4779
1618	3.6558	3.6613	2.708	4.0875		1618	4.6188	4.0213	6.1604	4.2313
1619	3.5647	3.3429	2.5672	4.565		1619	4.0654	3.6164	5.2885	4.097
1620	3.7082	3.7721	2.264	4.348		1620	4.2855	3.9307	5.6676	4.3223
1621	3.9158	3.8121	2.3085	4.4391		1621	4.0975	4.0523	4.7195	4.4316
1622	3.574	3.5218	2.1116	4.0978		1622	4.5369	3.7541	5.4433	3.9752
1623	3.8019	3.9157	3.0857	4.2986		1623	4.4541	3.9232	5.2365	4.4286
1624	3.9196	4.1819	4.3535	4.0604		1624	4.2944	3.8547	5.5255	4.301
1625	3.8105	3.7104	5.6735	3.9794		1625	4.5538	4.2043	5.0961	4.0891
1626	3.8651	3.6678	5.7284	3.8788		1626	4.7147	4.4032	5.2249	4.0419
1627	3.947	3.9671	4.7991	4.188		1627	4.3718	3.9239	5.8489	4.0847
1628	3.6862	4.1324	5.6088	4.098		1628	4.7312	3.6536	5.2822	4.3374
1629	3.5774	3.7774	5.3444	4.6634		1629	4.5434	3.5284	5.372	4.1195
1630	4.0032	4.1261	5.0721	3.9999		1630	4.6894	3.7756	5.4995	4.1985
1631	3.63	3.8587	4.7813	4.1569		1631	4.3454	3.8322	5.5644	4.305
1632	3.7819	3.4339	4.2759	3.9097		1632	4.2938	3.7454	5.501	4.3568
1633	3.6009	3.5726	5.4892	3.7429		1633	4.2766	4.466	5.3486	4.0913
1634	3.7907	4.0168	4.8033	4.0084		1634	4.3016	4.0021	5.3842	3.9781
1635	3.7772	3.8112	4.9755	4.1441		1635	4.8306	3.7923	5.572	4.3598
1636	3.8423	4.0263	5.1141	4.4487		1636	4.1837	4.4877	5.9618	4.0126
1637	3.8305	3.9128	4.5183	3.905		1637	4.3779	3.7264	5.1957	4.221
1638	3.724	4.1274	5.8689	4.1647		1638	4.2003	3.5397	4.983	4.3643
1639	3.6854	3.6682	5.7292	3.9148		1639	3.7366	4.5521	5.1859	4.3719
1640	3.8394	3.5809	5.6686	3.8249		1640	4.8445	3.7116	5.406	4.3198
1641	3.6655	3.9339	5.4775	4.3153		1641	4.823	3.9295	5.4479	4.3761
1642	3.4706	4.1054	6.5431	3.9807		1642	4.5299	4.1176	5.658	4.0947
1643	3.6374	3.5364	6.1113	4.2779		1643	4.6454	3.9985	5.6212	4.0403
1644	3.861	3.5137	5.1304	3.871		1644	4.5372	3.5779	5.1607	4.3675
1645	3.533	3.6797	5.5478	4.444		1645	4.4523	4.1106	5.0205	3.8819
1646	3.6742	3.2002	6.5016	3.9794		1646	4.2091	3.6319	5.3797	4.023
1647	3.8056	4.2151	6.0109	4.1046		1647	4.6173	4.4426	5.464	4.3888
1648	3.5767	3.6465	6.3169	4.2523		1648	4.3945	4.0423	5.2315	4.7792
1649	3.7973	3.7489	6.0845	4.1109		1649	4.1159	3.6507	5.925	4.5058
1650	3.7774	3.6881	6.7896	4.2702		1650	4.4	4.7005	5.6742	4.4335
1651	3.8099	3.1967	6.5677	4.1784		1651	4.6319	4.3867	5.5777	4.1851
1652	3.6825	3.7727	6.3577	4.1995		1652	4.3092	4.1071	6.2303	4.4227
1653	3.7236	3.6494	6.5956	4.074		1653	4.0997	4.9019	6.0571	4.1138
1654	3.7082	3.5423	5.7357	4.1268		1654	4.638	4.1206	5.846	4.4986
1655	3.6338	3.6206	6.3064	4.2202		1655	4.4506	4.2859	5.0957	4.0609
1656	3.6251	3.7297	6.4575	4.1762		1656	4.3371	4.0268	5.6179	4.4266
1657	3.9143	3.4022	6.7671	3.9808		1657	4.4836	4.8165	5.474	4.6577
1658	3.8264	3.3832	6.4095	3.6972		1658	4.4673	3.7872	5.4311	4.2705
1659	3.9974	3.8914	6.6714	4.3072		1659	4.2906	3.6789	5.7969	4.1072
1660	3.927	4.0205	6.197	4.2868		1660	4.3931	4.1287	5.813	4.3695
1661	3.6552	3.5582	5.9648	4.12		1661	4.3203	4.2582	5.9323	4.3554
1662	3.7666	4.0862	6.5586	3.7994		1662	4.752	3.862	5.9004	4.5637
1663	3.6719	4.7664	6.9471	4.0396		1663	4.3718	3.6843	4.7251	4.3133
1664	3.6707	4.1587	6.2939	4.3731		1664	4.7746	4.0597	4.7497	4.1881
1665	3.9563	3.9258	6.1236	4.1382		1665	4.6169	3.7529	5.3075	4.4123
1666	3.6698	3.9402	6.4028	4.0322		1666	4.7021	3.9456	5.6324	4.3558
1667	3.8088	3.68	5.8393	3.7002		1667	4.66	4.5499	5.3007	4.3832
1668	3.5481	3.7938	5.7871	3.9045		1668	4.0551	4.0998	5.576	4.7831
1669	3.727	3.9298	6.3461	4.1764		1669	4.3737	4.1643	5.2672	3.719
1670	3.6887	3.7198	6.2535	4.1331		1670	4.3245	4.5036	5.9729	4.3936
1671	3.8196	3.9696	6.4327	3.9124		1671	4.3986	4.5211	5.945	4.2166
1672	3.827	3.9646	6.3877	4.0387		1672	4.3135	4.3272	5.5784	4.1326
1673	3.9258	3.7562	6.675	3.8059		1673	4.3879	4.5809	5.4167	4.401
1674	3.7798	4.1172	6.5965	4.0839		1674	4.8977	4.7022	5.8454	4.5244
1675	3.7539	3.9175	6.8088	4.3606		1675	4.6068	3.9451	5.7292	4.2362
1676	3.6763	3.8056	6.8355	3.9121		1676	4.5628	4.3769	5.5829	4.1776
1677	3.6118	3.6335	6.8677	4.0967		1677	4.8077	4.2662	5.7582	3.9569
1678	3.7646	3.3494	6.5175	4.1839		1678	4.6949	4.1488	5.7812	4.1827
1679	3.5617	3.1806	6.5408	4.1041		1679	4.3488	3.6302	5.72	4.3211
1680	3.7308	3.838	5.5143	4.3997		1680	4.6088	4.2339	5.8369	4.9827
1681	4.045	3.7689	5.8226	4.3148		1681	4.4504	4.1721	5.9611	4.2897
1682	3.7553	3.7948	6.2238	4.4549		1682	4.6688	5.2484	5.4363	4.0584
1683	3.8163	3.7299	6.0547	4.0969		1683	4.361	3.9814	5.4502	4.3863
1684	3.9089	3.5868	5.4962	4.467		1684	4.2615	4.4485	5.3699	4.3024
1685	3.6881	3.8084	6.2714	3.9135		1685	4.7225	3.7865	5.3269	4.4314
1686	3.8452	3.6089	5.9894	3.8403		1686	4.0676	4.163	5.2724	4.3113
1687	3.8493	3.6119	5.6589	3.9436		1687	4.4364	3.953	5.5952	4.3959
1688	3.6724	3.7804	5.6618	3.9572		1688	4.3233	4.1977	5.119	4.4369
1689	3.774	4.218	5.6515	4.2206		1689	4.5206	4.3207	5.305	4.2625
1690	3.6624	3.6138	5.1205	4.1499		1690	4.5595	4.3308	5.5141	4.2107
1691	3.5608	4.0031	5.5419	4.321		1691	4.9002	4.0905	5.7066	4.5366
1692	3.8595	3.6462	6.5698	4.3835		1692	4.0188	4.4674	6.4027	4.6596
1693	3.6282	3.6766	6.4202	4.1822		1693	4.3638	4.0179	6.1584	4.3127
1694	3.3856	3.8148	6.3868	3.7715		1694	4.6657	4.4385	5.8008	4.0881
1695	3.7597	3.8416	6.52	3.9526		1695	4.1822	3.6106	6.1375	4.0628
1696	3.5571	3.5736	6.856	3.8774		1696	4.0968	4.016	5.5309	4.0955
1697	3.5736	3.345	6.8332	4.1857		1697	4.7858	4.5057	5.6149	4.2814
1698	3.5692	3.9392	6.4395	4.2519		1698	4.0659	4.0001	5.3973	4.216
1699	3.8039	3.9626	6.3922	3.8926		1699	4.5253	3.9821	5.9726	3.7593
1700	3.8023	4.1076	5.9922	4.3349		1700	4.6981	3.6485	5.5244	4.0527
1701	3.7798	4.1812	6.3287	3.9085		1701	4.6564	4.2045	5.7132	3.8108
1702	3.728	4.2186	5.7919	4.2956		1702	4.5825	3.6742	5.2908	4.0734
1703	3.7819	3.7822	6.0738	4.1762		1703	4.5571	4.1178	5.2508	4.3775
1704	3.8137	4.5171	6.6319	4.2278		1704	4.6347	3.9669	5.4605	4.4649
1705	3.3161	3.8073	6.6126	4.0078		1705	4.3823	3.5589	5.5422	4.1262
1706	3.9098	3.4087	6.5187	4.0221		1706	4.5265	3.8718	5.5292	4.4567
1707	3.7665	4.1063	6.5226	3.9927		1707	4.5846	4.6255	5.9537	4.254
1708	3.7383	3.6789	6.6524	4.0025		1708	4.8385	3.9689	5.6814	4.4933
1709	4.0828	4.2045	6.6349	4.1996		1709	4.6692	4.295	5.9293	4.3101
1710	3.9546	3.9959	6.7091	4.0634		1710	4.5119	3.9489	5.4587	4.4327
1711	3.6727	3.6121	6.4753	4.1531		1711	4.4946	3.811	5.1585	4.3824
1712	3.7324	3.9596	5.4019	4.2909		1712	4.7261	4.0815	5.1969	4.3388
1713	3.7388	4.031	6.8275	4.0156		1713	4.1679	3.5299	5.1619	3.9999
1714	3.6743	4.1163	6.643	4.0121		1714	4.8455	3.8121	5.3284	4.2564
1715	3.6209	3.9031	6.5866	3.9823		1715	4.9263	4.3964	5.6715	4.1211
1716	3.7821	3.4197	6.9303	4.2917		1716	4.756	4.0161	5.6775	4.2417
1717	3.6692	3.7713	6.3348	3.7031		1717	4.962	3.5234	6.2751	4.3277
1718	3.7215	3.7725	6.03	4.1863		1718	4.6436	3.9484	6.0573	4.4438
1719	3.7335	4.1853	5.8313	4.228		1719	4.3522	3.8345	5.7627	4.3568
1720	3.7436	3.7851	6.0342	3.9562		1720	4.7698	3.7266	5.3762	4.1565
1721	3.7532	3.6587	6.6302	3.905		1721	4.5805	4.2405	5.635	4.076
1722	3.9734	3.4239	6.4077	3.9834		1722	4.507	4.0888	5.8972	4.1297
1723	3.7374	3.5147	6.505	3.9918		1723	4.2481	3.8046	5.6419	4.2474
1724	3.9979	4.0732	6.4354	3.8361		1724	4.369	3.8563	5.54	4.2804
1725	3.6942	3.3175	6.3804	4.1959		1725	4.6411	4.1106	5.5442	4.4205
1726	3.9321	3.512	6.1619	3.8642		1726	4.4737	4.0583	5.8484	4.0516
1727	3.5479	3.6443	6.6212	4.217		1727	4.3585	4.0149	5.7494	4.1784
1728	3.7831	3.881	6.3383	3.8685		1728	4.6812	4.0356	5.666	4.2087
1729	3.6666	4.032	6.3156	4.1289		1729	4.2856	4.0336	5.7206	4.04
1730	3.6536	3.7101	6.7068	4.2994		1730	4.2537	4.8221	5.5104	4.4078
1731	3.9227	3.4766	6.7681	4.0215		1731	4.2788	4.0506	5.5955	4.5466
1732	3.9616	4.0784	6.4383	4.1565		1732	4.4431	3.625	5.8675	4.2647
1733	3.7798	3.8937	6.5871	4.3567		1733	4.7448	4.0563	5.872	4.3607
1734	3.6039	3.5203	6.5102	3.9592		1734	4.3761	4.2602	6.5114	4.3092
1735	3.5364	4.0069	6.4591	4.135		1735	4.3679	3.6642	6.0407	4.2934
1736	3.7978	3.8074	6.5288	3.9609		1736	4.5282	4.1044	6.1863	4.5818
1737	3.9117	3.6552	5.6299	4.086		1737	4.5775	4.39	5.4086	4.6188
1738	3.7593	3.7647	6.5711	4.2127		1738	4.411	3.8335	5.5214	4.8888
1739	4.0638	3.7241	5.9144	3.8532		1739	4.2127	4.44	5.6249	4.1523
1740	3.9699	4.8533	6.0338	3.8388		1740	4.487	3.9514	5.5326	4.3606
1741	3.8341	3.9192	5.826	3.9466		1741	4.4822	4.1961	5.3899	4.4221
1742	3.8614	3.7338	6.3968	4.2397		1742	4.4266	4.0211	5.2559	4.2646
1743	3.7245	3.1383	5.9013	4.1939		1743	4.31	4.0578	5.2838	4.1954
1744	3.8508	3.4097	5.8727	4.5096		1744	4.6109	4.7292	5.2209	4.3072
1745	3.6037	3.4251	6.1152	4.3612		1745	4.5365	4.131	5.3481	4.1902
1746	3.8417	3.7654	6.1981	4.3363		1746	4.5232	3.5478	5.3922	4.7205
1747	3.7282	4.2569	5.5785	4.4911		1747	4.7577	3.709	4.6314	4.1949
1748	3.706	3.3635	5.8502	4.1233		1748	4.2608	3.4799	5.1009	4.1213
1749	3.8485	3.3372	5.9649	4.0597		1749	4.3125	3.5654	5.1595	4.0824
1750	3.7905	3.7103	5.7564	4.0651		1750	4.4143	4.6671	4.6144	4.2019
1751	3.7328	3.5404	6.1125	4.1168		1751	4.542	3.4878	4.9056	4.0763
1752	3.7575	3.6717	5.7911	4.0056		1752	4.5717	4.1104	5.405	4.2517
1753	3.7198	3.5676	6.0022	4.1178		1753	4.7657	3.9343	5.2904	4.3339
1754	3.6124	3.4597	6.7951	3.9647		1754	4.5801	4.2467	5.2498	4.3257
1755	3.6863	3.7398	6.5084	4.2647		1755	4.5408	3.4966	5.4084	4.3161
1756	3.8004	4.3333	6.6165	3.9536		1756	4.653	3.8081	5.4609	3.9303
1757	3.7749	3.6057	6.91	4.5466		1757	4.3253	3.9871	5.2904	4.2693
1758	3.6279	4.0397	6.753	3.9168		1758	4.7121	4.2874	5.3831	4.4334
1759	3.6585	4.0252	6.7296	4.302		1759	4.7279	4.7212	5.1489	4.6131
1760	3.6612	3.5559	6.2103	4.2161		1760	4.5694	4.3983	5.0365	4.2798
1761	3.7551	4.1073	6.4342	4.1992		1761	3.9761	4.998	2.94	4.1655
1762	3.6189	3.6104	5.9177	3.9619		1762	4.3084	5.616	2.3333	4.388
1763	3.9789	3.7024	5.3605	4.0967		1763	4.5183	3.7963	2.4595	4.4292
1764	3.5984	3.6689	6.2274	4.0054		1764	4.4008	3.946	3.0746	3.9833
1765	3.894	3.904	6.4373	4.2584		1765	4.2482	3.7624	2.9063	4.09
1766	3.8083	3.8562	5.7767	4.2308		1766	4.5557	4.4836	3.8903	4.0215
1767	3.9809	3.8016	6.2449	3.8453		1767	4.579	3.9219	3.0039	4.0483
1768	3.7761	3.7662	5.5488	4.0305		1768	4.6524	3.8975	3.2658	4.2562
1769	3.8698	3.7317	6.2683	4.1447		1769	4.5649	3.9863	3.133	4.3801
1770	3.5448	3.6727	5.8329	3.9964		1770	4.4233	4.3172	3.3532	3.9001
1771	3.6435	3.8021	6.3782	4.2322		1771	4.6692	4.5254	3.196	4.3382
1772	3.5958	3.7109	6.6887	4.3228		1772	4.5202	3.9924	2.7575	4.0896
1773	3.7677	3.6221	6.1381	4.1044		1773	4.7823	3.9708	2.461	3.987
1774	3.5819	3.9258	5.4211	4.326		1774	4.663	4.0836	2.5741	4.0097
1775	3.859	3.624	6.5868	3.8249		1775	4.2294	4.2552	2.6468	4.4296
1776	3.8197	3.8959	5.7715	4.0628		1776	4.2502	3.7622	2.8798	4.0699
1777	3.7405	3.7164	5.9636	4.7104		1777	4.2924	4.028	3.4014	4.4551
1778	3.5767	4.1433	6.1002	4.2016		1778	4.4815	4.8446	3.2799	4.0674
1779	3.5958	4.1546	5.7674	4.276		1779	4.377	4.9137	2.7003	4.3842
1780	3.4781	3.6915	6.0274	4.0946		1780	4.5022	4.2093	3.3071	4.3865
1781	3.7762	3.6441	5.7633	4.1732		1781	4.0515	3.7192	2.7441	4.4174
1782	3.7553	4.473	6.1617	3.8635		1782	4.3444	5.0299	3.2931	4.2283
1783	3.7746	3.9667	5.5462	3.8011		1783	4.4973	4.4068	3.0607	4.0503
1784	3.9536	3.3372	6.2919	3.9242		1784	4.9035	4.0171	2.3401	4.3936
1785	3.8053	3.982	6.1539	4.4431		1785	4.8311	3.7391	2.9159	4.0006
1786	3.6051	3.4884	5.7555	3.8616		1786	4.9264	3.9491	2.9042	4.4863
1787	3.7809	3.8542	5.6236	4.2754		1787	4.7437	3.6219	2.895	4.2601
1788	3.5098	3.8043	6.3054	4.2909		1788	4.3277	3.3706	2.4499	4.0053
1789	3.79	3.8156	5.7469	4.0479		1789	4.4589	4.2773	2.5082	4.0864
1790	3.8945	3.4335	6.568	3.8124		1790	4.5331	4.6319	2.8872	4.0858
1791	3.7643	3.9806	6.4246	4.3377		1791	4.8946	4.7217	2.384	4.3004
1792	3.6613	3.6007	6.0746	3.811		1792	4.429	3.8559	2.314	4.3084
1793	3.8553	3.6634	6.5541	3.9424		1793	4.6139	4.5887	3.0884	4.0888
1794	3.5613	3.3196	6.6432	4.2445		1794	4.7395	3.7728	2.1477	4.1614
1795	3.6875	4.0274	6.4429	4.354		1795	4.3103	4.4239	3.0173	4.2581
1796	3.6568	4.0552	6.6647	4.0034		1796	4.4565	4.3269	2.8622	4.1292
1797	3.6692	3.9835	6.7516	4.0743		1797	4.0282	3.6721	2.4035	4.2478
1798	3.7723	4.0332	6.5896	3.8824		1798	4.8083	4.0387	2.4926	4.3991
1799	3.6516	4.0767	6.4673	4.0774		1799	4.3983	3.857	2.7466	4.3022
1800	3.6813	3.8832	5.996	4.0386		1800	4.468	4.1124	3.3006	4.0319
1801	3.7287	4.2929	5.9511	3.9086		1801	4.3147	5.0231	3.3718	4.1071
1802	3.5798	3.992	5.689	4.0515		1802	4.3695	4.4759	2.4156	4.1344
1803	3.937	3.6311	6.3358	4.199		1803	4.3978	3.9452	2.6311	4.3463
1804	3.6717	3.8218	6.0086	4.1216		1804	4.3044	3.8995	2.8794	4.0674
1805	3.817	3.5147	5.4509	4.3356		1805	4.3257	4.1446	2.9459	4.2925
1806	3.6701	3.9661	6.0928	4.0952		1806	4.6598	4.189	2.4636	4.1644
1807	3.766	4.1896	5.9326	4.1222		1807	4.5901	3.991	2.9776	3.8288
1808	3.7658	3.699	6.2672	4.2272		1808	4.4989	3.9548	2.592	4.1304
1809	3.9554	3.6657	5.78	4.2623		1809	4.7587	4.2198	2.8844	4.25
1810	3.6202	4.0087	6.0234	4.2287		1810	4.5118	4.0984	2.9982	3.9351
1811	3.6429	3.9161	5.8701	4.2583		1811	4.5624	3.895	2.8923	4.1433
1812	3.6899	4.1396	6.0311	4.319		1812	5.09	3.662	2.7395	4.4385
1813	3.7995	3.8829	6.3145	3.9864		1813	4.5977	3.9067	2.8813	4.117
1814	3.7637	3.8908	6.0708	4.3134		1814	4.5396	4.1196	2.8154	3.914
1815	3.7795	3.1064	5.8389	4.406		1815	4.772	3.9965	2.8882	4.1985
1816	3.7	3.7815	5.6514	4.036		1816	4.4116	4.1924	2.8571	4.053
1817	3.7323	3.7378	6.1089	3.8086		1817	4.727	4.3295	3.808	4.3838
1818	3.7168	3.3457	5.6565	4.2723		1818	4.4266	3.7628	3.0512	3.9048
1819	3.9522	3.7885	5.8369	4.1974		1819	4.354	4.249	2.5571	4.5572
1820	3.8818	4.0005	6.4246	4.3552		1820	4.7704	4.2801	2.6373	4.3009
1821	3.5396	3.3849	6.136	4.1673		1821	4.6622	4.5666	2.6773	4.0781
1822	3.8508	4.257	5.5787	3.6123		1822	4.9981	4.1785	3.1136	4.57
1823	4.0484	3.8103	6.1197	4.147		1823	4.8166	3.5004	3.2864	4.9333
1824	3.9148	4.035	6.1416	4.4501		1824	4.7639	3.9724	3.3395	4.0537
1825	3.6173	3.906	5.8678	4.3082		1825	5.0211	3.6705	3.5643	4.2962
1826	3.6523	3.6322	5.9061	3.9573		1826	5.0122	3.7786	5.4641	4.3862
1827	4.0805	3.9356	5.9369	4.1768		1827	5.0014	3.7882	5.6713	4.73
1828	3.3627	3.9803	5.4871	3.9809		1828	4.873	4.3655	5.4905	4.1278
1829	3.7347	3.9344	6.2235	4.063		1829	4.9399	4.4841	6.0467	4.6611
1830	3.6297	3.5345	5.5519	4.1633		1830	4.6806	3.8792	6.1867	4.6834
1831	3.7625	3.3373	4.9594	4.1638		1831	4.1226	4.2391	6.0645	4.2448
1832	3.5908	3.7312	6.0286	4.1619		1832	4.2232	4.7144	5.8974	4.4075
1833	3.8108	4.186	5.9157	3.9494		1833	4.1942	4.1815	5.902	4.4717
1834	3.6575	3.6374	5.9088	4.0167		1834	4.6208	4.2076	5.6165	3.8893
1835	3.6891	3.5546	6.5133	4.3388		1835	4.4543	4.4664	5.8306	4.0614
1836	3.8515	3.6976	6.4119	4.0827		1836	4.4327	3.7076	5.6027	4.5285
1837	3.8912	3.6829	6.8137	4.2285		1837	4.5988	3.7342	5.7785	4.1335
1838	3.7475	3.4955	6.5037	3.9149		1838	4.536	3.8505	5.2162	4.0951
1839	3.6959	3.3379	6.5136	4.2137		1839	4.6553	3.3917	5.7858	4.1674
1840	3.6499	4.0513	6.6294	3.8272		1840	4.1244	3.7095	5.4528	4.1187
1841	3.5481	4.232	6.3444	4.1949		1841	4.624	4.3272	5.4034	4.19
1842	3.8275	3.6223	6.6213	3.9116		1842	4.4204	4.8028	6.1027	4.0787
1843	3.7454	3.4345	6.5018	4.3696		1843	4.6333	4.5734	5.2879	4.1573
1844	3.895	3.7767	6.6541	4.0911		1844	4.4702	3.9176	5.5347	4.3168
1845	3.7232	4.1234	6.3575	4.1783		1845	4.9664	4.1667	6.0433	4.3712
1846	4.0606	3.9473	6.4283	3.9972		1846	4.2509	3.738	5.4693	4.4379
1847	3.748	4.1994	6.5196	4.1451		1847	4.4072	4.61	5.8794	4.3303
1848	3.5843	4.039	6.3788	3.8424		1848	4.6908	3.8651	4.9486	4.311
1849	3.6822	3.9399	5.4587	4.2389		1849	4.2431	4.21	4.9766	4.4784
1850	3.9784	3.6132	5.9212	4.3367		1850	4.8662	3.7601	5.6528	4.5314
1851	4.0506	3.5623	5.9128	4.4477		1851	4.5749	3.8865	5.3119	4.4025
1852	3.5791	3.5118	5.6218	4.1508		1852	4.7027	4.0432	5.5459	4.3287
1853	4.05	3.5234	6.1828	3.9642		1853	4.7447	3.5101	5.84	4.1248
1854	3.9085	3.9215	6.0095	3.9282		1854	4.7454	3.8318	5.1902	4.3764
1855	3.6237	3.929	5.7798	4.4119		1855	4.9399	4.2237	5.8203	4.8959
1856	3.8277	4.456	6.4265	4.0789		1856	4.4941	4.1263	5.4917	4.6332
1857	3.5095	3.487	6.5358	4.1247		1857	4.738	3.8404	5.2696	4.3723
1858	3.9505	3.8595	6.5233	3.9389		1858	5.1106	3.4712	5.5371	4.2389
1859	3.5614	3.4832	6.6301	4.0171		1859	4.778	4.1738	5.2671	4.3244
1860	3.734	3.7842	6.6704	3.9123		1860	4.8443	3.8011	5.3333	4.4408
1861	3.7152	3.5808	6.6559	4.1895		1861	5.0619	3.8618	6.334	4.4452
1862	3.8257	3.4288	6.7864	3.879		1862	4.8058	3.6495	5.5538	4.2371
1863	3.536	3.7352	6.664	3.7763		1863	5.0888	4.2025	5.1596	4.2865
1864	3.854	3.6056	6.1503	3.9132		1864	4.725	3.8209	5.446	4.6613
1865	3.9575	3.5117	6.5382	4.2845		1865	4.2736	3.8379	6.0151	4.955
1866	3.7036	4.4591	6.0736	3.8499		1866	4.5105	4.0296	5.9705	3.9214
1867	3.6598	3.6263	5.4547	4.6025		1867	4.0154	4.346	5.6148	4.2857
1868	3.7606	3.4953	6.1223	4.1906		1868	4.5211	3.9722	5.125	4.1013
1869	3.7724	4.0426	6.711	3.852		1869	4.1283	3.9165	5.4436	4.4181
1870	3.7137	4.0812	6.4022	3.8718		1870	4.3676	3.9234	5.5094	4.1012
1871	3.5917	3.811	6.3089	4.1327		1871	4.0242	3.6982	5.6733	4.2214
1872	3.8134	3.7748	6.3902	4.1059		1872	4.2155	3.7675	5.44	4.2185
1873	3.7345	3.3522	6.4176	4.1843		1873	3.6673	3.772	6.0865	4.2373
1874	4.1009	4.1079	6.4913	4.2815		1874	3.7274	4.4256	5.3659	4.8199
1875	3.3847	4.088	6.8371	4.0456		1875	4.4603	4.894	5.6347	4.243
1876	3.5918	4.1419	6.2112	3.8991		1876	4.7232	4.1644	5.8666	4.3896
1877	3.8473	3.9822	6.5083	3.9228		1877	4.4199	4.1613	6.3015	3.9495
1878	3.7666	3.7981	6.4443	4.0876		1878	4.6659	4.5793	6.5282	4.6011
1879	4.0245	3.4878	6.2951	4.3017		1879	4.4124	4.6177	6.0283	4.4074
1880	3.5918	3.5143	6.2181	4.0037		1880	4.5912	3.8882	6.127	4.426
1881	3.6006	3.4505	5.9627	4.2539		1881	4.0465	4.3172	6.3593	4.4023
1882	3.573	3.9172	5.8995	4.1099		1882	4.4182	3.5546	6.2681	4.6326
1883	3.5506	4.5668	6.0333	3.8641		1883	4.3186	3.9828	6.3277	4.1
1884	3.604	4.0049	5.9632	4.4479		1884	4.1297	3.7315	5.9025	4.3242
1885	3.7945	3.8064	6.2663	4.1659		1885	4.5587	3.5714	5.9604	4.602
1886	3.9027	3.6899	5.5508	4.4093		1886	4.3829	4.2697	5.7044	4.3413
1887	3.7562	4.0353	5.7932	4.2736		1887	4.4043	4.7877	5.8596	4.4311
1888	3.811	3.788	6.6035	3.91		1888	4.421	4.0042	5.96	4.161
1889	3.7467	3.6215	5.8916	4.3122		1889	4.6158	4.3596	5.2776	4.2543
1890	4.0133	3.781	5.9535	3.9639		1890	4.6287	4.2343	5.5543	4.144
1891	3.5411	3.6417	6.4356	4.2589		1891	4.4807	4.1501	2.9692	4.0291
1892	3.8088	3.8832	6.5925	3.9543		1892	4.644	4.1324	2.2833	4.7366
1893	3.6622	3.8648	6.4158	4.2177		1893	4.6935	3.6987	2.8175	4.2182
1894	3.7704	4.3048	6.3808	3.6632		1894	4.144	4.2282	2.7177	4.3675
1895	3.7539	3.7179	6.3975	4.3654		1895	4.49	3.9192	2.5162	4.5515
1896	3.8202	3.6357	6.0867	4.0773		1896	4.5465	3.4331	2.441	4.6166
1897	3.803	3.5889	6.6478	4.307		1897	4.4257	4.007	2.8928	4.3217
1898	3.623	3.5335	6.4962	4.1643		1898	4.1531	4.1025	2.3509	4.6594
1899	3.6696	3.7723	6.4239	4.4376		1899	4.2531	3.6355	2.5554	4.8524
1900	3.5483	3.6555	6.0661	4.0649		1900	4.0303	3.9	2.5745	4.0385
1901	3.7826	3.3266	6.4091	4.1278		1901	4.0744	3.7595	2.6874	4.7309
1902	3.6493	3.3953	6.5934	3.6707		1902	4.2184	4.5005	3.3204	4.3561
1903	3.6957	3.6191	6.0193	4.0406		1903	4.3591	4.4074	2.8519	4.4244
1904	3.8228	3.8665	6.4524	4.0835		1904	4.8036	4.2943	2.9957	4.549
1905	4.0074	4.2792	6.2081	4.0014		1905	4.6277	3.68	3.1457	4.3773
1906	3.6845	4.179	5.9884	4.3767		1906	4.3894	3.7104	2.8307	4.1783
1907	3.5788	3.8525	6.2346	4.2154		1907	4.5491	3.7615	2.7545	4.3876
1908	3.7516	4.8032	6.5626	4.3661		1908	4.5298	3.9863	2.5123	4.3432
1909	3.9362	3.674	6.8805	4.2912		1909	4.1924	4.091	2.56	4.1542
1910	3.5126	3.8986	6.7613	4.2757		1910	4.6075	3.65	2.7361	3.9295
1911	3.691	3.6792	6.232	3.8878		1911	4.1949	3.5233	3.3551	4.3263
1912	4.0499	3.7146	6.3825	3.8835		1912	4.9428	3.966	2.7559	4.3968
1913	3.951	3.919	6.3546	4.0661		1913	4.311	4.0328	3.4559	4.089
1914	3.6116	4.0059	6.6481	3.8775		1914	4.6094	4.1947	3.2179	4.2503
1915	3.8308	4.3474	6.0467	4.5013		1915	4.8675	4.0333	2.6965	4.1785
1916	3.7777	3.8565	5.6631	4.1228		1916	4.8563	4.4562	2.6267	4.4331
1917	3.657	4.3669	6.0116	3.9015		1917	4.6833	4.016	3.037	4.4407
1918	3.7918	4.0455	5.9228	4.1345		1918	4.5636	4.3075	2.9129	4.2731
1919	3.6945	3.6084	5.4762	4.0338		1919	4.564	4.2489	3.3192	4.0976
1920	3.7527	3.7693	5.8669	4.0243		1920	4.6004	3.9215	2.7246	4.4789
1921	3.5553	3.7351	6.0052	3.8619		1921	4.3809	3.7236	3.1708	4.7209
1922	3.7534	3.5097	6.1398	3.8311		1922	4.6009	4.0664	2.961	4.4222
1923	3.6796	4.3463	5.9471	4.1257		1923	4.5718	3.7129	2.8911	4.4983
1924	3.7997	3.8581	5.8914	4.1185		1924	4.6362	3.8062	2.6347	4.3315
1925	3.8214	3.9126	5.9392	4.0305		1925	4.8114	4.1168	2.5444	4.0544
1926	3.7517	3.702	5.9097	4.1027		1926	4.4178	3.9604	2.4827	4.2142
1927	3.6984	3.3828	5.6271	4.2532		1927	4.8262	3.9116	4.692	4.0621
1928	3.7107	3.9414	5.9638	3.6813		1928	4.7248	4.0666	2.8828	4.3887
1929	3.7666	3.9534	5.6818	4.2577		1929	4.6092	3.5849	3.755	4.4313
1930	3.8737	3.9569	6.1941	4.1006		1930	4.1858	3.7835	2.3208	4.3176
1931	3.8621	3.359	6.6137	4.2542		1931	4.307	4.0196	3.3288	4.422
1932	3.9638	3.7929	6.3963	4.4863		1932	4.0052	4.7149	2.9335	4.3115
1933	3.5976	4.0449	5.9825	4.1428		1933	4.7028	4.1325	2.9331	4.4614
1934	3.7861	4.3378	6.6071	4.3385		1934	4.3585	4.6043	2.5841	4.4006
1935	3.958	4.9723	6.5571	4.1255		1935	5.0807	4.5936	2.6593	4.2886
1936	3.5812	4.5603	6.5218	4.2182		1936	4.9548	4.488	2.5398	4.4245
1937	3.5513	3.5252	6.5799	4.5182		1937	5.0692	3.8661	3.7564	4.0166
1938	4.2135	3.9808	6.1823	3.8871		1938	4.8844	3.8026	3.0967	4.1937
1939	3.833	4.4656	6.5783	4.1726		1939	4.9283	4.1834	3.2557	4.3868
1940	4.1544	3.7527	6.4764	3.7276		1940	4.6962	4.3688	2.6384	4.3126
1941	3.8426	4.0297	6.7856	4.0626		1941	4.9063	5.7695	2.6351	4.1068
1942	3.6346	3.5235	6.5885	4.1201		1942	4.9073	5.6412	3.5495	4.2851
1943	3.7908	4.6898	6.6171	4.2569		1943	4.6842	5.4074	2.7145	4.465
1944	3.6068	4.1174	6.1607	4.0932		1944	4.9229	5.3159	2.7613	4.4946
1945	3.8684	3.5768	5.9865	3.8725		1945	4.7176	4.9635	2.3798	4.3098
1946	3.9678	3.7206	6.5463	4.5137		1946	4.1711	4.8028	2.8131	4.3787
1947	3.779	3.5404	6.0648	4.396		1947	4.5435	5.9216	3.4833	4.3229
1948	3.7474	3.7165	6.4647	4.3935		1948	4.5098	5.056	2.7069	3.9476
1949	3.9409	3.5478	5.9106	4.0536		1949	4.6569	5.6778	2.7532	4.5785
1950	3.812	3.446	6.4705	4.0435		1950	4.9436	5.3672	2.9761	4.1204
1951	3.674	3.7176	6.7274	4.4145		1951	5.0018	5.889	3.1796	4.2782
1952	3.7652	4.0504	6.2118	4.2346		1952	5.0954	5.888	2.3357	4.0245
1953	3.6842	3.5453	6.3507	4.3129		1953	4.8295	5.6869	2.5375	4.2446
1954	3.682	3.57	6.7059	3.7266		1954	4.9092	5.3327	5.0326	4.3899
1955	3.6949	4.2562	6.6395	4.2638		1955	4.8128	4.8288	4.8752	5.138
1956	3.7023	3.8346	6.7379	3.832		1956	4.9306	5.6852	5.281	4.007
1957	3.8473	3.5821	6.5209	4.2335		1957	4.0206	5.4559	5.227	4.0069
1958	3.7992	3.9751	6.4085	4.0143		1958	4.5327	5.5041	6.0872	4.8141
1959	3.8061	4.1346	6.8061	3.9466		1959	4.7767	5.8743	5.9329	4.2538
1960	3.8713	4.1376	5.7955	4.2549		1960	4.6647	5.0089	5.8424	4.2266
1961	3.7555	3.8059	6.2566	4.1159		1961	4.6115	5.6492	6.012	4.4704
1962	3.5625	4.018	6.2255	4.0232		1962	4.5479	5.241	6.0532	4.4793
1963	3.9318	3.7305	6.13	4.1484		1963	4.6504	5.2406	5.8993	4.3491
1964	3.7179	3.9993	5.6136	3.8786		1964	4.6914	5.8254	5.6211	4.5254
1965	4.0412	3.8796	5.9273	4.0565		1965	4.4243	5.4001	5.9406	4.6522
1966	3.7355	4.0904	5.7304	3.7911		1966	4.6974	3.9833	5.7776	4.4717
1967	3.7465	4.2187	5.6198	4.0722		1967	4.7246	4.3345	5.7786	4.1897
1968	4.1134	3.7524	5.7567	4.161		1968	4.4289	4.3637	5.8742	4.0241
1969	3.61	3.6993	5.6856	3.9221		1969	3.9876	3.9233	6.1843	4.3271
1970	3.6831	3.9969	6.3739	4.194		1970	4.1763	4.3561	5.9773	4.0966
1971	3.6754	3.9673	5.7873	4.0832		1971	4.244	4.4899	5.5033	4.2848
1972	3.8527	3.8516	6.2133	4.263		1972	4.7044	4.0411	5.7471	4.145
1973	3.5451	4.385	6.238	3.9328		1973	4.6215	3.982	5.3556	4.3849
1974	3.6372	4.1687	6.214	3.8225		1974	4.5931	4.4255	5.6234	4.6136
1975	3.7239	4.2919	6.0376	4.3899		1975	4.6778	5.1032	5.5439	4.2595
1976	3.3828	3.9152	5.4872	4.0784		1976	4.4659	4.4168	5.6313	4.2447
1977	3.803	3.737	5.461	4.4012		1977	4.3245	5.4192	5.785	4.1675
1978	3.7529	3.4776	6.2305	4.2328		1978	4.2533	5.025	5.7617	4.4084
1979	3.5488	3.8333	6.3553	3.9514		1979	4.552	4.2034	5.7738	4.5906
1980	3.4671	3.6307	5.6738	4.4043		1980	4.6832	4.4183	5.494	4.3513
1981	3.6964	4.2013	5.49	4.4185		1981	4.3916	3.5084	5.7931	4.0198
1982	3.8115	3.9165	6.1234	4.2965		1982	4.394	3.6454	5.2011	3.8766
1983	3.8486	3.4269	5.7366	3.8416		1983	4.5465	4.2796	5.6922	4.3296
1984	3.675	4.2224	6.1271	4.1019		1984	4.4736	4.1431	5.9336	4.1703
1985	3.6414	3.6339	5.6257	4.0897		1985	4.6735	3.9955	5.7521	4.0934
1986	3.751	3.6559	6.2468	3.9803		1986	4.5409	4.8618	5.778	4.1657
1987	3.7636	4.0147	6.4656	3.7149		1987	4.5004	4.3289	5.7253	4.1317
1988	3.7256	3.6613	6.427	3.9918		1988	4.0889	4.5437	5.9919	4.186
1989	3.6453	3.5347	6.6594	4.1735		1989	4.2831	4.6014	5.6272	4.5866
1990	4.0416	3.4824	6.7752	4.2849		1990	4.4696	4.0681	5.6735	4.3909
1991	3.8851	4.2755	5.8774	4.2501		1991	4.6595	4.4729	5.8986	3.8353
1992	3.7249	3.6378	6.0425	3.8137		1992	4.7592	3.9346	5.9416	4.6269
1993	3.8075	3.638	6.3838	4.3719		1993	4.6672	4.1423	6.1079	3.9972
1994	3.7036	3.4174	6.521	4.194		1994	3.8018	3.774	5.1922	4.3558
1995	3.8633	3.4692	6.2439	4.1262		1995	4.0624	3.4064	5.0922	4.44
1996	4.0821	4.3242	6.153	4.0618		1996	4.0851	4.756	5.4889	4.2874
1997	3.7901	3.3236	6.6558	4.0009		1997	4.8115	5.8659	5.649	4.3856
1998	3.7535	3.3193	6.5497	3.7765		1998	4.2017	4.6493	5.4128	4.5379
[truncated: 3,002 more rows]

## Sheet: PyridineN---NH Distance
	CHCl3				DMSO
#Frame	5 (Ax.)	5 (Eq.)		#Frame	5 (Ax.)	5 (Eq.)
1	2.1014	3.112		1	2.1613	3.7383
2	2.0689	2.0096		2	2.2487	4.4195
3	2.3232	2.288		3	2.4208	3.4482
4	2.4858	2.2377		4	2.3026	3.7515
5	2.1842	3.1112		5	2.118	3.0118
6	2.282	2.6139		6	2.4758	3.3347
7	2.2765	4.3443		7	2.4447	3.1257
8	2.3324	2.1028		8	3.2608	3.2814
9	2.7084	2.3497		9	2.6418	3.6554
10	2.453	2.9749		10	3.0289	4.7397
11	2.2157	2.9199		11	2.2431	3.3231
12	2.5474	3.0884		12	2.2493	3.9435
13	2.2667	2.3992		13	2.2994	3.7246
14	2.5627	2.1178		14	2.3091	3.9961
15	2.6304	2.0277		15	2.2533	3.5353
16	2.3665	3.0461		16	2.2354	3.9166
17	2.3007	2.0152		17	2.5577	3.2872
18	3.1479	2.4957		18	2.185	4.4766
19	2.2366	2.7094		19	2.5633	3.8574
20	2.8263	2.9561		20	2.6368	3.4823
21	2.6489	3.4851		21	2.8314	3.15
22	2.1441	4.1998		22	2.8993	4.5959
23	2.1498	2.7099		23	2.4504	4.7372
24	2.3265	2.9244		24	2.5512	3.9183
25	2.6676	3.1495		25	2.1468	4.0255
26	2.2403	2.8451		26	3.4721	4.2891
27	2.0903	3.9088		27	2.1799	3.9694
28	2.3241	2.4102		28	2.4739	4.6035
29	2.5037	2.2457		29	2.583	3.5043
30	2.2303	1.9426		30	2.6725	4.7362
31	2.443	2.9276		31	2.1782	4.3372
32	2.7846	2.7265		32	2.6186	4.6822
33	2.1024	4.7468		33	2.4679	3.8419
34	2.4001	3.1437		34	2.2604	4.5356
35	2.0346	2.3183		35	2.0287	3.3861
36	2.0918	2.9574		36	2.2456	3.293
37	2.2309	2.9097		37	2.1183	4.1072
38	2.7957	3.398		38	2.9601	3.5159
39	2.5933	3.1921		39	2.3463	2.9962
40	2.7441	3.5883		40	2.5095	3.0075
41	2.4112	1.9025		41	3.0687	4.138
42	2.5027	4.4308		42	2.1287	3.2106
43	2.5016	3.5094		43	2.4747	3.7437
44	2.1104	3.2138		44	2.822	3.671
45	2.5976	4.2447		45	2.2887	3.1786
46	2.4394	3.3564		46	2.1439	4.0024
47	2.9194	2.4674		47	2.7078	3.118
48	2.5066	3.8546		48	2.2561	3.407
49	2.2095	4.0861		49	2.2722	3.7155
50	2.5819	3.1914		50	2.7053	4.2169
51	2.4718	2.8708		51	3.3007	4.1435
52	2.0451	2.5881		52	2.3349	4.1848
53	2.3457	2.7192		53	2.1413	2.636
54	2.8297	2.4096		54	2.3049	3.9069
55	2.1697	3.7482		55	2.7613	3.143
56	3.0908	2.4253		56	1.9245	3.3513
57	2.3	3.4662		57	2.1977	3.3486
58	2.1147	2.9781		58	2.7558	3.2208
59	2.4185	3.4561		59	2.0621	4.1838
60	2.2985	2.9383		60	2.3982	3.4093
61	3.2532	2.0451		61	2.1303	4.5618
62	2.2901	3.1469		62	2.6978	4.0059
63	2.7104	2.1024		63	2.4095	3.4818
64	2.0192	2.8356		64	2.3908	3.5036
65	3.427	2.5794		65	2.122	3.1514
66	3.4806	3.1929		66	2.0244	3.316
67	2.4677	4.3611		67	2.3043	2.8391
68	2.2405	4.7113		68	2.3863	3.384
69	2.1386	3.2733		69	2.6243	4.0412
70	3.4121	2.3694		70	2.1247	3.4174
71	2.6023	2.3069		71	2.159	2.8455
72	3.5499	2.216		72	2.148	3.5622
73	2.7828	2.5781		73	2.1613	3.5204
74	3.2532	2.6105		74	1.9767	3.178
75	3.0015	3.0971		75	2.2067	3.0296
76	2.2438	3.7485		76	2.4828	2.8337
77	2.6026	2.7756		77	2.5127	3.9243
78	2.3889	3.5787		78	2.6546	3.3118
79	2.6986	3.4911		79	2.4482	2.4767
80	2.3691	2.9891		80	2.4143	3.5811
81	2.1912	3.7241		81	2.2846	3.9302
82	2.4915	3.7774		82	2.2198	3.2949
83	2.9692	2.8267		83	2.2882	3.7449
84	2.1695	3.6894		84	2.2022	3.1333
85	2.99	2.9115		85	2.6093	3.3485
86	2.258	2.0626		86	2.586	3.5136
87	2.47	2.8492		87	2.1179	3.5691
88	2.4282	2.3871		88	2.1774	3.6037
89	2.2934	2.9992		89	2.3128	3.1061
90	2.5654	3.2934		90	2.54	3.9318
91	2.4107	3.2592		91	2.2915	3.7273
92	2.2719	3.6694		92	2.2904	2.9757
93	2.4059	2.4785		93	2.2881	4.069
94	2.6894	3.0102		94	2.5107	2.5889
95	2.6859	2.6812		95	2.2136	4.1496
96	2.2257	2.2888		96	2.1097	3.8617
97	2.0865	4.0086		97	2.2737	3.202
98	2.6763	2.5633		98	2.2503	3.0017
99	2.8099	4.3162		99	2.6029	3.4793
100	2.9108	2.9974		100	2.0943	3.9268
101	2.582	1.937		101	2.5459	3.8639
102	2.1859	2.2455		102	2.3288	4.5911
103	2.744	3.171		103	2.3815	4.9709
104	2.3895	2.0508		104	2.5013	4.5033
105	2.4196	2.3426		105	3.1007	3.6546
106	3.0526	2.2337		106	2.443	3.5669
107	2.6162	2.4522		107	2.4177	4.0179
108	2.5855	2.1927		108	2.3979	3.2782
109	2.5707	2.581		109	2.6201	3.1307
110	2.2517	3.9195		110	2.4151	3.6339
111	2.1228	2.9226		111	3.0127	3.4321
112	2.5739	3.0769		112	2.7369	4.2786
113	2.3008	2.7362		113	2.5182	4.4774
114	2.3362	2.5648		114	2.4105	3.7016
115	2.1003	3.8074		115	2.6675	4.3734
116	2.8458	3.3912		116	2.4366	3.8799
117	2.298	2.7305		117	2.0668	3.3418
118	2.1369	4.0013		118	2.2912	4.6484
119	2.0629	2.4404		119	2.289	3.5284
120	2.7171	2.7982		120	2.2522	2.8711
121	2.7264	3.3088		121	2.2203	3.7644
122	2.7058	2.1708		122	1.9448	3.5365
123	2.2972	2.5339		123	2.0169	4.0649
124	1.9979	3.1974		124	2.1509	3.3407
125	2.7727	2.2967		125	2.0996	2.7904
126	2.6558	2.7547		126	2.5001	3.1391
127	2.7715	2.9905		127	2.2142	3.4813
128	2.2467	2.7815		128	2.4974	3.9118
129	2.0553	2.4127		129	2.1305	3.5759
130	2.183	2.6319		130	2.1124	2.9358
131	2.0402	2.667		131	2.8528	3.2752
132	2.1779	2.2543		132	2.8329	4.7015
133	2.4886	4.4497		133	2.0702	3.5631
134	3.149	2.6672		134	2.6002	3.6247
135	2.3672	3.1532		135	2.1307	5.4541
136	2.1503	3.1753		136	1.9778	4.9482
137	2.3308	3.2425		137	2.4739	5.6284
138	2.8987	2.8032		138	2.4723	5.0385
139	2.8843	2.1818		139	3.0536	4.5479
140	2.1235	2.2493		140	2.8745	5.0932
141	2.4156	2.3248		141	2.0728	3.0403
142	3.1251	2.5908		142	2.611	5.101
143	2.5318	2.7924		143	2.3282	4.3686
144	2.6147	2.5879		144	2.6059	4.5418
145	2.3424	2.4416		145	2.4024	4.5002
146	2.2751	2.2646		146	2.1949	4.1631
147	2.3001	2.0774		147	2.616	4.0009
148	2.3478	3.3758		148	2.6165	5.009
149	2.6974	2.865		149	2.7237	4.472
150	2.3423	2.4471		150	2.2413	3.5745
151	2.3226	2.2724		151	2.0387	4.3146
152	2.6192	3.1252		152	2.2393	3.9477
153	2.2089	2.1551		153	2.5231	4.9283
154	2.4683	2.9127		154	2.2344	4.6132
155	2.1878	2.236		155	2.377	3.4486
156	2.1358	3.8178		156	2.1224	4.6585
157	2.5442	3.005		157	2.1239	4.5718
158	2.235	3.7215		158	2.0971	4.2768
159	2.8762	1.9917		159	2.3927	4.6098
160	1.9802	2.9515		160	1.9681	4.6635
161	2.4213	2.1527		161	2.1229	4.6031
162	2.5973	2.4334		162	2.0453	4.878
163	2.6658	3.0425		163	2.3632	4.5221
164	2.2878	2.2303		164	2.5552	4.3322
165	2.2463	3.1347		165	2.11	3.622
166	2.3484	3.2867		166	2.1306	4.2337
167	2.1417	2.9708		167	2.453	4.2529
168	2.3082	3.443		168	3.0545	3.9859
169	2.292	3.3208		169	2.2798	3.9724
170	2.0002	2.665		170	2.4315	4.4526
171	2.3804	4.053		171	2.279	3.908
172	2.411	2.9912		172	2.3233	4.5033
173	2.3606	2.3192		173	2.339	3.9455
174	2.1071	3.0434		174	2.3089	3.8132
175	2.3196	2.9772		175	5.2398	3.8413
176	2.2096	3.9741		176	5.3153	3.8389
177	2.153	3.1904		177	4.7104	3.7805
178	2.3817	3.1466		178	3.7108	5.0308
179	2.6834	3.2727		179	3.6883	3.8665
180	2.7734	3.4425		180	4.1552	4.3967
181	2.2638	2.0407		181	3.4123	4.1086
182	2.0701	3.1772		182	3.4882	4.7698
183	2.5437	2.7549		183	4.4203	5.1827
184	2.0802	2.6314		184	4.6487	5.2646
185	2.1962	2.5421		185	3.9731	4.4442
186	2.751	2.9218		186	3.4091	4.6856
187	2.5113	2.9109		187	3.852	5.6981
188	2.0691	2.2745		188	3.2052	4.4028
189	2.6806	3.3467		189	3.8515	4.2726
190	2.4534	3.413		190	4.1812	4.2674
191	2.1851	3.0195		191	2.5866	4.3977
192	2.746	2.8553		192	3.0365	4.3594
193	2.3305	3.0413		193	3.8001	4.3981
194	2.9154	3.2104		194	4.7295	4.2194
195	2.2162	4.2426		195	4.3218	4.5492
196	2.5438	3.4387		196	2.4595	4.0404
197	2.4375	2.8827		197	4.9889	5.0203
198	2.1995	2.9171		198	4.4367	4.5314
199	2.0969	2.6988		199	3.9412	3.8148
200	2.2426	2.5736		200	3.6067	4.4028
201	2.0974	2.5852		201	4.5093	4.0286
202	2.5561	3.1162		202	3.657	4.127
203	2.8559	3.4557		203	3.8154	3.8683
204	2.4781	2.8798		204	4.0491	4.0148
205	2.434	3.0973		205	3.9567	4.7224
206	2.625	2.7387		206	4.1962	3.8252
207	2.0652	2.1362		207	4.2438	3.5176
208	2.1433	2.4909		208	4.0216	3.7297
209	3.073	2.1928		209	4.0387	3.8427
210	2.862	3.1139		210	3.9334	4.9179
211	3.2896	3.1818		211	4.5856	4.7884
212	2.3444	2.5954		212	4.2521	5.271
213	2.4943	2.8177		213	4.1393	4.6755
214	2.3986	2.4014		214	4.5193	3.4524
215	2.2188	2.3279		215	4.0866	4.7289
216	2.5742	3.6659		216	3.5077	5.3522
217	2.1431	2.4471		217	3.7944	5.0997
218	2.3036	2.1074		218	4.1175	5.115
219	2.1795	2.311		219	4.2126	4.5732
220	2.4292	3.0706		220	3.9613	5.3402
221	2.1207	3.1314		221	3.4115	5.4258
222	2.9151	3.0152		222	3.4548	5.2378
223	2.3156	2.968		223	5.1603	5.4756
224	1.9575	4.3937		224	4.1951	5.1398
225	2.6331	2.7497		225	5.854	5.1818
226	2.6302	2.3897		226	3.9533	5.1926
227	2.216	2.3925		227	4.2426	4.1499
228	2.1579	3.4242		228	4.1582	4.5818
229	2.2988	2.6186		229	4.2633	4.551
230	2.1652	2.8198		230	4.313	4.2813
231	2.6327	2.5637		231	3.2719	5.5923
232	2.3402	2.3922		232	3.793	5.1244
233	2.6388	3.6933		233	5.0207	4.4153
234	2.4431	2.6404		234	4.9482	5.0988
235	2.3546	2.3578		235	4.2098	5.7059
236	2.9123	2.5378		236	4.4736	4.9183
237	2.295	2.9554		237	4.7068	4.0273
238	2.9465	2.6489		238	3.5575	3.638
239	2.5794	2.4532		239	4.9945	4.1369
240	2.8453	2.4867		240	4.3358	3.3576
241	2.2548	2.833		241	4.1075	4.8592
242	2.8626	2.2505		242	3.7544	3.5024
243	1.9611	2.4452		243	3.481	3.6549
244	2.2087	3.3904		244	4.1117	4.2213
245	2.4927	2.9002		245	4.3968	4.6307
246	2.5263	2.3887		246	4.2596	5.4344
247	2.3783	3.9831		247	4.4149	4.8636
248	2.6304	4.8217		248	4.3145	3.8661
249	2.3608	2.7944		249	4.1963	3.7669
250	2.4733	2.5724		250	4.3399	5.1279
251	2.4044	2.9029		251	4.5288	5.8481
252	2.7311	2.2788		252	4.3998	4.5465
253	2.4205	3.347		253	3.8254	4.7925
254	2.8343	2.8136		254	3.7048	4.0689
255	2.0232	2.7437		255	3.9446	4.5096
256	2.1463	2.3249		256	3.6783	5.1009
257	2.3236	3.0759		257	4.2283	4.9662
258	2.5698	2.4689		258	4.5931	4.2524
259	2.5274	2.8587		259	4.0469	4.1744
260	2.6705	2.4773		260	3.7185	5.1776
261	2.0584	2.4574		261	4.5199	3.8206
262	2.3037	2.4293		262	4.0628	5.3843
263	2.5825	2.3685		263	4.5441	5.3
264	2.1249	3.0081		264	4.6397	5.5264
265	2.4071	2.5782		265	4.0752	4.3135
266	2.4268	2.918		266	4.0132	4.1214
267	2.6582	2.8434		267	3.9792	5.3643
268	2.2173	2.477		268	4.4092	5.2695
269	2.7283	2.4277		269	4.2667	5.0305
270	2.0725	2.6286		270	4.6151	4.974
271	2.2756	2.2029		271	3.9689	5.3388
272	2.1365	2.399		272	3.8937	5.0033
273	2.0654	3.0094		273	4.6235	5.0501
274	2.1435	3.0922		274	4.2046	5.0941
275	3.0616	3.0575		275	4.6151	4.8765
276	2.5591	2.9949		276	5.4892	4.0221
277	2.5202	2.4167		277	5.3916	4.7492
278	2.3989	2.2548		278	4.0761	4.2819
279	2.1217	2.9832		279	3.4239	4.623
280	2.3677	3.0788		280	4.5878	3.9864
281	2.088	2.6461		281	4.6241	5.2315
282	2.9831	2.5223		282	3.6032	4.9174
283	2.4694	2.1262		283	4.806	5.2298
284	2.5612	2.8553		284	3.705	4.1155
285	2.878	2.4559		285	3.9857	4.4852
286	2.3073	3.8722		286	4.0937	5.1583
287	2.0037	2.2345		287	4.1729	4.7622
288	2.2574	2.3615		288	3.5609	5.4782
289	2.3611	2.5327		289	2.592	4.7173
290	2.3173	3.6053		290	2.2939	4.1225
291	2.7934	2.0155		291	2.235	3.6232
292	2.1266	3.5126		292	2.8121	4.3956
293	2.5073	3.8622		293	2.2287	3.5026
294	2.4713	4.6528		294	2.5659	4.9848
295	2.7299	2.8193		295	2.038	4.8065
296	2.2555	2.2622		296	2.3074	4.3279
297	2.0759	2.1277		297	2.4122	4.8233
298	2.2538	3.1674		298	2.247	4.9199
299	2.2295	3.277		299	2.3404	4.9468
300	2.5185	2.1343		300	2.2661	4.4079
301	2.3395	4.2278		301	2.2001	4.7825
302	2.5436	3.2253		302	2.3229	5.117
303	2.0945	3.4335		303	2.3214	5.019
304	2.028	2.8259		304	1.8592	4.9779
305	2.9477	2.5134		305	2.041	5.6284
306	2.2855	2.3988		306	2.3376	4.8137
307	1.9472	3.2023		307	2.4412	5.5746
308	2.1585	3.4447		308	2.3965	4.9863
309	2.9519	2.8001		309	2.755	5.0714
310	1.9978	2.9289		310	2.4442	4.8669
311	2.3657	2.9476		311	3.1833	4.7703
312	2.3914	3.0093		312	2.2682	4.4561
313	2.7836	2.3713		313	2.8721	5.2896
314	2.4956	3.0363		314	2.1945	4.8738
315	2.455	2.7234		315	2.2572	4.0321
316	2.6866	2.8724		316	2.5441	5.0542
317	1.9286	3.1514		317	2.3636	4.6114
318	2.3138	1.9364		318	3.6279	4.496
319	2.1296	3.3723		319	2.3286	5.442
320	3.3856	2.6036		320	2.4626	5.4106
321	2.3388	2.7114		321	2.1721	4.588
322	2.4053	2.7572		322	2.3883	4.8963
323	3.0086	3.1874		323	2.4857	5.3307
324	2.3976	2.52		324	1.9404	5.3974
325	2.3979	1.8673		325	2.3092	5.2439
326	2.7728	3.2629		326	2.2328	5.6216
327	2.6983	3.1252		327	2.1093	5.2104
328	2.2247	1.9776		328	2.4277	5.3818
329	2.5402	2.8841		329	2.1852	4.9817
330	2.0351	3.7348		330	2.2377	5.177
331	2.4075	2.8612		331	2.2579	5.5573
332	2.0836	3.06		332	3.0508	4.9489
333	2.5745	2.214		333	2.3618	5.3168
334	2.2239	2.9366		334	2.7356	5.0498
335	1.9865	3.222		335	2.7181	5.1125
336	2.4769	2.9671		336	3.0776	5.2967
337	2.0767	2.0706		337	2.3801	5.2879
338	2.282	2.9619		338	2.1966	5.4085
339	2.6764	2.73		339	2.4639	5.5517
340	1.9725	3.6475		340	2.3619	5.586
341	2.7235	2.5579		341	2.5389	5.537
342	2.3416	2.5729		342	2.2441	5.6468
343	2.2366	2.4404		343	2.3316	5.5905
344	2.5953	2.1897		344	2.6015	5.6163
345	2.2813	3.9561		345	2.2647	5.43
346	2.7672	2.3882		346	2.3778	5.5793
347	2.2245	2.4588		347	2.5057	5.5582
348	2.2103	2.3868		348	2.4688	5.4087
349	2.4972	2.561		349	2.8562	5.6112
350	3.0056	3.3564		350	2.7174	5.3896
351	2.2249	4.408		351	2.4	5.5097
352	2.2363	2.9452		352	2.6133	4.8325
353	2.8982	2.967		353	2.6048	5.8082
354	2.1679	3.5732		354	2.4554	5.6057
355	2.0065	3.072		355	3.6555	5.5084
356	2.3944	2.5159		356	2.0941	5.3602
357	2.5216	2.8268		357	3.3433	5.6219
358	2.3146	3.3884		358	2.649	5.2436
359	2.7117	2.0631		359	2.7246	5.5294
360	2.4406	2.1366		360	2.4186	5.6324
361	2.3562	2.4677		361	2.8583	5.6151
362	2.3611	3.2106		362	2.6371	5.24
363	2.43	3.7114		363	2.2151	5.5678
364	2.4075	2.8471		364	2.3135	5.588
365	2.2283	2.9985		365	2.217	5.4777
366	2.3653	2.1179		366	2.6545	5.3916
367	2.0861	2.126		367	2.9358	5.1742
368	2.0069	3.3773		368	2.6309	5.5305
369	2.3647	3.4515		369	2.5424	5.3969
370	2.3247	3.2722		370	2.5562	5.484
371	2.3773	2.2486		371	2.1667	5.6319
372	2.1414	3.0883		372	2.4987	5.738
373	2.5166	2.3363		373	2.6046	5.4781
374	2.7812	2.703		374	2.5205	5.5907
375	2.1932	2.5815		375	2.2914	5.2791
376	2.4038	1.946		376	2.9037	5.4751
377	2.562	2.4383		377	2.198	5.6551
378	2.2976	2.1281		378	2.3657	5.2473
379	2.5743	2.6491		379	3.082	5.6074
380	2.4057	2.6179		380	2.5768	5.3898
381	2.811	2.903		381	2.1302	5.5659
382	2.766	3.6833		382	2.106	5.655
383	2.0647	1.9571		383	2.7439	5.4271
384	2.3908	3.1539		384	2.2907	5.8985
385	2.2969	2.2205		385	2.3563	5.7105
386	2.9169	2.2074		386	2.6148	5.1849
387	2.7561	2.4964		387	2.4042	5.1478
388	2.5029	3.7875		388	2.3717	5.5946
389	2.5284	2.6376		389	2.5067	5.4291
390	2.5791	2.2498		390	2.4977	5.7973
391	2.1402	2.8037		391	2.4254	5.7207
392	2.0511	3.4492		392	2.3201	5.0996
393	2.3541	2.88		393	2.8709	5.5419
394	2.4888	2.7521		394	2.085	6.1077
395	2.4532	2.9688		395	2.7523	5.4644
396	2.0801	3.215		396	2.5595	5.4588
397	2.152	3.3108		397	2.7324	5.4021
398	2.1199	2.1127		398	2.8471	5.4261
399	2.3584	3.5801		399	2.7491	5.42
400	2.8508	3.1532		400	2.7879	5.4433
401	2.5121	3.1786		401	3.1309	5.2074
402	2.0839	3.2526		402	2.4507	5.5419
403	2.1422	2.9827		403	2.5384	5.3667
404	2.3234	3.0132		404	2.33	5.4838
405	2.691	2.4901		405	1.9536	5.697
406	2.6709	3.0462		406	2.4281	5.471
407	2.3915	2.717		407	2.4188	5.2045
408	2.2532	2.7801		408	2.1131	5.772
409	2.2053	2.2397		409	2.8914	5.6025
410	2.9479	2.8579		410	2.2588	5.2319
411	2.0681	2.3849		411	2.3161	4.9311
412	3.0358	2.7002		412	2.9462	5.0953
413	2.6164	3.7072		413	4.3742	5.8994
414	2.5423	2.8229		414	4.0442	5.1015
415	2.4611	2.578		415	3.4172	5.5073
416	2.3852	2.5098		416	3.5668	5.5585
417	2.3054	3.1015		417	3.8486	5.6279
418	2.7204	4.5465		418	3.7073	5.6647
419	2.0268	3.0534		419	3.5787	5.3192
420	3.0037	2.1608		420	3.5414	5.5131
421	2.0617	3.4225		421	4.4246	5.6132
422	2.2198	2.5951		422	4.3417	4.6609
423	2.0223	3.6707		423	2.9647	4.3958
424	2.3693	2.1766		424	3.7177	4.9843
425	2.2022	3.0456		425	3.1367	4.8737
426	2.1617	3.018		426	3.2829	4.4802
427	2.3554	3.1373		427	3.5338	5.0351
428	2.2997	3.342		428	3.1492	5.4967
429	2.4177	2.4233		429	3.4169	4.9485
430	2.6136	2.5818		430	3.154	5.2574
431	2.5151	2.5747		431	3.4773	4.5383
432	2.2961	3.3564		432	2.8211	4.2307
433	2.3077	2.6393		433	2.4691	3.9993
434	2.5167	2.2514		434	2.6289	4.4605
435	2.4338	2.3501		435	2.3033	4.3508
436	2.8782	3.727		436	2.3741	5.5685
437	2.9387	2.6963		437	2.84	4.2452
438	2.9064	2.8409		438	2.1796	5.0034
439	2.1997	2.2214		439	2.1932	4.6483
440	2.6238	2.361		440	2.3299	4.8864
441	3.2776	2.5068		441	2.5791	4.0982
442	2.2702	2.7532		442	3.2649	4.2104
443	2.4084	2.153		443	2.4661	4.8535
444	3.3805	2.859		444	2.5995	4.1723
445	2.5528	2.4356		445	2.619	4.0745
446	2.3127	2.3548		446	2.2974	4.1781
447	2.6863	2.8763		447	2.2843	4.6581
448	2.6517	3.1654		448	2.2504	5.2784
449	2.2862	3.0021		449	2.6187	5.1774
450	2.193	3.1326		450	2.4004	5.0068
451	2.899	3.1667		451	2.4118	5.5328
452	2.2066	2.6475		452	2.1859	4.8829
453	2.1759	2.3158		453	2.7959	4.0037
454	2.3766	2.7392		454	2.4751	4.2121
455	2.4135	2.6979		455	2.0761	5.9136
456	2.4358	2.8508		456	2.2597	5.0529
457	2.3051	3.2069		457	2.251	4.4214
458	2.4186	2.8882		458	2.3311	5.1027
459	2.812	2.8365		459	2.734	4.724
460	2.7391	2.7641		460	2.8155	3.9397
461	2.2523	3.1082		461	2.1645	5.1228
462	2.0617	2.1769		462	2.6418	4.4733
463	2.4004	3.0594		463	2.4698	5.0656
464	3.0702	3.5302		464	2.0484	5.4888
465	2.5399	2.5804		465	2.392	5.052
466	2.1002	3.8601		466	2.8036	5.7305
467	2.0772	3.5357		467	2.4083	5.439
468	2.4476	3.0678		468	2.3627	5.5596
469	3.0016	2.9942		469	2.2379	5.2056
470	2.6426	2.7173		470	1.9994	5.0321
471	2.5187	3.5085		471	2.1552	4.6652
472	3.5151	2.9423		472	2.5062	4.4805
473	2.4177	3.0617		473	2.5009	3.9916
474	2.5439	2.7959		474	2.2077	4.4145
475	3.5764	1.9941		475	2.2814	3.8848
476	2.4168	4.8178		476	2.2631	4.9905
477	2.6125	4.5777		477	2.1643	4.6694
478	2.0007	4.3667		478	2.4507	5.0592
479	2.5437	3.9743		479	2.8653	5.0459
480	2.7329	3.1767		480	2.6014	4.6159
481	1.9883	3.5473		481	2.2586	4.7743
482	2.6372	2.6706		482	2.2228	4.6958
483	2.8946	3.5436		483	2.5753	4.8937
484	2.4456	2.4658		484	2.1938	4.2748
485	2.3092	2.5324		485	2.5778	5.0879
486	2.2824	2.9884		486	2.3001	5.0449
487	3.0007	2.3867		487	2.2268	4.1646
488	2.275	3.1181		488	2.3744	3.6122
489	2.2616	3.2499		489	2.4792	4.8851
490	2.3066	2.7376		490	2.1711	5.1801
491	2.5841	2.2628		491	2.1719	5.6034
492	2.2602	3.5041		492	2.5111	5.2698
493	2.9905	4.0945		493	2.3885	5.7316
494	2.9872	2.2354		494	2.7406	5.6007
495	2.2359	2.7558		495	2.6021	4.004
496	2.2958	2.159		496	2.7149	5.1779
497	2.9174	3.5279		497	3.0586	4.2321
498	2.1701	2.5047		498	2.8714	4.1293
499	2.5775	2.7908		499	2.3829	5.2036
500	3.0174	2.0728		500	2.021	4.317
501	3.2084	2.3907		501	2.5683	4.2634
502	2.3877	2.369		502	2.2747	4.2236
503	2.1053	3.5787		503	2.6076	5.2544
504	2.4681	2.9345		504	2.1738	4.4774
505	2.558	1.9989		505	2.263	4.8788
506	2.6552	2.294		506	2.2316	5.3153
507	3.7531	3.0325		507	2.3748	5.35
508	2.578	3.193		508	2.5869	4.6495
509	2.1971	2.6726		509	2.726	6.0897
510	2.6437	2.5958		510	2.2586	5.8128
511	2.2962	3.8689		511	2.3212	5.718
512	2.9609	2.2125		512	2.1808	5.3761
513	3.3818	2.4759		513	2.3011	5.6014
514	2.151	2.6138		514	2.2592	4.8932
515	3.5844	2.6875		515	2.3576	3.6458
516	2.8186	2.4709		516	2.2842	4.4976
517	2.279	3.1718		517	2.3089	4.3451
518	1.9521	2.0985		518	2.1044	5.2298
519	2.0978	2.6785		519	2.7292	4.5334
520	2.6113	2.7711		520	2.6499	3.5018
521	2.5576	3.1617		521	4.2719	4.0001
522	2.7261	3.1079		522	2.2968	4.0283
523	2.806	3.7261		523	2.5198	3.8581
524	2.9695	3.0481		524	2.5635	3.4999
525	2.4037	3.0189		525	2.6682	4.4367
526	2.0389	3.1323		526	3.0965	3.924
527	1.992	2.6874		527	2.6397	3.8155
528	2.2659	2.1604		528	2.2331	4.3788
529	2.4907	2.1611		529	2.6145	4.8166
530	2.4839	3.4114		530	3.3743	4.3126
531	2.5077	4.1026		531	2.0283	5.1277
532	2.5047	3.5144		532	2.1745	5.227
533	2.335	2.9217		533	2.6253	5.2923
534	3.1108	2.6371		534	2.3917	5.385
535	2.3711	2.6717		535	2.094	5.5825
536	2.3699	2.4088		536	2.6994	5.649
537	2.0628	2.8126		537	2.4193	4.9833
538	2.3115	3.0542		538	2.7235	5.5918
539	2.7468	3.0778		539	2.6468	5.5594
540	2.5454	3.9129		540	3.0016	5.6847
541	2.557	2.8155		541	2.7168	5.1752
542	2.2632	2.6475		542	2.7619	5.2166
543	2.9597	2.2504		543	2.7049	5.7068
544	2.3323	2.8606		544	2.366	5.0643
545	2.7948	2.46		545	2.4805	5.733
546	2.1531	3.3313		546	2.2537	5.6613
547	2.225	3.617		547	2.2172	5.6875
548	2.5713	2.2295		548	2.2452	5.6319
549	2.2873	3.6354		549	2.4296	5.3797
550	2.3541	3.0412		550	1.9261	5.2417
551	2.6336	3.4893		551	2.2024	5.2694
552	1.9903	2.7879		552	2.787	5.7891
553	2.2656	2.3819		553	2.8118	5.9507
554	2.0876	2.7273		554	2.7137	5.369
555	2.9413	2.5804		555	3.0104	5.5077
556	2.3179	3.3465		556	2.92	5.3568
557	2.6612	3.5077		557	2.3964	5.8936
558	2.7238	3.504		558	2.4569	6.0677
559	3.0147	2.3176		559	2.7716	5.4017
560	2.548	2.8839		560	3.0509	5.4281
561	2.3094	2.1281		561	2.3347	5.5766
562	2.7057	2.591		562	2.9666	5.6452
563	2.1588	2.2501		563	2.7558	5.5804
564	2.8263	2.4195		564	2.5181	5.6783
565	2.3559	2.4761		565	2.5804	5.4545
566	2.2163	2.2601		566	3.4644	5.8291
567	2.5415	2.5304		567	2.7403	5.8498
568	2.2952	3.0379		568	2.3532	5.8036
569	1.9563	2.8448		569	2.2577	5.6844
570	2.2539	3.4324		570	2.2378	5.448
571	2.5738	2.5143		571	2.1575	5.3627
572	2.2447	3.5057		572	2.0582	5.3947
573	1.956	4.5966		573	2.724	5.0857
574	2.1477	2.2658		574	2.8372	5.4451
575	2.588	2.2924		575	2.3747	5.5154
576	2.1806	2.4861		576	2.4161	5.7449
577	3.0212	3.2439		577	2.6442	5.3159
578	2.1721	2.1082		578	2.4591	4.8096
579	2.2709	2.276		579	2.8163	5.5921
580	2.8206	2.9249		580	2.1889	5.4643
581	2.6225	2.2427		581	2.2766	5.4861
582	2.5002	3.385		582	2.3631	5.6213
583	2.6568	3.3688		583	2.4626	5.7829
584	2.6585	2.1898		584	2.8577	5.4134
585	2.8787	3.4792		585	2.8538	5.9551
586	2.5889	3.294		586	2.3004	5.3375
587	2.2972	3.0107		587	2.2448	5.7383
588	2.615	2.4313		588	3.1206	5.5412
589	2.2062	3.9449		589	2.283	5.8041
590	2.5242	2.5002		590	2.8471	5.7806
591	2.2061	2.0209		591	2.0706	5.7718
592	2.6455	3.2347		592	2.1897	5.6775
593	2.25	2.7452		593	2.0621	5.5997
594	2.2559	3.4655		594	3.1803	5.6768
595	2.4078	3.5148		595	2.4995	5.0757
596	2.8878	2.4101		596	2.6349	5.1769
597	2.6892	3.6729		597	2.1175	5.2799
598	2.5821	3.1891		598	2.0701	5.5183
599	2.6138	2.9109		599	2.7732	5.7722
600	2.6472	3.2828		600	2.3548	5.4119
601	2.1918	2.2296		601	2.5017	5.694
602	2.7142	3.8625		602	2.2861	5.6987
603	2.5113	2.877		603	2.1438	5.9154
604	2.4861	3.2144		604	2.2619	5.5189
605	2.0418	2.0096		605	2.3023	5.3141
606	2.5901	2.55		606	2.959	5.2212
607	2.7242	2.7022		607	2.463	4.9092
608	2.32	3.2587		608	2.5472	5.4296
609	2.4675	2.4402		609	2.536	5.509
610	2.0577	3.0963		610	2.7312	5.139
611	2.1099	2.4569		611	2.5063	4.6008
612	2.7468	2.6965		612	2.3335	5.1106
613	2.4952	3.2296		613	2.3113	5.2001
614	2.2896	3.2303		614	2.8788	5.3157
615	2.0817	2.4526		615	2.9208	5.206
616	2.2485	2.3615		616	2.497	4.9976
617	2.7776	3.865		617	2.0141	5.5405
618	2.7853	3.1112		618	2.2691	5.6054
619	2.5533	2.6303		619	2.1715	5.536
620	2.1285	2.8666		620	2.3215	5.4783
621	2.6454	2.9988		621	2.5083	5.2366
622	2.5166	3.6541		622	1.8886	5.4535
623	2.4754	2.8902		623	1.9073	5.0749
624	2.445	2.5282		624	2.5973	5.49
625	2.4085	2.9442		625	2.0895	5.4293
626	2.0385	2.449		626	2.2603	5.8353
627	2.2706	2.6329		627	2.334	5.7443
628	2.4473	2.4732		628	2.2279	5.6301
629	2.3743	2.1643		629	2.0598	5.7039
630	2.4398	2.9627		630	2.2348	5.4894
631	2.4105	2.88		631	2.494	5.5804
632	2.4732	2.6068		632	2.591	4.8368
633	2.2967	2.3904		633	2.4454	5.2385
634	2.6422	2.8475		634	3.2977	5.5327
635	2.2193	2.632		635	2.5513	5.4722
636	2.2095	3.2577		636	2.2323	5.5533
637	3.1035	2.3263		637	2.5287	5.3285
638	2.7185	2.1976		638	2.2184	5.485
639	2.1449	2.0665		639	2.8368	5.5025
640	2.4064	2.6794		640	2.5614	5.5068
641	2.2173	2.3575		641	2.3168	5.5954
642	2.7654	3.146		642	2.5266	5.7016
643	2.3826	2.2736		643	2.3982	5.821
644	2.6877	2.0589		644	2.9234	5.4046
645	2.4	3.5343		645	2.25	5.6978
646	2.3505	2.4713		646	2.8091	5.646
647	3.2051	2.4186		647	2.7003	5.6514
648	2.0293	3.7045		648	3.1389	5.7822
649	2.3955	2.1751		649	2.3522	5.4875
650	2.3986	2.581		650	2.5117	5.4846
651	2.4015	2.858		651	2.6395	5.3156
652	2.5709	3.2001		652	2.5346	5.9354
653	2.2835	2.4481		653	2.0745	5.4317
654	2.5181	3.8585		654	2.2275	5.429
655	2.9956	4.0938		655	2.3991	5.2268
656	2.3036	2.6215		656	2.8539	5.4084
657	2.2979	2.7309		657	2.0524	5.762
658	2.5875	2.9968		658	2.4256	5.4945
659	2.2469	2.3156		659	2.4269	5.5112
660	2.7965	2.7772		660	2.018	5.3918
661	2.3122	2.4865		661	2.7372	5.1918
662	2.1302	2.9497		662	2.3728	5.2786
663	2.5117	2.7206		663	2.4084	5.3819
664	2.4633	2.796		664	2.8316	5.6879
665	2.5731	3.086		665	2.372	5.481
666	2.1834	2.3716		666	2.1302	5.2084
667	2.5653	3.2526		667	2.6451	5.9501
668	2.261	3.3424		668	2.4331	5.6774
669	2.3364	2.9004		669	2.4341	5.3534
670	2.6681	2.5305		670	2.4118	5.5706
671	2.5247	3.1188		671	2.854	5.7441
672	2.374	2.3115		672	3.205	5.5063
673	2.0837	3.2893		673	2.9359	5.7279
674	2.7438	2.7568		674	2.958	5.1985
675	2.2425	2.309		675	2.5566	5.576
676	2.2029	2.8725		676	2.6994	5.1541
677	2.6043	3.182		677	2.6343	4.9451
678	2.1729	2.9773		678	2.2282	5.6067
679	2.1094	2.436		679	2.4925	5.6058
680	2.9414	2.8617		680	2.6008	4.923
681	2.1797	2.1563		681	3.0042	5.6945
682	2.4763	2.7568		682	2.6392	5.4271
683	2.4818	2.3799		683	2.3995	5.0507
684	2.4759	2.3565		684	3.0336	5.415
685	2.8777	2.5081		685	2.6173	5.3834
686	2.3185	2.3302		686	2.2304	5.2987
687	2.694	2.5629		687	2.3196	5.5704
688	2.2391	2.6186		688	2.0318	5.7339
689	3.0941	2.1206		689	2.193	5.3424
690	2.6481	3.1958		690	2.2967	4.9042
691	2.5984	2.2796		691	2.3342	5.3483
692	2.6427	2.7461		692	2.1966	5.0765
693	2.6934	2.9357		693	2.8168	5.5382
694	2.5943	3.3134		694	2.8948	5.6543
695	2.4149	2.8739		695	2.268	5.4648
696	2.3478	3.1154		696	2.345	5.2689
697	2.2791	2.6742		697	3.0228	5.4507
698	2.6304	2.5061		698	2.3326	5.7486
699	2.6995	3.4733		699	2.9258	5.3965
700	2.754	3.8606		700	3.1749	5.649
701	2.4674	2.2575		701	2.2244	5.7511
702	2.0942	3.3911		702	2.71	5.9866
703	2.2616	2.3032		703	2.7217	5.6361
704	2.2681	2.5164		704	2.2682	5.253
705	2.4697	4.3556		705	2.4744	5.48
706	2.4872	2.1414		706	2.3679	5.6737
707	2.4474	2.5943		707	2.3038	5.4851
708	2.2626	2.5636		708	2.2105	4.9406
709	2.8073	3.2591		709	2.4573	5.6536
710	2.5717	2.3428		710	2.4585	5.4346
711	2.3311	3.2171		711	2.396	5.1399
712	2.6867	3.6166		712	1.9557	5.8319
713	2.097	2.6512		713	2.8002	5.6359
714	2.0326	2.5883		714	2.1997	5.4441
715	2.5489	3.7983		715	2.1917	5.5041
716	2.2304	2.522		716	3.0471	5.3506
717	2.1478	2.6671		717	2.7098	5.6355
718	2.7237	2.383		718	2.2209	5.7892
719	2.1498	2.6963		719	2.7899	5.5952
720	1.9595	3.316		720	2.4945	5.1348
721	2.1438	3.4251		721	2.6302	5.8435
722	2.5732	3.0844		722	2.5808	5.8464
723	2.2729	3.8781		723	2.1814	5.5476
724	2.422	2.7446		724	2.3208	5.6978
725	2.1952	2.4		725	2.6347	5.4002
726	2.9796	3.3249		726	2.5514	5.5042
727	2.7836	2.7981		727	2.3315	5.5547
728	2.3179	3.8574		728	2.6754	5.6567
729	2.3108	2.2931		729	2.4667	5.5419
730	2.2327	3.0836		730	2.0936	5.7395
731	2.4159	2.2007		731	2.4237	5.9003
732	2.5026	3.7712		732	2.6482	5.7861
733	2.4008	3.1202		733	2.3331	5.2937
734	2.1868	3.0433		734	2.3732	5.4147
735	2.1678	3.0424		735	2.5284	5.523
736	2.9044	3.5199		736	2.6969	5.3674
737	2.3864	3.5246		737	2.1656	5.5021
738	2.4895	2.8577		738	2.4261	5.6507
739	1.9465	2.6611		739	2.4965	5.2369
740	2.315	2.5261		740	2.8456	5.6642
741	2.3976	3.3628		741	2.5168	5.7089
742	2.5591	4.0866		742	1.9819	5.6837
743	2.263	2.7189		743	2.2113	5.1753
744	2.4392	3.1256		744	2.3483	5.4041
745	2.4121	2.3863		745	2.3367	5.279
746	2.4159	2.2678		746	2.4236	5.6352
747	2.6254	2.2242		747	2.2283	5.356
748	2.6963	2.1686		748	2.3045	5.1476
749	2.3947	2.198		749	2.7843	5.4928
750	2.5167	3.6109		750	2.8846	5.435
751	2.4117	2.1363		751	2.4196	5.6723
752	2.7831	2.2802		752	2.3118	5.6919
753	2.2993	2.636		753	2.2746	5.2714
754	2.0944	2.0602		754	2.1059	5.563
755	2.2706	2.981		755	2.6358	5.107
756	2.6546	4.0375		756	2.457	5.3781
757	2.3483	2.7657		757	2.6174	5.6047
758	2.373	2.1494		758	2.5799	5.6169
759	2.1826	2.2596		759	2.7468	5.6603
760	2.5279	2.3683		760	2.3748	5.6253
761	2.2835	2.517		761	2.7184	5.3264
762	2.2302	2.274		762	2.7244	4.4395
763	2.7363	2.3159		763	2.4628	5.4847
764	3.3115	2.7329		764	2.5697	5.8644
765	2.664	2.3122		765	2.6548	5.7758
766	2.2421	3.1201		766	2.1264	5.6768
767	2.2968	3.9734		767	2.4524	5.7063
768	2.707	2.5279		768	2.3661	5.5234
769	2.7685	2.2783		769	2.4543	5.339
770	2.5324	3.0471		770	2.2119	5.4129
771	2.6057	2.4686		771	2.2089	5.7128
772	2.3333	3.4101		772	2.4743	5.5345
773	2.0675	2.2549		773	3.2311	5.6299
774	2.3567	2.6165		774	2.5551	5.5608
775	3.0477	2.4104		775	2.3366	5.4403
776	2.2074	2.9161		776	2.6845	4.6924
777	2.0332	2.8896		777	2.3205	5.5257
778	3.0208	3.5571		778	2.7673	5.2162
779	2.4659	2.9415		779	3.6633	5.4947
780	2.7436	3.3763		780	2.9465	5.3961
781	2.8942	2.174		781	3.4505	5.5597
782	2.2848	3.4688		782	2.5936	5.3797
783	2.1543	3.1885		783	2.3086	5.678
784	2.2099	2.7473		784	2.8179	5.4171
785	2.1782	2.1249		785	2.7524	5.7041
786	2.4468	2.3971		786	2.5825	5.8013
787	2.653	3.4236		787	2.6669	5.3475
788	2.6287	2.1254		788	2.4593	5.2702
789	2.1569	2.19		789	2.4592	5.6178
790	2.1228	2.4268		790	2.9978	5.5987
791	2.4669	3.0774		791	2.2244	5.6768
792	2.2947	3.1111		792	2.911	5.2775
793	2.3823	2.0661		793	2.3543	5.6548
794	2.5802	3.0413		794	2.6479	5.379
795	2.4071	2.7016		795	2.22	5.7663
796	2.4356	3.009		796	2.4921	5.2227
797	2.1026	4.3655		797	2.2599	5.8268
798	2.9441	3.5174		798	2.4394	5.2328
799	2.6988	2.6163		799	2.5565	5.8152
800	3.2462	2.6936		800	2.6161	5.5678
801	2.7835	3.3328		801	2.4038	5.6126
802	3.0484	2.4821		802	2.7379	5.5942
803	3.0305	2.8579		803	2.1214	5.757
804	2.3274	3.8007		804	2.2842	5.9487
805	2.9377	3.1865		805	2.7207	5.5646
806	2.123	2.3731		806	2.1512	5.3786
807	2.9496	2.6144		807	2.3889	5.1589
808	2.1264	2.6079		808	2.7604	5.3585
809	2.2305	3.0163		809	2.392	5.5144
810	2.2543	2.9109		810	2.1865	5.4812
811	2.0824	2.9501		811	2.729	5.5797
812	2.5474	2.3989		812	2.348	5.6907
813	2.1807	3.1493		813	2.163	6.0989
814	2.5982	2.9487		814	3.1131	5.7569
815	2.0473	4.5333		815	2.7308	5.4928
816	2.398	4.8929		816	2.6424	5.7005
817	2.2871	3.8568		817	3.1244	5.568
818	3.1768	3.5312		818	3.0853	5.8443
819	2.0363	3.4361		819	2.3006	5.5615
820	2.7602	3.9709		820	2.5446	5.2548
821	2.6214	3.8259		821	2.532	5.5221
822	2.2324	3.9635		822	2.2277	5.6548
823	2.2474	4.3254		823	2.6871	5.5377
824	2.6793	4.0283		824	2.5023	5.7287
825	2.4081	3.5537		825	2.2905	5.501
826	2.1934	3.9562		826	2.9633	5.8123
827	2.3403	4.6349		827	2.5864	5.5159
828	3.0039	3.3911		828	2.0656	5.253
829	2.2132	2.8978		829	2.5284	5.026
830	2.2601	3.5343		830	2.3529	5.4255
831	2.4184	4.102		831	2.1838	4.7156
832	3.2505	4.007		832	2.3513	5.1521
833	2.2916	4.1197		833	2.4014	5.0743
834	2.4721	3.6266		834	2.396	5.865
835	2.4153	4.1402		835	2.1858	5.6128
836	2.3865	4.1444		836	2.2411	5.2547
837	2.9032	4.8527		837	2.3327	5.4836
838	2.6116	3.7093		838	2.0753	5.9039
839	2.2318	3.8446		839	2.1636	5.7338
840	2.3115	4.0045		840	2.5827	5.8891
841	2.1099	2.9329		841	2.4714	5.4005
842	2.219	4.3509		842	2.2276	5.3885
843	2.8333	4.4113		843	2.4702	5.5748
844	2.3146	4.3547		844	2.2318	5.2561
845	2.1233	4.2612		845	2.1089	5.2861
846	2.4471	4.1845		846	2.0226	5.3482
847	2.7737	2.8569		847	2.5961	5.4147
848	2.332	3.9868		848	2.573	5.3958
849	2.0271	2.3043		849	2.8876	5.1335
850	2.4523	2.8252		850	2.0568	5.727
851	2.56	2.213		851	2.5263	5.2415
852	2.7688	2.6241		852	2.0611	5.9649
853	2.6746	2.7934		853	2.1484	5.7185
854	2.5889	3.3347		854	2.1062	5.4753
855	2.6687	3.3268		855	2.8542	5.2471
856	2.3553	3.5778		856	2.1267	5.3616
857	1.9942	4.8539		857	2.5865	5.2713
858	2.4693	2.3555		858	2.2062	5.6228
859	2.2079	2.2103		859	2.2383	5.4466
860	2.7721	2.3446		860	2.6144	5.6323
861	2.1775	2.1091		861	2.3482	5.2641
862	2.2097	1.9922		862	3.154	5.2775
863	2.2773	3.1342		863	2.9021	5.6253
864	2.2214	3.0154		864	2.0767	5.3318
865	2.3235	2.2441		865	2.2463	5.4068
866	2.4375	3.7903		866	2.3966	5.3964
867	2.0792	2.302		867	2.6603	5.4428
868	2.1791	2.2839		868	2.3706	5.2106
869	2.5171	2.8555		869	2.7242	5.0731
870	2.2659	2.6417		870	2.785	5.4616
871	2.4792	2.9364		871	3.3328	5.2743
872	2.8016	2.6204		872	2.2134	5.4438
873	2.3514	2.3496		873	2.3506	5.3996
874	2.8597	3.1939		874	2.5439	5.2564
875	2.2073	2.4143		875	3.6432	5.4155
876	2.2835	2.3191		876	2.8124	5.5506
877	2.1673	2.2755		877	2.0296	5.199
878	2.3434	3.1619		878	2.3019	5.2386
879	2.2275	3.1798		879	2.59	5.4269
880	2.4468	3.3138		880	2.0894	5.1426
881	2.9349	2.5879		881	2.1412	5.598
882	2.0653	2.857		882	2.8232	5.756
883	2.2288	2.6417		883	2.7326	5.7083
884	2.3939	2.8797		884	2.2979	5.6762
885	2.4679	2.1353		885	2.5593	5.7194
886	2.0528	3.1761		886	2.5852	5.5506
887	2.1715	2.5352		887	2.1043	5.2492
888	2.7237	3.1631		888	2.4905	5.543
889	2.3682	2.1735		889	2.0729	5.5135
890	2.1768	3.1317		890	2.3055	5.4007
891	2.1582	2.4667		891	2.3776	5.0094
892	2.4384	2.6601		892	3.5919	5.3895
893	2.1327	2.7346		893	2.5365	5.6611
894	2.4336	3.5251		894	2.5512	5.4659
895	2.1012	3.6089		895	2.1551	5.7738
896	2.4664	3.947		896	2.3865	5.3974
897	2.0476	3.4405		897	2.2925	5.4679
898	2.3028	2.3609		898	2.0289	5.2225
899	2.331	2.0142		899	2.8461	5.478
900	2.5579	2.6607		900	2.9588	5.5398
901	2.5907	3.7403		901	2.1679	5.5363
902	2.2818	2.2584		902	2.5149	5.645
903	2.1323	1.928		903	2.2743	5.3714
904	2.5556	2.9268		904	2.4217	5.2434
905	1.9868	3.1731		905	2.6835	5.0612
906	2.2442	3.4519		906	3.0622	5.6659
907	2.1449	3.2654		907	2.3098	5.5093
908	2.367	2.3184		908	2.9645	5.2712
909	2.0196	2.1897		909	2.8681	5.4561
910	2.0678	2.9567		910	2.2583	5.353
911	2.1707	3.7762		911	2.1894	5.4754
912	1.9652	3.315		912	2.3756	5.424
913	2.2334	3.7328		913	2.6965	5.4057
914	2.5863	2.8872		914	2.0304	5.3289
915	2.3824	2.2886		915	2.3858	5.0604
916	2.2332	3.1493		916	3.2051	5.5097
917	2.1361	3.0925		917	2.7655	5.5656
918	2.4385	2.7973		918	2.2164	5.3668
919	2.0314	3.8254		919	2.619	5.3448
920	2.6711	2.745		920	2.0998	5.6663
921	2.6387	3.8347		921	2.9778	5.8945
922	2.4937	2.6016		922	2.6816	5.3878
923	2.2111	2.1753		923	3.087	5.2147
924	2.7809	2.4652		924	2.5315	5.627
925	1.9743	3.267		925	3.2209	5.2623
926	2.691	3.8762		926	2.831	5.5043
927	2.5737	2.67		927	2.4608	5.7199
928	2.5517	2.4597		928	2.1428	5.6934
929	2.3415	2.5635		929	2.7413	5.4907
930	2.5318	2.1576		930	2.4956	5.1257
931	2.0324	2.919		931	2.9561	5.543
932	2.3512	2.5802		932	2.6664	5.9955
933	2.7116	2.4493		933	2.8093	5.9058
934	3.0964	2.8593		934	2.5753	5.8246
935	2.4181	2.1994		935	2.5188	5.6766
936	2.3818	3.1182		936	2.4624	5.6862
937	2.3216	2.5357		937	2.6888	5.8796
938	2.893	3.03		938	2.4646	5.5668
939	1.9996	3.4663		939	2.7782	5.0399
940	2.0484	2.6212		940	2.1171	4.948
941	2.2559	2.7348		941	2.6553	5.2553
942	2.6717	3.3495		942	2.9754	5.0894
943	2.3403	3.7272		943	2.1674	5.4771
944	2.3719	2.9617		944	2.2748	6.0033
945	2.0385	2.9729		945	2.2493	5.5778
946	2.2939	3.9735		946	2.5386	5.5163
947	2.6059	2.8632		947	2.4106	5.5613
948	2.2411	4.2964		948	2.3268	4.8567
949	2.3908	3.3652		949	2.3588	5.9688
950	2.8745	4.0481		950	2.874	5.246
951	2.6019	2.8444		951	2.1539	5.5134
952	2.4743	2.2147		952	2.5139	5.4769
953	2.7643	2.9099		953	3.0601	4.9486
954	2.2011	2.3528		954	2.117	5.2661
955	2.4822	2.6501		955	2.052	5.4239
956	2.738	2.5596		956	2.5887	5.6096
957	2.1719	2.2987		957	2.5258	5.6762
958	2.3956	2.9411		958	2.5588	5.483
959	2.1881	2.2078		959	2.7013	5.2186
960	2.1109	3.0648		960	2.4621	5.7069
961	2.135	2.8962		961	2.4768	5.5324
962	2.3322	2.0015		962	2.3075	4.7588
963	2.9517	2.2849		963	2.3274	5.3538
964	2.7642	2.2152		964	2.5377	5.8067
965	2.5985	3.7802		965	2.0538	4.8086
966	2.3474	2.3579		966	2.0945	5.9124
967	2.6861	2.9723		967	2.2031	5.6058
968	2.1833	2.9121		968	2.4583	5.2225
969	2.8931	3.1367		969	2.1351	4.6099
970	1.879	2.0568		970	2.5771	5.4942
971	2.4338	3.538		971	2.9773	5.5113
972	2.1527	3.1803		972	2.2643	5.6614
973	2.3969	2.1519		973	2.827	5.4884
974	2.2623	3.5918		974	2.8004	4.9296
975	2.5666	2.1905		975	2.9939	5.6402
976	2.8027	2.3695		976	2.6893	5.4891
977	2.164	2.3187		977	2.484	5.3045
978	2.3265	3.4139		978	3.3931	5.0172
979	2.2696	3.3247		979	2.4153	4.7857
980	2.8952	2.172		980	2.2621	5.071
981	2.1016	2.398		981	2.2676	5.1204
982	2.2785	3.2637		982	2.6202	5.14
983	2.7285	2.4688		983	2.4859	4.8455
984	2.2429	3.2203		984	2.1251	5.1918
985	2.8291	2.3767		985	2.0194	5.4476
986	2.236	3.3847		986	3.4828	5.2149
987	2.0626	2.1871		987	2.722	5.703
988	2.5146	2.4584		988	2.4445	5.7062
989	2.1614	2.4606		989	2.1857	5.4157
990	2.4561	4.0933		990	2.2663	5.2505
991	3.0384	2.7702		991	2.5666	5.0652
992	2.2694	3.0675		992	2.3057	5.7086
993	2.5662	2.2545		993	2.29	5.3041
994	2.3283	2.9631		994	2.7162	5.5642
995	2.4001	2.3723		995	2.5175	5.3417
996	2.8532	2.7119		996	2.2435	5.4215
997	2.7394	2.9581		997	2.2005	5.3285
998	2.0616	2.7661		998	2.3135	5.0211
999	2.2349	4.8028		999	2.5324	5.368
1000	2.1726	3.669		1000	2.112	5.3456
1001	2.3066	3.7197		1001	2.1869	5.2969
1002	2.4422	3.9595		1002	2.6662	5.3155
1003	2.4396	2.1081		1003	2.249	5.517
1004	2.1864	3.1401		1004	2.9424	5.5986
1005	2.3286	3.3853		1005	2.2877	4.8674
1006	2.4283	2.3091		1006	2.2357	5.2996
1007	2.5025	3.1018		1007	2.5544	5.5217
1008	2.3459	3.6613		1008	2.177	5.1248
1009	2.4849	2.4964		1009	2.3742	5.2621
1010	1.9847	2.3674		1010	2.1632	4.586
1011	2.8758	2.5095		1011	2.4276	5.1427
1012	2.1193	2.5705		1012	2.6381	5.5261
1013	2.2114	3.3088		1013	2.9075	5.4429
1014	2.0236	3.0053		1014	2.8341	5.6452
1015	2.2088	3.3966		1015	2.7051	4.732
1016	2.3754	2.3459		1016	2.6149	4.7066
1017	2.1893	2.7043		1017	2.3638	4.879
1018	3.0452	3.7737		1018	2.234	4.8008
1019	2.0704	3.324		1019	2.4291	4.7837
1020	2.3025	3.0912		1020	2.8085	5.1549
1021	2.3899	3.4016		1021	2.6177	4.9433
1022	2.0986	3.332		1022	2.2665	4.6677
1023	2.053	3.3668		1023	2.1841	4.946
1024	2.8335	2.9241		1024	2.4207	4.9861
1025	2.4987	3.157		1025	2.6952	5.5875
1026	2.2969	2.0905		1026	2.8288	5.5659
1027	2.1426	2.8568		1027	2.4399	5.0458
1028	2.0379	3.0386		1028	2.5285	5.8432
1029	2.5285	2.9387		1029	2.3806	5.3238
1030	2.1369	2.5518		1030	2.0889	5.9472
1031	2.3587	2.3261		1031	2.2691	5.4435
1032	2.4246	2.416		1032	2.756	5.4841
1033	2.887	2.2438		1033	2.257	5.0075
1034	2.4112	2.8649		1034	2.2795	5.5616
1035	2.9899	3.4729		1035	2.4789	5.5684
1036	2.4323	2.9365		1036	2.2856	5.1622
1037	2.4856	2.2979		1037	2.6489	5.0162
1038	2.3934	2.0562		1038	2.4093	4.9914
1039	2.4522	3.4703		1039	2.3185	4.917
1040	2.4039	2.702		1040	2.4786	5.1029
1041	2.4927	3.6174		1041	2.2148	4.9345
1042	2.641	2.9165		1042	2.1472	4.9221
1043	2.1807	3.7521		1043	3.144	5.0531
1044	2.3811	3.1949		1044	2.6185	5.4418
1045	2.4052	2.6993		1045	2.6031	5.5297
1046	2.2617	2.2463		1046	2.5806	5.5577
1047	2.1133	2.4415		1047	2.4242	5.2062
1048	2.0985	4.2387		1048	2.1344	5.3299
1049	2.1021	3.9949		1049	2.8718	5.2071
1050	2.5452	3.2921		1050	3.3736	5.1
1051	2.377	3.4468		1051	2.514	5.0717
1052	2.4967	2.4459		1052	3.5703	5.1068
1053	1.9268	3.4179		1053	2.4695	4.8381
1054	2.2573	2.4706		1054	2.9542	5.06
1055	2.7635	3.8562		1055	2.6117	4.7763
1056	2.0471	2.9783		1056	2.356	4.9202
1057	2.2302	2.4292		1057	2.6569	5.3536
1058	2.2864	2.4143		1058	2.1793	5.3192
1059	2.0654	2.0216		1059	2.1356	5.7906
1060	2.1885	2.9078		1060	2.4426	5.9871
1061	2.7983	3.6464		1061	2.4323	5.0241
1062	2.3902	2.4417		1062	2.4134	5.0825
1063	2.3589	2.4611		1063	2.1795	5.474
1064	2.9158	3.0991		1064	3.2312	5.2969
1065	2.6095	3.8784		1065	2.479	5.0022
1066	3.2923	2.5186		1066	2.4452	4.8764
1067	1.952	2.145		1067	3.2313	5.4282
1068	1.8989	2.3092		1068	3.165	5.2923
1069	2.7258	3.0355		1069	2.3646	5.501
1070	2.3146	1.9658		1070	2.8754	5.7235
1071	2.4397	3.5289		1071	2.6976	5.2773
1072	2.5595	2.4827		1072	2.2569	5.3121
1073	2.3475	3.305		1073	2.1345	5.1373
1074	2.201	2.8157		1074	2.4472	5.7175
1075	2.0903	2.7733		1075	2.3199	5.7232
1076	3.1372	2.5695		1076	2.9113	5.4445
1077	2.4041	2.951		1077	2.2727	5.5108
1078	2.3894	2.3058		1078	2.4634	5.4219
1079	2.2458	4.5804		1079	2.1537	4.5256
1080	1.9414	2.7645		1080	3.3289	2.2045
1081	2.6189	3.537		1081	2.9772	3.5475
1082	2.2309	3.5776		1082	2.9413	4.0703
1083	2.4128	2.5231		1083	2.4748	3.2092
1084	2.6444	2.7658		1084	2.507	2.9648
1085	2.6398	3.149		1085	2.6055	3.2996
1086	2.3671	3.4715		1086	2.2195	3.3241
1087	2.5265	3.9163		1087	2.6939	4.6383
1088	2.9294	4.1945		1088	2.3291	3.6836
1089	2.3546	3.9198		1089	2.3218	3.6249
1090	2.4161	2.7638		1090	2.7784	4.2675
1091	2.9312	2.468		1091	2.3535	4.3092
1092	2.0623	3.8385		1092	2.2772	3.9043
1093	2.5178	2.6205		1093	4.2202	3.6925
1094	2.2216	3.3429		1094	3.8289	3.1226
1095	2.6127	4.2273		1095	4.9588	4.7541
1096	2.7278	3.6454		1096	3.4281	4.5784
1097	2.7107	3.1742		1097	3.5741	4.1268
1098	3.1998	3.6157		1098	4.8152	3.3125
1099	2.4088	2.3915		1099	4.1023	3.2965
1100	2.1669	2.5345		1100	4.4907	3.7642
1101	2.0547	3.5133		1101	4.5442	4.2179
1102	2.807	2.7853		1102	3.848	3.536
1103	2.5866	2.2709		1103	4.3107	3.7484
1104	2.0721	3.4774		1104	4.253	3.4053
1105	2.5891	2.3911		1105	4.2298	3.4642
1106	2.5189	2.033		1106	4.1503	3.3981
1107	1.8691	3.0248		1107	3.5432	3.5959
1108	3.0144	3.3023		1108	4.2253	2.8295
1109	2.1805	2.5181		1109	4.5131	3.1484
1110	2.6129	2.1678		1110	3.7511	3.1326
1111	2.3287	3.7009		1111	4.4172	4.1785
1112	2.2171	3.7324		1112	4.4746	3.7728
1113	2.697	3.7578		1113	4.1483	3.387
1114	2.3327	3.2731		1114	4.7404	2.9386
1115	1.8876	4.1385		1115	3.9114	3.4828
1116	2.1539	2.7969		1116	3.8245	3.692
1117	2.1795	2.158		1117	3.7278	3.1745
1118	2.0826	3.4456		1118	2.0867	3.5778
1119	2.3175	2.4792		1119	1.9982	3.4166
1120	2.794	2.4686		1120	2.2626	2.2907
1121	2.0598	3.1657		1121	2.19	2.8414
1122	2.3618	3.2437		1122	2.4299	3.9037
1123	2.1397	3.1984		1123	2.1728	4.1182
1124	2.2814	3.2122		1124	2.1699	4.4293
1125	2.4022	3.1312		1125	2.3403	3.4583
1126	2.8183	3.0777		1126	2.1243	3.8344
1127	3.0805	3.1537		1127	2.9383	3.8511
1128	2.3022	2.3152		1128	2.0939	3.8104
1129	1.9787	2.9599		1129	2.1696	3.1094
1130	2.5756	3.039		1130	2.3082	2.2748
1131	2.3104	2.2175		1131	3.1411	3.407
1132	2.497	2.5248		1132	2.3758	3.1473
1133	2.3675	3.6119		1133	3.1295	3.1307
1134	2.1067	2.5533		1134	2.0312	3.319
1135	2.6192	2.1111		1135	2.5917	3.2885
1136	2.8821	3.0431		1136	2.2609	2.8146
1137	2.5578	3.2865		1137	2.3501	3.6765
1138	2.7282	3.7155		1138	2.8829	4.3769
1139	2.115	2.4754		1139	2.7212	3.697
1140	2.1837	2.0901		1140	2.1879	3.7697
1141	2.2918	3.2758		1141	2.205	3.0415
1142	2.2373	2.3362		1142	2.2966	2.5941
1143	2.4943	2.432		1143	2.7342	3.1131
1144	2.9483	2.8923		1144	2.1684	3.7342
1145	2.6926	2.5927		1145	2.1407	3.9265
1146	2.5495	2.5979		1146	2.2402	5.6656
1147	2.3233	2.8452		1147	2.6571	3.8195
1148	2.757	2.6501		1148	2.447	4.3113
1149	2.097	2.1947		1149	3.3419	2.6182
1150	2.3573	1.9791		1150	5.1576	3.426
1151	2.5074	2.8731		1151	3.5408	3.9573
1152	2.2343	2.3748		1152	4.2798	4.7887
1153	2.8032	3.101		1153	3.6951	4.303
1154	2.3754	2.4485		1154	4.3333	4.2969
1155	2.3757	2.3401		1155	3.958	3.6178
1156	2.541	3.3453		1156	3.3003	3.4967
1157	3.3171	2.5528		1157	3.5504	3.9747
1158	1.9489	2.5389		1158	3.9567	3.4607
1159	2.4458	3.1075		1159	3.3016	3.9809
1160	2.1825	4.8399		1160	3.7867	3.2875
1161	2.5494	4.7988		1161	3.808	4.6483
1162	2.2903	3.3822		1162	5.4331	4.0018
1163	2.3893	2.5581		1163	3.8429	3.7257
1164	2.1157	2.846		1164	4.4811	3.2777
1165	3.4116	2.7067		1165	2.7373	2.8332
1166	2.11	2.9056		1166	3.6757	2.8323
1167	2.1504	3.8418		1167	4.0643	3.2063
1168	2.2085	2.4665		1168	3.953	2.9103
1169	2.3438	3.2746		1169	4.1268	4.6602
1170	2.1647	2.1887		1170	3.7842	3.0271
1171	2.1389	3.1472		1171	4.3288	3.797
1172	2.3865	2.9296		1172	4.2809	3.5867
1173	2.3944	2.6742		1173	3.9562	3.2553
1174	2.3966	2.2949		1174	4.2518	3.4248
1175	2.9488	2.6562		1175	3.4787	4.2122
1176	2.3777	3.0466		1176	4.419	3.0419
1177	2.4126	2.5171		1177	3.9033	3.5005
1178	2.3592	3.8293		1178	3.6931	3.3318
1179	3.2261	2.1644		1179	4.596	4.1143
1180	2.5571	3.8762		1180	3.8748	4.1564
1181	2.3212	2.0611		1181	5.019	3.685
1182	2.3927	3.0807		1182	3.7729	2.9431
1183	2.3425	3.1075		1183	4.0606	3.9252
1184	2.8358	2.8691		1184	4.5326	3.233
1185	2.5558	2.2373		1185	3.7742	2.9644
1186	2.5251	3.6121		1186	3.7997	3.2253
1187	2.2052	3.0816		1187	3.3361	3.3294
1188	2.1708	2.7116		1188	2.3637	3.5428
1189	2.451	2.6646		1189	2.8415	3.2288
1190	2.1204	2.4648		1190	2.1975	2.8827
1191	2.1522	2.5051		1191	2.4886	3.7077
1192	2.5117	4.1581		1192	2.3341	3.9123
1193	2.2531	3.3699		1193	1.9361	3.1456
1194	2.2792	2.2721		1194	2.7653	2.2795
1195	2.5638	3.6739		1195	2.4935	5.6415
1196	2.666	2.8027		1196	2.4418	3.6623
1197	2.4075	1.9484		1197	2.167	3.3451
1198	2.4641	2.1601		1198	2.3797	3.844
1199	2.5758	3.3135		1199	2.3981	3.1595
1200	2.8084	2.1978		1200	2.301	3.319
1201	2.1482	2.8742		1201	2.0973	4.1834
1202	2.5038	2.7796		1202	2.5806	3.4772
1203	2.4289	2.8791		1203	2.226	2.7078
1204	2.0532	2.8387		1204	2.64	2.8902
1205	2.4596	2.1487		1205	2.2159	3.0732
1206	2.3308	2.9253		1206	2.3706	2.7449
1207	2.7527	2.6801		1207	2.3968	3.7157
1208	3.0862	2.4242		1208	3.0287	2.4575
1209	2.2217	2.801		1209	2.0953	3.4915
1210	3.082	2.7051		1210	2.1586	3.061
1211	3.7083	2.8101		1211	2.1422	2.54
1212	2.0251	2.2853		1212	2.1889	2.6386
1213	2.5987	3.3624		1213	2.2483	2.6727
1214	2.6688	3.2205		1214	1.9855	3.1627
1215	2.3824	2.9548		1215	2.1622	2.7321
1216	2.0393	2.7224		1216	2.3133	3.0634
1217	2.1067	3.3182		1217	2.6084	4.3678
1218	2.6698	2.5014		1218	2.7482	3.6256
1219	2.504	4.5541		1219	1.9925	3.5226
1220	2.7483	2.792		1220	2.8697	4.0715
1221	2.7439	3.068		1221	2.6103	3.2417
1222	2.6086	3.9468		1222	2.4011	3.8427
1223	2.736	2.7935		1223	2.607	3.494
1224	2.3604	2.8607		1224	2.6993	3.8957
1225	2.1406	2.6797		1225	2.5052	3.6081
1226	3.9787	2.9421		1226	2.5007	4.1206
1227	3.0307	2.6601		1227	2.0936	3.6282
1228	3.2137	3.7951		1228	2.5263	3.6402
1229	2.5528	3.6683		1229	2.9358	3.8233
1230	2.929	2.1411		1230	2.4762	3.6273
1231	2.878	3.2923		1231	2.2959	3.8397
1232	3.4609	2.8383		1232	2.8881	2.7675
1233	2.3094	2.8104		1233	2.2687	3.1137
1234	2.3444	3.1452		1234	2.4934	3.3111
1235	2.5465	3.3311		1235	2.5076	2.7248
1236	2.8019	4.2916		1236	2.6151	3.4456
1237	3.2436	2.6319		1237	2.5251	3.3008
1238	2.4162	3.2595		1238	2.2661	2.8302
1239	2.25	3.7718		1239	2.6374	3.2423
1240	2.3947	2.6471		1240	1.9242	3.2381
1241	3.5179	3.2946		1241	2.291	3.1793
1242	3.2686	3.5312		1242	2.2975	2.8701
1243	2.4451	3.2745		1243	2.0447	3.133
1244	2.4506	3.203		1244	2.4	2.9041
1245	2.9757	2.7084		1245	2.1361	4.0489
1246	2.7439	2.3338		1246	2.7451	3.5056
1247	3.3313	2.4426		1247	2.1618	2.8052
1248	3.0092	2.5502		1248	2.4178	3.0239
1249	2.0974	4.3178		1249	2.2167	3.8719
1250	2.4557	2.1824		1250	2.4429	4.2808
1251	3.1303	2.9458		1251	2.3932	4.409
1252	2.1265	2.2295		1252	2.0793	3.4395
1253	2.283	2.6126		1253	2.854	2.8399
1254	2.8374	3.3943		1254	2.5524	3.7322
1255	2.18	2.4462		1255	2.6989	3.5079
1256	3.0888	3.3027		1256	2.6344	3.1823
1257	2.5866	2.6464		1257	2.3918	3.234
1258	2.5046	3.3215		1258	2.876	3.1752
1259	2.9622	3.9334		1259	2.7176	4.2329
1260	2.2439	2.7816		1260	2.5678	3.0041
1261	2.4998	2.5765		1261	2.1864	3.8572
1262	3.3291	3.3305		1262	2.7317	3.4376
1263	2.9054	2.1375		1263	2.1746	3.0119
1264	2.4294	2.8669		1264	2.2654	3.0999
1265	2.3492	3.0904		1265	3.0092	4.0694
1266	2.0829	2.3545		1266	2.6588	3.3896
1267	2.342	2.1811		1267	2.7823	4.2227
1268	2.2548	3.429		1268	3.3999	3.708
1269	2.157	2.5528		1269	2.9852	3.98
1270	2.6431	3.4209		1270	2.5029	3.3892
1271	2.6143	3.7499		1271	2.3594	4.9696
1272	2.5588	3.2911		1272	2.5846	2.965
1273	2.7592	3.4174		1273	2.4058	5.1353
1274	2.3682	3.4526		1274	2.7075	3.8288
1275	2.6607	3.2737		1275	2.0898	3.702
1276	2.2609	2.5847		1276	2.3242	2.9872
1277	2.424	2.0681		1277	2.4076	3.891
1278	2.0534	2.7788		1278	2.1997	3.8617
1279	2.2489	3.5114		1279	2.3488	4.5787
1280	2.414	2.1501		1280	2.6792	4.1742
1281	2.5529	2.5343		1281	2.5604	3.3648
1282	2.5135	2.2724		1282	2.0318	3.5954
1283	2.5085	3.7155		1283	2.4647	3.2982
1284	2.3758	2.9118		1284	2.2528	2.9216
1285	2.2212	2.1932		1285	2.0967	4.2287
1286	2.3862	3.2286		1286	2.2069	3.0324
1287	2.4093	2.4394		1287	2.5723	3.8505
1288	2.6636	3.4959		1288	2.1927	4.5648
1289	2.9852	2.6963		1289	2.3088	4.3609
1290	2.8519	2.1016		1290	1.9374	4.302
1291	2.1506	2.2001		1291	2.3076	3.5886
1292	2.4234	1.9738		1292	2.2013	2.6739
1293	2.6863	2.5785		1293	3.0487	3.8757
1294	2.3317	2.4996		1294	3.5108	3.6205
1295	2.2405	3.72		1295	4.9692	3.2278
1296	2.6994	3.1997		1296	5.0618	3.4531
1297	2.3071	3.568		1297	5.3462	3.7221
1298	2.0451	2.733		1298	5.3872	4.1422
1299	2.2507	3.1334		1299	5.3523	4.1921
1300	2.6161	2.7104		1300	5.0655	3.3376
1301	2.3216	2.3806		1301	5.0173	3.3993
1302	2.472	2.6402		1302	4.9309	4.9011
1303	2.3595	2.1626		1303	5.0822	3.2261
1304	2.1632	3.9021		1304	5.467	4.1954
1305	2.5018	3.4091		1305	5.2132	3.6337
1306	2.1351	3.1425		1306	5.0361	2.8995
1307	2.779	3.3135		1307	5.5676	3.6254
1308	2.5981	2.7627		1308	5.0389	4.1057
1309	3.0541	3.0462		1309	5.4964	4.4842
1310	2.508	2.763		1310	4.8985	2.6403
1311	2.3319	2.1935		1311	5.3685	3.9505
1312	2.0608	3.3401		1312	5.4179	3.6102
1313	2.681	2.6334		1313	4.988	3.7095
1314	2.7905	2.1958		1314	6.0633	4.0078
1315	2.4153	2.9368		1315	5.6014	4.614
1316	2.2443	2.6537		1316	5.7859	4.5455
1317	2.4881	2.4585		1317	6.0218	3.8675
1318	2.3476	3.3863		1318	5.2664	3.8171
1319	2.7912	2.2716		1319	5.7122	2.7909
1320	2.5807	2.343		1320	5.5737	3.6202
1321	2.217	3.0905		1321	5.7478	4.6592
1322	2.4539	2.7583		1322	4.8072	3.4994
1323	2.6768	3.2606		1323	5.5252	3.6525
1324	2.7285	2.2719		1324	5.7183	3.4989
1325	2.0383	3.2889		1325	3.9184	3.005
1326	2.2195	2.6469		1326	5.3821	2.974
1327	2.385	3.0282		1327	2.5239	3.7274
1328	2.4806	2.3087		1328	2.5698	3.6243
1329	2.3441	3.5798		1329	1.914	2.9452
1330	2.3485	2.6283		1330	2.7673	3.2558
1331	2.3934	2.3098		1331	2.4157	4.1739
1332	2.748	2.8361		1332	2.0326	3.5542
1333	2.596	3.4305		1333	2.1915	3.499
1334	2.5897	3.2858		1334	2.9527	4.0383
1335	2.6833	2.8733		1335	2.2602	3.3844
1336	2.4206	2.7349		1336	2.1841	3.8266
1337	2.5337	2.7639		1337	1.9323	3.4797
1338	2.3035	3.2637		1338	2.3801	4.168
1339	2.3493	2.6025		1339	3.4289	4.5046
1340	2.5953	3.429		1340	3.0148	3.7632
1341	2.5745	2.1468		1341	2.8985	3.6529
1342	2.6203	3.0393		1342	2.4301	3.129
1343	2.0927	2.5436		1343	2.3729	2.9848
1344	2.188	3.567		1344	2.3967	3.4877
1345	2.237	2.4979		1345	2.1687	3.2208
1346	2.1544	2.7117		1346	2.17	2.8508
1347	2.6811	3.0995		1347	1.9859	2.6105
1348	2.4667	2.7305		1348	2.1396	4.397
1349	2.5491	2.4277		1349	2.035	3.2572
1350	2.8439	2.6888		1350	2.3024	4.0399
1351	2.74	2.7534		1351	2.3376	3.5484
1352	2.3599	3.0205		1352	2.2306	2.8623
1353	2.53	2.7745		1353	2.433	2.8605
1354	2.0739	3.294		1354	2.2502	4.1242
1355	2.3475	3.2694		1355	2.5074	3.2017
1356	2.716	2.3061		1356	2.3789	3.7856
1357	2.095	2.8551		1357	2.3481	2.5203
1358	2.3133	3.1306		1358	2.1078	4.2553
1359	2.1747	4.0983		1359	2.3586	3.0348
1360	2.1966	2.494		1360	2.7635	3.7184
1361	2.2442	3.5281		1361	2.161	3.5003
1362	3.1725	2.8027		1362	2.429	3.1762
1363	2.5482	3.0523		1363	2.1886	3.3097
1364	2.559	2.7661		1364	2.4189	3.1348
1365	2.4943	2.5994		1365	1.936	4.0096
1366	2.4465	3.3705		1366	2.2369	3.1757
1367	2.1687	3.448		1367	2.1695	3.055
1368	2.4823	5.8196		1368	2.455	3.5752
1369	2.2538	3.8787		1369	2.2166	3.4667
1370	2.3045	4.0707		1370	2.4132	3.776
1371	2.2883	3.9859		1371	2.2074	3.1334
1372	2.6689	2.3061		1372	2.2586	4.2124
1373	2.234	2.5839		1373	2.347	4.1219
1374	2.2706	2.1266		1374	2.339	3.2473
1375	2.1841	3.9162		1375	2.5409	2.8805
1376	2.3342	3.6077		1376	2.4916	3.3724
1377	2.4193	2.4965		1377	2.874	3.1035
1378	2.6664	2.1414		1378	2.4147	2.9124
1379	2.1952	2.6441		1379	3.0608	3.5598
1380	2.0978	2.7841		1380	2.7366	2.9192
1381	2.5596	2.0827		1381	2.9919	4.0316
1382	2.1608	3.3133		1382	2.1378	3.0458
1383	2.3088	2.3562		1383	2.5681	3.0148
1384	2.5172	2.5455		1384	2.6588	3.7109
1385	2.617	3.1168		1385	2.5749	3.9382
1386	2.1677	2.7102		1386	2.2086	4.2983
1387	2.328	2.2738		1387	2.255	3.0429
1388	2.7774	2.761		1388	3.0637	3.206
1389	2.9082	4.1662		1389	3.5095	4.8575
1390	2.699	2.9651		1390	2.9577	3.6629
1391	2.509	3.0057		1391	2.1636	4.2498
1392	2.22	2.3893		1392	2.3641	3.5772
1393	2.203	2.5757		1393	2.8947	3.2128
1394	2.1983	3.4758		1394	2.8146	3.8967
1395	2.1537	3.4414		1395	2.6557	3.2894
1396	2.3088	2.8149		1396	2.3491	3.5735
1397	2.2103	3.6799		1397	3.048	2.9811
1398	2.2597	2.8768		1398	2.7385	4.1915
1399	2.7623	2.6804		1399	4.3712	3.2886
1400	2.8181	2.5745		1400	5.0602	3.8728
1401	2.2913	2.3874		1401	4.9962	3.2779
1402	2.2596	3.1986		1402	4.6569	3.9695
1403	2.2467	3.9077		1403	4.7337	3.1811
1404	2.481	3.7409		1404	4.4962	3.9564
1405	2.6864	3.0972		1405	4.5916	3.3967
1406	2.7502	2.5972		1406	5.0284	3.4624
1407	2.6192	2.6005		1407	4.9608	2.9449
1408	2.1637	2.5328		1408	4.71	3.711
1409	2.0246	2.9211		1409	4.826	3.3332
1410	2.078	3.0341		1410	4.0469	3.1447
1411	2.694	3.4781		1411	5.0643	3.533
1412	2.5748	2.1355		1412	5.4276	3.6433
1413	2.6593	2.2886		1413	5.9585	3.8135
1414	2.7547	2.7975		1414	5.2402	3.4816
1415	2.2585	2.8629		1415	5.8318	4.3854
1416	2.3204	3.1114		1416	5.6024	3.7416
1417	2.4893	4.1394		1417	5.5122	3.5142
1418	2.4514	2.8062		1418	5.7569	4.6348
1419	2.2208	2.5058		1419	5.5505	3.0443
1420	1.9158	2.9409		1420	5.0936	3.5493
1421	2.14	2.577		1421	5.1845	4.3954
1422	2.1539	2.6951		1422	5.2356	3.702
1423	2.0202	2.7181		1423	5.1743	4.021
1424	2.5127	3.5098		1424	5.3102	4.0395
1425	2.0424	3.674		1425	4.9162	3.5932
1426	2.1101	1.8935		1426	5.4852	4.492
1427	2.9562	3.1507		1427	4.8646	3.3235
1428	2.1046	3.5374		1428	5.3062	3.7672
1429	2.2084	2.853		1429	4.1342	3.1966
1430	2.1926	2.6082		1430	4.208	3.7894
1431	2.5057	3.7719		1431	3.6014	4.0419
1432	2.0601	3.2287		1432	2.0878	4.3571
1433	2.0723	2.8791		1433	2.5369	3.4791
1434	2.4072	3.6885		1434	2.5656	5.2994
1435	2.6177	2.3		1435	2.1146	3.4536
1436	2.02	2.7731		1436	2.097	4.7387
1437	2.1845	2.3759		1437	2.0561	4.2688
1438	2.3584	2.6372		1438	2.3305	3.7468
1439	2.4967	2.1372		1439	1.9373	3.8286
1440	2.7029	3.5569		1440	2.2876	3.3926
1441	2.4917	2.6294		1441	2.2544	3.4444
1442	2.4999	2.6525		1442	2.5454	4.5222
1443	2.3365	3.4132		1443	2.4449	3.3519
1444	2.7066	3.0402		1444	2.3363	3.824
1445	2.6044	2.0588		1445	2.3942	3.4249
1446	2.0246	3.4472		1446	2.1799	3.8646
1447	2.0721	3.0633		1447	2.1808	3.7033
1448	2.438	2.1698		1448	2.1918	3.5207
1449	2.5087	3.5928		1449	2.3504	4.1871
1450	2.4627	2.2214		1450	2.4457	3.0941
1451	2.7975	2.2184		1451	2.3578	3.4058
1452	2.2775	2.5441		1452	2.029	4.3243
1453	2.3248	2.409		1453	2.8439	3.3858
1454	2.3742	2.4692		1454	2.3629	2.9314
1455	2.2973	2.7813		1455	2.3302	3.3246
1456	2.5572	2.7094		1456	2.4272	2.7066
1457	2.5688	3.6684		1457	2.2585	2.6196
1458	2.5626	2.7216		1458	2.3893	3.9993
1459	2.3353	3.2916		1459	2.1396	4.542
1460	2.7044	3.0436		1460	3.3505	4.3981
1461	2.6108	3.4177		1461	2.1478	3.3125
1462	2.486	3.3607		1462	2.5626	3.4732
1463	1.9232	3.0109		1463	2.3033	3.9054
1464	2.5104	2.0316		1464	2.5458	4.106
1465	2.4516	2.725		1465	2.1662	3.7718
1466	2.0676	3.0242		1466	2.0517	4.0619
1467	2.511	3.2875		1467	2.3468	3.8489
1468	2.1451	3.3773		1468	2.1241	3.968
1469	2.4618	2.3947		1469	2.4937	3.9658
1470	2.4337	2.7142		1470	2.4415	3.5285
1471	2.1022	2.1518		1471	2.4461	3.7372
1472	2.5416	2.3655		1472	2.2747	4.1227
1473	2.1854	2.4006		1473	2.9289	3.3957
1474	2.8191	2.9771		1474	2.2455	3.7229
1475	2.2053	2.7542		1475	2.4463	3.7623
1476	2.0444	2.5922		1476	2.5566	3.4579
1477	2.5914	2.5103		1477	3.0727	3.786
1478	2.073	2.3218		1478	2.5822	4.3579
1479	2.3182	2.1939		1479	2.0537	3.6658
1480	2.8191	2.4029		1480	2.0738	4.1724
1481	2.3179	2.4797		1481	2.8486	3.5949
1482	2.0292	2.4296		1482	2.1627	2.7676
1483	2.8994	3.1885		1483	2.3099	3.496
1484	1.9677	2.4922		1484	2.8792	3.8157
1485	2.571	2.7023		1485	2.4194	3.0659
1486	2.3456	3.0005		1486	2.5138	3.7909
1487	2.0355	2.5449		1487	2.4365	4.2598
1488	2.2273	2.4106		1488	2.4212	4.1431
1489	2.6673	3.1071		1489	2.6047	3.9532
1490	2.506	3.711		1490	3.4505	3.3607
1491	2.4551	2.4114		1491	2.4972	4.1632
1492	2.8974	2.5359		1492	2.6962	4.1223
1493	2.6939	2.9144		1493	2.7332	4.1669
1494	2.4431	3.0201		1494	2.5237	4.6075
1495	2.1869	2.92		1495	2.4996	5.2646
1496	2.4764	2.3054		1496	2.2063	5.097
1497	2.3165	2.2397		1497	2.0527	5.1164
1498	2.552	3.2606		1498	3.1041	5.4175
1499	2.336	3.5468		1499	3.2017	4.9854
1500	2.0634	2.3607		1500	2.7553	4.8299
1501	2.3112	2.2364		1501	2.7728	5.4891
1502	2.516	3.071		1502	2.7013	5.2798
1503	2.3515	3.3935		1503	2.4481	5.4009
1504	2.6343	3.1582		1504	2.3423	5.5115
1505	2.846	2.124		1505	2.1031	5.227
1506	2.139	2.8557		1506	2.4892	5.7104
1507	2.3794	3.1497		1507	2.3316	5.0324
1508	2.3251	3.2604		1508	2.349	5.2103
1509	2.3979	3.2835		1509	2.2178	5.577
1510	3.2236	3.298		1510	2.0031	5.7873
1511	2.6941	2.386		1511	2.4538	4.8037
1512	2.7512	3.1498		1512	2.4799	5.074
1513	2.5041	2.4908		1513	2.9255	5.4389
1514	2.1108	4.4896		1514	2.8533	5.3787
1515	2.1692	3.8799		1515	2.3559	5.5359
1516	2.511	2.9673		1516	2.6516	5.4114
1517	2.417	3.648		1517	2.4247	5.3703
1518	2.7223	2.1372		1518	2.491	5.2224
1519	2.3785	3.8509		1519	2.2532	5.469
1520	2.2839	2.2527		1520	2.145	4.9605
1521	2.1659	3.3238		1521	2.3179	4.9333
1522	2.6315	3.8809		1522	2.5492	5.3977
1523	2.3721	2.6801		1523	2.2717	5.7578
1524	2.2719	2.5087		1524	2.928	5.2229
1525	2.2	3.0613		1525	2.9991	5.0046
1526	2.196	2.934		1526	2.692	4.7347
1527	2.3007	2.8918		1527	1.9701	3.6497
1528	2.0883	3.3182		1528	2.8642	4.8057
1529	2.5721	2.6854		1529	2.3541	5.1565
1530	2.0392	2.9593		1530	2.8041	5.433
1531	2.6287	2.5291		1531	2.5772	4.2857
1532	2.7041	2.52		1532	2.4585	3.5096
1533	2.5636	2.2492		1533	2.0306	3.6358
1534	2.1701	3.5947		1534	2.6296	4.8193
1535	2.1827	2.369		1535	2.0298	3.1663
1536	2.5895	2.4611		1536	3.1213	3.6322
1537	2.538	2.2835		1537	2.4764	3.7974
1538	2.2808	2.8009		1538	2.347	4.3666
1539	2.2001	2.6711		1539	2.3418	4.6175
1540	2.3435	3.9811		1540	2.4861	3.8542
1541	2.8187	2.8708		1541	2.5461	4.3276
1542	2.1622	2.5739		1542	2.5682	4.1984
1543	2.5882	3.4317		1543	3.095	4.7376
1544	2.3203	3.2362		1544	3.0727	4.2865
1545	2.1219	2.4684		1545	2.3904	4.1022
1546	2.6081	2.4645		1546	2.3947	4.6814
1547	2.3125	3.2719		1547	2.961	4.5243
1548	2.2821	3.3118		1548	2.1139	4.6113
1549	2.0222	2.4327		1549	2.3281	5.2113
1550	2.0482	2.6982		1550	2.6872	3.8081
1551	2.6179	2.6998		1551	2.8223	4.6627
1552	2.2857	2.1685		1552	2.0489	4.0913
1553	2.4504	1.9971		1553	2.0965	4.8033
1554	2.8031	2.9208		1554	3.1641	5.1366
1555	2.1786	3.1668		1555	2.4251	4.5698
1556	2.3365	2.8408		1556	2.3867	4.1504
1557	2.4875	3.669		1557	2.3174	3.0987
1558	2.2176	2.0333		1558	2.4038	4.6064
1559	2.4303	3.0822		1559	2.1154	3.9823
1560	2.4597	2.6853		1560	2.5806	4.9901
1561	2.6471	4.006		1561	2.3351	4.4104
1562	2.1401	2.3661		1562	2.4369	3.9379
1563	2.0057	2.6685		1563	2.7283	4.3955
1564	2.2576	2.5545		1564	2.631	5.1457
1565	2.6054	2.7384		1565	2.617	5.5013
1566	2.2643	2.3939		1566	2.8552	3.5769
1567	2.6492	2.3753		1567	2.1094	4.5784
1568	2.2425	3.1217		1568	2.7212	4.0068
1569	2.668	3.9911		1569	2.8739	3.939
1570	2.7491	2.8315		1570	2.5418	3.9558
1571	2.5135	3.2632		1571	2.254	3.6627
1572	2.4733	3.1675		1572	2.7687	4.5843
1573	2.108	4.2363		1573	2.1429	3.3411
1574	2.2992	2.8662		1574	2.2673	3.1625
1575	2.1104	3.2711		1575	2.3341	4.2948
1576	2.1245	3.2312		1576	2.8123	3.5187
1577	2.7747	3.0295		1577	2.7468	3.8189
1578	2.4443	2.9177		1578	2.2481	3.9935
1579	2.3452	3.051		1579	2.663	5.8792
1580	2.2643	3.0102		1580	1.8735	4.4027
1581	2.1101	3.4261		1581	2.2379	5.1605
1582	2.2693	3.39		1582	2.7441	6.1006
1583	2.4169	2.6729		1583	2.8283	4.4646
1584	3.8826	3.1731		1584	2.2354	4.5268
1585	3.7754	3.8559		1585	2.3039	4.3213
1586	3.9541	2.7091		1586	2.2652	4.4397
1587	2.143	2.7349		1587	2.4467	4.4996
1588	2.2172	3.2602		1588	2.7886	5.309
1589	1.9595	3.1772		1589	2.3578	4.9418
1590	2.8764	2.4471		1590	2.0383	4.7045
1591	2.7987	3.0027		1591	2.2957	4.8936
1592	2.6191	3.0038		1592	2.1683	4.3648
1593	2.8018	2.3891		1593	2.5198	4.823
1594	2.4776	2.5023		1594	2.965	4.6351
1595	2.3422	2.1515		1595	2.9737	4.3193
1596	2.0442	2.3865		1596	2.3646	4.3734
1597	3.0681	2.4972		1597	2.2294	5.3071
1598	2.2626	2.3607		1598	2.7318	5.0453
1599	3.0789	2.648		1599	2.8923	4.9423
1600	2.5572	3.1052		1600	2.2347	5.1393
1601	2.2252	2.6816		1601	2.6492	4.4539
1602	3.0204	2.3851		1602	2.8082	4.1703
1603	2.7602	2.2839		1603	1.9885	5.2433
1604	2.5203	2.1578		1604	2.243	5.3282
1605	2.6998	2.0047		1605	2.4567	4.9701
1606	2.2193	3.1035		1606	4.6861	5.5491
1607	2.5146	2.1734		1607	4.5237	5.6197
1608	2.5221	2.4071		1608	4.6873	5.4671
1609	2.1988	2.9701		1609	5.4199	5.4114
1610	2.2601	3.2284		1610	4.1862	5.5052
1611	2.2106	3.5289		1611	4.6179	4.613
1612	2.1785	2.8542		1612	4.2932	5.2964
1613	2.374	2.8623		1613	3.5341	4.6874
1614	2.5644	2.5967		1614	5.2267	5.2377
1615	1.9764	2.6417		1615	4.5056	4.8483
1616	2.5647	2.8028		1616	4.7107	4.5362
1617	2.6025	2.7683		1617	5.2312	4.6921
1618	2.6532	2.1903		1618	4.9496	4.4878
1619	2.4497	3.1866		1619	4.2386	5.0761
1620	2.7895	2.3733		1620	3.9232	3.3798
1621	2.8504	3.1007		1621	4.3473	3.5769
1622	2.5284	4.0284		1622	4.0689	3.8386
1623	2.3567	3.235		1623	4.6042	5.1076
1624	2.5181	2.8132		1624	4.3475	4.4162
1625	2.4094	3.4129		1625	5.1904	4.4831
1626	2.5549	3.3451		1626	4.6423	4.8621
1627	2.2416	2.6734		1627	4.0614	4.5074
1628	2.5508	2.9909		1628	5.0306	4.8182
1629	2.5694	2.5298		1629	3.9621	5.2529
1630	2.3111	2.3092		1630	3.3085	4.7138
1631	2.0688	2.6991		1631	4.1613	3.6725
1632	2.306	4.1198		1632	4.8577	3.4725
1633	2.6414	3.1308		1633	3.8739	5.403
1634	2.8604	4.5791		1634	4.2122	5.4076
1635	2.5463	3.2835		1635	4.3028	4.5236
1636	2.4468	2.7394		1636	4.0732	4.143
1637	3.0171	3.0254		1637	5.2641	3.515
1638	2.216	2.4348		1638	4.2056	3.5536
1639	2.4598	2.4782		1639	5.0324	5.3188
1640	2.6963	3.0651		1640	4.5235	5.6564
1641	2.9473	2.2659		1641	4.8627	5.2882
1642	2.8668	2.9359		1642	3.6927	5.7004
1643	2.291	2.6089		1643	4.5424	5.3345
1644	2.5464	3.3089		1644	4.6476	5.8149
1645	3.9056	2.4638		1645	4.4701	5.5119
1646	2.459	2.7954		1646	3.8014	5.0572
1647	2.8867	2.6718		1647	4.7626	4.6197
1648	2.2704	2.1223		1648	4.1055	4.8528
1649	2.1457	2.5289		1649	4.4115	4.7619
1650	2.4091	2.5796		1650	4.326	4.3565
1651	2.0634	2.6225		1651	4.735	4.9447
1652	2.7554	2.7967		1652	4.2078	3.9543
1653	2.0316	3.9105		1653	4.1171	4.3124
1654	2.1236	3.579		1654	3.9084	4.0585
1655	2.6012	3.0391		1655	3.9716	4.3863
1656	2.2424	2.3256		1656	4.4732	4.1108
1657	2.0909	2.5666		1657	4.2588	4.5611
1658	2.2922	2.5297		1658	4.199	4.2099
1659	2.6513	3.0086		1659	4.1886	4.0675
1660	2.351	4.0221		1660	4.562	3.8517
1661	2.9262	3.6773		1661	4.7695	5.2506
1662	2.0768	2.7176		1662	4.8736	4.5735
1663	1.9406	2.7291		1663	3.749	4.4108
1664	2.3474	2.6831		1664	3.9122	5.4057
1665	2.1752	2.5617		1665	3.4487	5.9362
1666	2.5803	1.9642		1666	4.1	5.309
1667	2.7153	2.6265		1667	4.5103	6.0726
1668	2.7416	2.2013		1668	3.584	5.4691
1669	2.2935	2.6867		1669	4.073	5.0942
1670	2.1584	2.4742		1670	4.9053	5.1368
1671	2.8448	2.386		1671	4.3464	5.0252
1672	2.5689	2.7297		1672	4.5394	5.4547
1673	2.5281	2.2231		1673	4.4642	5.7836
1674	2.4107	2.7165		1674	4.4729	3.8367
1675	2.6924	3.1508		1675	4.325	4.9288
1676	2.6146	2.0541		1676	4.6866	4.7692
1677	2.3474	3.7033		1677	4.2261	4.1672
1678	2.3692	3.3483		1678	4.5145	4.9142
1679	2.3272	2.7442		1679	4.3246	4.2756
1680	2.2999	3.5433		1680	3.6892	4.5432
1681	2.9115	2.2453		1681	4.18	4.6863
1682	2.7637	2.982		1682	4.5392	5.402
1683	2.1683	2.8359		1683	4.4606	5.3075
1684	2.1431	3.7394		1684	4.8665	4.7861
1685	3.0468	3.8419		1685	4.5766	4.497
1686	2.281	3.0451		1686	4.8746	4.3898
1687	2.3901	3.6489		1687	4.1914	4.7717
1688	2.1118	3.3203		1688	4.6751	5.3313
1689	2.4837	2.9404		1689	4.2695	3.8611
1690	2.3435	2.5168		1690	4.5125	3.2448
1691	2.1444	2.6696		1691	4.0869	3.3708
1692	2.5881	3.036		1692	5.4844	4.5377
1693	2.1469	2.2473		1693	4.3593	3.6308
1694	2.1236	3.0319		1694	3.821	3.7234
1695	2.8384	3.0193		1695	4.3421	3.2598
1696	2.2388	3.0887		1696	3.9476	3.5844
1697	2.733	2.8047		1697	3.5638	4.4292
1698	2.221	2.5038		1698	4.118	3.3163
1699	3.5037	2.3223		1699	3.8702	5.3846
1700	2.5932	2.0532		1700	4.0605	5.4871
1701	2.6954	2.5655		1701	3.9015	5.5146
1702	2.0842	3.0074		1702	5.0528	5.4214
1703	2.4823	3.5561		1703	4.388	5.7262
1704	2.3512	2.252		1704	4.4476	5.9051
1705	2.2287	2.4669		1705	4.0997	6.0128
1706	3.3422	3.3405		1706	4.3392	4.703
1707	2.6242	2.8417		1707	3.922	4.5438
1708	2.241	1.9788		1708	4.2202	3.9629
1709	2.3733	2.1973		1709	4.7661	4.3893
1710	2.2658	4.2776		1710	4.3958	3.8524
1711	3.0884	2.6877		1711	4.3691	3.7979
1712	2.6046	2.2437		1712	3.8557	4.2661
1713	3.0374	2.2377		1713	4.0333	4.9143
1714	2.9304	2.208		1714	3.2911	4.5183
1715	3.2116	2.7542		1715	4.0294	4.386
1716	2.6474	3.7001		1716	4.2542	4.597
1717	2.6339	2.3191		1717	4.7017	3.9219
1718	3.024	2.6645		1718	4.0329	5.377
1719	3.2085	2.2614		1719	4.7679	4.7214
1720	3.1432	4.2004		1720	4.0826	5.1285
1721	2.8117	4.8769		1721	3.4547	4.6726
1722	2.6348	2.5755		1722	4.4598	5.3319
1723	2.1341	3.0936		1723	3.6965	4.4897
1724	2.646	3.5946		1724	4.234	5.1738
1725	3.4247	2.4254		1725	3.7795	5.0338
1726	2.0551	3.4144		1726	5.3812	4.2902
1727	2.645	3.0137		1727	4.366	4.2153
1728	3.5328	2.2169		1728	4.4428	4.0807
1729	2.2861	2.2766		1729	4.17	4.5686
1730	2.9656	2.3902		1730	4.0732	5.0815
1731	3.0889	2.3474		1731	4.2199	4.4969
1732	3.26	2.6571		1732	4.1978	4.1583
1733	3.4615	2.4909		1733	4.4601	4.9613
1734	3.0582	2.9077		1734	4.1921	5.2512
1735	3.0232	3.0366		1735	3.7158	5.1454
1736	3.2498	3.76		1736	4.9827	3.9728
1737	2.5038	2.469		1737	4.0532	4.9539
1738	2.345	3.3558		1738	3.7108	4.8558
1739	2.5094	2.3824		1739	3.7283	5.4922
1740	2.2175	2.343		1740	4.4127	5.2043
1741	3.2017	3.0638		1741	3.7929	5.1573
1742	3.1901	2.8988		1742	3.435	4.4362
1743	2.2978	2.9323		1743	3.8393	4.4506
1744	2.4621	3.3378		1744	3.494	4.0843
1745	2.9507	2.7528		1745	3.7903	4.3047
1746	3.3851	2.2608		1746	4.2656	5.2237
1747	2.5727	4.1517		1747	3.9679	4.4542
1748	2.3192	2.9475		1748	4.6909	5.0886
1749	2.2156	2.0801		1749	4.436	4.3889
1750	2.3109	3.1877		1750	5.1178	4.3973
1751	2.1121	3.7299		1751	4.7588	4.2943
1752	2.1521	2.6039		1752	4.1073	5.4745
1753	2.4393	2.3268		1753	4.352	5.1992
1754	2.1566	3.1789		1754	4.144	5.2194
1755	2.3591	2.3682		1755	4.9531	6.3158
1756	2.4666	3.0025		1756	4.2411	4.8198
1757	2.4928	3.242		1757	4.2423	5.6412
1758	2.3714	3.4416		1758	4.1386	4.8241
1759	2.2869	2.6432		1759	3.9817	5.3913
1760	2.8435	3.0524		1760	4.3541	5.2247
1761	2.3818	2.7527		1761	4.0103	5.4055
1762	2.7871	4.0198		1762	4.6551	5.718
1763	2.4562	2.7663		1763	4.407	5.783
1764	2.091	2.8085		1764	4.1827	5.6003
1765	2.1815	2.8313		1765	4.2704	5.4945
1766	2.223	2.2141		1766	4.0106	5.5694
1767	2.7516	3.3054		1767	3.8065	5.4003
1768	2.6168	4.1327		1768	4.3729	4.4109
1769	2.2679	2.7865		1769	3.8608	5.1483
1770	2.6172	2.6473		1770	5.2797	5.5093
1771	2.2351	3.2655		1771	4.3064	5.3932
1772	2.5157	2.5087		1772	3.5601	5.0684
1773	2.1862	3.1244		1773	4.6941	5.5424
1774	2.1765	3.7946		1774	3.9399	4.0522
1775	2.0988	2.9061		1775	4.3716	3.5915
1776	2.3646	2.5161		1776	3.6754	4.6772
1777	2.098	3.2942		1777	3.3076	3.3502
1778	2.3152	2.3998		1778	3.3524	4.9209
1779	2.5365	2.4182		1779	4.3422	5.9291
1780	2.2781	2.5643		1780	4.1142	4.2506
1781	2.693	2.589		1781	3.8428	4.3216
1782	2.3878	3.1454		1782	4.0223	3.2506
1783	2.3071	2.9024		1783	3.7987	3.6878
1784	2.3225	3.2134		1784	4.3899	4.7057
1785	2.9471	2.1311		1785	4.3373	3.9142
1786	2.8343	2.5819		1786	4.1649	4.5863
1787	2.0507	3.0862		1787	4.0353	4.9112
1788	2.8105	3.0765		1788	3.9658	5.6627
1789	2.2375	3.5073		1789	3.8687	4.8384
1790	2.4317	2.6004		1790	4.2497	5.5407
1791	2.6901	3.0213		1791	3.8952	4.6069
1792	2.1896	2.5511		1792	3.8468	4.8587
1793	2.4582	2.2643		1793	4.0322	4.7193
1794	2.1597	2.9369		1794	4.5555	4.9838
1795	2.818	2.9421		1795	3.6648	5.2311
1796	2.5471	2.5138		1796	3.7227	3.5711
1797	2.4305	2.851		1797	3.7613	4.1649
1798	2.3892	2.1783		1798	3.6676	4.3644
1799	2.6524	2.3197		1799	3.8788	4.3674
1800	3.0652	3.4707		1800	3.7542	5.4371
1801	2.4434	2.7358		1801	3.3015	4.9164
1802	2.7165	1.9787		1802	3.6524	5.0399
1803	2.0774	2.3608		1803	4.7018	5.0059
1804	2.7409	2.7438		1804	4.0891	4.4555
1805	2.5055	2.3022		1805	4.0773	3.512
1806	2.1564	2.5272		1806	4.7124	4.2482
1807	2.3153	2.7908		1807	4.4681	4.0844
1808	2.3054	2.4282		1808	4.575	4.4117
1809	2.3103	2.3202		1809	2.6273	4.979
1810	2.4072	2.8192		1810	5.2393	4.2581
1811	2.2027	3.1115		1811	4.9894	4.5294
1812	3.0155	2.3254		1812	5.3349	4.2484
1813	2.0693	2.3745		1813	4.7564	4.7119
1814	2.5929	3.9882		1814	3.7885	4.9002
1815	2.5308	3.236		1815	4.2747	5.2311
1816	2.3608	2.5284		1816	4.1866	4.0694
1817	2.5268	3.0601		1817	3.9549	3.5115
1818	2.707	2.2379		1818	4.6854	3.6321
1819	2.7995	2.4639		1819	3.8106	4.5603
1820	2.2353	3.619		1820	4.384	3.9847
1821	2.3447	4.0853		1821	4.6872	4.1095
1822	2.1893	2.8044		1822	3.8321	4.1938
1823	2.5396	1.981		1823	4.9802	4.1436
1824	2.2707	3.1173		1824	4.8442	4.3896
1825	2.6726	2.7135		1825	4.2902	4.0632
1826	2.3927	2.7915		1826	3.8187	4.3984
1827	2.4247	2.6833		1827	4.5593	4.0104
1828	2.5022	3.7648		1828	4.0069	3.922
1829	2.7585	4.0403		1829	4.5851	4.1872
1830	2.6406	2.3946		1830	4.9592	4.6151
1831	2.559	3.0428		1831	4.6779	4.6183
1832	2.3361	2.5227		1832	3.6301	3.9918
1833	2.2496	2.5276		1833	4.1666	4.5625
1834	2.5141	2.9264		1834	4.4019	4.4909
1835	2.3899	2.9675		1835	5.2653	4.696
1836	2.9712	2.6461		1836	4.2176	4.3928
1837	2.1751	2.7741		1837	4.8147	4.6092
1838	2.6929	2.7029		1838	4.2794	4.8032
1839	2.7852	2.611		1839	3.6709	4.4294
1840	2.1297	2.8463		1840	4.2524	4.5058
1841	2.3622	3.0719		1841	4.5978	5.4809
1842	2.2461	3.061		1842	4.2975	4.5829
1843	2.2687	3.3902		1843	4.2013	4.1611
1844	2.828	2.0601		1844	3.7051	3.4899
1845	2.5034	3.412		1845	3.8408	4.0056
1846	2.4865	3.5984		1846	4.2211	4.2768
1847	2.117	3.4306		1847	4.4645	4.3397
1848	2.3005	3.7212		1848	3.9466	4.9458
1849	2.0224	2.8148		1849	3.9353	3.8605
1850	2.745	3.185		1850	3.9435	4.0957
1851	2.2745	2.9047		1851	3.8343	4.3198
1852	2.1883	2.709		1852	3.9411	4.3129
1853	2.1065	2.778		1853	4.4206	4.3061
1854	2.1736	3.3293		1854	5.4089	4.2894
1855	2.1222	2.3652		1855	4.6091	3.6022
1856	2.4928	2.5385		1856	4.6806	3.8675
1857	2.1139	3.6983		1857	3.9846	5.6726
1858	2.6329	3.1171		1858	4.8417	4.6189
1859	2.7346	3.316		1859	4.0646	4.1963
1860	2.0689	2.4857		1860	4.9862	4.496
1861	2.3851	2.2529		1861	4.3808	4.1306
1862	2.5203	4.2742		1862	3.721	4.7047
1863	2.3373	3.5634		1863	4.2222	4.1423
1864	2.579	2.0922		1864	3.893	4.1678
1865	2.5201	3.6824		1865	4.6568	4.0616
1866	2.3465	2.6162		1866	3.4789	3.5105
1867	2.5412	2.1194		1867	3.023	4.4937
1868	2.3519	3.4285		1868	3.181	4.8942
1869	2.0831	3.7387		1869	3.0426	5.0678
1870	2.4614	3.161		1870	4.0824	5.4341
1871	2.4904	2.8557		1871	2.4316	5.4968
1872	2.658	2.837		1872	2.3736	3.979
1873	2.1883	2.266		1873	2.2888	4.9111
1874	2.7384	2.7404		1874	2.4298	4.4058
1875	2.3222	3.0554		1875	2.238	5.1748
1876	2.5646	2.4645		1876	2.6482	4.3198
1877	2.1327	2.5986		1877	2.2005	4.1313
1878	2.7903	2.4401		1878	2.2917	3.0915
1879	2.7864	2.8022		1879	2.2734	3.7381
1880	2.9525	3.7157		1880	2.801	4.8365
1881	2.4085	2.269		1881	2.6362	5.0709
1882	2.0267	2.703		1882	2.3577	4.5856
1883	2.2196	2.7097		1883	2.4239	5.6701
1884	2.3155	2.1723		1884	2.5846	4.3771
1885	2.3463	2.0715		1885	2.5929	3.9685
1886	2.2538	2.4267		1886	2.5366	3.9616
1887	2.5823	2.2788		1887	2.7775	4.5939
1888	2.4528	2.7448		1888	2.464	4.003
1889	2.7063	3.1673		1889	2.683	4.1408
1890	1.9795	3.4965		1890	2.3706	3.7822
1891	2.128	3.4484		1891	2.3963	4.3643
1892	2.7252	3.1808		1892	2.5631	4.0326
1893	2.7112	2.5039		1893	2.7245	4.0416
1894	2.3264	2.7596		1894	2.3215	4.5477
1895	2.4358	2.2114		1895	2.5556	4.6025
1896	2.2501	2.2667		1896	2.7072	3.556
1897	2.2765	2.8121		1897	2.5163	3.7151
1898	2.0726	2.5959		1898	2.3037	4.6688
1899	2.6439	2.1686		1899	2.7444	4.7033
1900	2.2493	2.3584		1900	2.5456	5.2403
1901	1.984	2.3855		1901	2.6759	4.696
1902	2.4505	3.3166		1902	2.4175	4.3124
1903	2.4203	4.0175		1903	2.799	4.5402
1904	2.5067	4.1888		1904	2.4451	4.1515
1905	2.8196	2.8802		1905	2.318	3.6033
1906	2.454	3.1319		1906	2.004	4.308
1907	2.1961	3.9634		1907	2.0687	4.3634
1908	2.8853	3.4747		1908	3.7133	4.0369
1909	2.6968	2.2359		1909	3.0239	4.6585
1910	2.3986	3.831		1910	5.4008	4.307
1911	3.0953	2.494		1911	3.6928	4.515
1912	2.6822	3.1163		1912	3.0625	4.3837
1913	1.8965	3.4363		1913	3.8774	3.9385
1914	2.159	4.3575		1914	3.337	4.2847
1915	2.9604	2.5296		1915	5.564	4.7667
1916	2.0991	3.4698		1916	5.4568	4.4233
1917	2.4643	2.1889		1917	5.0069	4.1739
1918	2.4448	2.8243		1918	4.288	4.1642
1919	2.3446	2.1015		1919	5.2539	4.686
1920	2.2837	2.4704		1920	5.2232	3.746
1921	2.1766	2.6431		1921	5.164	4.0154
1922	2.3172	2.8036		1922	5.1061	3.9619
1923	2.5167	3.4997		1923	5.5491	4.5304
1924	2.1775	3.2098		1924	5.5634	4.7151
1925	2.2766	2.2785		1925	5.5745	4.596
1926	2.3415	2.3792		1926	4.7836	4.2267
1927	2.5051	3.443		1927	4.9839	3.831
1928	2.451	2.4005		1928	4.9029	4.5241
1929	2.177	3.0689		1929	5.4217	4.0971
1930	2.7491	2.9369		1930	4.7043	4.7159
1931	2.8189	2.6596		1931	5.3413	5.1681
1932	2.117	2.1427		1932	5.6933	5.0354
1933	2.1423	2.2766		1933	5.4093	3.7331
1934	2.2214	3.1216		1934	4.7187	4.8259
1935	2.1202	3.7204		1935	4.9615	4.7964
1936	2.7156	2.5818		1936	5.067	4.5687
1937	2.4901	2.4184		1937	5.6271	4.7367
1938	2.3157	2.5425		1938	5.7119	5.5218
1939	2.6939	2.2411		1939	5.6465	5.5019
1940	2.5378	2.1576		1940	5.3608	4.5249
1941	2.4201	2.4768		1941	4.7912	5.0412
1942	2.5076	2.1702		1942	4.8402	4.983
1943	2.587	2.2282		1943	5.5537	4.647
1944	2.7482	2.0145		1944	5.2737	5.14
1945	2.2113	2.6237		1945	5.3365	5.3613
1946	2.6716	2.1793		1946	5.1418	5.3655
1947	2.3603	2.0325		1947	5.7685	5.8803
1948	2.501	2.0379		1948	5.1184	5.1698
1949	2.6232	2.9199		1949	4.7368	5.4617
1950	2.9949	2.5546		1950	5.1761	3.384
1951	2.4172	3.9949		1951	4.9791	5.0832
1952	1.977	3.7796		1952	5.0365	5.1282
1953	2.3656	3.641		1953	5.4733	4.246
1954	2.2057	3.7016		1954	4.7824	4.6027
1955	2.1499	3.854		1955	4.9748	4.8898
1956	2.2092	2.9225		1956	5.012	5.2826
1957	2.4525	2.3187		1957	5.0805	5.7176
1958	2.3988	2.9432		1958	5.7195	5.6332
1959	2.2603	2.9758		1959	5.7606	5.4746
1960	2.1335	3.421		1960	4.068	5.4786
1961	2.3943	3.1734		1961	4.7898	5.083
1962	2.4348	2.1682		1962	5.1847	5.2738
1963	2.1826	2.2734		1963	5.244	4.5611
1964	2.5955	2.2263		1964	4.9034	4.3198
1965	2.3835	2.9857		1965	4.9846	4.9213
1966	2.0905	2.8078		1966	5.0554	4.2423
1967	2.438	3.1506		1967	3.6464	4.8106
1968	2.3863	2.3513		1968	4.6707	3.7003
1969	2.6001	2.0537		1969	3.6185	4.3994
1970	3.111	3.2864		1970	3.694	3.9838
1971	2.5229	2.5497		1971	4.1397	3.8902
1972	2.4578	2.2984		1972	4.3135	3.3895
1973	2.2799	3.373		1973	4.4779	4.0564
1974	2.0647	3.1306		1974	4.2052	4.7589
1975	2.4232	2.2881		1975	4.7168	3.4498
1976	2.1163	2.2169		1976	4.7442	3.9476
1977	2.5668	2.6084		1977	3.6483	3.8161
1978	2.5428	2.0449		1978	3.7759	3.6168
1979	2.1536	2.9996		1979	4.2482	4.1478
1980	2.3916	2.6355		1980	4.7749	3.7324
1981	2.49	3.8518		1981	4.0883	2.8797
1982	2.3384	2.5742		1982	3.7292	4.2151
1983	2.6505	3.5547		1983	4.8893	3.9172
1984	2.1795	2.8553		1984	4.3374	3.9617
1985	2.0117	3.1339		1985	4.1931	4.6436
1986	2.6184	2.5302		1986	3.8892	3.5634
1987	2.3533	2.5432		1987	4.3947	3.8819
1988	2.7202	3.1659		1988	3.8121	4.5891
1989	2.2865	2.6456		1989	4.7828	3.8966
1990	2.4912	2.3705		1990	4.457	3.8356
1991	2.2625	2.9137		1991	4.5749	4.2636
1992	2.0171	2.6517		1992	4.6029	4.7268
1993	2.8498	2.7395		1993	3.5691	4.2566
1994	2.1658	2.1264		1994	3.6816	4.388
1995	2.2546	2.7565		1995	3.6079	4.5675
1996	3.2167	2.3714		1996	4.1682	4.4333
1997	2.4761	3.3335		1997	3.7202	3.4725
1998	2.4475	4.836		1998	3.8411	4.3803
[truncated: 3,002 more rows]

## Sheet: Intermolecular HB (DMSO)
	DMSO (Intermolecular Hydrogen Bonds)							DMSO (Hydrogen Bonds)
Frame	1	2	3	4	5		#Frame	1	2	3	4	5
1	2	2	2	3	0		1	2	1	2	3	0
2	1	3	2	1	0		2	1	1	2	1	1
3	2	2	2	1	3		3	2	1	2	1	1
4	3	1	1	2	1		4	3	1	1	2	0
5	2	2	1	1	0		5	2	1	1	1	0
6	2	1	2	0	1		6	2	1	2	0	0
7	1	2	1	2	2		7	1	1	1	2	0
8	1	1	1	0	1		8	1	2	1	1	0
9	1	2	1	1	2		9	1	1	1	1	0
10	1	0	0	0	2		10	1	0	0	0	0
11	2	2	2	0	0		11	2	2	2	1	0
12	0	1	1	2	3		12	0	2	1	2	1
13	2	1	0	3	1		13	2	1	0	3	0
14	1	2	1	1	2		14	1	0	1	1	0
15	3	2	1	0	1		15	3	1	1	0	1
16	1	0	1	1	1		16	1	1	1	1	0
17	1	1	1	2	2		17	2	1	1	2	0
18	2	2	1	2	2		18	2	1	2	2	0
19	2	2	1	1	2		19	2	1	1	1	0
20	0	1	2	3	1		20	0	1	2	3	1
21	1	1	1	1	1		21	1	1	2	1	0
22	1	1	2	1	2		22	1	1	2	1	0
23	1	2	2	2	1		23	1	2	2	2	1
24	3	2	2	1	2		24	3	2	2	2	0
25	2	1	2	0	1		25	2	1	2	0	1
26	2	0	0	1	1		26	2	2	1	1	0
27	2	1	1	2	2		27	2	2	1	2	0
28	2	2	0	2	1		28	2	2	0	3	1
29	1	3	0	1	0		29	2	1	0	1	2
30	1	1	0	2	1		30	2	3	0	2	0
31	2	1	1	2	2		31	2	2	1	2	0
32	1	2	1	2	3		32	1	2	1	2	0
33	1	3	1	2	0		33	1	1	1	2	0
34	2	3	1	3	1		34	2	2	1	3	0
35	1	1	1	2	3		35	1	1	1	2	2
36	1	0	0	1	3		36	1	2	0	1	1
37	1	2	0	2	0		37	1	2	0	2	0
38	1	0	2	2	2		38	1	2	2	2	1
39	1	1	1	2	1		39	1	0	1	2	1
40	2	2	1	0	1		40	2	2	1	0	0
41	1	1	2	2	1		41	1	1	2	2	0
42	2	2	1	2	2		42	2	1	1	2	0
43	1	1	1	0	1		43	1	0	1	0	0
44	2	2	1	1	0		44	2	2	1	1	0
45	2	2	1	2	1		45	2	1	1	2	0
46	1	2	1	3	1		46	1	1	1	3	0
47	1	0	2	2	1		47	1	1	2	2	0
48	2	1	2	1	1		48	2	2	2	1	1
49	2	1	0	3	1		49	2	0	0	3	0
50	2	1	1	2	1		50	2	3	1	3	0
51	2	1	1	2	1		51	2	1	1	2	0
52	2	2	1	1	1		52	2	0	1	1	0
53	2	2	1	3	1		53	2	2	1	3	0
54	2	1	1	3	2		54	2	2	1	3	0
55	2	0	1	2	1		55	2	2	1	2	0
56	2	2	2	2	2		56	2	0	2	2	1
57	1	0	0	3	2		57	1	1	0	3	0
58	2	1	0	0	0		58	2	1	0	0	0
59	0	2	1	1	0		59	0	2	1	1	1
60	2	1	2	0	0		60	2	2	3	0	0
61	3	3	1	1	2		61	3	2	1	1	0
62	1	1	2	2	2		62	1	2	3	2	0
63	1	0	1	2	3		63	1	2	1	2	1
64	2	3	2	1	3		64	2	3	2	1	1
65	1	2	2	1	1		65	1	2	2	1	0
66	2	1	2	1	0		66	2	1	2	1	2
67	2	3	1	1	3		67	2	1	1	1	1
68	3	1	1	1	3		68	3	2	1	1	0
69	2	2	2	1	1		69	2	2	2	1	0
70	1	0	1	1	2		70	1	2	2	1	1
71	1	1	1	1	0		71	1	1	1	2	1
72	2	3	1	1	2		72	2	2	1	2	0
73	2	1	1	1	1		73	2	2	1	2	1
74	1	1	2	2	2		74	1	1	2	2	2
75	1	2	0	1	1		75	1	2	0	1	0
76	1	2	1	3	1		76	1	2	1	3	1
77	2	1	0	2	3		77	2	1	0	2	1
78	1	2	0	2	2		78	1	0	0	2	0
79	1	0	1	2	1		79	1	2	1	2	1
80	2	1	2	1	3		80	2	1	2	1	1
81	2	0	2	2	0		81	2	0	2	2	0
82	2	3	0	2	1		82	2	2	0	2	1
83	0	3	2	2	2		83	1	3	2	2	1
84	2	2	1	1	1		84	3	3	1	1	1
85	1	2	1	0	0		85	1	2	1	0	1
86	2	2	1	2	1		86	2	1	1	2	1
87	1	1	2	2	0		87	1	0	2	2	1
88	2	2	1	2	1		88	2	2	1	2	1
89	0	1	1	2	1		89	0	0	1	2	2
90	2	0	2	2	0		90	2	2	2	2	0
91	2	1	1	2	0		91	2	2	1	2	2
92	1	1	1	2	2		92	1	2	1	2	2
93	3	2	1	2	0		93	3	0	1	2	0
94	0	2	1	2	0		94	0	2	1	2	1
95	1	2	2	2	0		95	1	2	2	2	0
96	2	1	1	2	1		96	2	2	1	2	0
97	2	2	2	2	2		97	2	1	3	2	1
98	1	1	1	2	0		98	1	2	1	2	1
99	2	2	2	2	2		99	2	2	2	2	0
100	3	0	1	1	3		100	3	2	1	1	0
101	1	3	0	0	0		101	1	1	0	0	1
102	1	1	1	1	2		102	1	2	1	1	1
103	1	1	1	1	2		103	1	2	1	1	0
104	1	1	1	0	3		104	1	0	1	0	0
105	1	2	1	1	2		105	1	1	1	1	0
106	2	2	0	2	1		106	2	3	0	2	2
107	1	1	0	1	2		107	1	3	0	1	1
108	2	1	1	2	1		108	2	2	1	2	1
109	2	3	2	2	1		109	2	1	2	2	0
110	1	1	2	2	1		110	1	1	2	2	2
111	1	2	1	3	2		111	1	2	1	3	1
112	1	0	1	1	1		112	1	1	1	1	1
113	2	2	2	3	1		113	2	2	2	3	1
114	1	2	2	0	1		114	1	1	2	0	0
115	0	1	2	2	3		115	0	1	2	2	1
116	1	1	2	1	2		116	1	1	2	2	1
117	1	1	2	1	1		117	1	1	2	1	1
118	1	2	0	1	2		118	1	1	0	1	0
119	1	2	0	2	1		119	1	1	0	2	1
120	1	1	0	0	1		120	1	1	0	1	0
121	1	1	1	2	1		121	1	0	1	2	1
122	1	1	1	1	1		122	1	2	1	2	1
123	0	0	2	1	1		123	0	1	2	1	1
124	1	2	2	1	2		124	1	1	2	1	1
125	1	2	1	3	1		125	1	2	1	3	2
126	1	2	2	1	2		126	1	1	2	1	0
127	1	1	1	2	2		127	1	1	1	2	0
128	2	1	2	3	1		128	2	2	2	3	2
129	1	1	1	2	2		129	1	2	1	2	1
130	2	0	0	2	0		130	2	0	0	2	1
131	1	0	1	1	2		131	1	1	1	1	0
132	0	1	1	1	2		132	0	0	1	1	2
133	1	2	1	2	2		133	1	0	1	2	1
134	1	2	0	0	1		134	1	1	0	0	0
135	2	2	1	2	0		135	2	1	1	2	1
136	1	1	1	2	2		136	1	1	2	2	2
137	0	0	1	2	2		137	0	1	1	2	0
138	1	1	1	1	1		138	1	2	1	1	2
139	1	1	2	2	1		139	1	1	2	2	1
140	1	0	0	3	1		140	1	1	0	3	1
141	1	1	1	2	2		141	1	2	1	2	2
142	1	1	1	1	1		142	1	3	1	1	1
143	1	2	1	2	1		143	1	0	1	2	1
144	3	2	2	3	0		144	3	1	2	3	2
145	2	2	2	2	2		145	2	1	2	2	0
146	1	1	2	2	1		146	1	1	2	2	0
147	2	1	3	2	2		147	2	0	3	2	0
148	0	1	1	2	1		148	0	3	1	2	1
149	1	2	1	0	2		149	2	2	1	0	1
150	2	2	1	0	3		150	2	1	1	1	1
151	1	0	2	2	0		151	1	1	2	2	2
152	1	1	1	1	2		152	2	1	1	1	1
153	1	3	2	2	0		153	1	2	2	2	1
154	1	1	2	1	2		154	1	1	2	1	1
155	1	2	1	1	3		155	1	2	1	1	0
156	2	2	2	2	2		156	2	0	2	2	2
157	2	3	1	1	3		157	2	1	1	1	0
158	2	2	2	2	0		158	2	1	2	2	0
159	1	2	2	2	0		159	1	1	2	2	1
160	2	2	1	2	1		160	2	1	1	2	2
161	2	2	1	2	2		161	2	1	1	2	1
162	2	3	2	2	2		162	2	2	2	2	2
163	1	1	2	2	3		163	1	1	2	2	1
164	1	0	1	2	2		164	1	1	1	2	1
165	2	1	0	1	2		165	2	0	0	1	0
166	2	1	0	1	3		166	2	0	0	1	1
167	3	2	0	2	2		167	3	1	0	2	0
168	1	1	0	2	3		168	1	0	0	2	1
169	0	2	1	1	0		169	0	2	1	1	2
170	1	2	1	2	1		170	1	1	1	2	1
171	3	3	1	2	2		171	3	3	1	2	2
172	2	2	2	2	2		172	2	0	2	2	0
173	1	1	1	1	2		173	1	2	1	1	2
174	2	3	1	2	2		174	2	1	2	2	2
175	1	1	1	1	2		175	1	2	1	1	0
176	1	2	1	0	3		176	1	3	1	0	3
177	2	1	1	1	2		177	2	2	1	1	1
178	1	2	1	2	2		178	1	1	1	2	1
179	1	1	1	1	0		179	1	0	1	1	1
180	1	1	2	2	1		180	1	1	2	2	2
181	1	0	1	2	1		181	1	1	1	2	1
182	2	2	2	2	3		182	2	0	2	2	1
183	2	2	2	2	2		183	2	0	2	2	2
184	1	1	1	2	1		184	1	1	1	2	0
185	1	2	1	0	2		185	1	1	1	0	1
186	2	0	1	3	0		186	2	2	1	3	2
187	2	1	1	2	2		187	2	1	1	2	2
188	1	1	1	3	1		188	1	2	1	3	1
189	2	2	1	2	2		189	2	1	1	3	1
190	1	1	2	2	1		190	1	1	2	2	0
191	2	1	2	0	0		191	2	2	2	1	0
192	1	1	0	2	2		192	1	1	0	2	2
193	2	2	1	2	0		193	2	1	1	2	0
194	1	1	1	1	1		194	1	1	1	1	0
195	1	0	1	2	1		195	1	0	1	2	0
196	1	1	1	2	2		196	1	1	1	2	1
197	1	3	2	2	2		197	1	1	2	2	1
198	2	1	0	0	1		198	2	1	0	0	1
199	1	1	2	2	2		199	1	3	2	2	1
200	0	2	2	1	1		200	0	1	2	1	0
201	2	2	2	1	1		201	2	0	2	1	0
202	1	3	0	0	0		202	2	1	0	0	1
203	1	2	1	2	1		203	1	2	1	2	2
204	1	1	0	1	2		204	1	0	0	1	3
205	1	1	2	1	3		205	1	0	2	1	2
206	2	2	0	1	1		206	2	1	0	1	1
207	2	2	2	2	2		207	2	3	2	2	1
208	1	1	1	2	2		208	1	1	1	2	0
209	2	1	2	3	2		209	2	1	2	3	1
210	2	2	2	2	1		210	2	0	2	2	1
211	2	2	1	3	2		211	2	0	1	3	1
212	0	2	3	1	3		212	0	2	3	1	1
213	0	2	2	1	1		213	0	1	2	1	3
214	1	1	1	2	2		214	1	2	1	2	2
215	2	1	2	1	1		215	2	0	2	1	1
216	0	2	1	3	2		216	0	0	1	3	2
217	1	3	2	1	2		217	2	0	2	1	1
218	2	1	1	0	2		218	2	0	1	0	2
219	1	2	1	3	2		219	1	0	1	3	2
220	1	1	1	1	2		220	1	0	1	1	2
221	1	2	1	1	3		221	1	0	1	1	0
222	1	2	2	0	1		222	1	0	2	0	0
223	2	2	1	2	2		223	2	1	1	2	1
224	3	2	1	2	0		224	3	2	1	2	1
225	0	2	1	2	2		225	0	0	1	2	2
226	1	1	2	2	1		226	1	0	2	2	1
227	2	2	1	0	1		227	3	0	1	1	1
228	1	1	1	1	1		228	1	0	1	1	2
229	2	1	2	2	1		229	2	0	2	2	2
230	1	1	3	1	2		230	1	2	3	1	1
231	2	1	2	3	2		231	2	0	2	3	2
232	1	2	3	1	0		232	1	0	3	2	3
233	1	1	1	1	2		233	1	0	1	1	2
234	1	2	2	2	0		234	1	0	2	2	1
235	2	0	3	1	1		235	2	1	3	1	0
236	1	1	1	2	2		236	1	1	1	2	2
237	1	2	2	2	1		237	1	2	2	2	1
238	1	2	2	1	1		238	1	1	2	1	0
239	2	2	0	2	0		239	2	1	0	2	0
240	2	0	1	1	0		240	2	0	1	1	2
241	2	0	1	1	1		241	2	1	1	1	2
242	2	1	1	1	2		242	2	0	1	1	1
243	2	2	0	1	2		243	2	0	0	1	1
244	0	1	1	1	1		244	0	1	1	2	1
245	2	3	1	2	2		245	2	0	1	2	0
246	2	1	1	-1	1		246	2	0	1	1	0
247	2	2	2	1	0		247	2	0	2	1	1
248	2	2	1	2	1		248	2	1	1	2	1
249	2	0	1	0	2		249	2	2	1	0	0
250	2	1	2	2	1		250	2	0	2	2	0
251	1	2	2	2	2		251	1	0	2	2	1
252	2	1	2	3	3		252	2	0	2	3	2
253	2	2	1	3	1		253	2	2	1	3	0
254	1	1	2	1	1		254	1	1	2	1	0
255	1	2	1	2	2		255	1	2	1	3	1
256	0	1	1	3	2		256	0	1	1	3	0
257	1	1	2	0	0		257	1	1	2	0	1
258	1	2	1	2	2		258	1	0	1	2	2
259	0	0	1	1	1		259	0	1	1	1	0
260	2	1	1	1	2		260	2	1	1	2	2
261	2	0	2	0	2		261	2	1	2	1	1
262	1	0	2	2	2		262	2	2	2	2	1
263	2	2	2	1	2		263	2	0	2	1	1
264	2	2	1	1	0		264	2	0	1	1	0
265	2	3	1	1	1		265	2	1	1	1	0
266	2	2	1	2	3		266	2	2	1	2	0
267	1	2	2	1	2		267	1	1	2	1	0
268	1	0	1	1	2		268	1	2	1	1	0
269	1	0	2	1	2		269	1	1	2	2	1
270	2	3	1	1	3		270	2	1	1	1	3
271	1	0	1	2	1		271	1	0	1	2	1
272	2	2	1	2	0		272	2	2	1	2	0
273	0	1	1	1	1		273	0	2	1	1	3
274	3	2	2	1	1		274	3	1	2	1	1
275	1	2	3	0	2		275	1	2	3	0	0
276	2	2	2	2	2		276	2	1	2	2	0
277	1	1	2	2	3		277	1	1	2	2	1
278	1	2	2	1	1		278	1	1	2	1	1
279	1	1	2	1	2		279	1	0	2	1	1
280	1	0	2	2	1		280	1	0	2	2	3
281	2	2	0	1	1		281	2	3	0	1	3
282	2	1	1	1	1		282	2	2	1	1	1
283	2	1	2	-1	1		283	2	1	2	0	1
284	2	1	1	1	2		284	2	1	1	1	0
285	1	0	1	0	2		285	1	2	1	0	1
286	2	2	0	1	3		286	2	3	0	1	0
287	1	2	2	2	3		287	1	2	2	2	1
288	1	0	2	3	1		288	1	2	2	3	1
289	2	2	0	2	1		289	2	2	0	2	1
290	2	1	1	1	2		290	2	1	1	2	2
291	1	2	2	3	1		291	1	1	2	3	1
292	3	2	1	1	2		292	3	1	1	1	1
293	2	1	3	2	1		293	2	0	3	2	0
294	2	1	1	3	1		294	2	0	1	3	1
295	2	1	3	2	0		295	2	0	3	2	1
296	1	1	2	2	2		296	1	1	2	2	0
297	2	2	2	2	1		297	2	0	2	2	1
298	1	1	2	2	2		298	1	0	2	2	1
299	2	2	1	2	2		299	2	1	1	2	1
300	3	1	2	1	0		300	3	0	2	1	2
301	1	1	2	2	2		301	1	0	3	2	0
302	0	1	0	3	1		302	0	0	0	3	0
303	1	1	1	3	3		303	1	2	1	3	1
304	1	2	2	1	3		304	1	2	2	1	2
305	1	2	1	1	1		305	1	2	1	1	2
306	2	0	2	1	2		306	2	2	2	1	1
307	2	0	0	1	1		307	2	2	0	1	0
308	0	1	3	2	1		308	0	0	3	2	1
309	2	2	1	2	3		309	2	0	1	2	0
310	1	1	2	3	1		310	1	0	2	3	0
311	1	2	1	2	1		311	1	1	1	2	1
312	1	2	0	2	2		312	1	1	0	3	2
313	0	1	2	3	0		313	0	1	2	3	0
314	2	0	1	2	3		314	2	1	1	2	2
315	2	2	1	2	1		315	2	1	1	2	2
316	2	2	2	2	3		316	2	0	2	2	2
317	2	0	0	2	2		317	2	3	0	2	0
318	3	2	1	2	0		318	3	1	1	2	0
319	3	1	2	2	1		319	3	0	2	2	1
320	1	3	3	1	2		320	1	1	3	1	2
321	1	3	0	2	2		321	1	0	0	2	0
322	2	1	2	3	0		322	2	1	2	3	0
323	2	1	1	3	2		323	2	1	1	3	2
324	2	2	0	0	0		324	2	1	0	0	2
325	2	2	2	2	2		325	2	0	2	2	1
326	-1	2	2	1	2		326	0	2	2	2	1
327	1	3	1	3	3		327	1	0	1	3	2
328	1	2	2	1	1		328	1	0	2	1	1
329	0	1	0	1	1		329	0	1	0	1	1
330	2	0	2	1	2		330	2	1	2	1	1
331	1	2	1	2	2		331	1	0	1	2	1
332	1	1	2	1	2		332	1	0	2	1	1
333	1	1	2	2	2		333	1	0	2	2	1
334	1	0	2	2	1		334	1	1	2	2	1
335	2	1	2	2	3		335	2	0	2	2	1
336	1	0	0	2	3		336	1	0	0	2	0
337	2	0	2	3	1		337	2	0	2	3	2
338	2	2	1	3	3		338	2	2	1	3	1
339	2	1	1	1	2		339	2	1	1	1	0
340	1	1	1	1	3		340	1	1	1	1	2
341	2	2	1	1	3		341	2	1	1	1	1
342	1	1	2	2	2		342	1	1	2	2	0
343	2	1	2	1	2		343	2	2	2	1	1
344	1	1	1	0	1		344	1	1	1	0	0
345	1	2	0	1	2		345	1	1	0	1	2
346	0	2	1	2	2		346	0	2	1	2	2
347	1	2	1	2	1		347	1	2	1	2	0
348	2	3	1	1	1		348	2	2	1	1	0
349	2	0	1	2	3		349	2	0	1	2	0
350	2	1	0	1	2		350	2	0	0	1	0
351	2	2	1	2	1		351	2	1	1	2	0
352	1	1	2	0	2		352	1	2	2	0	0
353	1	1	2	2	0		353	1	1	2	2	0
354	2	1	1	1	1		354	2	2	1	1	1
355	1	2	2	2	2		355	1	2	2	2	1
356	1	2	1	1	2		356	1	3	1	1	1
357	2	0	1	1	2		357	2	2	1	2	1
358	1	0	2	1	3		358	1	3	2	1	0
359	2	2	1	1	1		359	2	2	1	1	0
360	1	1	1	2	1		360	1	2	2	2	0
361	1	2	2	1	2		361	1	2	2	1	0
362	1	2	2	1	2		362	1	1	2	1	1
363	2	2	2	2	2		363	2	2	2	2	1
364	1	1	2	2	2		364	1	1	2	2	1
365	2	0	1	1	2		365	2	3	1	1	0
366	1	2	2	2	2		366	1	3	2	2	0
367	1	1	2	2	2		367	1	2	2	2	0
368	1	1	1	2	0		368	1	1	1	2	0
369	1	2	1	2	2		369	1	0	1	2	1
370	1	1	1	3	2		370	1	0	1	3	1
371	1	0	1	2	2		371	1	1	1	2	0
372	1	2	1	2	2		372	1	1	1	2	0
373	1	1	1	0	1		373	1	2	2	0	0
374	1	3	1	2	1		374	1	0	1	2	1
375	2	1	2	0	2		375	3	1	2	0	0
376	1	1	1	2	1		376	1	0	1	2	1
377	2	2	1	1	1		377	2	1	2	1	1
378	1	2	2	2	1		378	1	2	2	2	0
379	0	2	1	2	1		379	0	2	1	2	0
380	1	1	2	1	1		380	1	1	2	1	0
381	2	1	2	1	1		381	2	1	2	1	0
382	2	1	1	2	1		382	2	1	2	2	1
383	2	2	0	1	0		383	2	1	0	1	0
384	1	2	1	0	1		384	1	1	1	0	0
385	1	0	2	1	1		385	1	2	2	1	0
386	1	1	1	1	3		386	1	0	1	1	0
387	1	0	2	0	1		387	1	2	2	0	0
388	1	1	2	2	2		388	1	0	2	2	0
389	2	2	0	2	2		389	2	1	0	2	1
390	2	1	0	2	2		390	2	0	0	2	0
391	2	2	1	1	3		391	2	1	2	1	1
392	0	1	2	2	2		392	0	2	2	2	0
393	0	1	2	1	1		393	0	2	2	1	1
394	2	2	1	1	0		394	2	1	1	1	1
395	2	1	2	2	1		395	2	0	2	2	1
396	2	0	0	2	1		396	2	0	0	2	1
397	2	2	2	1	1		397	2	0	2	1	0
398	2	1	1	1	3		398	2	1	1	1	0
399	1	2	1	1	3		399	1	1	1	1	2
400	2	1	1	1	3		400	2	2	1	1	1
401	2	2	2	2	3		401	2	2	2	3	1
402	2	2	1	1	3		402	2	1	1	1	1
403	2	2	1	0	2		403	2	1	1	1	0
404	2	1	1	1	2		404	2	1	1	1	1
405	0	1	2	1	1		405	0	2	2	1	2
406	1	0	1	1	1		406	1	0	1	1	1
407	2	1	1	2	2		407	2	2	1	2	0
408	1	2	2	2	1		408	1	2	2	2	1
409	2	2	1	1	1		409	2	2	1	1	1
410	0	2	0	1	2		410	0	1	0	1	0
411	1	1	1	1	2		411	1	1	1	2	1
412	0	1	1	1	2		412	0	2	1	1	1
413	1	1	0	0	0		413	1	1	0	0	1
414	2	1	2	1	2		414	2	1	2	2	0
415	1	2	1	2	2		415	1	2	1	2	2
416	2	1	0	1	2		416	2	0	0	2	1
417	2	0	1	1	1		417	2	0	1	1	0
418	1	1	2	1	2		418	1	2	2	1	1
419	2	2	1	0	2		419	2	2	1	0	1
420	1	1	2	2	3		420	1	2	2	2	2
421	0	0	1	3	3		421	0	1	1	3	2
422	0	1	2	2	2		422	0	0	2	2	2
423	2	1	2	3	2		423	2	1	2	3	0
424	1	1	2	1	2		424	1	1	2	1	2
425	1	1	1	2	1		425	1	2	1	2	2
426	2	2	2	2	2		426	2	1	2	2	0
427	1	2	1	2	2		427	1	2	1	2	0
428	1	3	1	2	0		428	1	2	1	2	1
429	2	1	1	1	3		429	2	2	1	2	0
430	2	2	1	1	2		430	2	0	1	1	0
431	1	1	2	1	3		431	1	1	2	1	0
432	2	1	2	1	2		432	2	0	2	1	1
433	2	1	2	1	2		433	2	1	2	1	0
434	0	2	1	1	2		434	0	1	1	1	1
435	2	1	2	3	2		435	2	0	2	3	1
436	2	2	1	1	0		436	2	2	1	1	2
437	2	2	1	1	1		437	2	0	1	1	1
438	2	2	0	2	2		438	2	0	0	2	2
439	0	1	1	2	1		439	0	1	1	2	1
440	1	1	2	1	2		440	1	2	2	1	1
441	2	2	0	2	2		441	2	2	0	2	1
442	1	2	2	1	1		442	1	0	2	1	1
443	2	2	2	2	1		443	2	2	2	2	1
444	2	1	0	2	3		444	2	1	0	2	0
445	1	1	2	0	2		445	1	2	2	0	1
446	2	1	2	0	1		446	2	2	2	0	2
447	1	1	1	2	2		447	1	0	1	2	2
448	2	0	2	1	3		448	2	0	2	1	2
449	1	0	2	1	2		449	1	1	2	1	1
450	2	2	2	1	1		450	2	0	2	1	1
451	1	0	1	2	1		451	1	0	1	2	1
452	2	2	0	1	1		452	2	2	0	1	1
453	1	2	2	1	2		453	1	1	2	1	1
454	1	2	2	1	2		454	1	0	2	1	2
455	1	1	2	2	1		455	1	2	2	2	0
456	1	1	1	2	1		456	2	0	1	2	0
457	2	1	0	1	2		457	2	2	0	1	0
458	1	1	2	2	1		458	1	1	2	2	0
459	1	1	1	2	2		459	1	0	1	3	0
460	1	1	2	1	2		460	1	2	2	1	0
461	1	1	1	2	2		461	1	2	1	2	0
462	1	2	2	0	2		462	1	2	3	1	0
463	1	1	1	2	1		463	1	1	1	2	1
464	0	1	2	1	3		464	0	3	2	1	1
465	1	0	1	1	0		465	1	1	1	1	1
466	2	1	2	1	2		466	2	1	2	2	1
467	2	2	2	1	3		467	2	2	2	2	0
468	2	2	1	1	2		468	2	0	1	1	2
469	1	2	1	2	0		469	1	1	1	2	2
470	1	2	1	0	2		470	1	0	1	0	1
471	1	1	2	1	3		471	1	2	2	1	1
472	2	1	1	2	2		472	2	1	1	3	1
473	2	3	1	1	2		473	2	1	1	1	0
474	2	1	2	1	3		474	2	1	2	1	1
475	2	1	0	0	2		475	2	2	0	0	2
476	2	2	1	1	1		476	2	0	1	1	0
477	1	2	1	1	3		477	1	3	1	2	1
478	1	2	1	0	1		478	2	1	1	0	0
479	2	2	2	2	0		479	2	2	2	3	1
480	0	1	1	0	1		480	0	0	1	0	2
481	2	2	2	1	0		481	2	2	2	1	2
482	1	2	1	1	2		482	1	0	1	1	1
483	2	2	1	2	1		483	2	1	1	2	2
484	1	2	0	2	1		484	2	1	0	2	1
485	0	2	2	1	3		485	0	0	2	2	1
486	2	2	1	1	2		486	2	1	1	1	1
487	2	1	1	2	2		487	2	3	1	2	1
488	2	3	2	1	1		488	2	3	2	1	1
489	2	1	0	2	3		489	2	1	0	2	0
490	2	3	2	2	2		490	2	1	2	2	1
491	1	2	0	0	0		491	1	0	0	0	2
492	2	1	1	2	1		492	2	3	1	2	1
493	1	1	1	1	1		493	1	0	1	1	1
494	2	2	0	2	2		494	2	0	0	2	0
495	1	1	0	2	1		495	1	3	0	2	0
496	2	2	1	1	0		496	2	0	1	1	1
497	1	1	1	2	2		497	1	1	1	2	0
498	2	2	1	1	1		498	2	1	1	1	1
499	2	2	2	2	3		499	2	2	2	2	1
500	2	1	1	0	1		500	2	0	1	0	1
501	1	1	1	1	1		501	1	2	1	1	1
502	1	2	1	1	0		502	1	2	1	1	1
503	1	2	2	1	3		503	1	1	2	1	1
504	1	2	2	0	3		504	1	2	2	0	3
505	1	2	2	1	3		505	1	2	2	1	0
506	1	2	1	1	2		506	1	3	1	1	1
507	1	1	1	2	2		507	1	0	1	2	1
508	1	1	1	3	1		508	2	1	1	3	0
509	2	1	3	3	3		509	2	1	3	3	1
510	2	1	3	1	1		510	2	0	3	1	1
511	1	2	1	1	1		511	1	1	1	1	1
512	1	0	3	1	2		512	1	1	3	1	2
513	2	2	1	1	1		513	2	0	1	1	1
514	1	2	2	2	2		514	2	2	2	2	0
515	1	1	1	2	2		515	1	2	1	2	1
516	2	1	2	2	1		516	2	2	2	2	1
517	1	0	2	1	2		517	1	2	2	1	0
518	1	1	2	2	1		518	1	2	2	2	0
519	3	3	1	1	1		519	3	0	1	1	0
520	2	1	2	1	2		520	2	2	2	1	0
521	2	1	1	2	3		521	2	0	1	2	0
522	1	2	3	1	3		522	1	1	3	1	0
523	1	2	1	1	1		523	1	1	1	1	0
524	1	0	2	1	1		524	1	1	2	1	0
525	1	1	1	2	2		525	1	0	1	2	0
526	2	1	2	2	0		526	2	1	2	2	0
527	1	0	2	1	3		527	1	1	2	1	0
528	1	1	1	2	0		528	1	0	1	2	0
529	2	1	2	2	3		529	2	0	2	2	0
530	1	2	3	1	1		530	1	1	3	1	1
531	0	2	1	2	0		531	0	2	1	2	1
532	2	0	1	2	3		532	2	2	1	2	1
533	1	1	1	2	2		533	1	1	1	2	0
534	1	2	1	1	2		534	1	2	2	2	0
535	1	1	0	3	2		535	1	1	0	3	0
536	2	1	2	2	2		536	2	2	2	2	0
537	1	1	2	2	1		537	1	1	2	2	0
538	1	2	2	3	2		538	1	0	2	3	0
539	1	2	2	1	2		539	1	1	2	1	0
540	1	2	1	1	3		540	1	0	1	1	1
541	1	1	1	2	2		541	1	2	1	2	0
542	1	1	1	1	2		542	1	1	1	1	0
543	1	1	2	3	2		543	1	1	2	3	0
544	2	1	0	1	3		544	2	0	0	1	0
545	1	0	2	3	1		545	1	3	2	3	0
546	2	1	1	1	1		546	2	0	1	1	0
547	2	1	1	3	2		547	2	1	1	3	0
548	2	1	1	3	1		548	2	0	1	3	0
549	1	2	2	2	1		549	1	0	2	2	0
550	1	1	0	1	3		550	1	0	0	1	1
551	2	2	2	2	2		551	2	0	2	2	0
552	1	1	0	1	0		552	1	1	0	1	0
553	1	3	1	2	3		553	1	1	1	2	1
554	1	1	1	2	0		554	1	2	1	2	0
555	0	1	0	2	3		555	0	1	0	2	1
556	1	3	1	3	3		556	1	1	1	3	0
557	1	2	1	2	3		557	1	0	1	2	1
558	2	1	1	2	1		558	2	0	1	2	0
559	2	1	2	1	0		559	2	3	2	1	0
560	1	1	1	2	2		560	1	1	1	2	0
561	0	1	2	2	1		561	0	0	2	2	0
562	0	1	1	1	1		562	0	0	2	2	0
563	2	2	2	1	1		563	2	2	3	2	0
564	2	1	2	3	1		564	2	0	2	3	0
565	2	1	1	1	1		565	2	2	2	1	0
566	1	3	1	1	1		566	1	1	1	1	0
567	2	0	1	3	2		567	2	2	1	3	1
568	1	2	2	2	2		568	1	1	2	2	0
569	2	1	1	3	0		569	2	1	1	3	0
570	1	1	2	2	1		570	1	1	2	2	0
571	2	3	2	2	2		571	3	1	2	2	0
572	1	2	0	2	0		572	1	0	0	2	1
573	2	2	1	1	3		573	2	1	1	1	0
574	0	1	1	0	2		574	0	1	1	0	1
575	3	2	2	2	1		575	3	2	2	2	0
576	1	1	1	2	1		576	1	1	1	2	0
577	0	0	2	2	1		577	1	0	2	2	1
578	1	2	1	2	3		578	1	1	1	2	0
579	1	0	0	2	3		579	1	2	0	2	0
580	0	0	2	2	3		580	0	0	2	2	0
581	1	1	1	2	1		581	1	2	2	2	0
582	2	1	1	2	1		582	2	1	1	2	1
583	2	1	2	1	1		583	2	0	3	1	0
584	2	1	2	2	2		584	2	1	2	2	0
585	1	0	0	1	1		585	1	1	0	1	0
586	0	1	1	2	3		586	0	2	1	2	0
587	1	3	1	1	3		587	1	1	1	1	0
588	1	1	1	2	2		588	1	0	2	2	1
589	2	2	2	0	1		589	2	1	2	0	0
590	2	1	0	1	1		590	2	2	0	1	0
591	1	1	2	2	1		591	1	1	2	2	0
592	2	2	1	2	1		592	2	0	1	2	0
593	1	1	2	2	2		593	1	2	3	2	0
594	1	1	2	1	1		594	1	1	2	2	0
595	2	1	1	3	1		595	3	2	1	3	0
596	2	2	1	2	2		596	2	1	1	2	1
597	2	1	2	2	2		597	2	0	2	2	1
598	2	2	1	2	2		598	2	0	1	2	1
599	2	2	0	2	2		599	2	2	0	3	0
600	2	0	1	1	2		600	2	0	1	2	1
601	1	2	1	1	3		601	1	1	1	1	0
602	1	2	1	2	3		602	1	1	1	2	0
603	2	1	1	0	1		603	2	0	1	0	0
604	1	0	1	0	1		604	1	2	1	0	0
605	1	2	3	2	3		605	1	0	3	2	0
606	2	0	2	2	3		606	2	1	2	2	1
607	1	1	0	2	2		607	1	1	0	2	0
608	2	2	2	1	2		608	2	1	2	1	1
609	1	1	1	2	2		609	1	3	1	2	1
610	0	0	1	2	3		610	0	2	1	2	0
611	1	1	2	2	2		611	1	0	2	2	0
612	1	1	1	1	2		612	1	3	1	1	0
613	1	1	1	1	2		613	1	0	1	1	0
614	1	1	1	1	2		614	1	1	1	1	0
615	1	2	1	2	2		615	1	3	1	3	0
616	1	2	1	1	0		616	1	0	1	2	0
617	1	2	1	0	1		617	1	3	1	1	1
618	1	2	3	2	1		618	1	2	3	2	0
619	1	2	3	1	1		619	1	2	3	1	0
620	2	2	2	2	2		620	2	1	2	2	0
621	0	0	1	2	2		621	0	1	1	2	0
622	1	1	1	1	2		622	1	1	1	1	1
623	1	0	2	1	2		623	1	1	2	1	2
624	1	1	3	1	2		624	1	1	3	1	1
625	2	2	2	2	2		625	2	1	2	2	1
626	2	2	2	3	1		626	2	2	2	3	0
627	1	2	2	1	3		627	1	2	2	1	0
628	1	1	0	1	3		628	1	1	0	1	0
629	2	1	1	2	3		629	2	1	1	3	0
630	0	1	2	2	1		630	0	2	2	2	0
631	2	0	2	1	1		631	2	1	2	1	1
632	1	2	0	2	2		632	1	1	0	2	1
633	2	2	1	2	1		633	2	1	1	2	0
634	2	1	2	2	2		634	2	0	2	2	1
635	2	2	2	0	2		635	2	1	2	1	0
636	1	1	1	0	2		636	1	1	1	0	0
637	2	1	0	2	1		637	2	3	0	2	0
638	1	0	2	2	2		638	1	0	2	2	0
639	2	1	2	2	1		639	2	0	2	2	0
640	1	1	2	2	1		640	1	0	2	2	0
641	1	1	1	3	0		641	1	0	1	3	0
642	2	1	1	2	1		642	2	1	1	2	0
643	1	1	1	1	1		643	1	1	1	1	1
644	1	1	0	1	1		644	1	2	0	2	0
645	2	1	1	2	1		645	2	1	1	2	0
646	1	1	0	0	1		646	1	1	0	0	0
647	2	1	1	1	1		647	2	2	1	2	0
648	0	1	1	0	1		648	0	0	1	0	1
649	2	1	1	1	3		649	2	2	1	2	1
650	1	0	2	2	2		650	1	1	2	2	0
651	1	1	2	1	1		651	1	1	2	2	0
652	2	1	2	0	1		652	2	1	2	0	1
653	2	1	0	2	1		653	2	0	0	2	0
654	1	1	1	1	2		654	1	1	1	1	1
655	1	1	1	3	2		655	2	0	1	3	0
656	2	0	1	2	2		656	2	1	1	2	1
657	2	2	1	1	0		657	2	0	1	2	0
658	2	1	2	1	1		658	2	1	2	1	0
659	1	1	0	2	1		659	1	2	0	2	0
660	1	2	1	2	2		660	1	1	1	2	1
661	2	2	0	1	2		661	2	0	0	1	0
662	1	2	0	2	1		662	1	0	0	2	1
663	3	1	2	1	0		663	3	2	2	1	1
664	3	1	2	2	1		664	3	0	2	2	1
665	1	1	1	2	2		665	1	1	1	2	0
666	1	2	1	3	0		666	1	0	1	3	0
667	1	0	1	2	2		667	1	0	2	2	1
668	1	1	0	1	3		668	1	0	0	1	1
669	0	2	2	1	1		669	0	2	2	2	1
670	1	2	0	0	1		670	1	0	0	0	0
671	1	1	1	2	3		671	1	1	1	2	0
672	1	2	1	2	2		672	1	2	1	2	0
673	2	2	1	2	2		673	2	2	1	2	1
674	2	2	2	1	3		674	2	0	2	1	0
675	0	1	1	1	2		675	0	0	1	1	0
676	0	2	-1	2	2		676	3	1	0	2	0
677	1	0	1	1	3		677	1	3	1	1	0
678	1	0	2	0	1		678	1	2	2	0	1
679	0	1	0	3	0		679	0	1	0	3	0
680	2	1	2	2	2		680	2	1	2	2	0
681	0	2	2	2	1		681	0	1	2	2	1
682	0	2	2	2	2		682	0	1	2	2	0
683	1	1	2	3	2		683	1	2	2	3	0
684	2	1	1	2	3		684	2	1	1	2	0
685	2	1	2	2	2		685	2	0	2	2	0
686	0	3	0	1	3		686	0	1	0	1	0
687	2	2	1	1	2		687	2	0	1	1	1
688	2	2	2	0	1		688	2	3	2	0	1
689	0	1	2	2	3		689	0	1	2	2	0
690	2	2	1	2	1		690	3	1	1	2	0
691	1	0	1	1	3		691	1	1	1	2	0
692	2	1	2	1	2		692	3	1	2	1	0
693	1	2	1	1	2		693	1	1	1	2	0
694	0	1	2	1	2		694	0	1	2	1	1
695	1	1	1	1	1		695	1	1	1	1	0
696	2	1	2	0	2		696	2	2	2	0	1
697	1	2	0	1	3		697	1	2	0	2	0
698	1	2	2	2	2		698	1	0	2	2	0
699	3	2	1	1	2		699	3	0	1	1	0
700	2	1	2	2	2		700	2	2	2	2	0
701	2	2	1	2	0		701	2	0	1	2	0
702	1	2	3	1	0		702	1	0	3	1	1
703	1	2	3	0	0		703	1	1	3	0	1
704	1	3	2	2	0		704	1	0	2	2	0
705	2	2	0	2	1		705	2	1	0	2	0
706	1	1	1	1	0		706	1	2	1	1	1
707	1	3	1	2	1		707	1	1	1	2	0
708	1	2	0	1	2		708	1	1	0	2	0
709	1	2	1	3	0		709	1	2	1	3	0
710	2	1	1	0	1		710	2	1	1	1	0
711	2	2	1	3	1		711	2	3	1	3	1
712	2	1	0	1	2		712	2	3	0	2	1
713	2	2	0	1	1		713	2	1	0	1	1
714	0	2	1	1	3		714	0	1	1	1	0
715	1	1	2	2	2		715	1	1	2	2	0
716	1	1	1	2	1		716	1	2	1	2	0
717	2	1	1	2	3		717	2	0	1	2	0
718	1	0	1	2	3		718	1	3	1	2	0
719	2	2	0	0	2		719	2	1	0	0	1
720	3	1	2	0	1		720	3	2	2	0	1
721	2	2	1	3	0		721	2	1	1	3	0
722	2	1	1	2	0		722	2	1	2	2	1
723	1	0	1	1	1		723	1	0	1	1	0
724	1	1	1	3	3		724	1	1	1	3	0
725	2	2	0	2	2		725	2	1	0	2	0
726	1	1	1	2	2		726	1	0	1	2	0
727	0	1	2	2	1		727	0	0	2	2	1
728	2	3	1	2	3		728	2	0	1	2	0
729	2	2	1	3	3		729	2	2	1	3	0
730	2	2	1	2	2		730	2	2	1	2	1
731	1	3	1	1	1		731	1	2	1	1	0
732	1	1	1	1	2		732	1	2	1	1	1
733	2	3	1	2	1		733	2	0	1	2	1
734	1	2	1	2	3		734	1	1	1	2	1
735	1	2	1	3	0		735	2	1	1	3	1
736	1	2	1	2	0		736	1	1	1	2	0
737	1	1	1	2	1		737	1	0	1	2	0
738	0	2	2	3	1		738	0	2	2	3	1
739	1	3	2	0	2		739	1	1	2	0	0
740	0	0	2	1	1		740	0	1	2	1	0
741	1	2	2	0	1		741	1	2	2	0	0
742	2	3	3	3	2		742	2	3	3	3	1
743	2	0	0	3	0		743	2	1	0	3	0
744	2	2	2	1	1		744	2	1	2	1	0
745	1	1	2	3	2		745	1	1	2	3	1
746	2	1	2	1	2		746	2	1	2	1	0
747	2	1	1	0	1		747	2	1	1	1	1
748	2	1	2	2	3		748	2	0	2	2	0
749	2	2	1	2	2		749	2	1	1	3	0
750	1	1	1	2	2		750	1	1	1	2	0
751	1	2	2	2	1		751	1	0	2	2	0
752	2	1	1	3	1		752	2	1	1	3	0
753	3	2	2	2	1		753	3	0	2	2	0
754	2	1	2	2	3		754	2	1	2	2	0
755	1	2	2	1	2		755	1	0	2	1	0
756	1	2	1	2	2		756	1	2	1	2	0
757	1	0	1	1	2		757	1	2	1	1	1
758	2	1	1	1	1		758	2	3	1	1	0
759	1	2	2	2	2		759	2	1	2	2	0
760	1	1	2	2	1		760	2	1	2	2	0
761	1	0	1	2	2		761	1	2	1	2	0
762	2	0	1	1	1		762	2	3	1	1	1
763	2	2	2	1	1		763	2	1	2	1	0
764	1	1	2	1	3		764	1	1	2	1	0
765	2	1	0	3	2		765	2	2	1	3	1
766	1	2	0	1	3		766	1	1	0	1	0
767	1	2	2	2	0		767	1	2	2	2	1
768	1	2	2	2	1		768	1	0	2	2	0
769	1	1	2	1	0		769	1	2	2	1	0
770	1	0	1	3	2		770	1	1	1	3	0
771	0	1	1	0	0		771	0	2	1	0	1
772	1	1	1	3	1		772	1	2	1	3	0
773	2	2	2	2	3		773	2	1	2	2	0
774	1	2	2	1	3		774	1	2	2	1	1
775	2	2	1	3	0		775	2	2	1	3	0
776	1	2	3	2	3		776	1	2	3	2	0
777	1	2	0	2	3		777	1	1	0	2	0
778	2	2	2	2	3		778	2	2	2	2	1
779	2	1	1	2	1		779	2	2	1	2	0
780	0	2	0	2	2		780	0	0	0	3	0
781	1	2	2	2	2		781	1	0	2	2	0
782	1	2	2	2	0		782	1	0	2	2	0
783	2	2	2	3	2		783	3	2	2	3	0
784	2	1	1	2	2		784	2	0	1	2	0
785	0	1	2	2	1		785	0	2	2	2	0
786	2	2	1	1	2		786	2	2	1	1	0
787	1	1	0	3	1		787	1	0	0	3	1
788	1	1	3	2	2		788	1	3	3	2	0
789	1	2	2	3	1		789	1	2	2	3	0
790	0	2	0	2	-1		790	0	1	0	2	0
791	2	1	1	2	1		791	2	2	1	2	0
792	1	0	2	1	2		792	2	1	2	1	1
793	1	1	1	0	1		793	1	3	1	0	2
794	1	1	1	2	1		794	1	2	1	2	0
795	2	2	1	1	2		795	2	2	1	1	0
796	1	2	1	2	2		796	1	2	1	3	1
797	2	2	1	0	1		797	2	1	1	0	2
798	1	2	1	2	1		798	1	1	1	2	0
799	2	1	1	2	0		799	2	2	1	2	0
800	2	1	1	3	2		800	2	2	1	3	0
801	1	1	1	2	1		801	1	1	1	2	1
802	2	2	2	2	2		802	2	0	2	2	0
803	0	2	1	1	1		803	0	1	1	2	0
804	0	1	1	1	2		804	0	2	1	1	0
805	2	1	1	2	1		805	2	0	1	2	1
806	1	1	1	0	1		806	1	2	1	0	0
807	2	2	2	2	1		807	2	3	2	3	0
808	1	2	1	1	3		808	1	0	1	1	0
809	3	2	2	1	1		809	3	0	2	1	0
810	1	2	0	0	2		810	1	1	0	0	0
811	2	3	1	2	3		811	2	2	1	2	0
812	2	2	1	1	2		812	2	2	1	1	0
813	1	3	1	1	1		813	1	1	1	1	1
814	1	2	1	1	2		814	1	1	1	1	1
815	1	3	2	1	2		815	1	2	2	2	0
816	2	1	1	2	0		816	2	0	1	2	0
817	2	1	2	2	2		817	2	1	2	2	0
818	2	0	3	0	0		818	2	1	3	0	1
819	0	1	2	3	1		819	0	1	2	3	0
820	2	0	1	0	1		820	2	0	1	0	0
821	1	3	1	2	1		821	1	2	1	2	0
822	2	2	1	1	0		822	2	0	1	2	0
823	2	1	3	1	2		823	2	1	3	2	0
824	1	3	1	2	2		824	1	1	1	3	0
825	2	0	2	1	2		825	2	3	2	1	0
826	2	2	1	1	0		826	2	1	1	1	0
827	1	3	2	2	2		827	1	1	2	2	1
828	2	2	0	1	1		828	2	1	1	1	2
829	1	1	2	2	1		829	1	1	2	2	0
830	2	1	2	2	1		830	2	1	2	2	0
831	1	2	3	3	2		831	1	2	3	3	0
832	1	2	1	0	3		832	1	2	1	0	0
833	0	2	1	0	2		833	0	1	1	0	1
834	2	3	1	2	3		834	2	0	1	2	0
835	0	3	1	2	2		835	0	2	1	2	1
836	1	3	2	2	0		836	1	1	2	2	0
837	1	2	2	1	2		837	1	1	2	1	1
838	1	2	1	3	2		838	1	2	1	3	1
839	1	3	0	1	2		839	1	1	0	2	1
840	3	2	2	0	0		840	3	3	2	0	0
841	2	1	3	3	1		841	2	0	3	3	0
842	1	0	2	2	2		842	1	1	2	2	1
843	2	1	1	3	1		843	2	0	1	3	2
844	2	3	3	2	1		844	2	2	3	2	1
845	2	1	3	3	2		845	2	1	3	3	1
846	0	2	2	1	2		846	0	1	2	1	1
847	2	2	2	0	2		847	2	0	2	0	1
848	1	1	2	3	2		848	1	2	2	3	0
849	0	2	2	2	2		849	0	2	2	2	1
850	2	2	0	1	0		850	2	2	0	1	2
851	2	3	0	2	3		851	2	1	0	2	2
852	2	1	1	2	1		852	2	0	1	2	1
853	2	1	1	1	2		853	2	1	1	1	1
854	1	2	3	2	1		854	1	2	3	2	1
855	3	1	2	3	0		855	3	0	2	3	1
856	1	2	1	2	2		856	1	3	1	2	0
857	1	1	0	0	3		857	1	1	0	0	1
858	1	1	2	2	3		858	1	2	2	2	1
859	2	1	1	2	2		859	2	1	1	3	1
860	2	2	0	1	1		860	2	2	0	1	1
861	1	3	1	1	0		861	1	3	1	1	0
862	2	2	3	1	2		862	2	3	3	1	0
863	1	0	0	2	1		863	1	2	0	2	0
864	1	0	1	2	1		864	1	2	1	2	0
865	2	2	2	1	1		865	2	2	2	2	0
866	1	1	-1	1	1		866	1	0	0	1	0
867	2	2	2	2	2		867	2	3	2	2	0
868	1	1	1	1	3		868	1	0	2	1	0
869	3	2	1	0	2		869	3	2	1	0	1
870	1	2	2	1	1		870	1	0	2	1	0
871	1	2	3	1	1		871	1	3	3	1	0
872	2	1	3	2	1		872	2	2	3	2	0
873	1	0	3	1	3		873	1	3	3	1	0
874	1	1	2	2	1		874	1	0	2	2	0
875	2	1	2	1	1		875	2	0	2	1	0
876	1	1	1	3	2		876	1	1	1	3	0
877	1	2	3	2	0		877	1	2	3	2	2
878	2	2	2	2	1		878	2	2	2	2	1
879	2	1	2	2	1		879	2	3	2	2	0
880	1	2	2	0	1		880	1	2	2	0	1
881	2	1	1	1	1		881	2	3	1	1	0
882	1	2	3	0	1		882	1	1	3	0	0
883	2	2	2	1	1		883	2	2	2	1	0
884	1	1	2	3	1		884	1	2	2	3	1
885	3	1	2	1	1		885	3	2	2	1	0
886	2	1	2	2	2		886	2	1	2	2	1
887	2	1	0	3	1		887	2	3	0	3	1
888	1	1	1	3	1		888	2	0	1	3	0
889	2	1	2	3	1		889	2	1	2	3	2
890	2	1	1	2	1		890	2	1	1	2	1
891	1	2	2	2	2		891	1	3	2	2	1
892	2	2	1	3	3		892	2	1	1	3	1
893	2	1	2	1	1		893	2	0	2	1	0
894	1	3	2	3	2		894	1	1	2	3	1
895	1	2	1	1	2		895	1	1	1	1	0
896	1	2	3	0	2		896	1	0	3	0	1
897	0	2	2	3	2		897	0	3	2	3	1
898	0	3	1	2	2		898	1	1	1	2	2
899	1	2	2	2	1		899	1	2	2	2	1
900	2	2	2	2	2		900	2	2	2	2	0
901	1	1	1	2	1		901	1	2	1	2	0
902	1	1	1	3	2		902	1	0	1	3	0
903	1	2	2	2	3		903	1	1	2	2	0
904	1	2	2	3	2		904	1	0	2	3	0
905	2	2	2	3	2		905	2	1	2	3	0
906	1	1	1	2	2		906	1	1	1	2	0
907	1	1	2	1	2		907	1	0	2	2	0
908	1	0	0	1	2		908	1	2	0	1	0
909	2	2	3	1	2		909	2	1	3	1	0
910	2	2	3	2	2		910	2	0	3	2	0
911	2	2	3	2	1		911	2	1	3	2	1
912	1	1	2	0	1		912	1	2	2	0	0
913	0	0	2	0	1		913	0	0	2	0	0
914	2	1	2	0	2		914	2	0	2	0	1
915	1	1	1	0	1		915	1	1	1	0	0
916	1	1	0	2	2		916	1	0	0	2	0
917	2	2	1	3	0		917	2	1	1	3	0
918	2	0	1	1	2		918	2	0	1	1	0
919	1	2	1	2	3		919	1	0	1	2	0
920	2	0	2	1	2		920	2	1	2	1	0
921	2	1	1	2	0		921	2	1	1	2	0
922	1	1	1	1	2		922	2	1	1	1	0
923	1	1	-1	1	1		923	1	0	1	1	1
924	3	1	1	0	2		924	3	2	1	0	0
925	2	1	1	1	3		925	2	1	1	1	0
926	2	1	1	3	0		926	2	1	1	3	0
927	2	2	1	1	2		927	2	1	1	1	0
928	1	2	1	2	1		928	1	2	1	2	0
929	2	1	0	1	1		929	2	3	0	1	0
930	1	1	1	0	3		930	1	3	2	0	0
931	2	0	1	2	2		931	2	1	1	2	0
932	0	1	1	1	1		932	0	2	1	1	0
933	2	0	1	1	0		933	2	1	1	1	0
934	2	1	0	2	2		934	2	2	0	2	0
935	2	1	1	1	2		935	2	0	1	1	0
936	2	1	1	1	2		936	2	0	1	1	0
937	1	2	0	1	0		937	1	1	0	1	1
938	3	2	2	1	1		938	3	2	2	1	0
939	2	1	1	3	1		939	2	0	2	3	0
940	0	2	1	0	0		940	0	1	2	0	2
941	1	2	2	3	0		941	1	1	2	3	1
942	2	2	0	2	0		942	2	1	2	2	0
943	2	3	1	2	1		943	2	1	2	2	0
944	1	3	2	2	0		944	1	0	2	2	1
945	2	2	1	2	0		945	2	1	1	2	1
946	1	1	2	1	2		946	1	1	2	1	0
947	3	1	2	2	1		947	3	1	2	2	0
948	0	2	2	0	2		948	0	1	2	0	0
949	2	1	3	1	1		949	2	3	3	1	1
950	1	1	2	1	1		950	1	2	2	1	0
951	1	1	0	1	1		951	1	2	0	1	1
952	3	2	2	2	0		952	3	0	2	2	0
953	2	1	2	2	0		953	2	2	2	2	1
954	2	1	3	1	2		954	2	0	3	1	2
955	2	1	2	2	1		955	2	3	2	2	0
956	3	2	1	1	1		956	3	1	1	1	1
957	2	2	1	1	1		957	2	1	1	1	1
958	0	2	2	2	0		958	0	0	2	3	1
959	1	1	1	1	1		959	1	2	1	1	0
960	2	0	0	1	3		960	2	1	0	1	0
961	2	2	0	2	0		961	2	1	0	2	0
962	2	1	1	0	2		962	2	1	1	1	0
963	1	0	1	1	1		963	1	2	1	1	0
964	1	2	1	3	1		964	1	0	1	3	1
965	1	2	2	1	2		965	1	2	2	1	1
966	2	0	1	2	0		966	2	1	1	2	0
967	2	0	1	1	1		967	2	0	1	1	0
968	1	0	1	1	2		968	1	1	1	1	0
969	2	0	2	1	1		969	2	1	2	1	0
970	0	1	1	0	1		970	0	2	1	0	0
971	0	1	0	2	2		971	0	1	0	2	0
972	2	1	2	2	2		972	2	2	2	2	0
973	1	0	1	2	1		973	1	1	2	2	0
974	2	1	1	3	2		974	2	2	1	3	0
975	2	1	1	1	2		975	2	2	1	1	0
976	3	0	2	0	1		976	3	0	2	0	0
977	1	2	1	2	1		977	1	0	1	2	0
978	1	1	2	1	2		978	1	1	2	1	0
979	1	2	2	3	1		979	1	1	2	3	0
980	0	2	1	0	2		980	0	0	1	0	1
981	2	1	2	1	2		981	2	0	2	1	0
982	3	2	1	1	1		982	3	2	1	1	0
983	1	1	0	2	2		983	1	3	1	2	0
984	1	0	1	0	-1		984	1	1	1	0	0
985	1	1	2	0	2		985	1	2	2	0	1
986	2	3	1	2	-1		986	2	1	2	2	0
987	1	2	0	2	1		987	1	2	0	2	0
988	1	1	1	2	0		988	1	1	1	2	0
989	1	2	1	0	1		989	1	0	1	0	1
990	2	1	2	3	1		990	2	2	2	3	0
991	1	1	1	2	2		991	1	0	1	2	0
992	1	3	2	1	1		992	1	1	2	1	0
993	1	1	0	3	2		993	1	2	0	3	0
994	0	1	1	3	1		994	1	1	1	3	0
995	1	2	1	1	3		995	1	0	1	1	0
996	1	1	2	2	0		996	1	1	2	2	0
997	1	1	0	1	2		997	1	0	0	1	1
998	1	1	2	2	1		998	1	2	2	2	0
999	2	1	2	1	2		999	2	2	2	1	0
1000	1	1	1	2	1		1000	1	1	1	2	1
1001	1	2	2	1	1		1001	2	0	2	1	0
1002	2	1	1	2	1		1002	2	2	2	2	0
1003	1	1	1	0	1		1003	1	0	1	0	1
1004	2	2	0	2	2		1004	2	1	1	2	1
1005	1	2	2	1	1		1005	1	0	2	1	0
1006	2	1	1	1	2		1006	2	1	1	1	0
1007	2	1	1	1	1		1007	2	2	1	1	0
1008	1	1	1	1	1		1008	1	0	1	1	0
1009	1	1	2	2	2		1009	1	3	2	2	0
1010	1	1	2	1	1		1010	1	1	2	1	0
1011	2	1	0	1	1		1011	2	1	0	1	0
1012	0	2	0	2	2		1012	1	1	0	2	1
1013	1	0	1	0	2		1013	1	3	1	0	1
1014	1	1	1	3	1		1014	1	0	1	3	0
1015	1	1	2	1	2		1015	1	0	2	1	1
1016	1	2	0	2	1		1016	1	2	0	2	0
1017	1	1	1	3	1		1017	1	0	1	3	0
1018	2	2	2	2	1		1018	2	0	2	2	0
1019	2	0	1	1	1		1019	2	0	1	2	0
1020	1	1	1	0	1		1020	1	2	1	0	1
1021	2	1	1	3	1		1021	2	2	1	3	1
1022	2	1	2	3	1		1022	2	1	2	3	0
1023	2	1	1	1	1		1023	2	0	1	1	0
1024	3	0	2	2	1		1024	3	3	2	2	1
1025	1	0	2	2	2		1025	1	0	2	2	1
1026	1	2	1	1	1		1026	1	1	1	1	0
1027	0	1	2	1	1		1027	0	0	2	1	1
1028	2	2	3	0	2		1028	2	2	3	0	1
1029	0	1	1	1	1		1029	0	2	1	1	0
1030	2	2	1	2	1		1030	2	1	1	2	1
1031	1	2	2	2	1		1031	1	0	2	2	0
1032	1	2	1	2	2		1032	1	0	1	3	1
1033	1	1	2	1	2		1033	1	0	2	1	0
1034	1	1	3	2	0		1034	1	2	3	2	0
1035	3	1	2	3	1		1035	3	1	2	3	0
1036	1	1	2	3	1		1036	1	0	2	3	0
1037	1	0	1	0	2		1037	1	0	1	0	0
1038	0	2	1	2	2		1038	0	1	1	2	0
1039	2	1	2	1	2		1039	2	0	2	1	0
1040	1	2	1	2	1		1040	1	2	1	2	0
1041	2	1	2	1	0		1041	2	2	2	1	0
1042	2	1	1	1	0		1042	2	3	1	1	1
1043	2	1	1	2	2		1043	2	1	1	2	0
1044	2	2	2	2	1		1044	2	1	2	2	1
1045	1	1	2	2	0		1045	1	1	2	2	0
1046	0	0	3	2	0		1046	0	2	3	2	1
1047	2	1	0	2	2		1047	2	1	0	2	1
1048	1	1	2	0	2		1048	1	0	2	0	1
1049	1	1	3	1	1		1049	1	0	3	1	0
1050	1	1	1	3	1		1050	1	1	1	3	0
1051	1	0	1	3	1		1051	1	0	1	3	0
1052	1	1	0	3	2		1052	1	0	0	3	0
1053	1	1	2	2	1		1053	1	1	2	2	0
1054	2	2	2	1	0		1054	2	0	2	2	0
1055	2	0	2	2	0		1055	2	2	2	2	0
1056	2	1	1	3	1		1056	2	0	1	3	0
1057	3	2	1	2	2		1057	3	0	1	2	1
1058	2	1	2	1	2		1058	2	0	2	1	1
1059	0	0	3	1	1		1059	0	1	3	1	1
1060	1	1	2	2	0		1060	1	1	2	2	0
1061	1	1	2	3	2		1061	1	1	2	3	0
1062	1	3	1	0	2		1062	1	0	1	0	1
1063	1	2	1	1	1		1063	1	1	1	1	0
1064	1	2	3	3	2		1064	1	2	3	3	1
1065	0	1	1	1	2		1065	0	0	1	1	0
1066	1	2	3	2	1		1066	1	0	3	2	1
1067	1	1	1	0	0		1067	1	0	1	0	0
1068	1	0	1	1	1		1068	1	2	1	1	0
1069	2	1	2	2	0		1069	2	2	2	2	0
1070	2	1	3	1	1		1070	2	0	3	1	0
1071	2	2	1	2	2		1071	2	1	1	2	0
1072	1	2	3	3	1		1072	1	1	3	3	0
1073	2	2	2	1	2		1073	2	2	2	1	1
1074	2	1	2	2	0		1074	2	2	2	2	0
1075	2	1	1	2	2		1075	2	0	1	2	0
1076	3	2	3	2	2		1076	3	2	3	2	0
1077	2	2	1	2	1		1077	2	2	1	2	1
1078	1	2	2	3	1		1078	1	2	2	3	0
1079	2	2	1	1	2		1079	2	2	2	1	0
1080	0	1	3	2	1		1080	0	1	3	2	0
1081	2	1	2	3	0		1081	2	1	2	3	0
1082	1	1	3	0	1		1082	1	1	3	0	0
1083	1	1	3	1	2		1083	1	1	3	1	0
1084	2	2	2	2	0		1084	2	2	2	2	0
1085	1	1	2	1	1		1085	1	1	2	1	0
1086	1	0	1	1	0		1086	1	1	1	1	0
1087	2	1	2	0	1		1087	2	1	2	0	0
1088	2	2	1	1	2		1088	2	1	2	1	0
1089	2	2	1	1	1		1089	2	1	1	1	1
1090	2	2	2	1	1		1090	3	1	2	1	2
1091	1	1	3	0	1		1091	1	0	3	1	0
1092	2	1	1	1	0		1092	2	2	1	1	1
1093	1	1	1	1	2		1093	1	0	1	1	1
1094	1	2	0	2	1		1094	2	2	0	2	1
1095	2	2	1	2	1		1095	2	1	1	2	1
1096	1	2	3	2	1		1096	1	1	3	2	2
1097	1	1	1	2	2		1097	1	2	1	2	0
1098	2	1	3	2	0		1098	2	1	3	2	3
1099	2	1	1	2	1		1099	2	2	1	2	1
1100	1	0	2	3	1		1100	1	1	2	3	3
1101	0	2	1	2	1		1101	0	2	1	2	1
1102	2	3	0	2	1		1102	2	1	0	2	2
1103	2	0	1	3	2		1103	2	1	1	3	1
1104	1	0	2	2	1		1104	1	1	2	2	2
1105	1	0	2	1	0		1105	1	3	2	1	1
1106	1	1	1	2	1		1106	1	1	1	2	0
1107	1	2	3	1	2		1107	1	0	3	1	2
1108	1	2	1	1	1		1108	1	1	1	1	1
1109	1	1	3	2	1		1109	1	0	3	2	1
1110	1	1	3	2	1		1110	1	0	3	2	1
1111	2	0	2	0	1		1111	2	2	2	0	2
1112	1	1	2	3	1		1112	1	0	2	3	2
1113	1	0	1	3	2		1113	1	0	1	3	0
1114	1	2	2	0	2		1114	1	2	2	0	1
1115	1	0	2	2	2		1115	1	1	2	2	0
1116	1	1	2	1	0		1116	1	1	2	1	0
1117	0	2	1	3	0		1117	0	1	1	3	2
1118	2	1	2	0	2		1118	2	2	2	0	0
1119	2	1	0	1	2		1119	2	1	0	1	2
1120	1	2	2	2	1		1120	1	2	2	2	1
1121	1	2	2	3	1		1121	2	2	2	3	1
1122	2	1	1	0	1		1122	3	1	1	0	1
1123	2	1	1	2	2		1123	2	2	1	2	0
1124	1	2	0	1	0		1124	2	1	0	1	1
1125	1	2	1	2	0		1125	1	3	1	2	0
1126	1	0	3	2	2		1126	1	1	3	2	2
1127	0	1	0	1	1		1127	0	1	0	1	0
1128	1	1	3	2	1		1128	1	2	3	2	2
1129	1	1	1	2	0		1129	1	1	1	2	1
1130	2	1	2	1	0		1130	3	0	2	1	2
1131	1	1	1	1	1		1131	1	2	1	1	1
1132	1	2	3	2	1		1132	1	1	3	2	1
1133	1	1	2	2	1		1133	1	2	2	2	0
1134	2	0	2	3	0		1134	2	1	2	3	1
1135	1	1	2	1	1		1135	1	1	2	1	1
1136	2	0	2	1	0		1136	2	1	2	1	1
1137	0	2	1	1	2		1137	0	2	1	1	0
1138	0	2	1	1	2		1138	0	0	1	1	1
1139	2	1	2	2	2		1139	2	1	2	2	1
1140	1	0	1	2	2		1140	1	1	1	2	2
1141	2	2	2	3	2		1141	2	0	2	3	1
1142	2	1	1	2	1		1142	2	1	1	2	2
1143	2	1	1	1	2		1143	2	2	1	1	1
1144	1	2	1	2	1		1144	1	3	1	2	1
1145	0	2	2	1	1		1145	0	0	2	1	1
1146	1	1	1	2	1		1146	1	1	1	2	0
1147	2	0	1	2	1		1147	2	2	1	2	1
1148	2	2	2	3	2		1148	2	0	2	3	2
1149	2	1	1	1	2		1149	2	0	1	2	1
1150	1	2	2	1	1		1150	1	0	2	1	0
1151	1	1	2	2	0		1151	1	0	2	2	1
1152	2	1	2	2	2		1152	2	1	2	2	1
1153	1	2	0	2	2		1153	1	1	0	2	1
1154	0	1	3	1	1		1154	0	0	3	1	0
1155	1	1	2	2	1		1155	1	0	2	2	0
1156	1	2	2	2	1		1156	1	1	2	2	2
1157	2	1	1	2	1		1157	2	3	1	2	0
1158	2	2	1	2	0		1158	2	2	1	2	1
1159	1	1	2	3	2		1159	1	1	2	3	1
1160	2	2	1	2	1		1160	2	1	1	2	1
1161	1	1	1	1	0		1161	1	0	1	1	1
1162	2	2	2	2	1		1162	2	2	2	2	0
1163	2	1	2	3	1		1163	2	1	2	3	2
1164	1	1	2	0	1		1164	1	1	2	0	1
1165	0	2	3	1	0		1165	0	3	3	1	0
1166	1	1	3	0	1		1166	1	0	3	0	0
1167	2	1	3	1	1		1167	2	1	3	1	1
1168	1	1	3	2	2		1168	1	2	3	2	2
1169	2	2	2	1	1		1169	2	1	2	1	2
1170	1	1	2	1	1		1170	1	1	2	1	2
1171	2	1	2	1	1		1171	2	2	2	1	2
1172	2	1	2	1	1		1172	2	1	2	1	2
1173	2	2	2	1	1		1173	2	1	2	1	2
1174	1	0	1	1	2		1174	1	2	1	1	2
1175	1	1	2	3	2		1175	1	0	2	3	2
1176	0	1	3	3	2		1176	1	2	3	3	3
1177	0	1	1	3	2		1177	0	0	1	3	1
1178	1	2	3	2	1		1178	1	2	3	2	1
1179	2	2	1	2	0		1179	2	2	1	2	2
1180	2	2	1	2	0		1180	2	0	1	2	2
1181	1	2	2	3	2		1181	1	2	2	3	1
1182	1	0	1	1	1		1182	1	2	1	2	0
1183	2	2	2	2	3		1183	2	2	2	2	2
1184	1	1	1	3	1		1184	1	1	1	3	2
1185	1	1	1	2	0		1185	1	1	1	2	1
1186	2	2	1	0	2		1186	2	0	1	0	1
1187	1	2	1	1	1		1187	1	0	1	2	0
1188	1	2	1	3	1		1188	1	2	1	3	2
1189	1	2	0	1	1		1189	1	1	0	1	0
1190	1	2	2	2	1		1190	1	0	2	2	0
1191	1	2	2	1	1		1191	1	2	2	2	0
1192	2	0	1	2	0		1192	2	3	1	2	0
1193	1	2	1	1	0		1193	1	1	1	1	3
1194	2	1	2	3	1		1194	2	0	2	3	1
1195	0	1	3	2	0		1195	0	1	3	2	0
1196	1	1	2	2	2		1196	1	1	2	2	1
1197	1	1	2	2	2		1197	1	2	2	2	2
1198	2	0	1	1	2		1198	2	0	1	1	1
1199	1	1	1	3	2		1199	1	1	1	3	2
1200	2	0	3	3	2		1200	2	0	3	3	0
1201	2	1	2	2	1		1201	2	2	2	2	1
1202	1	2	2	2	2		1202	1	1	2	2	0
1203	2	1	3	2	0		1203	2	0	3	2	1
1204	1	2	3	2	0		1204	1	1	3	2	0
1205	1	1	3	0	1		1205	1	1	3	0	2
1206	1	1	2	1	0		1206	1	3	2	1	1
1207	1	1	1	1	2		1207	1	2	1	1	1
1208	2	0	1	2	2		1208	2	1	1	2	1
1209	2	1	1	2	0		1209	2	2	1	2	0
1210	2	1	3	1	2		1210	2	0	3	1	1
1211	1	1	0	1	0		1211	1	1	0	1	0
1212	2	1	2	1	1		1212	2	1	2	1	0
1213	2	1	3	1	0		1213	2	1	3	1	0
1214	1	2	1	3	2		1214	2	1	1	3	2
1215	2	2	2	2	0		1215	2	0	2	2	0
1216	1	1	2	3	2		1216	1	1	2	3	0
1217	1	2	2	1	1		1217	1	1	2	1	1
1218	2	3	2	3	2		1218	3	0	2	3	0
1219	1	1	3	2	1		1219	1	2	3	2	2
1220	1	1	2	3	1		1220	1	0	2	3	1
1221	1	2	2	1	1		1221	1	1	2	1	0
1222	0	1	1	2	1		1222	1	1	1	2	0
1223	2	1	1	2	0		1223	2	3	1	2	0
1224	2	2	1	2	3		1224	2	1	1	2	0
1225	2	2	1	2	2		1225	2	2	1	2	1
1226	2	1	1	1	0		1226	2	1	1	1	0
1227	0	3	2	1	1		1227	0	0	2	1	1
1228	1	2	1	2	2		1228	1	1	2	2	1
1229	2	1	2	2	0		1229	2	0	2	2	0
1230	1	2	2	2	2		1230	1	2	2	2	0
1231	2	0	1	1	2		1231	3	1	1	1	0
1232	1	0	1	2	2		1232	1	0	1	2	0
1233	0	2	1	0	1		1233	0	1	1	1	0
1234	1	1	1	2	0		1234	1	1	1	2	1
1235	1	2	2	1	2		1235	1	1	2	1	0
1236	2	0	3	2	1		1236	2	1	3	2	0
1237	1	3	3	2	2		1237	1	1	3	2	1
1238	2	2	2	2	1		1238	2	1	2	2	0
1239	1	1	2	1	2		1239	1	1	2	2	0
1240	2	1	1	1	0		1240	2	1	2	1	1
1241	2	2	1	2	2		1241	2	0	1	2	0
1242	1	3	1	2	1		1242	1	1	1	2	0
1243	1	2	3	1	0		1243	1	1	3	1	0
1244	2	1	2	2	1		1244	2	1	2	3	0
1245	1	1	3	2	2		1245	1	1	3	2	1
1246	1	1	0	3	2		1246	1	0	0	3	0
1247	0	1	1	2	1		1247	0	1	1	2	0
1248	2	1	1	1	2		1248	2	1	1	1	1
1249	1	2	2	2	2		1249	1	2	2	2	1
1250	2	1	1	0	2		1250	2	1	1	0	0
1251	1	2	2	1	2		1251	1	1	2	1	1
1252	0	1	1	2	3		1252	0	1	1	2	2
1253	1	0	2	2	1		1253	1	1	2	2	0
1254	2	2	2	1	1		1254	2	2	2	1	0
1255	2	2	0	3	2		1255	2	0	0	3	0
1256	1	2	0	1	2		1256	1	1	0	1	0
1257	0	1	3	1	1		1257	0	1	3	1	1
1258	3	2	0	1	0		1258	3	1	0	1	0
1259	1	2	0	1	1		1259	1	0	0	1	1
1260	1	2	3	1	2		1260	1	1	3	1	1
1261	1	1	1	2	2		1261	1	1	1	2	0
1262	1	2	3	1	1		1262	1	1	3	2	0
1263	1	2	2	1	1		1263	1	2	2	1	0
1264	1	2	2	1	2		1264	1	0	2	1	0
1265	1	2	2	2	0		1265	1	1	2	2	1
1266	2	1	1	3	2		1266	2	0	1	3	1
1267	2	0	1	1	1		1267	2	2	1	1	0
1268	1	2	2	2	1		1268	1	0	2	2	0
1269	2	1	2	1	1		1269	2	2	2	1	0
1270	1	3	0	2	2		1270	1	1	0	2	0
1271	1	0	2	2	1		1271	1	1	2	2	0
1272	2	2	1	1	1		1272	2	2	1	2	0
1273	1	0	2	1	1		1273	1	0	2	1	0
1274	1	1	1	2	1		1274	1	1	1	2	0
1275	1	1	0	2	1		1275	1	1	0	2	1
1276	2	1	2	3	1		1276	2	1	2	3	1
1277	1	3	2	0	3		1277	1	1	2	1	0
1278	1	0	0	2	2		1278	1	1	0	2	0
1279	1	2	3	2	1		1279	1	1	3	2	0
1280	2	2	2	3	2		1280	2	0	2	3	1
1281	2	2	2	2	0		1281	2	3	2	2	0
1282	2	0	2	2	2		1282	2	0	2	2	2
1283	1	2	2	0	3		1283	2	3	2	1	1
1284	1	2	2	0	0		1284	1	2	2	0	1
1285	2	2	3	1	0		1285	2	2	3	1	1
1286	2	2	2	1	1		1286	2	0	2	1	1
1287	2	0	3	2	1		1287	2	2	3	2	1
1288	1	2	3	3	1		1288	1	1	3	3	1
1289	1	3	2	3	0		1289	1	1	2	3	0
1290	1	2	1	2	1		1290	1	2	1	2	1
1291	0	2	1	1	2		1291	0	1	1	1	1
1292	1	2	1	0	2		1292	1	1	1	0	0
1293	1	1	2	3	0		1293	1	1	2	3	0
1294	1	1	1	3	1		1294	1	2	1	3	0
1295	2	0	2	2	2		1295	2	1	2	2	0
1296	2	1	0	1	1		1296	2	2	0	1	1
1297	2	0	1	1	2		1297	2	0	1	2	0
1298	0	2	1	1	2		1298	0	0	1	1	0
1299	1	1	2	2	2		1299	1	0	2	2	0
1300	1	2	2	1	2		1300	1	0	2	1	0
1301	2	0	2	0	1		1301	2	0	2	0	0
1302	1	1	2	1	1		1302	1	0	2	1	0
1303	1	1	1	2	2		1303	1	0	1	2	0
1304	0	1	0	3	2		1304	0	2	1	3	0
1305	2	2	2	2	0		1305	2	0	2	2	0
1306	2	1	1	2	2		1306	2	1	1	2	0
1307	2	1	2	1	1		1307	2	1	2	1	0
1308	2	1	2	2	2		1308	2	0	2	3	1
1309	1	1	2	2	2		1309	1	1	2	2	1
1310	2	1	2	3	2		1310	3	2	2	3	0
1311	1	0	2	2	2		1311	1	1	2	2	1
1312	1	1	1	1	1		1312	1	1	1	1	0
1313	1	0	0	3	2		1313	1	0	0	3	0
1314	0	2	1	1	1		1314	0	1	1	1	0
1315	2	2	1	1	1		1315	2	1	1	1	0
1316	2	2	0	1	1		1316	2	1	0	1	0
1317	1	2	1	3	2		1317	1	2	1	3	0
1318	2	1	0	2	2		1318	2	1	2	2	0
1319	1	2	1	2	1		1319	1	3	1	2	0
1320	1	1	0	2	2		1320	1	0	0	2	0
1321	1	2	1	0	1		1321	1	3	1	0	0
1322	1	0	0	3	0		1322	1	1	0	3	0
1323	1	2	2	1	1		1323	1	0	2	1	0
1324	1	1	0	1	2		1324	1	2	0	1	0
1325	1	2	0	2	1		1325	1	1	1	2	0
1326	0	0	1	1	1		1326	0	0	1	1	0
1327	1	1	2	3	1		1327	1	1	2	3	0
1328	1	2	1	2	2		1328	1	1	1	2	0
1329	2	2	3	0	1		1329	2	3	3	0	1
1330	2	2	2	2	2		1330	2	0	2	2	1
1331	2	1	2	1	2		1331	2	0	2	2	1
1332	0	3	1	1	1		1332	0	1	1	1	2
1333	2	2	2	3	2		1333	2	2	2	3	0
1334	1	1	0	0	1		1334	1	2	0	0	0
1335	2	2	1	2	1		1335	2	3	1	2	1
1336	1	2	2	2	1		1336	1	2	2	2	1
1337	1	3	1	3	2		1337	1	0	1	3	1
1338	1	1	2	2	1		1338	1	0	2	2	0
1339	2	1	2	2	2		1339	2	0	2	2	0
1340	1	2	2	1	1		1340	1	1	2	1	0
1341	2	2	2	1	2		1341	2	1	2	1	1
1342	0	3	1	3	1		1342	0	1	1	3	0
1343	1	2	2	1	2		1343	1	1	2	1	0
1344	2	2	1	3	2		1344	2	2	1	3	1
1345	0	1	1	3	1		1345	0	1	1	3	1
1346	0	0	1	2	1		1346	0	0	1	2	0
1347	1	2	3	1	1		1347	1	1	3	1	2
1348	0	2	2	2	1		1348	0	1	2	2	1
1349	1	2	2	2	1		1349	1	2	2	2	1
1350	1	1	0	3	2		1350	1	1	0	3	0
1351	2	1	3	1	2		1351	2	0	3	1	1
1352	1	2	3	2	0		1352	1	3	3	2	0
1353	2	2	1	3	1		1353	2	1	1	3	0
1354	1	2	2	3	2		1354	1	3	2	3	0
1355	1	3	2	1	0		1355	1	0	2	1	0
1356	3	1	3	1	2		1356	3	0	3	1	0
1357	0	0	2	2	0		1357	0	2	2	2	0
1358	1	0	2	2	2		1358	1	1	2	2	0
1359	1	3	0	2	1		1359	1	2	0	2	0
1360	1	3	0	2	1		1360	1	0	0	2	1
1361	2	2	2	1	2		1361	2	1	3	1	0
1362	1	1	3	1	1		1362	1	0	3	1	1
1363	1	2	2	0	1		1363	1	3	2	0	0
1364	0	1	1	3	2		1364	0	0	1	3	0
1365	2	1	1	2	0		1365	2	1	1	2	1
1366	2	2	2	3	2		1366	2	0	2	3	0
1367	2	0	2	1	0		1367	2	2	2	1	0
1368	2	1	2	2	1		1368	2	2	2	2	1
1369	1	2	1	2	1		1369	1	0	1	2	0
1370	2	1	1	1	2		1370	2	1	1	1	0
1371	0	2	3	2	2		1371	0	1	3	2	0
1372	0	1	2	3	0		1372	0	1	2	3	0
1373	2	2	1	2	1		1373	2	3	1	2	0
1374	1	2	1	2	1		1374	2	2	1	2	2
1375	2	2	1	2	3		1375	2	2	1	2	2
1376	2	0	2	0	2		1376	2	2	2	0	0
1377	1	0	2	2	2		1377	1	0	2	2	2
1378	1	3	1	2	2		1378	1	0	1	2	1
1379	2	1	2	2	2		1379	2	1	2	2	1
1380	1	2	2	3	1		1380	1	1	2	3	1
1381	2	0	2	2	1		1381	2	2	2	2	1
1382	2	1	1	2	1		1382	2	0	1	2	1
1383	0	1	2	1	1		1383	0	3	2	1	1
1384	0	1	0	3	2		1384	0	0	0	3	1
1385	1	2	3	0	1		1385	1	1	3	0	1
1386	1	3	3	2	1		1386	1	1	3	2	1
1387	1	2	2	2	1		1387	1	3	2	2	0
1388	2	1	3	2	0		1388	2	1	3	2	1
1389	2	1	2	2	0		1389	2	1	2	2	2
1390	1	2	1	0	1		1390	1	2	1	1	2
1391	1	1	1	1	1		1391	1	0	2	1	1
1392	2	1	1	2	2		1392	2	0	1	2	1
1393	2	0	2	3	2		1393	2	0	2	3	1
1394	2	1	1	3	0		1394	2	2	1	3	0
1395	2	1	2	1	2		1395	2	2	2	1	2
1396	2	1	3	1	2		1396	2	1	3	1	2
1397	2	1	2	1	2		1397	2	1	2	1	1
1398	1	2	2	2	1		1398	1	0	2	2	1
1399	1	3	2	1	1		1399	1	1	2	1	1
1400	1	2	2	0	1		1400	1	1	2	0	2
1401	2	0	1	3	2		1401	2	0	1	3	0
1402	1	1	2	3	1		1402	1	2	2	3	1
1403	1	1	2	2	1		1403	1	2	2	2	0
1404	1	2	3	2	1		1404	1	0	3	2	1
1405	2	1	2	2	2		1405	2	1	2	2	1
1406	2	1	1	2	2		1406	2	1	1	2	1
1407	0	1	1	3	1		1407	0	1	2	3	1
1408	2	2	1	1	2		1408	2	1	1	1	1
1409	0	1	1	2	1		1409	0	2	1	2	2
1410	1	1	1	1	1		1410	1	1	1	1	0
1411	2	1	1	1	1		1411	2	1	1	1	1
1412	2	0	2	1	0		1412	2	2	2	1	3
1413	1	1	3	1	1		1413	1	1	3	1	1
1414	1	3	3	2	0		1414	2	0	3	2	1
1415	1	3	2	2	0		1415	1	0	2	2	2
1416	1	2	1	1	1		1416	1	3	1	1	1
1417	1	1	0	2	1		1417	1	1	0	2	2
1418	2	1	1	1	1		1418	2	2	1	1	1
1419	2	2	2	2	1		1419	2	1	2	2	0
1420	1	1	2	2	1		1420	1	1	2	2	1
1421	1	1	2	2	0		1421	1	3	2	2	1
1422	2	1	0	1	1		1422	2	3	1	1	0
1423	1	2	1	2	1		1423	1	1	1	2	2
1424	1	1	2	1	0		1424	1	2	2	1	2
1425	2	0	2	1	0		1425	2	2	2	1	1
1426	2	1	0	0	2		1426	2	0	0	0	0
1427	1	1	2	2	1		1427	1	0	2	2	2
1428	2	2	0	1	2		1428	2	0	1	1	2
1429	1	0	2	1	2		1429	1	1	2	1	1
1430	1	2	2	2	1		1430	1	0	2	2	0
1431	2	1	3	2	0		1431	2	0	3	2	2
1432	2	1	1	3	2		1432	2	1	1	3	2
1433	1	2	2	0	2		1433	1	0	2	0	0
1434	1	1	2	1	0		1434	1	1	2	1	0
1435	2	2	1	2	0		1435	2	0	1	2	0
1436	0	1	2	3	2		1436	0	2	2	3	1
1437	1	2	0	2	0		1437	1	2	1	2	1
1438	1	0	0	2	2		1438	1	2	0	2	1
1439	1	2	2	2	0		1439	1	1	2	2	1
1440	1	2	2	3	1		1440	1	1	2	3	1
1441	1	1	1	1	0		1441	1	1	1	1	2
1442	1	2	2	2	1		1442	1	1	2	2	1
1443	1	1	2	2	1		1443	1	2	2	2	1
1444	2	0	2	1	2		1444	2	1	2	1	2
1445	1	1	2	2	0		1445	1	1	2	2	1
1446	2	1	2	2	3		1446	2	0	2	2	2
1447	1	0	1	1	1		1447	2	0	1	1	0
1448	0	1	2	2	0		1448	0	0	2	2	0
1449	2	0	0	2	1		1449	2	1	0	2	0
1450	0	2	2	3	1		1450	0	1	2	3	0
1451	1	1	2	3	2		1451	1	2	2	3	0
1452	2	2	1	2	1		1452	2	1	1	2	3
1453	1	1	2	1	3		1453	1	2	2	1	2
1454	2	1	3	0	1		1454	2	2	3	0	0
1455	2	2	3	2	2		1455	2	0	3	2	1
1456	1	2	0	1	2		1456	1	0	0	1	1
1457	1	1	1	1	0		1457	1	2	1	1	1
1458	1	2	0	2	2		1458	1	3	1	2	1
1459	2	1	2	1	0		1459	2	2	2	1	1
1460	0	0	1	2	1		1460	0	2	2	2	2
1461	1	2	1	2	2		1461	1	0	1	2	1
1462	1	2	2	2	2		1462	1	2	2	2	1
1463	2	0	2	1	1		1463	2	2	2	1	1
1464	1	2	1	2	0		1464	1	1	1	2	1
1465	2	1	1	1	0		1465	2	2	1	1	2
1466	1	2	3	1	1		1466	1	3	3	1	2
1467	1	0	2	1	0		1467	1	2	2	2	2
1468	0	2	2	1	0		1468	0	2	2	1	0
1469	1	2	1	1	0		1469	1	1	1	1	0
1470	2	2	1	0	1		1470	2	1	2	0	0
1471	2	1	2	2	2		1471	2	2	2	2	1
1472	1	1	1	1	1		1472	1	3	1	1	0
1473	2	1	1	2	1		1473	2	2	1	2	1
1474	2	2	0	0	1		1474	2	0	0	0	1
1475	2	1	1	2	1		1475	2	1	1	2	0
1476	2	3	1	2	2		1476	2	2	1	2	0
1477	2	2	1	1	1		1477	2	1	1	1	1
1478	2	2	1	0	2		1478	2	2	1	0	0
1479	1	1	1	0	1		1479	1	2	1	0	0
1480	2	1	1	2	1		1480	3	2	1	2	2
1481	2	1	1	1	2		1481	2	2	1	1	1
1482	2	0	1	1	1		1482	2	1	1	1	2
1483	2	1	2	2	2		1483	2	3	2	2	0
1484	2	0	1	2	0		1484	3	2	1	2	2
1485	1	2	2	3	1		1485	1	2	2	3	1
1486	1	2	1	1	0		1486	1	3	1	1	0
1487	2	1	1	1	1		1487	3	1	1	1	1
1488	1	0	2	2	1		1488	1	1	2	2	0
1489	1	1	1	3	1		1489	1	1	1	3	0
1490	1	0	2	2	2		1490	1	1	2	2	0
1491	1	0	1	0	2		1491	1	1	1	0	0
1492	1	1	1	1	2		1492	1	2	1	1	0
1493	1	1	0	2	1		1493	1	1	0	2	1
1494	1	0	1	3	0		1494	1	1	1	3	1
1495	2	1	1	3	0		1495	2	2	1	3	1
1496	2	2	2	0	1		1496	2	0	2	0	1
1497	1	2	1	1	2		1497	1	2	1	1	1
1498	1	1	2	0	1		1498	1	1	2	0	0
1499	2	2	2	1	1		1499	2	3	2	1	1
1500	1	2	1	3	0		1500	1	3	1	3	0
1501	1	2	1	2	1		1501	1	0	1	2	1
1502	0	3	1	2	2		1502	0	0	1	2	2
1503	3	0	1	3	1		1503	3	0	1	3	2
1504	1	1	1	2	1		1504	1	0	1	2	1
1505	2	2	1	1	0		1505	2	3	1	1	0
1506	2	1	1	1	0		1506	2	1	1	2	2
1507	1	1	2	2	2		1507	1	2	2	2	1
1508	2	1	1	3	1		1508	2	2	1	3	1
1509	2	0	1	1	1		1509	2	3	1	1	1
1510	0	1	1	1	0		1510	0	1	1	1	3
1511	2	1	1	1	1		1511	2	2	1	1	1
1512	2	1	0	0	1		1512	2	2	0	1	1
1513	1	1	2	1	1		1513	1	3	2	1	0
1514	2	1	2	3	1		1514	2	0	2	3	1
1515	1	1	1	1	1		1515	1	0	1	1	0
1516	2	2	2	3	1		1516	2	1	2	3	0
1517	2	1	2	0	1		1517	2	1	2	2	0
1518	2	2	2	1	2		1518	2	3	2	1	1
1519	2	1	0	1	2		1519	2	2	0	1	0
1520	1	0	0	1	2		1520	1	2	0	1	0
1521	2	2	2	2	1		1521	2	2	2	2	0
1522	1	1	1	3	0		1522	1	1	1	3	0
1523	2	1	2	3	1		1523	2	1	2	3	0
1524	2	2	1	2	1		1524	2	1	1	2	0
1525	1	0	0	0	0		1525	1	2	0	0	0
1526	1	2	1	2	2		1526	1	2	1	2	0
1527	-1	1	0	2	0		1527	0	1	0	2	1
1528	2	2	1	3	1		1528	2	2	1	3	0
1529	2	1	1	3	0		1529	2	1	1	3	1
1530	1	2	0	3	0		1530	1	1	0	3	0
1531	2	1	1	3	2		1531	2	2	1	3	0
1532	2	2	1	1	3		1532	2	2	1	1	0
1533	2	0	2	2	0		1533	2	1	2	2	1
1534	2	2	1	3	2		1534	2	1	1	3	1
1535	2	1	1	0	1		1535	2	3	1	0	2
1536	0	1	3	3	1		1536	0	2	3	3	0
1537	1	1	1	3	2		1537	1	1	1	3	0
1538	1	2	1	0	1		1538	1	1	1	0	0
1539	1	0	0	3	2		1539	1	3	0	3	1
1540	1	1	1	2	2		1540	1	2	1	2	0
1541	1	0	3	1	2		1541	1	0	3	1	0
1542	1	1	2	0	1		1542	1	2	2	1	0
1543	2	2	0	2	1		1543	2	0	1	2	0
1544	1	2	0	2	1		1544	1	1	0	2	0
1545	1	1	1	2	0		1545	1	1	1	2	1
1546	1	1	1	2	1		1546	1	0	1	2	0
1547	1	1	1	1	2		1547	1	2	1	1	1
1548	2	2	2	2	1		1548	2	1	2	2	1
1549	2	1	1	1	1		1549	2	0	1	1	1
1550	2	2	1	1	1		1550	2	0	1	1	0
1551	2	2	0	1	2		1551	2	0	0	1	0
1552	1	2	2	1	2		1552	1	2	2	1	2
1553	1	2	1	0	1		1553	1	2	1	0	0
1554	2	1	2	3	2		1554	2	1	2	3	0
1555	1	1	3	2	2		1555	1	1	3	2	0
1556	2	1	2	2	2		1556	2	3	2	2	1
1557	2	2	3	1	1		1557	2	0	3	1	0
1558	2	2	1	1	2		1558	2	3	1	1	1
1559	2	0	1	3	2		1559	2	1	1	3	1
1560	1	1	0	0	0		1560	1	1	0	0	1
1561	1	1	1	3	2		1561	1	3	1	3	1
1562	2	1	2	0	2		1562	2	1	2	0	0
1563	1	2	1	2	1		1563	1	1	1	2	1
1564	1	1	2	2	2		1564	1	2	2	2	0
1565	2	1	2	3	1		1565	2	0	2	3	1
1566	2	2	2	1	1		1566	2	1	2	1	1
1567	2	2	2	2	2		1567	2	2	2	2	1
1568	1	0	1	2	1		1568	1	2	1	2	0
1569	0	1	2	1	1		1569	0	1	2	2	0
1570	2	2	2	2	1		1570	2	3	2	2	0
1571	1	1	1	3	2		1571	1	1	1	3	1
1572	2	1	2	3	1		1572	2	1	2	3	0
1573	0	0	1	3	1		1573	0	2	1	3	0
1574	2	2	1	2	2		1574	2	1	1	2	0
1575	0	1	2	3	1		1575	0	1	2	3	0
1576	1	1	3	2	1		1576	1	1	3	2	0
1577	2	2	1	3	1		1577	2	0	1	3	0
1578	1	1	2	3	1		1578	1	2	2	3	0
1579	0	1	1	1	1		1579	0	1	1	1	0
1580	2	2	1	3	1		1580	2	1	1	3	1
1581	1	1	2	2	1		1581	1	0	2	2	0
1582	0	2	2	3	1		1582	1	1	2	3	0
1583	1	0	3	2	3		1583	1	2	3	2	1
1584	1	2	1	1	0		1584	1	1	1	1	0
1585	1	2	3	2	2		1585	1	3	3	2	0
1586	2	2	1	2	1		1586	2	2	1	2	1
1587	1	1	2	2	2		1587	1	2	2	2	0
1588	1	1	3	3	1		1588	1	2	3	3	0
1589	1	2	2	2	2		1589	1	1	2	2	0
1590	2	1	1	3	1		1590	2	1	1	3	1
1591	2	2	1	2	2		1591	2	1	1	2	0
1592	0	0	2	1	2		1592	1	3	2	1	0
1593	1	2	3	2	1		1593	1	1	3	2	1
1594	1	1	2	1	1		1594	1	2	2	1	0
1595	2	2	2	1	1		1595	2	2	2	1	1
1596	1	1	0	0	1		1596	1	1	0	0	0
1597	2	1	2	3	3		1597	2	1	2	3	1
1598	1	3	3	2	2		1598	1	1	3	2	0
1599	2	1	2	2	2		1599	2	2	2	2	1
1600	2	1	2	3	1		1600	2	0	2	3	0
1601	2	1	1	1	2		1601	2	2	1	1	1
1602	2	1	3	2	3		1602	2	2	3	2	1
1603	-1	2	3	2	2		1603	1	2	3	2	2
1604	1	1	0	1	1		1604	1	1	0	1	1
1605	2	2	2	2	0		1605	2	0	2	2	0
1606	0	1	1	1	0		1606	0	2	1	1	0
1607	1	1	0	3	2		1607	1	3	0	3	1
1608	2	1	2	1	2		1608	2	2	2	1	2
1609	2	1	1	0	3		1609	2	2	1	0	1
1610	1	2	1	0	2		1610	1	3	1	0	1
1611	2	0	2	2	0		1611	2	1	2	2	2
1612	1	2	1	3	2		1612	1	1	1	3	2
1613	2	1	0	1	1		1613	2	2	0	1	0
1614	2	2	2	1	1		1614	2	2	2	1	2
1615	1	2	1	1	1		1615	1	1	1	1	1
1616	2	2	0	3	2		1616	2	0	0	3	2
1617	2	1	2	2	1		1617	2	1	2	2	2
1618	2	2	1	2	1		1618	2	0	1	2	1
1619	1	2	2	3	1		1619	1	2	2	3	1
1620	2	2	1	1	2		1620	2	2	1	1	1
1621	2	1	2	3	1		1621	2	0	2	3	2
1622	1	1	2	1	1		1622	1	1	2	1	1
1623	0	2	2	2	1		1623	0	2	2	2	1
1624	2	2	0	1	2		1624	2	1	0	1	1
1625	1	2	1	2	2		1625	1	1	1	2	1
1626	2	1	3	1	0		1626	2	2	3	2	1
1627	1	1	1	1	1		1627	1	2	1	1	0
1628	2	1	1	0	2		1628	3	2	1	0	1
1629	2	0	2	1	2		1629	2	1	2	1	2
1630	1	1	1	2	1		1630	1	2	1	2	2
1631	1	1	1	3	1		1631	1	3	1	3	1
1632	1	1	1	3	0		1632	1	3	1	3	0
1633	2	2	1	3	0		1633	2	2	1	3	2
1634	1	1	0	3	0		1634	1	3	0	3	0
1635	1	1	2	1	2		1635	2	3	2	1	2
1636	2	2	1	2	2		1636	2	2	1	2	0
1637	0	0	0	3	1		1637	0	1	0	3	3
1638	1	1	1	2	1		1638	1	1	1	2	2
1639	1	1	2	2	3		1639	1	2	2	2	2
1640	0	2	2	3	2		1640	0	1	2	3	2
1641	1	0	1	2	2		1641	1	1	1	2	2
1642	1	2	2	0	1		1642	1	2	2	0	2
1643	1	2	1	2	0		1643	1	2	1	2	2
1644	0	1	1	0	2		1644	0	1	1	1	1
1645	1	2	2	1	1		1645	1	2	2	1	1
1646	1	1	3	1	2		1646	1	2	3	1	2
1647	0	2	1	0	2		1647	0	0	1	0	0
1648	0	2	2	1	3		1648	0	3	2	1	2
1649	1	2	2	2	3		1649	1	2	2	2	1
1650	2	2	2	1	1		1650	2	0	2	1	1
1651	2	1	1	3	0		1651	2	2	1	3	1
1652	3	2	2	1	2		1652	3	1	2	1	3
1653	1	2	1	2	2		1653	1	0	1	2	0
1654	3	2	0	2	2		1654	3	2	0	2	1
1655	2	2	2	1	1		1655	2	1	2	1	2
1656	1	1	2	2	2		1656	1	1	2	2	0
1657	1	0	1	2	1		1657	1	3	1	2	2
1658	0	1	1	1	1		1658	0	3	1	1	1
1659	1	1	2	3	2		1659	1	2	2	3	0
1660	2	1	2	3	1		1660	2	2	2	3	0
1661	1	2	1	2	2		1661	1	1	1	2	1
1662	2	2	2	3	2		1662	2	2	2	3	2
1663	2	0	2	1	1		1663	2	0	2	1	1
1664	1	3	1	2	2		1664	1	0	1	2	1
1665	1	0	2	1	0		1665	1	2	2	1	2
1666	1	1	1	1	1		1666	1	2	1	1	0
1667	2	2	2	2	0		1667	2	0	2	2	2
1668	1	0	2	3	1		1668	1	0	2	3	1
1669	2	1	0	1	1		1669	2	1	0	1	0
1670	1	2	3	2	2		1670	1	1	3	2	1
1671	2	2	2	2	1		1671	2	1	2	2	0
1672	2	3	3	1	1		1672	2	0	3	1	1
1673	1	2	2	2	2		1673	1	1	2	2	2
1674	2	3	3	2	2		1674	2	1	3	2	2
1675	1	2	2	1	1		1675	1	1	2	1	3
1676	2	3	2	2	3		1676	2	1	2	2	1
1677	1	1	1	3	2		1677	1	1	1	3	3
1678	1	2	2	2	1		1678	1	1	2	2	0
1679	0	1	1	3	1		1679	0	1	1	3	1
1680	1	1	2	2	1		1680	1	1	2	2	2
1681	2	2	3	2	1		1681	2	1	3	2	2
1682	1	2	3	1	1		1682	1	0	3	2	2
1683	1	3	1	0	0		1683	1	1	1	0	2
1684	1	3	1	2	1		1684	1	1	1	2	2
1685	1	2	1	2	2		1685	1	1	1	2	2
1686	2	1	2	2	1		1686	2	1	2	2	0
1687	1	2	0	2	0		1687	1	0	0	2	0
1688	-1	1	1	2	1		1688	1	2	1	2	3
1689	1	2	2	2	2		1689	1	1	2	2	1
1690	1	2	3	0	1		1690	1	2	3	0	0
1691	1	2	2	2	2		1691	1	1	2	2	0
1692	2	1	1	1	2		1692	2	0	1	1	1
1693	2	1	2	1	0		1693	2	1	2	1	1
1694	1	1	1	1	3		1694	2	1	1	1	0
1695	1	2	2	0	0		1695	1	0	2	0	2
1696	0	1	2	3	3		1696	2	0	2	3	2
1697	1	1	0	3	1		1697	1	1	0	3	1
1698	1	2	1	2	1		1698	1	1	1	2	1
1699	1	1	0	2	2		1699	1	0	0	2	2
1700	1	1	1	1	2		1700	1	1	1	1	2
1701	1	1	1	3	1		1701	1	0	1	3	1
1702	2	2	1	3	0		1702	2	1	1	3	1
1703	1	0	1	3	0		1703	2	2	1	3	1
1704	1	2	2	2	1		1704	1	1	2	2	2
1705	1	2	0	2	2		1705	1	2	0	2	1
1706	1	1	2	2	2		1706	1	0	2	2	1
1707	1	1	2	0	3		1707	1	2	2	0	1
1708	2	2	1	3	3		1708	2	3	1	3	2
1709	1	1	1	-1	0		1709	1	2	1	0	0
1710	1	1	1	1	1		1710	1	1	1	1	3
1711	2	1	2	1	2		1711	2	1	2	1	2
1712	1	0	2	3	2		1712	1	1	2	3	2
1713	1	1	2	2	1		1713	2	1	3	2	2
1714	2	2	1	2	2		1714	2	2	1	2	0
1715	1	1	2	3	0		1715	1	1	2	3	2
1716	0	1	0	1	0		1716	1	1	0	1	2
1717	1	2	1	1	2		1717	1	1	1	1	2
1718	1	1	1	0	2		1718	1	2	2	0	0
1719	2	2	0	2	3		1719	2	1	0	2	2
1720	1	2	1	1	2		1720	1	3	1	1	2
1721	1	1	2	1	1		1721	1	0	2	1	1
1722	1	1	2	1	0		1722	1	1	2	1	0
1723	2	0	0	3	0		1723	2	3	0	3	1
1724	1	1	2	3	1		1724	1	2	2	3	0
1725	2	0	2	1	2		1725	2	2	2	1	2
1726	1	3	0	3	3		1726	1	1	0	3	2
1727	1	2	1	3	3		1727	1	0	1	3	0
1728	1	1	0	2	3		1728	1	3	0	2	2
1729	1	1	1	3	1		1729	2	2	1	3	2
1730	2	1	1	3	2		1730	2	2	1	3	2
1731	2	0	3	0	3		1731	2	1	3	0	1
1732	1	1	2	2	2		1732	1	0	2	2	0
1733	2	2	2	1	2		1733	2	1	2	1	2
1734	2	1	1	0	1		1734	2	0	1	0	2
1735	2	3	1	1	1		1735	2	1	1	1	1
1736	1	1	2	2	2		1736	2	1	2	2	2
1737	2	1	0	0	0		1737	2	2	0	0	1
1738	2	0	2	1	2		1738	2	0	2	2	2
1739	2	1	2	2	2		1739	2	2	2	2	2
1740	1	2	1	0	2		1740	1	2	1	0	1
1741	1	2	2	1	1		1741	1	3	2	1	1
1742	2	2	2	2	2		1742	2	1	2	2	1
1743	2	1	2	2	2		1743	2	2	2	3	0
1744	1	1	2	2	2		1744	1	0	2	2	2
1745	2	2	2	2	1		1745	2	1	2	3	1
1746	1	1	0	2	2		1746	1	0	0	2	2
1747	1	2	0	1	2		1747	1	2	0	1	2
1748	1	2	1	2	1		1748	1	1	1	2	2
1749	2	0	2	1	2		1749	2	1	2	2	0
1750	2	1	1	1	3		1750	2	1	1	2	2
1751	1	1	1	1	2		1751	1	2	1	2	1
1752	1	1	1	3	1		1752	1	2	1	3	2
1753	0	1	1	0	2		1753	0	1	1	0	1
1754	2	1	2	0	1		1754	2	0	2	0	1
1755	1	1	1	1	1		1755	1	2	1	2	0
1756	1	1	2	1	3		1756	1	1	2	1	1
1757	1	1	0	0	1		1757	1	1	0	1	2
1758	1	1	2	1	2		1758	1	0	2	1	0
1759	2	2	2	3	1		1759	2	2	2	3	1
1760	1	0	2	2	3		1760	1	1	2	2	0
1761	1	0	0	2	2		1761	1	1	0	2	1
1762	0	1	1	3	2		1762	0	0	1	3	1
1763	2	1	3	0	0		1763	2	1	3	0	0
1764	2	1	2	3	0		1764	2	1	2	3	2
1765	0	1	2	2	1		1765	0	0	2	3	1
1766	1	0	1	1	1		1766	1	0	1	1	1
1767	2	1	1	3	1		1767	2	1	1	3	1
1768	1	1	1	2	0		1768	1	1	1	2	0
1769	1	1	3	1	1		1769	1	3	3	1	1
1770	2	0	2	1	3		1770	2	2	2	1	1
1771	2	0	1	2	1		1771	2	2	1	2	1
1772	2	2	2	0	2		1772	2	1	2	0	1
1773	1	2	2	0	0		1773	1	1	2	0	0
1774	3	1	2	2	1		1774	3	2	2	2	1
1775	2	1	1	1	1		1775	2	1	1	1	1
1776	1	1	1	1	2		1776	1	2	1	2	0
1777	2	1	1	2	2		1777	2	1	1	2	2
1778	1	2	0	3	2		1778	1	1	0	3	2
1779	1	2	0	2	1		1779	1	1	0	2	0
1780	2	1	1	2	1		1780	2	1	1	2	0
1781	2	2	1	2	0		1781	2	1	1	2	1
1782	2	1	1	1	2		1782	2	2	1	1	1
1783	2	1	3	2	0		1783	2	0	3	2	0
1784	2	2	2	3	1		1784	2	3	2	3	0
1785	1	3	1	2	2		1785	1	2	1	2	0
1786	1	2	2	2	1		1786	1	0	2	3	1
1787	2	1	1	2	0		1787	2	2	1	2	0
1788	2	0	2	3	1		1788	2	3	2	3	1
1789	1	1	2	3	0		1789	1	3	2	3	0
1790	2	1	2	1	3		1790	2	2	2	1	2
1791	2	2	1	0	2		1791	2	0	1	0	1
1792	2	2	2	3	3		1792	2	2	2	3	2
1793	2	1	2	2	1		1793	2	0	2	2	1
1794	2	2	0	1	3		1794	2	3	0	1	1
1795	2	0	3	1	3		1795	2	1	3	1	0
1796	2	1	1	0	3		1796	2	1	1	0	0
1797	2	1	2	2	2		1797	2	0	2	2	1
1798	1	2	1	1	1		1798	2	2	1	1	0
1799	2	1	2	2	1		1799	2	1	2	3	2
1800	2	0	2	2	1		1800	2	0	2	2	1
1801	2	1	3	1	1		1801	2	0	3	1	0
1802	1	1	3	2	2		1802	1	2	3	2	0
1803	2	0	1	2	1		1803	2	1	1	2	2
1804	1	1	1	2	2		1804	1	2	1	2	1
1805	2	2	2	2	2		1805	2	1	2	3	1
1806	1	2	2	2	2		1806	1	1	2	2	2
1807	2	0	0	1	2		1807	2	2	0	1	0
1808	1	2	2	0	2		1808	1	1	2	0	0
1809	1	1	2	2	2		1809	1	3	2	2	1
1810	2	1	3	1	3		1810	2	2	3	2	0
1811	0	1	2	1	2		1811	0	2	2	1	2
1812	0	1	3	1	2		1812	0	2	3	1	3
1813	1	1	1	2	3		1813	1	1	1	2	0
1814	2	2	0	3	2		1814	2	2	0	3	0
1815	1	1	3	2	1		1815	1	2	3	2	1
1816	2	1	2	2	2		1816	2	0	2	2	2
1817	1	1	2	1	1		1817	1	1	2	1	1
1818	2	1	3	1	2		1818	2	1	3	1	2
1819	0	3	1	2	2		1819	0	1	1	2	1
1820	1	1	1	3	1		1820	1	2	1	3	1
1821	2	2	1	1	2		1821	2	3	1	1	2
1822	1	3	2	1	1		1822	1	1	2	1	0
1823	1	2	1	2	2		1823	2	3	1	2	1
1824	2	1	0	2	2		1824	2	0	0	2	1
1825	1	2	2	2	1		1825	1	1	2	3	1
1826	1	3	2	0	1		1826	1	1	2	0	2
1827	2	3	2	2	1		1827	2	2	2	2	2
1828	1	0	1	1	1		1828	1	1	1	1	2
1829	2	3	2	2	1		1829	2	1	2	2	0
1830	2	2	3	1	1		1830	2	2	3	1	2
1831	1	2	1	2	2		1831	1	0	1	2	2
1832	0	1	2	1	2		1832	0	2	2	1	0
1833	3	2	2	3	1		1833	3	2	2	3	1
1834	2	1	3	2	2		1834	2	1	3	2	0
1835	1	1	2	2	2		1835	1	0	2	2	2
1836	1	1	1	0	2		1836	1	0	1	0	1
1837	1	2	1	2	0		1837	1	1	1	2	0
1838	1	2	2	2	2		1838	1	1	2	2	1
1839	1	1	1	-1	1		1839	1	3	1	0	2
1840	1	2	2	3	2		1840	1	1	2	3	2
1841	1	2	1	2	2		1841	1	1	1	2	2
1842	1	1	3	1	2		1842	1	0	3	1	1
1843	0	1	2	0	1		1843	0	1	2	1	1
1844	0	1	2	1	0		1844	0	2	2	1	1
1845	2	2	2	1	2		1845	2	1	2	1	1
1846	1	1	1	3	0		1846	1	2	1	3	1
1847	1	1	1	2	2		1847	1	1	1	2	1
1848	1	0	1	2	0		1848	1	3	1	2	1
1849	1	0	1	1	2		1849	1	1	1	1	0
1850	1	1	3	0	3		1850	1	2	3	0	2
1851	2	0	2	1	2		1851	2	3	2	1	2
1852	1	1	2	2	2		1852	1	1	2	2	0
1853	2	2	1	1	1		1853	2	2	1	1	0
1854	1	0	1	1	1		1854	2	1	1	1	0
1855	2	2	2	2	2		1855	2	1	2	2	1
1856	2	1	2	2	1		1856	2	0	2	2	0
1857	1	1	1	2	1		1857	1	2	1	2	2
1858	2	2	1	3	1		1858	2	1	1	3	0
1859	1	2	1	3	1		1859	1	1	1	3	1
1860	1	2	1	2	0		1860	1	1	1	2	1
1861	1	2	1	0	0		1861	1	2	1	1	0
1862	1	1	1	2	0		1862	1	2	1	2	1
1863	3	1	1	2	2		1863	3	1	1	2	0
1864	2	1	2	3	2		1864	2	3	2	3	2
1865	2	1	0	2	2		1865	2	0	0	2	1
1866	1	0	1	1	2		1866	1	1	1	1	1
1867	2	1	2	3	1		1867	2	0	2	3	2
1868	2	2	1	-1	3		1868	2	1	1	0	2
1869	2	1	0	3	3		1869	2	0	0	3	0
1870	1	2	1	2	1		1870	1	0	1	2	2
1871	1	2	2	1	0		1871	1	1	2	1	0
1872	2	2	1	3	1		1872	2	1	1	3	1
1873	1	2	1	1	0		1873	1	1	1	1	0
1874	1	0	1	1	0		1874	1	1	1	1	1
1875	1	2	3	1	1		1875	1	0	3	1	1
1876	1	2	0	0	2		1876	1	0	0	0	1
1877	2	1	3	1	2		1877	2	2	3	1	0
1878	0	1	2	1	1		1878	0	2	2	2	0
1879	1	1	2	1	3		1879	1	2	2	1	0
1880	1	0	0	2	2		1880	1	1	0	2	0
1881	2	2	1	1	3		1881	2	1	1	1	0
1882	1	2	1	1	1		1882	1	2	1	1	0
1883	1	2	0	2	0		1883	2	2	0	2	0
1884	0	2	1	1	1		1884	0	1	1	1	0
1885	1	2	0	1	1		1885	1	1	0	1	0
1886	2	2	1	3	2		1886	2	1	1	3	0
1887	2	1	1	0	1		1887	2	0	1	0	0
1888	2	1	2	0	2		1888	2	1	2	0	0
1889	2	2	1	2	3		1889	2	2	1	2	0
1890	2	0	1	1	1		1890	2	1	1	1	0
1891	1	0	1	2	2		1891	1	0	1	2	0
1892	2	1	-1	1	1		1892	2	2	0	1	0
1893	2	2	1	1	2		1893	2	1	1	1	1
1894	1	0	2	1	2		1894	1	1	2	1	1
1895	1	2	2	3	0		1895	1	1	2	3	0
1896	0	1	1	1	1		1896	0	3	1	1	0
1897	1	2	1	1	1		1897	1	0	1	1	0
1898	2	1	1	2	2		1898	2	2	1	2	0
1899	1	0	0	1	1		1899	1	1	0	1	0
1900	0	2	2	1	2		1900	0	1	2	1	0
1901	1	2	0	1	1		1901	1	1	0	1	0
1902	1	2	0	2	0		1902	1	2	0	2	1
1903	1	1	1	2	2		1903	1	1	1	2	1
1904	2	2	2	3	2		1904	2	2	2	3	0
1905	1	2	2	2	1		1905	1	1	2	2	1
1906	2	0	0	2	2		1906	2	1	0	2	2
1907	2	1	1	0	1		1907	2	0	1	0	1
1908	1	0	2	1	2		1908	1	0	2	1	1
1909	2	2	0	1	1		1909	2	0	0	1	1
1910	1	1	0	1	1		1910	1	0	0	1	2
1911	1	2	0	1	2		1911	1	0	0	1	1
1912	2	1	2	3	2		1912	2	0	2	3	1
1913	2	2	0	1	2		1913	2	0	1	2	0
1914	2	2	1	1	1		1914	2	0	1	1	1
1915	1	0	2	2	2		1915	1	1	2	2	1
1916	2	2	2	3	0		1916	2	0	2	3	1
1917	0	1	1	2	2		1917	0	0	1	2	2
1918	2	2	1	1	1		1918	2	2	1	1	0
1919	1	1	1	2	1		1919	1	1	1	2	1
1920	2	1	1	2	1		1920	2	1	1	2	2
1921	1	1	1	1	1		1921	1	0	1	1	2
1922	1	2	2	3	3		1922	1	0	2	3	2
1923	2	2	1	1	0		1923	2	2	1	1	2
1924	0	2	1	2	2		1924	0	1	1	2	0
1925	1	1	1	-1	1		1925	2	1	1	1	2
1926	0	1	1	3	1		1926	0	0	1	3	1
1927	2	0	2	3	2		1927	2	0	2	3	2
1928	2	3	1	3	0		1928	2	0	1	3	1
1929	1	2	2	2	1		1929	1	1	2	2	1
1930	1	1	0	3	1		1930	1	1	0	3	2
1931	1	2	2	1	3		1931	1	3	2	1	2
1932	2	2	1	3	1		1932	2	0	1	3	3
1933	1	1	1	0	0		1933	1	1	1	0	3
1934	2	2	2	2	1		1934	2	0	2	2	2
1935	1	2	3	2	2		1935	1	2	3	2	2
1936	2	3	2	1	3		1936	2	1	2	1	1
1937	2	0	3	2	1		1937	2	1	3	2	0
1938	1	1	2	1	1		1938	1	2	2	1	1
1939	0	1	2	1	3		1939	0	1	2	2	3
1940	1	1	1	2	2		1940	1	1	1	2	1
1941	2	0	3	1	0		1941	2	1	3	1	1
1942	0	1	3	1	3		1942	0	1	3	1	0
1943	1	1	2	2	2		1943	1	1	2	2	0
1944	1	2	2	2	2		1944	1	2	2	2	0
1945	3	1	2	0	3		1945	3	0	2	1	0
1946	3	2	3	2	2		1946	3	0	3	2	1
1947	2	2	1	1	2		1947	2	0	1	1	1
1948	1	1	2	0	2		1948	1	1	2	0	0
1949	2	1	1	0	3		1949	2	1	1	0	2
1950	1	1	3	3	2		1950	1	1	3	3	0
1951	2	2	1	0	1		1951	2	1	1	1	2
1952	2	1	3	0	0		1952	2	2	3	0	1
1953	0	2	3	3	3		1953	0	1	3	3	1
1954	2	2	2	1	1		1954	2	2	2	1	2
1955	1	1	1	3	3		1955	1	3	1	3	1
1956	1	2	0	1	3		1956	1	0	0	1	1
1957	2	1	1	1	0		1957	2	1	1	1	0
1958	2	2	2	1	1		1958	2	1	2	1	0
1959	0	2	0	1	1		1959	0	0	0	1	0
1960	1	1	2	1	0		1960	1	1	2	1	1
1961	1	2	2	0	2		1961	1	1	2	0	1
1962	2	1	2	1	1		1962	2	1	2	1	1
1963	1	2	2	3	2		1963	1	3	2	3	0
1964	1	1	1	3	0		1964	1	1	1	3	1
1965	2	1	1	1	1		1965	2	1	1	1	2
1966	2	2	1	0	2		1966	2	1	1	1	2
1967	2	2	2	3	1		1967	2	1	2	3	1
1968	1	1	2	2	2		1968	1	0	2	2	0
1969	2	0	2	1	0		1969	2	1	2	1	1
1970	2	2	1	1	2		1970	2	1	1	1	1
1971	1	2	2	2	2		1971	1	0	2	2	1
1972	1	2	2	3	3		1972	1	3	2	3	0
1973	2	1	2	2	0		1973	2	3	2	2	1
1974	1	1	3	3	3		1974	1	1	3	3	2
1975	2	1	1	1	2		1975	2	1	1	1	2
1976	1	1	2	2	2		1976	1	2	2	2	1
1977	2	2	1	3	1		1977	2	0	1	3	0
1978	1	1	2	1	1		1978	1	0	2	1	1
1979	1	0	3	3	2		1979	1	0	3	3	0
1980	1	2	1	1	0		1980	1	1	1	1	2
1981	3	2	2	1	0		1981	3	1	2	2	1
1982	2	1	0	1	2		1982	2	1	0	1	0
1983	1	0	1	3	1		1983	1	1	1	3	1
1984	1	0	1	3	1		1984	1	1	1	3	2
1985	1	2	3	2	2		1985	1	0	3	2	0
1986	2	2	2	2	2		1986	2	1	2	2	2
1987	2	2	2	0	0		1987	2	1	2	0	1
1988	1	2	3	2	2		1988	1	1	3	2	2
1989	1	2	3	1	1		1989	1	0	3	1	3
1990	1	0	1	2	2		1990	1	1	1	2	2
1991	1	1	2	2	0		1991	1	1	2	2	1
1992	2	2	2	-2	1		1992	2	0	2	0	0
1993	1	2	2	1	1		1993	2	2	2	1	1
1994	1	0	2	2	1		1994	1	1	2	2	0
1995	2	1	2	3	0		1995	2	2	2	3	1
1996	2	1	0	2	2		1996	2	1	0	2	0
1997	0	1	2	2	1		1997	0	2	2	2	0
1998	1	2	2	3	1		1998	1	0	2	3	2
[truncated: 3,002 more rows]
